# Supplementary material for: Impact of inherent biases built into proteomic techniques: Proximity labeling and affinity capture compared
Source: J Biol Chem. 2022 Nov 19;299(1):102726. doi: 10.1016/j.jbc.2022.102726 (PMC9791439; doi:10.1016/j.jbc.2022.102726)
Supplement: Table S1 [file mmc1.xlsx]

## Sheet: Table S1a (LFQ data)
T: T: precIDs	T: Product Description	N: LFQ intensity 11_wtcrtlBioID	LFQ intensity 12_crtlBioID	LFQ intensity 13_wtcrtlBioID	LFQ intensity 21 GFPctrl	LFQ intensity 22 GFPctrl	LFQ intensity 23 GFPctrl	Significance classes (low stringency)	Significance classes (high stringency)	N: GFP: -Log(P-value)	N: GFP: Difference	T: Fasta headers	N: Peptides	N: Razor + unique peptides	N: Unique peptides	N: Sequence coverage [%]	N: Unique + razor sequence coverage [%]	N: Unique sequence coverage [%]	N: Mol. weight [kDa]	N: Q-value	N: Score	N: Intensity	N: MS/MS count
Tb927.9.3990;Tb927.9.3920		101260000	124260000	83095000	0	0	0	- (less than wt)	- (less than wt)	3.49379	-4.35768	Tb927.9.3990:mRNA-p1 | transcript=Tb927.9.3990:mRNA | gene=Tb927.9.3990 | organism=Trypanosoma_brucei_brucei_TREU927 | gene_product=ribosomal protein S7, putative | transcript_product=ribosomal protein S7, putative | location=Tb927_09_v5.1:771263-771871(+)	10	10	10	39.1	39.1	39.1	23.841	0	21.994	395900000	36
Tb927.8.1110;Tb927.10.5610		106700000	160680000	123720000	33107000	0	0		- (less than wt)	1.69494	-4.11249	Tb927.8.1110:mRNA-p1 | transcript=Tb927.8.1110:mRNA | gene=Tb927.8.1110 | organism=Trypanosoma_brucei_brucei_TREU927 | gene_product=40S ribosomal protein S9, putative | transcript_product=40S ribosomal protein S9, putative | location=Tb927_08_v5.1:355680-3	6	6	6	27.4	27.4	27.4	22.051	0	14.094	678410000	33
Tb927.5.1110;Tb927.11.16280		0	238760000	133230000	0	0	0		- (less than wt)	1.31476	-4.45962	Tb927.5.1110:mRNA-p1 | transcript=Tb927.5.1110:mRNA | gene=Tb927.5.1110 | organism=Trypanosoma_brucei_brucei_TREU927 | gene_product=60S ribosomal protein L8, putative | transcript_product=60S ribosomal protein L8, putative | location=Tb927_05_v5.1:419367-4	7	7	7	36.5	36.5	36.5	28.314	0	62.306	617300000	23
Tb927.11.6300		0	100020000	56043000	0	0	0		- (less than wt)	1.6927	-3.6402	Tb927.11.6300:mRNA-p1 | transcript=Tb927.11.6300:mRNA | gene=Tb927.11.6300 | organism=Trypanosoma_brucei_brucei_TREU927 | gene_product=40S ribosomal protein S5, putative | transcript_product=40S ribosomal protein S5, putative | location=Tb927_11_v5.1:17723	4	4	4	22.6	22.6	22.6	21.386	0	16.346	133660000	10
Tb927.11.6320		51496000	184920000	202160000	41253000	0	0		- (less than wt)	1.26804	-4.22436	Tb927.11.6320:mRNA-p1 | transcript=Tb927.11.6320:mRNA | gene=Tb927.11.6320 | organism=Trypanosoma_brucei_brucei_TREU927 | gene_product=MRB1-associated protein | transcript_product=MRB1-associated protein | location=Tb927_11_v5.1:1776789-1778207(-) | protei	15	15	15	46.4	46.4	46.4	53.267	0	323.31	1480900000	77
Tb927.3.3320;Tb927.3.3310		87246000	123130000	42361000	0	0	0		- (less than wt)	1.80931	-3.53035	Tb927.3.3320:mRNA-p1 | transcript=Tb927.3.3320:mRNA | gene=Tb927.3.3320 | organism=Trypanosoma_brucei_brucei_TREU927 | gene_product=60S ribosomal protein L13, putative | transcript_product=60S ribosomal protein L13, putative | location=Tb927_03_v5.1:851801	8	8	8	37.6	37.6	37.6	25.427	0	42.636	390220000	31
Tb927.3.5050		128060000	319840000	199460000	31357000	0	0		- (less than wt)	1.81131	-5.03237	Tb927.3.5050:mRNA-p1 | transcript=Tb927.3.5050:mRNA | gene=Tb927.3.5050 | organism=Trypanosoma_brucei_brucei_TREU927 | gene_product=60S ribosomal protein L4 | transcript_product=60S ribosomal protein L4 | location=Tb927_03_v5.1:1417717-1418841(+) | protein	13	13	13	36.1	36.1	36.1	41.856	0	81.379	967310000	57
Tb927.4.1860		115000000	268490000	127130000	0	0	0		- (less than wt)	1.75332	-4.6906	Tb927.4.1860:mRNA-p1 | transcript=Tb927.4.1860:mRNA | gene=Tb927.4.1860 | organism=Trypanosoma_brucei_brucei_TREU927 | gene_product=ribosomal protein S19, putative | transcript_product=ribosomal protein S19, putative | location=Tb927_04_v5.1:465052-465555(	8	8	7	34.7	34.7	31.1	18.846	0	19.763	773630000	31
Tb927.6.720;Tb927.11.11230		54213000	97868000	101010000	0	0	0		- (less than wt)	2.7568	-4.15993	Tb927.6.720:mRNA-p1 | transcript=Tb927.6.720:mRNA | gene=Tb927.6.720 | organism=Trypanosoma_brucei_brucei_TREU927 | gene_product=40S ribosomal protein L14, putative | transcript_product=40S ribosomal protein L14, putative | location=Tb927_06_v5.1:298195-29	5	5	5	26.5	26.5	26.5	21.443	0	12.255	315080000	21
Tb927.7.2370;Tb927.7.2340		0	134470000	35532000	0	0	0		- (less than wt)	1.59423	-3.46093	Tb927.7.2370:mRNA-p1 | transcript=Tb927.7.2370:mRNA | gene=Tb927.7.2370 | organism=Trypanosoma_brucei_brucei_TREU927 | gene_product=40S ribosomal protein S15, putative | transcript_product=40S ribosomal protein S15, putative | location=Tb927_07_v5.1:611294	4	4	4	34.9	34.9	34.9	17.474	0	57.534	189650000	14
Tb927.7.5180;Tb927.7.5170		0	366580000	98876000	0	0	0		- (less than wt)	2.10352	-5.12205	Tb927.7.5180:mRNA-p1 | transcript=Tb927.7.5180:mRNA | gene=Tb927.7.5180 | organism=Trypanosoma_brucei_brucei_TREU927 | gene_product=60S ribosomal protein L23a, putative | transcript_product=60S ribosomal protein L23a, putative | location=Tb927_07_v5.1:1364	9	9	9	48.2	48.2	48.2	18.17	0	57.968	1294100000	32
Tb927.9.11410;Tb927.9.11380		86290000	180220000	83187000	51505000	0	0		- (less than wt)	1.28729	-3.59582	Tb927.9.11410:mRNA-p1 | transcript=Tb927.9.11410:mRNA | gene=Tb927.9.11410 | organism=Trypanosoma_brucei_brucei_TREU927 | gene_product=60S ribosomal protein L23, putative | transcript_product=60S ribosomal protein L23, putative | location=Tb927_09_v5.1:178	5	5	5	43.2	43.2	43.2	14.962	0	66.549	778530000	33
Tb927.9.12240;Tb927.9.12200		0	172480000	67932000	0	0	0		- (less than wt)	1.35028	-3.52182	Tb927.9.12240:mRNA-p1 | transcript=Tb927.9.12240:mRNA | gene=Tb927.9.12240 | organism=Trypanosoma_brucei_brucei_TREU927 | gene_product=60S ribosomal subunit protein L31, putative | transcript_product=60S ribosomal subunit protein L31, putative | location=T	5	5	5	20.2	20.2	20.2	21.692	0	39.15	304570000	18
Tb927.9.15170;Tb927.9.15110		58043000	86320000	89470000	0	0	0		- (less than wt)	2.63375	-4.02855	Tb927.9.15170:mRNA-p1 | transcript=Tb927.9.15170:mRNA | gene=Tb927.9.15170 | organism=Trypanosoma_brucei_brucei_TREU927 | gene_product=60S ribosomal protein L5, putative | transcript_product=60S ribosomal protein L5, putative | location=Tb927_09_v5.1:23604	6	6	6	17.9	17.9	17.9	34.636	0	15.359	335440000	27
Tb927.9.7620;Tb927.9.7590		0	71755000	47407000	0	0	0		- (less than wt)	1.61787	-3.6599	Tb927.9.7620:mRNA-p1 | transcript=Tb927.9.7620:mRNA | gene=Tb927.9.7620 | organism=Trypanosoma_brucei_brucei_TREU927 | gene_product=60S ribosomal protein L11, putative | transcript_product=60S ribosomal protein L11, putative | location=Tb927_09_v5.1:124827	4	4	4	20.6	20.6	20.6	22.369	0	47.769	260370000	18
Tb10.v4.0052;Tb927.10.10360;Tb10.v4.0053		0	56757000	0	23905000000	39077000000	37962000000	A	A	3.67822	10.598	Tb10.v4.0052:mRNA-p1 | transcript=Tb10.v4.0052:mRNA | gene=Tb10.v4.0052 | organism=Trypanosoma_brucei_brucei_TREU927 | gene_product=microtubule-associated protein 2 | transcript_product=microtubule-associated protein 2 | location=Tp_ends-39g01.p1k:50-14692	20	20	5	90.4	90.4	39.9	561.21	0	323.31	180610000000	254
Tb927.10.1500		0	0	0	1939300000	3303400000	2535300000	A	A	3.0478	8.01217	Tb927.10.1500:mRNA-p1 | transcript=Tb927.10.1500:mRNA | gene=Tb927.10.1500 | organism=Trypanosoma_brucei_brucei_TREU927 | gene_product=methionyl-tRNA synthetase, putative | transcript_product=methionyl-tRNA synthetase, putative | location=Tb927_10_v5.1:401	33	33	33	45.8	45.8	45.8	86.91	0	323.31	18091000000	218
Tb927.11.12800;Tb927.11.12790;Tb927.11.12780;Tb927.11.12810;Tb11.v5.0288;Tb927.11.12820		0	0	0	1313300000	5903200000	6567000000	A	A	3.27209	9.43862	Tb927.11.12800:mRNA-p1 | transcript=Tb927.11.12800:mRNA | gene=Tb927.11.12800 | organism=Trypanosoma_brucei_brucei_TREU927 | gene_product=ribonucleoside-diphosphate reductase small chain | transcript_product=ribonucleoside-diphosphate reductase small chain	25	25	25	73	73	73	39.061	0	323.31	66306000000	379
Tb927.4.2740		0	0	0	1418800000	5922300000	4977000000	A	A	3.6565	8.92494	Tb927.4.2740:mRNA-p1 | transcript=Tb927.4.2740:mRNA | gene=Tb927.4.2740 | organism=Trypanosoma_brucei_brucei_TREU927 | gene_product=p25-alpha, putative | transcript_product=p25-alpha, putative | location=Tb927_04_v5.1:723054-723506(+) | protein_length=150	11	11	11	53.3	53.3	53.3	16.327	0	107.97	32030000000	139
Tb927.6.5010		0	0	0	1121100000	2272000000	1649400000	A	A	3.31633	8.2026	Tb927.6.5010:mRNA-p1 | transcript=Tb927.6.5010:mRNA | gene=Tb927.6.5010 | organism=Trypanosoma_brucei_brucei_TREU927 | gene_product=hypothetical protein, conserved | transcript_product=hypothetical protein, conserved | location=Tb927_06_v5.1:1373762-137491	16	16	16	43.8	43.8	43.8	40.797	0	323.31	21024000000	172
Tb927.9.6560		0	0	0	1089000000	4360900000	4118300000	A	A	3.31668	8.89908	Tb927.9.6560:mRNA-p1 | transcript=Tb927.9.6560:mRNA | gene=Tb927.9.6560 | organism=Trypanosoma_brucei_brucei_TREU927 | gene_product=NAK family pseudokinase, putative | transcript_product=NAK family pseudokinase, putative | location=Tb927_09_v5.1:1077469-10	26	26	26	37.3	37.3	37.3	80.198	0	323.31	24489000000	230
Tb927.4.2070		0	0	0	1558200000	2479800000	2223600000	A	A	3.91314	8.23635	Tb927.4.2070:mRNA-p1 | transcript=Tb927.4.2070:mRNA | gene=Tb927.4.2070 | organism=Trypanosoma_brucei_brucei_TREU927 | gene_product=antigenic protein, putative | transcript_product=antigenic protein, putative | location=Tb927_04_v5.1:517255-530622(-) | pro	27	27	17	57.2	57.2	8.3	511.32	0	323.31	11001000000	95
Tb05.5K5.110;Tb927.5.4460;Tb11.v5.0866		0	0	0	340990000	933880000	812180000	A	A	3.23485	6.52512	Tb05.5K5.110:mRNA-p1 | transcript=Tb05.5K5.110:mRNA | gene=Tb05.5K5.110 | organism=Trypanosoma_brucei_brucei_TREU927 | gene_product=major vault protein, putative | transcript_product=major vault protein, putative | location=5K5_v5.1:18945-21461(-) | protei	33	33	33	48.9	48.9	48.9	94.06	0	323.31	3646900000	87
Tb927.3.5530		0	0	0	779620000	686040000	2502400000	A	A	3.4507	7.07809	Tb927.3.5530:mRNA-p1 | transcript=Tb927.3.5530:mRNA | gene=Tb927.3.5530 | organism=Trypanosoma_brucei_brucei_TREU927 | gene_product=Tb-292 membrane associated protein | transcript_product=Tb-292 membrane associated protein | location=Tb927_03_v5.1:1547572-	42	42	41	33.7	33.7	20.7	279.19	0	323.31	7291300000	88
Tb927.4.4550		0	0	0	197900000	608970000	701280000	A	A	3.28292	6.05733	Tb927.4.4550:mRNA-p1 | transcript=Tb927.4.4550:mRNA | gene=Tb927.4.4550 | organism=Trypanosoma_brucei_brucei_TREU927 | gene_product=hypothetical protein, conserved | transcript_product=hypothetical protein, conserved | location=Tb927_04_v5.1:1250242-125271	21	21	21	32.7	32.7	32.7	92.148	0	323.31	2670400000	56
Tb927.7.3980		0	0	0	288750000	963420000	1000400000	A	A	3.47035	6.72738	Tb927.7.3980:mRNA-p1 | transcript=Tb927.7.3980:mRNA | gene=Tb927.7.3980 | organism=Trypanosoma_brucei_brucei_TREU927 | gene_product=tc40 antigen-like | transcript_product=tc40 antigen-like | location=Tb927_07_v5.1:1047000-1049714(+) | protein_length=904 |	24	24	24	39	39	39	97.32	0	323.31	3977900000	57
Tb927.8.2820		0	0	0	994940000	3893400000	3302800000	A	B	3.02014	8.10152	Tb927.8.2820:mRNA-p1 | transcript=Tb927.8.2820:mRNA | gene=Tb927.8.2820 | organism=Trypanosoma_brucei_brucei_TREU927 | gene_product=hypothetical protein, conserved | transcript_product=hypothetical protein, conserved | location=Tb927_08_v5.1:842913-846791(	31	31	31	65.2	65.2	65.2	141.11	0	323.31	21975000000	278
Tb927.7.2640		0	0	0	571630000	2495900000	2329400000	A	B	2.96591	8.22135	Tb927.7.2640:mRNA-p1 | transcript=Tb927.7.2640:mRNA | gene=Tb927.7.2640 | organism=Trypanosoma_brucei_brucei_TREU927 | gene_product=cytoskeleton associated protein, putative | transcript_product=cytoskeleton associated protein, putative | location=Tb927_07	25	25	15	46.8	46.8	25.2	50.853	0	323.31	9452900000	75
Tb927.10.11230		0	0	0	104300000	306050000	340600000	C	B	2.90517	4.93914	Tb927.10.11230:mRNA-p1 | transcript=Tb927.10.11230:mRNA | gene=Tb927.10.11230 | organism=Trypanosoma_brucei_brucei_TREU927 | gene_product=Ras-induced vulval development antagonist, putative | transcript_product=Ras-induced vulval development antagonist, pu	18	18	18	57	57	57	34.706	0	323.31	4785200000	127
Tb927.10.14730;Tb11.v5.1062	chaperone protein DnaJ, putative	0	0	0	191670000	779790000	564720000	C	B	2.78563	5.86111	Tb927.10.14730:mRNA-p1 | transcript=Tb927.10.14730:mRNA | gene=Tb927.10.14730 | organism=Trypanosoma_brucei_brucei_TREU927 | gene_product=chaperone protein DnaJ, putative | transcript_product=chaperone protein DnaJ, putative | location=Tb927_10_v5.1:359493	26	26	26	53.7	53.7	53.7	52.53	0	323.31	3826600000	110
Tb927.10.3110		0	0	0	43984000	56324000	64430000	C	B	3.32244	2.47191	Tb927.10.3110:mRNA-p1 | transcript=Tb927.10.3110:mRNA | gene=Tb927.10.3110 | organism=Trypanosoma_brucei_brucei_TREU927 | gene_product=DNA primase large subunit, putative | transcript_product=DNA primase large subunit, putative | location=Tb927_10_v5.1:813	12	12	12	26.9	26.9	26.9	65.312	0	58.236	612620000	40
Tb927.6.4410;Tb927.6.4460	S-adenosylmethionine decarboxylase	0	0	0	308300000	1238700000	975150000	C	B	2.68826	6.62228	Tb927.6.4410:mRNA-p1 | transcript=Tb927.6.4410:mRNA | gene=Tb927.6.4410 | organism=Trypanosoma_brucei_brucei_TREU927 | gene_product=S-adenosylmethionine decarboxylase | transcript_product=S-adenosylmethionine decarboxylase | location=Tb927_06_v5.1:1240697-	12	12	12	43.2	43.2	43.2	41.748	0	292.71	6665000000	83
Tb927.7.2300	Nucleoporin NUP132	0	0	0	435780000	449930000	383570000	C	B	2.76478	5.67247	Tb927.7.2300:mRNA-p1 | transcript=Tb927.7.2300:mRNA | gene=Tb927.7.2300 | organism=Trypanosoma_brucei_brucei_TREU927 | gene_product=Nucleoporin NUP132 | transcript_product=Nucleoporin NUP132 | location=Tb927_07_v5.1:590576-594187(-) | protein_length=1203 |	42	42	42	43.1	43.1	43.1	132.36	0	323.31	17673000000	226
Tb927.9.13920;Tb927.9.13860;Tb927.9.13820;Tb927.9.13795;Tb927.9.13785	kinetoplastid membrane protein 11-1	0	0	0	104920000	459520000	421430000	C	B	2.57392	4.95187	Tb927.9.13920:mRNA-p1 | transcript=Tb927.9.13920:mRNA | gene=Tb927.9.13920 | organism=Trypanosoma_brucei_brucei_TREU927 | gene_product=kinetoplastid membrane protein 11-1 | transcript_product=kinetoplastid membrane protein 11-1 | location=Tb927_09_v5.1:218	7	7	7	68.5	68.5	68.5	11.076	0	64.656	2109000000	37
Tb927.10.2770;Tb11.v5.0684		0	0	0	572710000	1645500000	1449400000	C	B	2.8827	7.66833	Tb927.10.2770:mRNA-p1 | transcript=Tb927.10.2770:mRNA | gene=Tb927.10.2770 | organism=Trypanosoma_brucei_brucei_TREU927 | gene_product=eukaryotic translation initiation factor 5, putative | transcript_product=eukaryotic translation initiation factor 5, put	21	21	21	51.6	51.6	51.6	42.945	0	289.9	8354200000	117
Tb927.10.1510		0	0	0	1551900000	4401000000	3793200000	C	B	2.49034	8.35424	Tb927.10.1510:mRNA-p1 | transcript=Tb927.10.1510:mRNA | gene=Tb927.10.1510 | organism=Trypanosoma_brucei_brucei_TREU927 | gene_product=CCR4-NOT transcription complex subunit 1 | transcript_product=CCR4-NOT transcription complex subunit 1 | location=Tb927_1	86	86	86	45.4	45.4	45.4	259.12	0	323.31	19887000000	432
Tb927.11.11770	Eukaryotic translation initiation factor 4E-3	0	0	0	244610000	1987800000	1280700000	C	B	2.67375	6.79363	Tb927.11.11770:mRNA-p1 | transcript=Tb927.11.11770:mRNA | gene=Tb927.11.11770 | organism=Trypanosoma_brucei_brucei_TREU927 | gene_product=Eukaryotic translation initiation factor 4E-3 | transcript_product=Eukaryotic translation initiation factor 4E-3 | loc	13	13	13	30.3	30.3	30.3	47.963	0	263.37	6458800000	59
Tb927.7.4970;Tb11.v5.0178	glutamine synthetase, putative	0	0	0	155440000	400170000	378240000	C	B	2.6482	5.64623	Tb927.7.4970:mRNA-p1 | transcript=Tb927.7.4970:mRNA | gene=Tb927.7.4970 | organism=Trypanosoma_brucei_brucei_TREU927 | gene_product=glutamine synthetase, putative | transcript_product=glutamine synthetase, putative | location=Tb927_07_v5.1:1318106-1319251(	12	12	12	46.2	46.2	46.2	42.433	0	168.48	2651200000	72
Tb927.7.6620.2;Tb927.7.6620.1		0	0	0	376340000	1802300000	1496100000	C	B	2.6589	7.08983	Tb927.7.6620.2:mRNA-p1 | transcript=Tb927.7.6620.2:mRNA | gene=Tb927.7.6620 | organism=Trypanosoma_brucei_brucei_TREU927 | gene_product=Probable N6-adenine methyltransferase, putative | transcript_product=Probable N6-adenine methyltransferase, putative | l	15	15	15	28.4	28.4	28.4	54.798	0	323.31	7685100000	95
Tb927.8.2030		0	0	0	334970000	1186800000	974300000	C	B	2.54028	6.42458	Tb927.8.2030:mRNA-p1 | transcript=Tb927.8.2030:mRNA | gene=Tb927.8.2030 | organism=Trypanosoma_brucei_brucei_TREU927 | gene_product=Posterior and Ventral Edge protein 1 | transcript_product=Posterior and Ventral Edge protein 1 | location=Tb927_08_v5.1:6388	22	22	22	44.2	44.2	44.2	48.238	0	323.31	4945800000	102
Tb927.8.4500;Tb11.v5.0763	Eukaryotic translation initiation factor 4 gamma 5	0	0	0	279220000	1322800000	1307800000	C	B	2.62471	7.27238	Tb927.8.4500:mRNA-p1 | transcript=Tb927.8.4500:mRNA | gene=Tb927.8.4500 | organism=Trypanosoma_brucei_brucei_TREU927 | gene_product=Eukaryotic translation initiation factor 4 gamma 5 | transcript_product=Eukaryotic translation initiation factor 4 gamma 5 |	26	26	26	43.1	43.1	43.1	84.574	0	323.31	5978400000	117
Tb927.10.12860		0	0	0	417030000	1802100000	1875600000	C	B	2.86344	7.24994	Tb927.10.12860:mRNA-p1 | transcript=Tb927.10.12860:mRNA | gene=Tb927.10.12860 | organism=Trypanosoma_brucei_brucei_TREU927 | gene_product=pre-RNA processing PIH1/Nop17, putative | transcript_product=pre-RNA processing PIH1/Nop17, putative | location=Tb927_	27	27	27	45.7	45.7	45.7	77.741	0	290.53	7142700000	85
Tb927.10.1450		0	0	0	303110000	391010000	423290000	C	B	2.5584	5.37757	Tb927.10.1450:mRNA-p1 | transcript=Tb927.10.1450:mRNA | gene=Tb927.10.1450 | organism=Trypanosoma_brucei_brucei_TREU927 | gene_product=plectin, putative | transcript_product=plectin, putative | location=Tb927_10_v5.1:377887-386505(-) | protein_length=2872	12	12	12	40.5	40.5	40.5	329.64	0	323.31	2293600000	44
Tb927.11.13260;Tb927.11.13260.2-p1		0	0	0	91549000	399890000	312410000	C	B	2.57399	5.551	Tb927.11.13260.1-p1 | transcript=Tb927.11.13260.1 | gene=Tb927.11.13260 | organism=Trypanosoma_brucei_brucei_TREU927 | gene_product=hypothetical protein, conserved | transcript_product=hypothetical protein, conserved | location=Tb927_11_v5.1:3555557-355648	12	12	12	45.8	45.8	45.8	34.668	0	202.51	1368700000	24
Tb927.11.1960		0	0	0	114850000	478960000	410980000	C	B	2.59757	5.49163	Tb927.11.1960:mRNA-p1 | transcript=Tb927.11.1960:mRNA | gene=Tb927.11.1960 | organism=Trypanosoma_brucei_brucei_TREU927 | gene_product=leucine-rich repeat protein (LRRP), putative | transcript_product=leucine-rich repeat protein (LRRP), putative | location	16	16	16	66.1	66.1	66.1	42.608	0	323.31	1927200000	56
Tb927.3.2600		0	0	0	212950000	1417500000	1265700000	C	B	2.65696	6.81156	Tb927.3.2600:mRNA-p1 | transcript=Tb927.3.2600:mRNA | gene=Tb927.3.2600 | organism=Trypanosoma_brucei_brucei_TREU927 | gene_product=ATP-dependent DEAD/H RNA helicase, putative | transcript_product=ATP-dependent DEAD/H RNA helicase, putative | location=Tb92	55	55	55	29.7	29.7	29.7	244.99	0	323.31	5011700000	114
Tb927.3.3030		0	0	0	64191000	224160000	210120000	C	B	2.58844	4.77157	Tb927.3.3030:mRNA-p1 | transcript=Tb927.3.3030:mRNA | gene=Tb927.3.3030 | organism=Trypanosoma_brucei_brucei_TREU927 | gene_product=phosphatidylcholine transfer protein, putative | transcript_product=phosphatidylcholine transfer protein, putative | locatio	9	9	9	31.4	31.4	31.4	41.285	0	62.083	1047600000	30
Tb927.6.3100		0	0	0	51457000	65791000	69969000	C	B	3.01044	3.44737	Tb927.6.3100:mRNA-p1 | transcript=Tb927.6.3100:mRNA | gene=Tb927.6.3100 | organism=Trypanosoma_brucei_brucei_TREU927 | gene_product=Intraflagellar transport complex B protein 46 C terminal, putative | transcript_product=Intraflagellar transport complex B p	8	8	8	33.3	33.3	33.3	48.134	0	96.138	380040000	22
Tb927.7.4420		0	0	0	120400000	238230000	209840000	C	B	2.64863	4.30363	Tb927.7.4420:mRNA-p1 | transcript=Tb927.7.4420:mRNA | gene=Tb927.7.4420 | organism=Trypanosoma_brucei_brucei_TREU927 | gene_product=proteasome alpha 3 subunit, putative | transcript_product=proteasome alpha 3 subunit, putative | location=Tb927_07_v5.1:1175	9	9	9	36	36	36	32.154	0	323.31	973620000	31
Tb927.8.4950		0	0	0	413440000	804980000	832550000	C	B	2.88881	6.41782	Tb927.8.4950:mRNA-p1 | transcript=Tb927.8.4950:mRNA | gene=Tb927.8.4950 | organism=Trypanosoma_brucei_brucei_TREU927 | gene_product=Kinesin Localized to the Ingressing Furrow | transcript_product=Kinesin Localized to the Ingressing Furrow | location=Tb927_	20	20	20	32.8	32.8	32.8	165.15	0	289.03	3485500000	54
Tb11.v5.0507;Tb927.10.15470		0	0	0	0	154880000	186960000	C		1.19292	3.82437	Tb11.v5.0507.1-p1 | transcript=Tb11.v5.0507.1 | gene=Tb11.v5.0507 | organism=Trypanosoma_brucei_brucei_TREU927 | gene_product=hypothetical protein, conserved | transcript_product=hypothetical protein, conserved | location=Tb927_11_bin_v5.1:2098019-2099464(	18	18	18	44.1	44.1	44.1	54.241	0	211.32	2443600000	95
Tb927.10.11210	hypothetical protein, conserved	0	0	0	50309000	308830000	266410000	C		1.90348	3.99931	Tb927.10.11210:mRNA-p1 | transcript=Tb927.10.11210:mRNA | gene=Tb927.10.11210 | organism=Trypanosoma_brucei_brucei_TREU927 | gene_product=hypothetical protein, conserved | transcript_product=hypothetical protein, conserved | location=Tb927_10_v5.1:2743179-	19	19	19	52.2	52.2	52.2	50.464	0	323.31	3373600000	95
Tb927.10.12110	hypothetical protein, conserved	0	0	0	55342000	159640000	206710000	C		2.21951	3.80087	Tb927.10.12110:mRNA-p1 | transcript=Tb927.10.12110:mRNA | gene=Tb927.10.12110 | organism=Trypanosoma_brucei_brucei_TREU927 | gene_product=hypothetical protein, conserved | transcript_product=hypothetical protein, conserved | location=Tb927_10_v5.1:2947190-	6	6	6	45.3	45.3	45.3	13.003	0	168.34	2702300000	56
Tb927.10.7420	bromodomain factor 2 protein, putative	0	0	0	18505000	211510000	152850000	C		1.60492	4.05578	Tb927.10.7420:mRNA-p1 | transcript=Tb927.10.7420:mRNA | gene=Tb927.10.7420 | organism=Trypanosoma_brucei_brucei_TREU927 | gene_product=bromodomain factor 2 protein, putative | transcript_product=bromodomain factor 2 protein, putative | location=Tb927_10_v5	14	14	14	64.3	64.3	64.3	25.531	0	323.31	2721500000	65
Tb927.10.9020	Gcd10p family, putative	0	0	0	74502000	406060000	403710000	C		2.24601	5.32103	Tb927.10.9020:mRNA-p1 | transcript=Tb927.10.9020:mRNA | gene=Tb927.10.9020 | organism=Trypanosoma_brucei_brucei_TREU927 | gene_product=Gcd10p family, putative | transcript_product=Gcd10p family, putative | location=Tb927_10_v5.1:2236072-2237502(+) | protei	25	25	25	60.9	60.9	60.9	52.843	0	323.31	5246400000	121
Tb927.2.5240	pre-mRNA splicing factor 19	0	0	0	72255000	427030000	297590000	C		2.39655	5.9947	Tb927.2.5240:mRNA-p1 | transcript=Tb927.2.5240:mRNA | gene=Tb927.2.5240 | organism=Trypanosoma_brucei_brucei_TREU927 | gene_product=pre-mRNA splicing factor 19 | transcript_product=pre-mRNA splicing factor 19 | location=Tb927_02_v5.1:921221-922750(+) | pro	23	23	23	54.6	54.6	54.6	54.268	0	323.31	4175000000	136
Tb927.3.1030	RNA-binding protein (RBP28)	0	0	0	176920000	1322200000	1504700000	C		2.30167	5.97837	Tb927.3.1030:mRNA-p1 | transcript=Tb927.3.1030:mRNA | gene=Tb927.3.1030 | organism=Trypanosoma_brucei_brucei_TREU927 | gene_product=RNA-binding protein | transcript_product=RNA-binding protein | location=Tb927_03_v5.1:253218-254291(+) | protein_length=357	20	20	20	59.1	59.1	59.1	39.272	0	323.31	6316800000	92
Tb927.4.960	WD domain, G-beta repeat, putative	0	0	0	907040000	361890000	293280000	C		2.32588	6.32521	Tb927.4.960:mRNA-p1 | transcript=Tb927.4.960:mRNA | gene=Tb927.4.960 | organism=Trypanosoma_brucei_brucei_TREU927 | gene_product=WD domain, G-beta repeat, putative | transcript_product=WD domain, G-beta repeat, putative | location=Tb927_04_v5.1:263441-2669	37	37	37	36.6	36.6	36.6	128.61	0	323.31	11098000000	219
Tb927.6.2550	RNA-binding protein, putative, TRRM2	0	0	0	132790000	779580000	801120000	C		2.14297	6.22028	Tb927.6.2550:mRNA-p1 | transcript=Tb927.6.2550:mRNA | gene=Tb927.6.2550 | organism=Trypanosoma_brucei_brucei_TREU927 | gene_product=RNA-binding protein, putative | transcript_product=RNA-binding protein, putative | location=Tb927_06_v5.1:771666-773933(+) |	25	25	25	36.2	36.2	36.2	82.867	0	323.31	9216800000	140
Tb927.7.6770	Acyl CoA binding protein, putative	0	0	0	260070000	1920900000	1138700000	C		2.24428	6.91404	Tb927.7.6770:mRNA-p1 | transcript=Tb927.7.6770:mRNA | gene=Tb927.7.6770 | organism=Trypanosoma_brucei_brucei_TREU927 | gene_product=Acyl CoA binding protein, putative | transcript_product=Acyl CoA binding protein, putative | location=Tb927_07_v5.1:1873149-	6	6	6	61.9	61.9	61.9	10.985	0	136.99	10509000000	58
Tb927.8.3310	Elongator-like Protein 3b	0	0	0	120190000	649550000	539200000	C		2.11472	5.7426	Tb927.8.3310:mRNA-p1 | transcript=Tb927.8.3310:mRNA | gene=Tb927.8.3310 | organism=Trypanosoma_brucei_brucei_TREU927 | gene_product=Elongator-like Protein 3b | transcript_product=Elongator-like Protein 3b | location=Tb927_08_v5.1:994965-996965(+) | protein	27	27	4	52.7	52.7	6.8	76.042	0	323.31	10497000000	143
Tb927.9.7110	GRAM domain containing protein, putative	0	0	0	241960000	1606400000	1401800000	C		2.44175	6.75571	Tb927.9.7110:mRNA-p1 | transcript=Tb927.9.7110:mRNA | gene=Tb927.9.7110 | organism=Trypanosoma_brucei_brucei_TREU927 | gene_product=GRAM domain containing protein, putative | transcript_product=GRAM domain containing protein, putative | location=Tb927_09_v	13	13	13	54.6	54.6	54.6	32.572	0	323.31	7844200000	84
Tb927.9.7670	hypothetical protein, conserved	0	0	0	84758000	171490000	139580000	C		2.39616	3.86322	Tb927.9.7670:mRNA-p1 | transcript=Tb927.9.7670:mRNA | gene=Tb927.9.7670 | organism=Trypanosoma_brucei_brucei_TREU927 | gene_product=hypothetical protein, conserved | transcript_product=hypothetical protein, conserved | location=Tb927_09_v5.1:1251064-125177	6	6	6	41.3	41.3	41.3	26.419	0	86.719	2442500000	35
Tb11.02.5400b;Tb11.02.5400		0	0	0	449090000	3063500000	2387900000	C		2.3778	7.70404	Tb11.02.5400b.1-p1 | transcript=Tb11.02.5400b.1 | gene=Tb11.02.5400b | organism=Trypanosoma_brucei_brucei_TREU927 | gene_product=cystathionine beta-synthase, putative | transcript_product=cystathionine beta-synthase, putative | location=Tb927_11_bin_v5.1:6	23	23	23	81.2	81.2	81.2	39.464	0	323.31	13862000000	177
Tb927.11.11330;Tb11.v5.1035		0	293670000	136330000	1379100000	2532900000	2240700000	C		1.72389	4.38138	Tb927.11.11330:mRNA-p1 | transcript=Tb927.11.11330:mRNA | gene=Tb927.11.11330 | organism=Trypanosoma_brucei_brucei_TREU927 | gene_product=heat shock protein 70 | transcript_product=heat shock protein 70 | location=Tb927_11_v5.1:3028681-3030666(+) | protein	35	35	32	52.2	52.2	47.8	71.408	0	323.31	20192000000	296
Tb927.10.4570;Tb927.10.4560		0	181650000	70208000	2478300000	12560000000	10463000000	C		2.12368	7.0683	Tb927.10.4570:mRNA-p1 | transcript=Tb927.10.4570:mRNA | gene=Tb927.10.4570 | organism=Trypanosoma_brucei_brucei_TREU927 | gene_product=elongation factor 2 | transcript_product=elongation factor 2 | location=Tb927_10_v5.1:1167167-1169707(-) | protein_length	49	49	49	70	70	70	94.333	0	323.31	51867000000	414
Tb927.11.13050;Tb927.11.13040;Tb927.11.13030;Tb927.11.13020	calmodulin	0	0	0	158870000	678280000	712870000	C		2.32202	5.76657	Tb927.11.13050:mRNA-p1 | transcript=Tb927.11.13050:mRNA | gene=Tb927.11.13050 | organism=Trypanosoma_brucei_brucei_TREU927 | gene_product=calmodulin | transcript_product=calmodulin | location=Tb927_11_v5.1:3487971-3488420(-) | protein_length=149 | sequence	11	11	11	65.8	65.8	65.8	16.838	0	323.31	3945000000	59
Tb927.11.14220		0	0	0	130260000	840130000	689610000	C		1.88882	5.70192	Tb927.11.14220:mRNA-p1 | transcript=Tb927.11.14220:mRNA | gene=Tb927.11.14220 | organism=Trypanosoma_brucei_brucei_TREU927 | gene_product=hypothetical protein, conserved | transcript_product=hypothetical protein, conserved | location=Tb927_11_v5.1:3772489-	11	11	11	35.5	35.5	35.5	54.405	0	323.31	4109300000	73
Tb927.11.15030	small GTPase, X3	0	0	0	0	2031500000	1112500000	C		0.976098	5.01527	Tb927.11.15030:mRNA-p1 | transcript=Tb927.11.15030:mRNA | gene=Tb927.11.15030 | organism=Trypanosoma_brucei_brucei_TREU927 | gene_product=small GTPase | transcript_product=small GTPase | location=Tb927_11_v5.1:3998986-3999585(-) | protein_length=199 | sequ	6	6	6	22.1	22.1	22.1	22.782	0	84.108	6521400000	35
Tb927.11.15430	U5 small nuclear ribonucleoprotein component, putative	0	0	0	34703000	283220000	209380000	C		1.80094	3.99715	Tb927.11.15430:mRNA-p1 | transcript=Tb927.11.15430:mRNA | gene=Tb927.11.15430 | organism=Trypanosoma_brucei_brucei_TREU927 | gene_product=U5 small nuclear ribonucleoprotein component, putative | transcript_product=U5 small nuclear ribonucleoprotein compone	24	24	24	32.5	32.5	32.5	105.47	0	323.31	1358800000	78
Tb927.11.6710		0	0	0	161550000	629840000	499350000	C		1.87805	5.68496	Tb927.11.6710:mRNA-p1 | transcript=Tb927.11.6710:mRNA | gene=Tb927.11.6710 | organism=Trypanosoma_brucei_brucei_TREU927 | gene_product=predicted tetratricopeptide repeat (TPR) protein | transcript_product=predicted tetratricopeptide repeat (TPR) protein |	17	17	17	46.7	46.7	46.7	43.185	0	323.31	3330400000	81
Tb927.11.7600	hypothetical protein, conserved	0	0	0	91889000	438130000	245850000	C		2.26085	4.51623	Tb927.11.7600:mRNA-p1 | transcript=Tb927.11.7600:mRNA | gene=Tb927.11.7600 | organism=Trypanosoma_brucei_brucei_TREU927 | gene_product=hypothetical protein, conserved | transcript_product=hypothetical protein, conserved | location=Tb927_11_v5.1:2153057-215	10	10	10	34.9	34.9	34.9	29.317	0	64.241	1740300000	43
Tb927.4.2000		0	0	0	29628000	501610000	444170000	C		1.25805	3.88185	Tb927.4.2000:mRNA-p1 | transcript=Tb927.4.2000:mRNA | gene=Tb927.4.2000 | organism=Trypanosoma_brucei_brucei_TREU927 | gene_product=ruvB-like DNA helicase, putative | transcript_product=ruvB-like DNA helicase, putative | location=Tb927_04_v5.1:505347-50677	20	20	20	49.4	49.4	49.4	52.61	0	188.79	2100700000	73
Tb927.5.2950		0	0	0	300960000	668130000	563900000	C		2.30575	5.70537	Tb927.5.2950:mRNA-p1 | transcript=Tb927.5.2950:mRNA | gene=Tb927.5.2950 | organism=Trypanosoma_brucei_brucei_TREU927 | gene_product=Component of motile flagella 3 | transcript_product=Component of motile flagella 3 | location=Tb927_05_v5.1:986426-988765(+)	24	24	24	35.7	35.7	35.7	88.256	0	323.31	3812400000	117
Tb927.6.2900	dendritic cell-derived IFNG-induced protein	0	0	0	51290000	255720000	237750000	C		1.61649	4.36276	Tb927.6.2900:mRNA-p1 | transcript=Tb927.6.2900:mRNA | gene=Tb927.6.2900 | organism=Trypanosoma_brucei_brucei_TREU927 | gene_product=dendritic cell-derived IFNG-induced protein | transcript_product=dendritic cell-derived IFNG-induced protein | location=Tb92	33	33	33	52.7	52.7	52.7	81.733	0	322.7	2562100000	136
Tb927.7.1110		0	0	0	66951000	193290000	184880000	C		2.09567	4.08791	Tb927.7.1110:mRNA-p1 | transcript=Tb927.7.1110:mRNA | gene=Tb927.7.1110 | organism=Trypanosoma_brucei_brucei_TREU927 | gene_product=asparagine synthetase a, putative | transcript_product=asparagine synthetase a, putative | location=Tb927_07_v5.1:288012-289	9	9	9	33.6	33.6	33.6	39.597	0	117.24	1218500000	46
Tb927.7.1780	Adenine phosphoribosyltransferase, putative	0	0	0	121690000	608750000	455940000	C		2.43137	5.92391	Tb927.7.1780:mRNA-p1 | transcript=Tb927.7.1780:mRNA | gene=Tb927.7.1780 | organism=Trypanosoma_brucei_brucei_TREU927 | gene_product=Adenine phosphoribosyltransferase, putative | transcript_product=Adenine phosphoribosyltransferase, putative | location=Tb92	9	9	9	43.8	43.8	43.8	25.973	0	148.79	3020600000	51
Tb927.7.2260	SEP domain containing protein, putative	0	0	0	35021000	182470000	168010000	C		1.81714	3.84987	Tb927.7.2260:mRNA-p1 | transcript=Tb927.7.2260:mRNA | gene=Tb927.7.2260 | organism=Trypanosoma_brucei_brucei_TREU927 | gene_product=SEP domain containing protein, putative | transcript_product=SEP domain containing protein, putative | location=Tb927_07_v5.	8	8	8	35.1	35.1	35.1	30.059	0	87.637	1104100000	32
Tb927.7.2680		0	0	0	86389000	500530000	370190000	C		2.2084	5.08163	Tb927.7.2680:mRNA-p1 | transcript=Tb927.7.2680:mRNA | gene=Tb927.7.2680 | organism=Trypanosoma_brucei_brucei_TREU927 | gene_product=zinc finger protein family member, putative | transcript_product=zinc finger protein family member, putative | location=Tb92	19	19	19	36.3	36.3	36.3	76.183	0	207.34	1916400000	61
Tb927.7.3820		0	0	0	75722000	387010000	228750000	C		2.1905	4.9069	Tb927.7.3820:mRNA-p1 | transcript=Tb927.7.3820:mRNA | gene=Tb927.7.3820 | organism=Trypanosoma_brucei_brucei_TREU927 | gene_product=hypothetical protein, conserved | transcript_product=hypothetical protein, conserved | location=Tb927_07_v5.1:996424-998514(	16	16	16	30.3	30.3	30.3	71.793	0	151.21	1557200000	59
Tb927.7.5210		0	0	0	66180000	188970000	96404000	C		2.0331	4.48945	Tb927.7.5210:mRNA-p1 | transcript=Tb927.7.5210:mRNA | gene=Tb927.7.5210 | organism=Trypanosoma_brucei_brucei_TREU927 | gene_product=Putative Phosphatase/Protein of unknown function DUF89, putative | transcript_product=Putative Phosphatase/Protein of unknow	10	10	10	14.5	14.5	14.5	100.48	0	157.1	947910000	33
Tb927.8.1750		0	0	0	56255000	48350000	204900000	C		1.37016	3.87474	Tb927.8.1750:mRNA-p1 | transcript=Tb927.8.1750:mRNA | gene=Tb927.8.1750 | organism=Trypanosoma_brucei_brucei_TREU927 | gene_product=Fe-S cluster assembly protein DRE2 | transcript_product=Fe-S cluster assembly protein DRE2 | location=Tb927_08_v5.1:576442-5	4	4	4	23.4	23.4	23.4	13.129	0	18.346	747940000	15
Tb927.8.5950	mitogen-activated protein kinase kinase 4, putative	0	0	0	88727000	401760000	442000000	C		2.17793	5.61252	Tb927.8.5950:mRNA-p1 | transcript=Tb927.8.5950:mRNA | gene=Tb927.8.5950 | organism=Trypanosoma_brucei_brucei_TREU927 | gene_product=mitogen-activated protein kinase kinase 4, putative | transcript_product=mitogen-activated protein kinase kinase 4, putative	12	12	12	39.6	39.6	39.6	38.694	0	203.94	2670100000	49
Tb927.9.11050		0	0	0	55717000	807730000	602210000	C		1.79002	5.62475	Tb927.9.11050:mRNA-p1 | transcript=Tb927.9.11050:mRNA | gene=Tb927.9.11050 | organism=Trypanosoma_brucei_brucei_TREU927 | gene_product=4E-interacting protein, putative | transcript_product=4E-interacting protein, putative | location=Tb927_09_v5.1:1742654-1	11	11	11	30.8	30.8	30.8	58.54	0	301.81	2836600000	49
Tb927.9.11070	predicted zinc finger protein, TbSIZ1, TbIAS1	0	0	0	101840000	281290000	236460000	C		2.29035	4.47433	Tb927.9.11070:mRNA-p1 | transcript=Tb927.9.11070:mRNA | gene=Tb927.9.11070 | organism=Trypanosoma_brucei_brucei_TREU927 | gene_product=predicted zinc finger protein | transcript_product=predicted zinc finger protein | location=Tb927_09_v5.1:1745706-1747691	11	11	11	24.4	24.4	24.4	72.233	0	246.64	2939200000	49
Tb927.9.12650		0	0	0	53626000	502490000	257930000	C		1.71838	4.44007	Tb927.9.12650:mRNA-p1 | transcript=Tb927.9.12650:mRNA | gene=Tb927.9.12650 | organism=Trypanosoma_brucei_brucei_TREU927 | gene_product=ubiquitin-activating enzyme E1, putative | transcript_product=ubiquitin-activating enzyme E1, putative | location=Tb927_0	27	27	27	24.5	24.5	24.5	134.65	0	231.76	1954600000	89
Tb927.9.13490		0	0	0	143950000	386650000	575940000	C		2.17885	5.66851	Tb927.9.13490:mRNA-p1 | transcript=Tb927.9.13490:mRNA | gene=Tb927.9.13490 | organism=Trypanosoma_brucei_brucei_TREU927 | gene_product=metallo-peptidase, Clan MG, Family M24 | transcript_product=metallo-peptidase, Clan MG, Family M24 | location=Tb927_09_v5	9	9	9	27	27	27	54.408	0	323.31	2379200000	65
Tb927.9.3400		0	0	0	86695000	284410000	229110000	C		2.03723	5.10563	Tb927.9.3400:mRNA-p1 | transcript=Tb927.9.3400:mRNA | gene=Tb927.9.3400 | organism=Trypanosoma_brucei_brucei_TREU927 | gene_product=endo-beta-N-acetylglucosaminidase, putative | transcript_product=endo-beta-N-acetylglucosaminidase, putative | location=Tb92	22	22	22	28.4	28.4	28.4	115.9	0	211.29	1389000000	86
Tb927.9.5190	proliferative cell nuclear antigen (PCNA), putative	0	0	0	40339000	88930000	120990000	C		1.44955	3.45089	Tb927.9.5190:mRNA-p1 | transcript=Tb927.9.5190:mRNA | gene=Tb927.9.5190 | organism=Trypanosoma_brucei_brucei_TREU927 | gene_product=proliferative cell nuclear antigen (PCNA), putative | transcript_product=proliferative cell nuclear antigen (PCNA), putative	16	16	16	63.4	63.4	63.4	32.314	0	268.26	2857400000	84
Tb927.9.5730	nucleosome assembly protein-like protein	0	0	0	510540000	3059000000	2530300000	C		2.23148	7.88379	Tb927.9.5730:mRNA-p1 | transcript=Tb927.9.5730:mRNA | gene=Tb927.9.5730 | organism=Trypanosoma_brucei_brucei_TREU927 | gene_product=nucleosome assembly protein-like protein | transcript_product=nucleosome assembly protein-like protein | location=Tb927_09_v	17	17	17	51.2	51.2	51.2	47.584	0	323.31	14684000000	155
Tb927.5.4380;Tb05.5K5.30		0	0	0	0	441980000	383030000	C		1.12253	4.32316	Tb927.5.4380:mRNA-p1 | transcript=Tb927.5.4380:mRNA | gene=Tb927.5.4380 | organism=Trypanosoma_brucei_brucei_TREU927 | gene_product=Kinetoplastid-specific Protein Phosphatase 1 | transcript_product=Kinetoplastid-specific Protein Phosphatase 1 | location=Tb	29	29	29	53.5	53.5	53.5	71.37	0	323.31	9573500000	140
Tb10.v4.0033;Tb927.10.4430;Tb11.v5.0767		0	0	0	76412000	92601000	46365000	C		2.32197	2.91904	Tb10.v4.0033:mRNA-p1 | transcript=Tb10.v4.0033:mRNA | gene=Tb10.v4.0033 | organism=Trypanosoma_brucei_brucei_TREU927 | gene_product=pumillo RNA binding protein PUF1 | transcript_product=pumillo RNA binding protein PUF1 | location=TP3F6-6f06.p1k:7434-9152(-	8	8	8	17.3	17.3	17.3	63.851	0	125.31	589730000	34
Tb927.11.1840;Tb11.1380		0	0	0	113000000	765860000	731970000	C		2.29728	5.92632	Tb927.11.1840:mRNA-p1 | transcript=Tb927.11.1840:mRNA | gene=Tb927.11.1840 | organism=Trypanosoma_brucei_brucei_TREU927 | gene_product=hypothetical protein, conserved | transcript_product=hypothetical protein, conserved | location=Tb927_11_v5.1:548222-5494	21	21	21	48.6	48.6	48.6	45.633	0	323.31	2862700000	57
Tb927.7.4500;Tb11.v5.0263		0	0	0	36457000	144350000	310570000	C		1.69604	3.8353	Tb927.7.4500:mRNA-p1 | transcript=Tb927.7.4500:mRNA | gene=Tb927.7.4500 | organism=Trypanosoma_brucei_brucei_TREU927 | gene_product=PX domain containing protein, putative | transcript_product=PX domain containing protein, putative | location=Tb927_07_v5.1:	15	15	15	33.3	33.3	33.3	58.428	0	61.652	856050000	29
Tb927.10.5040;Tb11.v5.0342		0	0	0	141990000	572440000	531280000	C		2.34631	5.81405	Tb927.10.5040:mRNA-p1 | transcript=Tb927.10.5040:mRNA | gene=Tb927.10.5040 | organism=Trypanosoma_brucei_brucei_TREU927 | gene_product=chaperone protein DnaJ, putative | transcript_product=chaperone protein DnaJ, putative | location=Tb927_10_v5.1:1247618-1	9	9	9	47.9	47.9	47.9	30.863	0	188.32	2561200000	47
Tb11.v5.0366		0	0	0	30854000	485470000	392340000	C		1.2935	4.46427	Tb11.v5.0366.1-p1 | transcript=Tb11.v5.0366.1 | gene=Tb11.v5.0366 | organism=Trypanosoma_brucei_brucei_TREU927 | gene_product=hypothetical protein, conserved | transcript_product=hypothetical protein, conserved | location=Tb927_11_bin_v5.1:1226272-1229520(	21	21	6	28.7	28.7	9.2	120.58	0	156	1585800000	34
Tb927.9.3630;Tb11.v5.0530		0	0	0	85408000	320700000	345200000	C		2.15901	4.45702	Tb927.9.3630:mRNA-p1 | transcript=Tb927.9.3630:mRNA | gene=Tb927.9.3630 | organism=Trypanosoma_brucei_brucei_TREU927 | gene_product=BSD domain containing protein, putative | transcript_product=BSD domain containing protein, putative | location=Tb927_09_v5.	11	11	11	26.9	26.9	26.9	61.829	0	323.31	1322600000	30
Tb927.10.2110;Tb927.10.2100;Tb927.10.2090;Tb11.v5.1046		415260000	1335400000	967420000	4554700000	14654000000	13437000000	C		2.07177	3.56905	Tb927.10.2110:mRNA-p1 | transcript=Tb927.10.2110:mRNA | gene=Tb927.10.2110 | organism=Trypanosoma_brucei_brucei_TREU927 | gene_product=elongation factor 1-alpha | transcript_product=elongation factor 1-alpha | location=Tb927_10_v5.1:549417-550766(+) | prot	26	26	26	70.4	70.4	70.4	49.105	0	323.31	72720000000	295
Tb927.1.3950		0	0	0	68314000	485840000	433690000	C		1.74386	4.94858	Tb927.1.3950:mRNA-p1 | transcript=Tb927.1.3950:mRNA | gene=Tb927.1.3950 | organism=Trypanosoma_brucei_brucei_TREU927 | gene_product=alanine aminotransferase | transcript_product=alanine aminotransferase | location=Tb927_01_v5.1:840877-842391(+) | protein_l	15	15	15	34.3	34.3	34.3	55.704	0	254.26	2201800000	71
Tb927.10.10280		0	0	0	139660000	479400000	348510000	C		2.10978	4.98295	Tb927.10.10280:mRNA-p1 | transcript=Tb927.10.10280:mRNA | gene=Tb927.10.10280 | organism=Trypanosoma_brucei_brucei_TREU927 | gene_product=microtubule-associated protein, putative | transcript_product=microtubule-associated protein, putative | location=Tb92	17	2	2	89.4	27.8	27.8	267.6	0	6.6581	1630100000	9
Tb927.10.11750		0	0	0	77241000	312710000	307750000	C		2.16402	5.06814	Tb927.10.11750:mRNA-p1 | transcript=Tb927.10.11750:mRNA | gene=Tb927.10.11750 | organism=Trypanosoma_brucei_brucei_TREU927 | gene_product=hypothetical protein, conserved | transcript_product=hypothetical protein, conserved | location=Tb927_10_v5.1:2867916-	9	9	9	40.1	40.1	40.1	24.793	0	323.31	1407700000	31
Tb927.10.15530;Tb11.v5.0748		0	0	0	40632000	293910000	138470000	C		2.10914	4.49741	Tb927.10.15530:mRNA-p1 | transcript=Tb927.10.15530:mRNA | gene=Tb927.10.15530 | organism=Trypanosoma_brucei_brucei_TREU927 | gene_product=ABC transport system ATP-binding protein, putative | transcript_product=ABC transport system ATP-binding protein, puta	14	14	14	25.9	25.9	25.9	67.522	0	269.35	863050000	32
Tb927.10.2730		0	0	0	23651000	385400000	302120000	C		1.41241	4.38054	Tb927.10.2730:mRNA-p1 | transcript=Tb927.10.2730:mRNA | gene=Tb927.10.2730 | organism=Trypanosoma_brucei_brucei_TREU927 | gene_product=START domain containing protein, putative | transcript_product=START domain containing protein, putative | location=Tb927	13	13	13	60.2	60.2	60.2	32.833	0	90.171	1370800000	29
Tb927.10.2930		0	0	0	66003000	84060000	71011000	C		2.43917	3.37086	Tb927.10.2930:mRNA-p1 | transcript=Tb927.10.2930:mRNA | gene=Tb927.10.2930 | organism=Trypanosoma_brucei_brucei_TREU927 | gene_product=hypothetical protein, conserved | transcript_product=hypothetical protein, conserved | location=Tb927_10_v5.1:761087-7633	13	13	13	26.4	26.4	26.4	80.866	0	146.54	339530000	17
Tb927.10.5380;Tb11.v5.0337		0	0	0	43701000	75293000	90630000	C		2.19749	3.00846	Tb927.10.5380:mRNA-p1 | transcript=Tb927.10.5380:mRNA | gene=Tb927.10.5380 | organism=Trypanosoma_brucei_brucei_TREU927 | gene_product=intraflagellar transport protein 122 | transcript_product=intraflagellar transport protein 122 | location=Tb927_10_v5.1:1	15	15	15	15	15	15	139.43	0	96.882	356870000	24
Tb927.10.5810		0	0	0	47613000	390780000	209090000	C		1.68291	4.6802	Tb927.10.5810:mRNA-p1 | transcript=Tb927.10.5810:mRNA | gene=Tb927.10.5810 | organism=Trypanosoma_brucei_brucei_TREU927 | gene_product=The ARF-like 2 binding protein BART, putative | transcript_product=The ARF-like 2 binding protein BART, putative | locati	16	16	16	36.5	36.5	36.5	48.257	0	266.39	1192900000	39
Tb927.10.5840		0	0	0	0	171490000	232370000	C		1.43624	3.8446	Tb927.10.5840:mRNA-p1 | transcript=Tb927.10.5840:mRNA | gene=Tb927.10.5840 | organism=Trypanosoma_brucei_brucei_TREU927 | gene_product=translation elongation factor 1-beta, putative | transcript_product=translation elongation factor 1-beta, putative | loca	4	4	4	31.3	31.3	31.3	21.959	0	165.56	880340000	20
Tb927.10.7230		0	0	0	37970000	290880000	140800000	C		1.96581	4.03813	Tb927.10.7230:mRNA-p1 | transcript=Tb927.10.7230:mRNA | gene=Tb927.10.7230 | organism=Trypanosoma_brucei_brucei_TREU927 | gene_product=Flagellar Member 1 | transcript_product=Flagellar Member 1 | location=Tb927_10_v5.1:1818813-1826378(-) | protein_length=2	26	26	26	13.8	13.8	13.8	284.7	0	323.31	817480000	36
Tb927.10.7960		0	0	0	77817000	908760000	581300000	C		2.02234	5.4638	Tb927.10.7960:mRNA-p1 | transcript=Tb927.10.7960:mRNA | gene=Tb927.10.7960 | organism=Trypanosoma_brucei_brucei_TREU927 | gene_product=hypothetical protein, conserved | transcript_product=hypothetical protein, conserved | location=Tb927_10_v5.1:1985103-198	10	10	10	60.6	60.6	60.6	17.63	0	313.19	2834100000	33
Tb927.10.8710		0	0	0	43682000	240130000	281080000	C		1.95335	4.76091	Tb927.10.8710:mRNA-p1 | transcript=Tb927.10.8710:mRNA | gene=Tb927.10.8710 | organism=Trypanosoma_brucei_brucei_TREU927 | gene_product=centrin-3 | transcript_product=centrin-3 | location=Tb927_10_v5.1:2151778-2152275(+) | protein_length=165 | sequence_SO=c	9	9	9	49.7	49.7	49.7	18.801	0	251.56	1069800000	33
Tb927.10.9570;Tb11.v5.0579		0	0	0	23520000	165440000	87480000	C		1.62173	3.59935	Tb927.10.9570:mRNA-p1 | transcript=Tb927.10.9570:mRNA | gene=Tb927.10.9570 | organism=Trypanosoma_brucei_brucei_TREU927 | gene_product=paraflagellar rod component, putative | transcript_product=paraflagellar rod component, putative | location=Tb927_10_v5.1	20	20	20	26	26	26	118.67	0	323.31	492160000	30
Tb927.11.12640		0	0	0	18492000	263790000	196960000	C		1.3482	3.62714	Tb927.11.12640:mRNA-p1 | transcript=Tb927.11.12640:mRNA | gene=Tb927.11.12640 | organism=Trypanosoma_brucei_brucei_TREU927 | gene_product=PH domain containing protein, putative | transcript_product=PH domain containing protein, putative | location=Tb927_11	22	22	22	30.7	30.7	30.7	106.76	0	323.31	823340000	45
Tb927.11.13060		0	0	0	0	230230000	200460000	C		1.15465	4.00747	Tb927.11.13060:mRNA-p1 | transcript=Tb927.11.13060:mRNA | gene=Tb927.11.13060 | organism=Trypanosoma_brucei_brucei_TREU927 | gene_product=translation-associated element 2, putative | transcript_product=translation-associated element 2, putative | location=	16	16	16	19.7	19.7	19.7	121.32	0	83.558	777630000	27
Tb927.11.14250		0	0	0	204140000	635200000	675450000	C		2.40941	5.72657	Tb927.11.14250:mRNA-p1 | transcript=Tb927.11.14250:mRNA | gene=Tb927.11.14250 | organism=Trypanosoma_brucei_brucei_TREU927 | gene_product=T-complex protein 1, epsilon subunit, putative | transcript_product=T-complex protein 1, epsilon subunit, putative | l	18	18	18	35.9	35.9	35.9	59.381	0	220.9	2931200000	59
Tb927.11.16540		0	0	0	91178000	418400000	254440000	C		1.96022	4.92136	Tb927.11.16540:mRNA-p1 | transcript=Tb927.11.16540:mRNA | gene=Tb927.11.16540 | organism=Trypanosoma_brucei_brucei_TREU927 | gene_product=Roadblock/LC7 domain containing protein, putative | transcript_product=Roadblock/LC7 domain containing protein, putati	5	5	5	53.1	53.1	53.1	10.913	0	68.232	2051900000	40
Tb927.11.16760		0	18845000	0	107490000	243580000	141830000	C		1.92216	3.38688	Tb927.11.16760:mRNA-p1 | transcript=Tb927.11.16760:mRNA | gene=Tb927.11.16760 | organism=Trypanosoma_brucei_brucei_TREU927 | gene_product=T-complex protein 1, alpha subunit, putative | transcript_product=T-complex protein 1, alpha subunit, putative | locat	18	18	18	37.1	37.1	37.1	59.432	0	49.941	1079000000	54
Tb927.11.1900		0	0	0	189050000	515700000	359250000	C		2.50493	5.22614	Tb927.11.1900:mRNA-p1 | transcript=Tb927.11.1900:mRNA | gene=Tb927.11.1900 | organism=Trypanosoma_brucei_brucei_TREU927 | gene_product=T-complex protein 1, beta subunit, putative | transcript_product=T-complex protein 1, beta subunit, putative | location=T	18	18	18	42.5	42.5	42.5	58.057	0	323.31	1908400000	68
Tb927.11.4950		0	0	0	23650000	364370000	317790000	C		1.31117	4.41642	Tb927.11.4950:mRNA-p1 | transcript=Tb927.11.4950:mRNA | gene=Tb927.11.4950 | organism=Trypanosoma_brucei_brucei_TREU927 | gene_product=hypothetical protein, conserved | transcript_product=hypothetical protein, conserved | location=Tb927_11_v5.1:1409821-141	21	21	21	30.8	30.8	30.8	88.74	0	323.31	1240600000	40
Tb927.11.6440		0	0	0	125740000	769670000	526620000	C		2.23178	5.2112	Tb927.11.6440:mRNA-p1 | transcript=Tb927.11.6440:mRNA | gene=Tb927.11.6440 | organism=Trypanosoma_brucei_brucei_TREU927 | gene_product=hypothetical protein, conserved | transcript_product=hypothetical protein, conserved | location=Tb927_11_v5.1:1821094-182	9	9	9	20.9	20.9	20.9	48.841	0	70.512	2433800000	26
Tb927.11.6780		0	0	0	114100000	436640000	405260000	C		2.39953	5.10868	Tb927.11.6780:mRNA-p1 | transcript=Tb927.11.6780:mRNA | gene=Tb927.11.6780 | organism=Trypanosoma_brucei_brucei_TREU927 | gene_product=regulator of chromatin condensation, putative | transcript_product=regulator of chromatin condensation, putative | locati	16	16	16	42	42	42	60.293	0	323.31	1755500000	51
Tb927.11.7520		0	0	0	0	104610000	130170000	C		1.30268	3.59005	Tb927.11.7520:mRNA-p1 | transcript=Tb927.11.7520:mRNA | gene=Tb927.11.7520 | organism=Trypanosoma_brucei_brucei_TREU927 | gene_product=hypothetical protein, conserved | transcript_product=hypothetical protein, conserved | location=Tb927_11_v5.1:2129059-213	9	9	9	30.2	30.2	30.2	40.557	0	55.391	532420000	26
Tb927.2.4370;Tb11.v5.0653		0	0	0	0	122210000	92314000	C		1.29126	3.79255	Tb927.2.4370:mRNA-p1 | transcript=Tb927.2.4370:mRNA | gene=Tb927.2.4370 | organism=Trypanosoma_brucei_brucei_TREU927 | gene_product=trypanothione synthetase | transcript_product=trypanothione synthetase | location=Tb927_02_v5.1:771007-772890(-) | protein_l	12	12	12	23.4	23.4	23.4	71.612	0	141.96	410830000	22
Tb927.2.5150		0	0	0	40651000	559640000	184530000	C		1.61238	4.05811	Tb927.2.5150:mRNA-p1 | transcript=Tb927.2.5150:mRNA | gene=Tb927.2.5150 | organism=Trypanosoma_brucei_brucei_TREU927 | gene_product=TPR-repeat protein, putative | transcript_product=TPR-repeat protein, putative | location=Tb927_02_v5.1:909185-910654(+) | p	18	18	18	45.8	45.8	45.8	54.016	0	262.88	1365000000	34
Tb927.2.5760		0	0	0	61859000	527990000	399000000	C		1.60931	4.69964	Tb927.2.5760:mRNA-p1 | transcript=Tb927.2.5760:mRNA | gene=Tb927.2.5760 | organism=Trypanosoma_brucei_brucei_TREU927 | gene_product=Flagellar Member 8 | transcript_product=Flagellar Member 8 | location=Tb927_02_v5.1:1034074-1043301(+) | protein_length=3075	9	9	9	11.8	11.8	11.8	330.07	0	50.576	1684100000	18
Tb927.2.5980		0	0	0	164320000	471160000	988210000	C		2.1143	5.57241	Tb927.2.5980:mRNA-p1 | transcript=Tb927.2.5980:mRNA | gene=Tb927.2.5980 | organism=Trypanosoma_brucei_brucei_TREU927 | gene_product=chaperone protein ClpB1, putative | transcript_product=chaperone protein ClpB1, putative | location=Tb927_02_v5.1:1084458-10	30	30	30	38.9	38.9	38.9	97.037	0	283.72	2869200000	69
Tb927.3.1060		0	0	0	0	84277000	81822000	C		1.45324	3.40385	Tb927.3.1060:mRNA-p1 | transcript=Tb927.3.1060:mRNA | gene=Tb927.3.1060 | organism=Trypanosoma_brucei_brucei_TREU927 | gene_product=cAMP Response Protein 4 | transcript_product=cAMP Response Protein 4 | location=Tb927_03_v5.1:259855-263532(+) | protein_len	10	10	10	16.7	16.7	16.7	90.126	0	43.381	294860000	16
Tb927.3.1300		0	0	0	130130000	124200000	177460000	C		1.88168	4.2515	Tb927.3.1300:mRNA-p1 | transcript=Tb927.3.1300:mRNA | gene=Tb927.3.1300 | organism=Trypanosoma_brucei_brucei_TREU927 | gene_product=hypothetical protein, conserved | transcript_product=hypothetical protein, conserved | location=Tb927_03_v5.1:320722-321954(	15	15	15	39	39	39	46.085	0	323.31	927140000	61
Tb927.4.1850		0	0	0	64409000	616760000	597700000	C		1.64824	4.7746	Tb927.4.1850:mRNA-p1 | transcript=Tb927.4.1850:mRNA | gene=Tb927.4.1850 | organism=Trypanosoma_brucei_brucei_TREU927 | gene_product=hypothetical protein, conserved | transcript_product=hypothetical protein, conserved | location=Tb927_04_v5.1:462615-464351(	19	19	19	42.9	42.9	42.9	64.384	0	276.2	2247100000	51
Tb927.4.2220		0	0	0	58310000	195350000	223780000	C		1.93161	4.4638	Tb927.4.2220:mRNA-p1 | transcript=Tb927.4.2220:mRNA | gene=Tb927.4.2220 | organism=Trypanosoma_brucei_brucei_TREU927 | gene_product=TPR-repeat-containing chaperone protein DNAJ, putative | transcript_product=TPR-repeat-containing chaperone protein DNAJ, pu	10	10	10	17	17	17	80.445	0	41.811	905040000	18
Tb927.4.4560		0	0	0	82721000	273420000	165490000	C		2.03177	4.91852	Tb927.4.4560:mRNA-p1 | transcript=Tb927.4.4560:mRNA | gene=Tb927.4.4560 | organism=Trypanosoma_brucei_brucei_TREU927 | gene_product=hypothetical protein, conserved | transcript_product=hypothetical protein, conserved | location=Tb927_04_v5.1:1255045-125828	18	18	18	21.3	21.3	21.3	117.5	0	185.28	983210000	60
Tb927.5.2270		0	0	0	84034000	543940000	449760000	C		1.978	5.05525	Tb927.5.2270:mRNA-p1 | transcript=Tb927.5.2270:mRNA | gene=Tb927.5.2270 | organism=Trypanosoma_brucei_brucei_TREU927 | gene_product=Component of motile flagella 44 | transcript_product=Component of motile flagella 44 | location=Tb927_05_v5.1:762850-764286(	12	12	12	29.1	29.1	29.1	53.67	0	323.31	1910100000	37
Tb927.6.1270		0	0	0	65165000	448450000	421760000	C		1.9932	4.74855	Tb927.6.1270:mRNA-p1 | transcript=Tb927.6.1270:mRNA | gene=Tb927.6.1270 | organism=Trypanosoma_brucei_brucei_TREU927 | gene_product=PITH domain-containing protein | transcript_product=PITH domain-containing protein | location=Tb927_06_v5.1:470831-471478(-)	7	7	7	44.7	44.7	44.7	23.703	0	323.31	2359500000	32
Tb927.6.2330;Tb927.6.2270		0	0	0	0	592690000	380400000	C		1.0835	4.11847	Tb927.6.2330:mRNA-p1 | transcript=Tb927.6.2330:mRNA | gene=Tb927.6.2330 | organism=Trypanosoma_brucei_brucei_TREU927 | gene_product=RGG protein | transcript_product=RGG protein | location=Tb927_06_v5.1:721884-722636(+) | protein_length=250 | sequence_SO=ch	10	10	10	45.2	45.2	45.2	28.09	0	220.55	2331300000	40
Tb927.6.2520		0	0	0	31907000	185230000	141640000	C		1.66805	3.90251	Tb927.6.2520:mRNA-p1 | transcript=Tb927.6.2520:mRNA | gene=Tb927.6.2520 | organism=Trypanosoma_brucei_brucei_TREU927 | gene_product=hypothetical protein, conserved | transcript_product=hypothetical protein, conserved | location=Tb927_06_v5.1:764427-766991(	14	14	14	21.9	21.9	21.9	90.968	0	212.71	632760000	32
Tb927.6.4440		0	0	0	28107000	165790000	101420000	C		1.19292	3.80854	Tb927.6.4440:mRNA-p1 | transcript=Tb927.6.4440:mRNA | gene=Tb927.6.4440 | organism=Trypanosoma_brucei_brucei_TREU927 | gene_product=RNA-binding protein 42 (RNA-binding motif protein 42) | transcript_product=RNA-binding protein 42 (RNA-binding motif protein	7	7	7	26.1	26.1	26.1	37.718	0	141.62	497960000	19
Tb927.6.5070		0	0	0	27383000	276160000	237820000	C		1.59221	3.77566	Tb927.6.5070:mRNA-p1 | transcript=Tb927.6.5070:mRNA | gene=Tb927.6.5070 | organism=Trypanosoma_brucei_brucei_TREU927 | gene_product=hypothetical protein, conserved | transcript_product=hypothetical protein, conserved | location=Tb927_06_v5.1:1383939-138530	17	17	16	39.2	39.2	37.9	51.821	0	121.05	1025100000	37
Tb927.7.190		0	0	0	79652000	822980000	522060000	C		2.16601	5.34497	Tb927.7.190:mRNA-p1 | transcript=Tb927.7.190:mRNA | gene=Tb927.7.190 | organism=Trypanosoma_brucei_brucei_TREU927 | gene_product=thimet oligopeptidase, putative | transcript_product=thimet oligopeptidase, putative | location=Tb927_07_v5.1:34206-36263(+) |	22	22	22	36.4	36.4	36.4	77.472	0	248.69	2717600000	73
Tb927.7.3880		0	0	0	89524000	231540000	229990000	C		2.53293	3.67864	Tb927.7.3880:mRNA-p1 | transcript=Tb927.7.3880:mRNA | gene=Tb927.7.3880 | organism=Trypanosoma_brucei_brucei_TREU927 | gene_product=Basal body protein | transcript_product=Basal body protein | location=Tb927_07_v5.1:1011321-1013651(-) | protein_length=776	14	14	14	23.1	23.1	23.1	87.072	0	156.52	1032200000	37
Tb927.7.4120		0	0	0	85282000	275430000	543810000	C		2.23595	4.81661	Tb927.7.4120:mRNA-p1 | transcript=Tb927.7.4120:mRNA | gene=Tb927.7.4120 | organism=Trypanosoma_brucei_brucei_TREU927 | gene_product=hypothetical protein, conserved | transcript_product=hypothetical protein, conserved | location=Tb927_07_v5.1:1093713-109523	7	7	7	23.9	23.9	23.9	52.135	0	268.73	1682400000	26
Tb927.7.4390		0	0	0	35839000	211330000	149150000	C		1.72385	4.19603	Tb927.7.4390:mRNA-p1 | transcript=Tb927.7.4390:mRNA | gene=Tb927.7.4390 | organism=Trypanosoma_brucei_brucei_TREU927 | gene_product=threonine synthase, putative | transcript_product=threonine synthase, putative | location=Tb927_07_v5.1:1164231-1166258(-) |	17	17	17	35.6	35.6	35.6	73.873	0	80.063	680660000	26
Tb927.7.6090		0	0	0	61900000	677340000	549910000	C		1.66044	4.49717	Tb927.7.6090:mRNA-p1 | transcript=Tb927.7.6090:mRNA | gene=Tb927.7.6090 | organism=Trypanosoma_brucei_brucei_TREU927 | gene_product=eukaryotic translation initiation factor 3 subunit a | transcript_product=eukaryotic translation initiation factor 3 subunit	25	25	25	34.6	34.6	34.6	88.162	0	323.31	2267000000	58
Tb927.7.730		0	0	0	16815000	318000000	209100000	C		1.18478	3.80895	Tb927.7.730:mRNA-p1 | transcript=Tb927.7.730:mRNA | gene=Tb927.7.730 | organism=Trypanosoma_brucei_brucei_TREU927 | gene_product=Component of motile flagella 49 | transcript_product=Component of motile flagella 49 | location=Tb927_07_v5.1:164530-166356(-)	14	14	14	28	28	28	66.907	0	83.234	954570000	26
Tb927.8.1950		0	0	0	105640000	1075100000	841820000	C		1.9859	5.28601	Tb927.8.1950:mRNA-p1 | transcript=Tb927.8.1950:mRNA | gene=Tb927.8.1950 | organism=Trypanosoma_brucei_brucei_TREU927 | gene_product=hypothetical protein, conserved | transcript_product=hypothetical protein, conserved | location=Tb927_08_v5.1:627302-629434(	25	25	25	45.1	45.1	45.1	78.766	0	185.86	3879300000	76
Tb927.8.4190		0	0	0	29299000	216580000	143160000	C		1.44121	3.55604	Tb927.8.4190:mRNA-p1 | transcript=Tb927.8.4190:mRNA | gene=Tb927.8.4190 | organism=Trypanosoma_brucei_brucei_TREU927 | gene_product=hypothetical protein, conserved | transcript_product=hypothetical protein, conserved | location=Tb927_08_v5.1:1234854-123554	4	4	4	17.3	17.3	17.3	26.02	0	323.31	785560000	22
Tb927.8.4540		0	0	0	192060000	1350700000	1487900000	C		2.40302	6.82348	Tb927.8.4540:mRNA-p1 | transcript=Tb927.8.4540:mRNA | gene=Tb927.8.4540 | organism=Trypanosoma_brucei_brucei_TREU927 | gene_product=PAB1-binding protein , putative | transcript_product=PAB1-binding protein , putative | location=Tb927_08_v5.1:1347029-134868	12	12	12	29.8	29.8	29.8	59.599	0	323.31	5578800000	64
Tb927.8.5580		0	0	0	110970000	1245400000	889030000	C		2.01844	7.15128	Tb927.8.5580:mRNA-p1 | transcript=Tb927.8.5580:mRNA | gene=Tb927.8.5580 | organism=Trypanosoma_brucei_brucei_TREU927 | gene_product=N-terminal region of Chorein, a TM vesicle-mediated sorter/Integral peroxisomal membrane peroxin, putative | transcript_prod	83	83	83	23.3	23.3	23.3	526.41	0	323.31	4179200000	175
Tb927.9.10490		0	0	0	27143000	345270000	200390000	C		1.50828	3.90597	Tb927.9.10490:mRNA-p1 | transcript=Tb927.9.10490:mRNA | gene=Tb927.9.10490 | organism=Trypanosoma_brucei_brucei_TREU927 | gene_product=Component of motile flagella 56 | transcript_product=Component of motile flagella 56 | location=Tb927_09_v5.1:1645182-164	10	10	10	22.6	22.6	22.6	65.271	0	233.18	981900000	20
Tb927.9.10710		0	0	0	73745000	396860000	210430000	C		2.11339	4.90791	Tb927.9.10710:mRNA-p1 | transcript=Tb927.9.10710:mRNA | gene=Tb927.9.10710 | organism=Trypanosoma_brucei_brucei_TREU927 | gene_product=hsp70 subfamily B suppressor 1 | transcript_product=hsp70 subfamily B suppressor 1 | location=Tb927_09_v5.1:1695449-16973	19	19	19	34.5	34.5	34.5	68.01	0	271.95	1164800000	43
Tb927.9.11540		0	0	0	74537000	339780000	305050000	C		2.01349	5.30564	Tb927.9.11540:mRNA-p1 | transcript=Tb927.9.11540:mRNA | gene=Tb927.9.11540 | organism=Trypanosoma_brucei_brucei_TREU927 | gene_product=hypothetical protein, conserved | transcript_product=hypothetical protein, conserved | location=Tb927_09_v5.1:1800844-180	14	14	14	44.7	44.7	44.7	50.786	0	323.31	1214300000	28
Tb927.9.12070		0	0	0	24546000	1177500000	503670000	C		1.10974	4.97781	Tb927.9.12070:mRNA-p1 | transcript=Tb927.9.12070:mRNA | gene=Tb927.9.12070 | organism=Trypanosoma_brucei_brucei_TREU927 | gene_product=hypothetical protein, conserved | transcript_product=hypothetical protein, conserved | location=Tb927_09_v5.1:1880413-188	27	27	27	35.5	35.5	35.5	109.87	0	323.31	2986200000	62
Tb927.9.13380		0	0	0	25162000	1264100000	408120000	C		1.4448	5.41649	Tb927.9.13380:mRNA-p1 | transcript=Tb927.9.13380:mRNA | gene=Tb927.9.13380 | organism=Trypanosoma_brucei_brucei_TREU927 | gene_product=Autophagy-related protein 24 | transcript_product=Autophagy-related protein 24 | location=Tb927_09_v5.1:2119606-2120865(-	19	19	19	55.4	55.4	55.4	48.172	0	323.31	3204700000	71
Tb927.9.13440		0	0	0	20758000	299220000	273660000	C		1.32232	4.11666	Tb927.9.13440:mRNA-p1 | transcript=Tb927.9.13440:mRNA | gene=Tb927.9.13440 | organism=Trypanosoma_brucei_brucei_TREU927 | gene_product=Flagellar Member 5 | transcript_product=Flagellar Member 5 | location=Tb927_09_v5.1:2128239-2132975(-) | protein_length=1	26	26	26	22.2	22.2	22.2	177.37	0	225.9	1030800000	47
Tb927.9.8130;Tb927.9.8100		0	0	0	0	157720000	151280000	C		1.58867	3.58455	Tb927.9.8130:mRNA-p1 | transcript=Tb927.9.8130:mRNA | gene=Tb927.9.8130 | organism=Trypanosoma_brucei_brucei_TREU927 | gene_product=nascent polypeptide associated complex subunit, putative | transcript_product=nascent polypeptide associated complex subunit	4	4	4	42	42	42	20.129	0	141.99	561090000	16
Tb927.9.9290		0	0	0	44817000	201640000	113010000	C		1.79211	3.40657	Tb927.9.9290:mRNA-p1 | transcript=Tb927.9.9290:mRNA | gene=Tb927.9.9290 | organism=Trypanosoma_brucei_brucei_TREU927 | gene_product=polyadenylate-binding protein 1 | transcript_product=polyadenylate-binding protein 1 | location=Tb927_09_v5.1:1478398-148009	15	15	15	30.2	30.2	30.2	63.029	0	232.48	590350000	26
Tb11.1780	PSEUDOGENE (removded)	0	0	0	45823000	90926000	0			0.157408	0.847972	Tb11.1780.1-p1 | transcript=Tb11.1780.1 | gene=Tb11.1780 | organism=Trypanosoma_brucei_brucei_TREU927 | gene_product=retrotransposon hot spot protein 1 (RHS1, pseudogene), putative | transcript_product=retrotransposon hot spot protein 1 (RHS1, pseudogene),	9	9	5	18.9	18.9	10.8	65.556	0	110.59	1096000000	41
Tb11.v5.0584;Tb927.3.3180		0	0	0	0	231830000	263810000			0.833023	3.49579	Tb11.v5.0584.1-p1 | transcript=Tb11.v5.0584.1 | gene=Tb11.v5.0584 | organism=Trypanosoma_brucei_brucei_TREU927 | gene_product=hypothetical protein, conserved | transcript_product=hypothetical protein, conserved | location=Tb927_11_bin_v5.1:2694518-2696359(	15	15	15	62.6	62.6	62.6	61.073	0	323.31	62426000000	260
Tb927.10.8650;Tb11.v5.0707	ran binding protein, putative	0	0	0	0	36020000	22253000			0.53357	1.10289	Tb927.10.8650:mRNA-p1 | transcript=Tb927.10.8650:mRNA | gene=Tb927.10.8650 | organism=Trypanosoma_brucei_brucei_TREU927 | gene_product=ran binding protein, putative | transcript_product=ran binding protein, putative | location=Tb927_10_v5.1:2141183-2142196	10	10	10	61.1	61.1	61.1	34.723	0	323.31	4630700000	69
Tb927.1.2210	nucleosome assembly protein (NAP), putative	0	0	0	0	119560000	156860000			0.939331	2.88148	Tb927.1.2210:mRNA-p1 | transcript=Tb927.1.2210:mRNA | gene=Tb927.1.2210 | organism=Trypanosoma_brucei_brucei_TREU927 | gene_product=nucleosome assembly protein (NAP), putative | transcript_product=nucleosome assembly protein (NAP), putative | location=Tb92	8	8	8	30.5	30.5	30.5	35.904	0	128.36	1489000000	38
Tb927.1.880	Midasin, putative	0	0	0	0	0	0			0.0358134	0.0897713	Tb927.1.880:mRNA-p1 | transcript=Tb927.1.880:mRNA | gene=Tb927.1.880 | organism=Trypanosoma_brucei_brucei_TREU927 | gene_product=Midasin, putative | transcript_product=Midasin, putative | location=Tb927_01_v5.1:264384-278162(-) | protein_length=4592 | sequ	60	60	60	16.9	16.9	16.9	512.6	0	323.31	2037400000	135
Tb927.10.14080;Tb927.10.13570	RNA-binding protein 27, putative	0	0	0	0	37137000	32764000			2.13684	1.68491	Tb927.10.14080:mRNA-p1 | transcript=Tb927.10.14080:mRNA | gene=Tb927.10.14080 | organism=Trypanosoma_brucei_brucei_TREU927 | gene_product=RNA-binding protein 27, putative | transcript_product=RNA-binding protein 27, putative | location=Tb927_10_v5.1:342684	10	10	10	39.3	39.3	39.3	37.093	0	209.05	433270000	30
Tb927.10.13720	RNA-binding protein 29, putative	0	0	0	0	97559000	105180000			0.670751	2.20843	Tb927.10.13720:mRNA-p1 | transcript=Tb927.10.13720:mRNA | gene=Tb927.10.13720 | organism=Trypanosoma_brucei_brucei_TREU927 | gene_product=RNA-binding protein 29, putative | transcript_product=RNA-binding protein 29, putative | location=Tb927_10_v5.1:335180	12	12	12	33.2	33.2	33.2	40.678	0	197.85	1735600000	45
Tb927.10.15360	hypothetical protein, conserved	0	0	0	0	19581000	6626500			0.0316288	0.0699348	Tb927.10.15360:mRNA-p1 | transcript=Tb927.10.15360:mRNA | gene=Tb927.10.15360 | organism=Trypanosoma_brucei_brucei_TREU927 | gene_product=hypothetical protein, conserved | transcript_product=hypothetical protein, conserved | location=Tb927_10_v5.1:3763602-	34	34	34	23.6	23.6	23.6	191.99	0	323.31	2147700000	89
Tb927.10.15570	transcription factor IIa, putative	0	0	0	0	22027000	0			0.0937512	-0.270333	Tb927.10.15570:mRNA-p1 | transcript=Tb927.10.15570:mRNA | gene=Tb927.10.15570 | organism=Trypanosoma_brucei_brucei_TREU927 | gene_product=transcription factor IIa, putative | transcript_product=transcription factor IIa, putative | location=Tb927_10_v5.1:38	11	11	11	22	22	22	62.705	0	47.476	442250000	25
Tb927.10.2260	Ubiquitin family, putative	0	0	0	0	0	0			0.301277	-0.504245	Tb927.10.2260:mRNA-p1 | transcript=Tb927.10.2260:mRNA | gene=Tb927.10.2260 | organism=Trypanosoma_brucei_brucei_TREU927 | gene_product=Ubiquitin family, putative | transcript_product=Ubiquitin family, putative | location=Tb927_10_v5.1:584741-587095(+) | pr	12	12	12	21.2	21.2	21.2	86.188	0	72.315	540680000	29
Tb927.10.6630	ATP-dependent RNA helicase DBP2A, putative	0	0	0	0	291510000	155000000			0.926233	3.39241	Tb927.10.6630:mRNA-p1 | transcript=Tb927.10.6630:mRNA | gene=Tb927.10.6630 | organism=Trypanosoma_brucei_brucei_TREU927 | gene_product=ATP-dependent RNA helicase DBP2A, putative | transcript_product=ATP-dependent RNA helicase DBP2A, putative | location=Tb9	29	29	29	52.5	52.5	52.5	64.082	0	277.3	6133100000	122
Tb927.11.11080	Nucleoporin NUP149	0	0	0	0	98924000	99563000			0.815218	2.64103	Tb927.11.11080:mRNA-p1 | transcript=Tb927.11.11080:mRNA | gene=Tb927.11.11080 | organism=Trypanosoma_brucei_brucei_TREU927 | gene_product=Nucleoporin NUP149 | transcript_product=Nucleoporin NUP149 | location=Tb927_11_v5.1:2966930-2971249(+) | protein_lengt	14	14	14	69.2	69.2	69.2	149.23	0	323.31	18587000000	148
Tb927.11.14340	exportin 1	0	0	0	0	0	0			0.259534	-0.643919	Tb927.11.14340:mRNA-p1 | transcript=Tb927.11.14340:mRNA | gene=Tb927.11.14340 | organism=Trypanosoma_brucei_brucei_TREU927 | gene_product=exportin 1 | transcript_product=exportin 1 | location=Tb927_11_v5.1:3815102-3818203(+) | protein_length=1033 | sequenc	37	37	37	40.5	40.5	40.5	116.93	0	323.31	10394000000	160
Tb927.11.15560	Nucleoporin NUP53a	0	0	0	0	0	0			0.0402718	-0.092912	Tb927.11.15560:mRNA-p1 | transcript=Tb927.11.15560:mRNA | gene=Tb927.11.15560 | organism=Trypanosoma_brucei_brucei_TREU927 | gene_product=Nucleoporin NUP53a | transcript_product=Nucleoporin NUP53a | location=Tb927_11_v5.1:4130449-4132068(-) | protein_lengt	12	12	12	31.9	31.9	31.9	52.786	0	235.88	4561300000	60
Tb927.11.2370	mRNA export factor MEX67	0	0	0	0	0	0			0.489109	-1.38557	Tb927.11.2370:mRNA-p1 | transcript=Tb927.11.2370:mRNA | gene=Tb927.11.2370 | organism=Trypanosoma_brucei_brucei_TREU927 | gene_product=mRNA export factor MEX67 | transcript_product=mRNA export factor MEX67 | location=Tb927_11_v5.1:680697-682424(+) | protei	23	23	23	48.3	48.3	48.3	62.541	0	323.31	37479000000	132
Tb927.11.3830	hypothetical protein, conserved	0	0	0	0	0	0			0.216613	0.54826	Tb927.11.3830:mRNA-p1 | transcript=Tb927.11.3830:mRNA | gene=Tb927.11.3830 | organism=Trypanosoma_brucei_brucei_TREU927 | gene_product=hypothetical protein, conserved | transcript_product=hypothetical protein, conserved | location=Tb927_11_v5.1:1121379-112	14	14	14	48.6	48.6	48.6	39.063	0	99.663	671760000	34
Tb927.11.3970	hypothetical protein, conserved	0	0	0	0	49945000	50629000			0.898809	1.85678	Tb927.11.3970:mRNA-p1 | transcript=Tb927.11.3970:mRNA | gene=Tb927.11.3970 | organism=Trypanosoma_brucei_brucei_TREU927 | gene_product=hypothetical protein, conserved | transcript_product=hypothetical protein, conserved | location=Tb927_11_v5.1:1159933-116	12	12	12	21.7	21.7	21.7	78.028	0	110.68	837670000	41
Tb927.11.5150	hypothetical protein, conserved	0	0	0	0	41375000	0			0.227921	0.652581	Tb927.11.5150:mRNA-p1 | transcript=Tb927.11.5150:mRNA | gene=Tb927.11.5150 | organism=Trypanosoma_brucei_brucei_TREU927 | gene_product=hypothetical protein, conserved | transcript_product=hypothetical protein, conserved | location=Tb927_11_v5.1:1470026-147	24	24	24	62.5	62.5	62.5	57.047	0	323.31	1876100000	63
Tb927.11.5560	hypothetical protein, conserved	0	0	0	0	0	0			0.0810708	-0.289618	Tb927.11.5560:mRNA-p1 | transcript=Tb927.11.5560:mRNA | gene=Tb927.11.5560 | organism=Trypanosoma_brucei_brucei_TREU927 | gene_product=hypothetical protein, conserved | transcript_product=hypothetical protein, conserved | location=Tb927_11_v5.1:1575286-157	13	13	13	18.1	18.1	18.1	81.576	0	273.43	683540000	34
Tb927.11.9510	nucleic acid binding protein, putative	0	0	0	0	47025000	41551000			0.465689	0.836	Tb927.11.9510:mRNA-p1 | transcript=Tb927.11.9510:mRNA | gene=Tb927.11.9510 | organism=Trypanosoma_brucei_brucei_TREU927 | gene_product=nucleic acid binding protein, putative | transcript_product=nucleic acid binding protein, putative | location=Tb927_11_v5	11	11	11	30.2	30.2	30.2	56.606	0	114.64	855110000	36
Tb927.11.980	Nucleoporin NUP158	0	0	0	0	0	0			0.328857	-0.403821	Tb927.11.980:mRNA-p1 | transcript=Tb927.11.980:mRNA | gene=Tb927.11.980 | organism=Trypanosoma_brucei_brucei_TREU927 | gene_product=Nucleoporin NUP158 | transcript_product=Nucleoporin NUP158 | location=Tb927_11_v5.1:249745-254406(+) | protein_length=1553 |	38	38	38	34.6	34.6	34.6	158.38	0	323.31	9431800000	158
Tb927.3.1240	Serine/threonine-protein phosphatase 2A, putative	0	0	0	0	73480000	57906000			0.757539	2.23339	Tb927.3.1240:mRNA-p1 | transcript=Tb927.3.1240:mRNA | gene=Tb927.3.1240 | organism=Trypanosoma_brucei_brucei_TREU927 | gene_product=Serine/threonine-protein phosphatase 2A, putative | transcript_product=Serine/threonine-protein phosphatase 2A, putative | l	11	11	11	44.6	44.6	44.6	36.243	0	134.2	1482700000	61
Tb927.3.3540	Nucleoporin NUP53b	0	0	0	0	0	0			0.313779	-0.44578	Tb927.3.3540:mRNA-p1 | transcript=Tb927.3.3540:mRNA | gene=Tb927.3.3540 | organism=Trypanosoma_brucei_brucei_TREU927 | gene_product=Nucleoporin NUP53b | transcript_product=Nucleoporin NUP53b | location=Tb927_03_v5.1:994998-996533(+) | protein_length=511 |	14	14	14	41.7	41.7	41.7	52.878	0	323.31	2193300000	62
Tb927.4.1330	DNA topoisomerase IB, large subunit	0	0	0	0	69100000	54317000			1.05736	2.77964	Tb927.4.1330:mRNA-p1 | transcript=Tb927.4.1330:mRNA | gene=Tb927.4.1330 | organism=Trypanosoma_brucei_brucei_TREU927 | gene_product=DNA topoisomerase IB, large subunit | transcript_product=DNA topoisomerase IB, large subunit | location=Tb927_04_v5.1:349237	22	22	22	32	32	32	79.257	0	212.66	2006700000	69
Tb927.4.4310	Nucleoporin NUP64	0	0	0	0	312270000	146350000			1.01037	3.29005	Tb927.4.4310:mRNA-p1 | transcript=Tb927.4.4310:mRNA | gene=Tb927.4.4310 | organism=Trypanosoma_brucei_brucei_TREU927 | gene_product=Nucleoporin NUP64 | transcript_product=Nucleoporin NUP64 | location=Tb927_04_v5.1:1140138-1142009(-) | protein_length=623 |	30	30	29	40.1	40.1	38.8	64.234	0	323.31	48516000000	236
Tb927.5.2290	ATP-dependent RNA helicase, putative, U5-200K (Spliceosome!)	0	0	0	0	96839000	75742000			1.22346	2.90201	Tb927.5.2290:mRNA-p1 | transcript=Tb927.5.2290:mRNA | gene=Tb927.5.2290 | organism=Trypanosoma_brucei_brucei_TREU927 | gene_product=ATP-dependent RNA helicase, putative | transcript_product=ATP-dependent RNA helicase, putative | location=Tb927_05_v5.1:7664	57	57	57	33.4	33.4	33.4	249.28	0	323.31	2332000000	157
Tb927.6.890	hypothetical protein, conserved	0	0	0	0	0	0			0.325504	-0.758727	Tb927.6.890:mRNA-p1 | transcript=Tb927.6.890:mRNA | gene=Tb927.6.890 | organism=Trypanosoma_brucei_brucei_TREU927 | gene_product=hypothetical protein, conserved | transcript_product=hypothetical protein, conserved | location=Tb927_06_v5.1:379752-384446(-)	20	20	20	18.6	18.6	18.6	173.05	0	320.74	937220000	54
Tb927.7.2080	cap guanylyltransferase-methyltransferase 1, CGM1	0	0	0	0	31762000	0			0.646075	0.960903	Tb927.7.2080:mRNA-p1 | transcript=Tb927.7.2080:mRNA | gene=Tb927.7.2080 | organism=Trypanosoma_brucei_brucei_TREU927 | gene_product=cap guanylyltransferase-methyltransferase 1 | transcript_product=cap guanylyltransferase-methyltransferase 1 | location=Tb92	17	17	17	19.7	19.7	19.7	116.75	0	107.21	788140000	53
Tb927.7.2330	Protein of unknown function (DUF1663), putative	0	0	0	0	0	32677000			0.0602256	0.209557	Tb927.7.2330:mRNA-p1 | transcript=Tb927.7.2330:mRNA | gene=Tb927.7.2330 | organism=Trypanosoma_brucei_brucei_TREU927 | gene_product=Protein of unknown function (DUF1663), putative | transcript_product=Protein of unknown function (DUF1663), putative | locat	3	3	3	11.8	11.8	11.8	123.84	0	160.41	2273800000	31
Tb927.7.970	NMD3 family, putative	0	0	0	0	0	0			0.84241	-1.25428	Tb927.7.970:mRNA-p1 | transcript=Tb927.7.970:mRNA | gene=Tb927.7.970 | organism=Trypanosoma_brucei_brucei_TREU927 | gene_product=NMD3 family, putative | transcript_product=NMD3 family, putative | location=Tb927_07_v5.1:250779-252407(+) | protein_length=542	28	28	28	58.7	58.7	58.7	62.792	0	323.31	5167900000	110
Tb927.8.1090	NPAPL	0	0	0	0	65738000	46453000			0.818379	2.05629	Tb927.8.1090:mRNA-p1 | transcript=Tb927.8.1090:mRNA | gene=Tb927.8.1090 | organism=Trypanosoma_brucei_brucei_TREU927 | gene_product=NPAPL | transcript_product=NPAPL | location=Tb927_08_v5.1:347671-349911(-) | protein_length=746 | sequence_SO=chromosome | S	18	18	18	33.9	33.9	33.9	81.678	0	275.5	1373000000	66
Tb927.8.7490	symplekin	0	0	0	0	0	0			0.855231	-1.10229	Tb927.8.7490:mRNA-p1 | transcript=Tb927.8.7490:mRNA | gene=Tb927.8.7490 | organism=Trypanosoma_brucei_brucei_TREU927 | gene_product=symplekin | transcript_product=symplekin | location=Tb927_08_v5.1:2157670-2162007(+) | protein_length=1445 | sequence_SO=chr	22	22	3	20.1	20.1	2.9	157.97	0	135.71	472220000	38
Tb927.8.8050	Nucleoporin NUP75	0	0	0	0	0	0			0.3125	-0.693203	Tb927.8.8050:mRNA-p1 | transcript=Tb927.8.8050:mRNA | gene=Tb927.8.8050 | organism=Trypanosoma_brucei_brucei_TREU927 | gene_product=Nucleoporin NUP75 | transcript_product=Nucleoporin NUP75 | location=Tb927_08_v5.1:2384504-2386723(+) | protein_length=739 |	17	16	16	22.7	21.7	21.7	74.823	0	116.64	3022400000	47
Tb927.9.13480	Eukaryotic protein of unknown function (DUF1764), putative	0	0	0	0	78412000	84111000			0.80041	2.54348	Tb927.9.13480:mRNA-p1 | transcript=Tb927.9.13480:mRNA | gene=Tb927.9.13480 | organism=Trypanosoma_brucei_brucei_TREU927 | gene_product=Eukaryotic protein of unknown function (DUF1764), putative | transcript_product=Eukaryotic protein of unknown function (D	7	7	7	47.9	47.9	47.9	17.745	0	276.27	918400000	34
Tb927.10.2180;Tb11.v5.0512		0	0	0	52470000	24603000	24674000			1.3388	2.41111	Tb927.10.2180:mRNA-p1 | transcript=Tb927.10.2180:mRNA | gene=Tb927.10.2180 | organism=Trypanosoma_brucei_brucei_TREU927 | gene_product=Rtr1/RPAP2 family, putative | transcript_product=Rtr1/RPAP2 family, putative | location=Tb927_10_v5.1:560290-561714(+) |	4	4	4	7.8	7.8	7.8	51.556	0	27.724	475870000	23
Tb927.1.1720		0	0	0	0	0	0			0.595383	-1.33446	Tb927.1.1720:mRNA-p1 | transcript=Tb927.1.1720:mRNA | gene=Tb927.1.1720 | organism=Trypanosoma_brucei_brucei_TREU927 | gene_product=cyclophilin 15, putative | transcript_product=cyclophilin 15, putative | location=Tb927_01_v5.1:436940-438166(+) | protein_l	6	6	6	17.9	17.9	17.9	43.954	0	20.07	327060000	12
Tb927.1.220;Tb927.2.370;Tb927.1.180		0	0	0	0	0	0			0.0148345	0.0417512	Tb927.1.220:mRNA-p1 | transcript=Tb927.1.220:mRNA | gene=Tb927.1.220 | organism=Trypanosoma_brucei_brucei_TREU927 | gene_product=retrotransposon hot spot protein 1 (RHS1), putative | transcript_product=retrotransposon hot spot protein 1 (RHS1), putative |	9	7	2	10.2	8.4	3.5	94.568	0	26.512	244680000	20
Tb927.1.3270	hypothetical protein, conserved	0	0	0	0	124460000	120920000			0.650373	2.48466	Tb927.1.3270:mRNA-p1 | transcript=Tb927.1.3270:mRNA | gene=Tb927.1.3270 | organism=Trypanosoma_brucei_brucei_TREU927 | gene_product=hypothetical protein, conserved | transcript_product=hypothetical protein, conserved | location=Tb927_01_v5.1:709573-712308(	14	14	14	21.5	21.5	21.5	98.508	0	291.69	1670800000	78
Tb927.1.640		0	0	0	0	67035000	95750000			0.646182	2.5203	Tb927.1.640:mRNA-p1 | transcript=Tb927.1.640:mRNA | gene=Tb927.1.640 | organism=Trypanosoma_brucei_brucei_TREU927 | gene_product=BRCA2 | transcript_product=BRCA2 | location=Tb927_01_v5.1:220727-225673(-) | protein_length=1648 | sequence_SO=chromosome | SO=	8	8	8	38.3	38.3	38.3	176.31	0	212.45	509450000	28
Tb927.10.11950		0	0	0	0	39100000	0			0.468276	1.10623	Tb927.10.11950:mRNA-p1 | transcript=Tb927.10.11950:mRNA | gene=Tb927.10.11950 | organism=Trypanosoma_brucei_brucei_TREU927 | gene_product=hypothetical protein, conserved | transcript_product=hypothetical protein, conserved | location=Tb927_10_v5.1:2912146-	5	5	5	32.2	32.2	32.2	22.385	0	17.063	313650000	15
Tb927.10.12370		0	0	0	0	127880000	0			0.107524	0.563066	Tb927.10.12370:mRNA-p1 | transcript=Tb927.10.12370:mRNA | gene=Tb927.10.12370 | organism=Trypanosoma_brucei_brucei_TREU927 | gene_product=gamma-glutamylcysteine synthetase | transcript_product=gamma-glutamylcysteine synthetase | location=Tb927_10_v5.1:3000	9	9	9	18.1	18.1	18.1	77.467	0	52.534	634590000	32
Tb927.10.13180		0	0	0	0	36254000	0			0.083243	0.250814	Tb927.10.13180:mRNA-p1 | transcript=Tb927.10.13180:mRNA | gene=Tb927.10.13180 | organism=Trypanosoma_brucei_brucei_TREU927 | gene_product=Nrap protein, putative | transcript_product=Nrap protein, putative | location=Tb927_10_v5.1:3204646-3208356(-) | prote	27	27	27	27.2	27.2	27.2	136.67	0	225.3	984800000	72
Tb927.10.13220	cyclophilin type peptidyl-prolyl cis-trans isomerase, putative	0	0	0	0	41063000	0			0.286022	0.857124	Tb927.10.13220:mRNA-p1 | transcript=Tb927.10.13220:mRNA | gene=Tb927.10.13220 | organism=Trypanosoma_brucei_brucei_TREU927 | gene_product=cyclophilin type peptidyl-prolyl cis-trans isomerase, putative | transcript_product=cyclophilin type peptidyl-prolyl c	10	10	10	11.8	11.8	11.8	99.81	0	41.078	324120000	18
Tb927.10.14390	FACT complex subunit POB3	0	0	0	0	111950000	83491000			0.756354	2.17567	Tb927.10.14390:mRNA-p1 | transcript=Tb927.10.14390:mRNA | gene=Tb927.10.14390 | organism=Trypanosoma_brucei_brucei_TREU927 | gene_product=FACT complex subunit POB3 | transcript_product=FACT complex subunit POB3 | location=Tb927_10_v5.1:3499574-3501241(-) |	13	13	13	22.5	22.5	22.5	60.759	0	147.19	1642100000	46
Tb927.10.15330;Tb11.v5.0348	CYTH domain containing protein, putative	0	0	0	0	75234000	63461000			0.995979	2.55845	Tb927.10.15330:mRNA-p1 | transcript=Tb927.10.15330:mRNA | gene=Tb927.10.15330 | organism=Trypanosoma_brucei_brucei_TREU927 | gene_product=CYTH domain containing protein, putative | transcript_product=CYTH domain containing protein, putative | location=Tb92	16	16	16	26.4	26.4	26.4	68.478	0	102.17	1364300000	61
Tb927.10.3500		0	25173000	113360000	41160000	86336000	78327000			0.325177	0.620557	Tb927.10.3500:mRNA-p1 | transcript=Tb927.10.3500:mRNA | gene=Tb927.10.3500 | organism=Trypanosoma_brucei_brucei_TREU927 | gene_product=splicing factor u2af 65 kda subunit | transcript_product=splicing factor u2af 65 kda subunit | location=Tb927_10_v5.1:899	19	19	19	25.7	25.7	25.7	96.56	0	255.76	2150800000	84
Tb927.10.5920	hypothetical protein, conserved	0	0	0	0	0	0			0.644315	-0.920632	Tb927.10.5920:mRNA-p1 | transcript=Tb927.10.5920:mRNA | gene=Tb927.10.5920 | organism=Trypanosoma_brucei_brucei_TREU927 | gene_product=hypothetical protein, conserved | transcript_product=hypothetical protein, conserved | location=Tb927_10_v5.1:1482999-148	8	8	8	12.3	12.3	12.3	85.743	0	19.639	172390000	13
Tb927.10.7680	GTPase activating protein, putative	0	0	0	0	55664000	0			0.0847129	0.402559	Tb927.10.7680:mRNA-p1 | transcript=Tb927.10.7680:mRNA | gene=Tb927.10.7680 | organism=Trypanosoma_brucei_brucei_TREU927 | gene_product=GTPase activating protein, putative | transcript_product=GTPase activating protein, putative | location=Tb927_10_v5.1:193	14	14	14	29.2	29.2	29.2	60.165	0	246.56	3662000000	59
Tb927.10.9160		0	59362000	0	95751000	18363000	0			0.186963	-0.946108	Tb927.10.9160:mRNA-p1 | transcript=Tb927.10.9160:mRNA | gene=Tb927.10.9160 | organism=Trypanosoma_brucei_brucei_TREU927 | gene_product=Cyclin 12, L-type | transcript_product=Cyclin 12, L-type | location=Tb927_10_v5.1:2268385-2270304(+) | protein_length=639	13	13	13	21.6	21.6	21.6	71.258	0	150.01	1020600000	52
Tb927.10.9740		0	0	0	34415000	0	0			0.165948	0.669517	Tb927.10.9740:mRNA-p1 | transcript=Tb927.10.9740:mRNA | gene=Tb927.10.9740 | organism=Trypanosoma_brucei_brucei_TREU927 | gene_product=Regulatory particle triple-A ATPase subunit 6 | transcript_product=Regulatory particle triple-A ATPase subunit 6 | locati	6	6	6	16.7	16.7	16.7	45.699	0	37.833	208690000	18
Tb927.11.11850		0	0	0	0	0	0			0.555241	-0.791133	Tb927.11.11850:mRNA-p1 | transcript=Tb927.11.11850:mRNA | gene=Tb927.11.11850 | organism=Trypanosoma_brucei_brucei_TREU927 | gene_product=splicing factor 3B subunit 1, putative | transcript_product=splicing factor 3B subunit 1, putative | location=Tb927_11	15	15	15	16	16	16	122.03	0	67.873	219960000	23
Tb927.11.16230		0	0	0	0	12306000	25065000			0.209303	0.487954	Tb927.11.16230:mRNA-p1 | transcript=Tb927.11.16230:mRNA | gene=Tb927.11.16230 | organism=Trypanosoma_brucei_brucei_TREU927 | gene_product=hypothetical protein, conserved | transcript_product=hypothetical protein, conserved | location=Tb927_11_v5.1:4294291-	12	12	12	13.8	13.8	13.8	111.77	0	29.385	341730000	26
Tb927.11.2600		0	0	0	0	0	0			0.118179	-0.30135	Tb927.11.2600:mRNA-p1 | transcript=Tb927.11.2600:mRNA | gene=Tb927.11.2600 | organism=Trypanosoma_brucei_brucei_TREU927 | gene_product=hypothetical protein, conserved | transcript_product=hypothetical protein, conserved | location=Tb927_11_v5.1:762762-7655	11	11	11	17.1	17.1	17.1	99.524	0	102.41	281640000	23
Tb927.11.5200		0	0	0	0	0	0			0.150482	-0.307248	Tb927.11.5200:mRNA-p1 | transcript=Tb927.11.5200:mRNA | gene=Tb927.11.5200 | organism=Trypanosoma_brucei_brucei_TREU927 | gene_product=hypothetical protein, conserved | transcript_product=hypothetical protein, conserved | location=Tb927_11_v5.1:1484905-148	3	3	3	11.7	11.7	11.7	21.843	0	12.933	214630000	9
Tb927.11.5730	pre-mRNA-splicing factor ATP-dependent RNA helicase, putative	0	0	0	0	97343000	51379000			0.408032	1.34252	Tb927.11.5730:mRNA-p1 | transcript=Tb927.11.5730:mRNA | gene=Tb927.11.5730 | organism=Trypanosoma_brucei_brucei_TREU927 | gene_product=pre-mRNA-splicing factor ATP-dependent RNA helicase, putative | transcript_product=pre-mRNA-splicing factor ATP-dependent	27	27	27	30.1	30.1	30.1	116.62	0	323.31	1374100000	78
Tb927.11.5900		0	0	0	0	43932000	0			0.158635	0.558685	Tb927.11.5900:mRNA-p1 | transcript=Tb927.11.5900:mRNA | gene=Tb927.11.5900 | organism=Trypanosoma_brucei_brucei_TREU927 | gene_product=hypothetical protein, conserved | transcript_product=hypothetical protein, conserved | location=Tb927_11_v5.1:1672175-167	10	10	10	34	34	34	35.009	0	112.69	485390000	27
Tb927.2.1890		0	0	0	24547000	74689000	93874000			1.46878	2.96429	Tb927.2.1890:mRNA-p1 | transcript=Tb927.2.1890:mRNA | gene=Tb927.2.1890 | organism=Trypanosoma_brucei_brucei_TREU927 | gene_product=E2-like ubiquitin-conjugation enzyme | transcript_product=E2-like ubiquitin-conjugation enzyme | location=Tb927_02_v5.1:3508	6	6	6	25.3	25.3	25.3	33.628	0	176.2	549170000	29
Tb927.2.4510		0	0	0	0	0	0			0.189501	-0.378219	Tb927.2.4510:mRNA-p1 | transcript=Tb927.2.4510:mRNA | gene=Tb927.2.4510 | organism=Trypanosoma_brucei_brucei_TREU927 | gene_product=cdc2-related kinase 9 | transcript_product=cdc2-related kinase 9 | location=Tb927_02_v5.1:798058-800382(-) | protein_length=	11	11	11	21.2	21.2	21.2	85.591	0	40.906	217560000	19
Tb927.4.1630		0	0	0	0	0	0			0.159537	-0.543384	Tb927.4.1630:mRNA-p1 | transcript=Tb927.4.1630:mRNA | gene=Tb927.4.1630 | organism=Trypanosoma_brucei_brucei_TREU927 | gene_product=ribosomal RNA processing protein 6 | transcript_product=ribosomal RNA processing protein 6 | location=Tb927_04_v5.1:416437-4	12	12	12	17.2	17.2	17.2	78.548	0	50.096	273050000	16
Tb927.5.1700	replication Factor A 28 kDa subunit, putative	0	0	0	0	80614000	88811000			0.805928	2.3695	Tb927.5.1700:mRNA-p1 | transcript=Tb927.5.1700:mRNA | gene=Tb927.5.1700 | organism=Trypanosoma_brucei_brucei_TREU927 | gene_product=replication Factor A 28 kDa subunit, putative | transcript_product=replication Factor A 28 kDa subunit, putative | location=	10	10	10	50.6	50.6	50.6	27.593	0	84.324	1197200000	35
Tb927.5.2530	RNA cytidine acetyltransferase (KRE33?)	0	0	0	0	0	0			0.7746	-1.0019	Tb927.5.2530:mRNA-p1 | transcript=Tb927.5.2530:mRNA | gene=Tb927.5.2530 | organism=Trypanosoma_brucei_brucei_TREU927 | gene_product=RNA cytidine acetyltransferase | transcript_product=RNA cytidine acetyltransferase | location=Tb927_05_v5.1:874561-877680(+)	14	14	14	15.4	15.4	15.4	114.91	0	53.434	368150000	27
Tb927.5.3020	hypothetical protein, conserved	0	0	0	0	58966000	79789000			0.908993	2.00334	Tb927.5.3020:mRNA-p1 | transcript=Tb927.5.3020:mRNA | gene=Tb927.5.3020 | organism=Trypanosoma_brucei_brucei_TREU927 | gene_product=hypothetical protein, conserved | transcript_product=hypothetical protein, conserved | location=Tb927_05_v5.1:1003563-100482	8	8	8	30	30	30	45.935	0	203.5	857180000	31
Tb927.5.3250.1		0	0	0	0	40231000	0			0.357406	1.18541	Tb927.5.3250.1:mRNA-p1 | transcript=Tb927.5.3250.1:mRNA | gene=Tb927.5.3250 | organism=Trypanosoma_brucei_brucei_TREU927 | gene_product=hypothetical protein, conserved | transcript_product=hypothetical protein, conserved | location=Tb927_05_v5.1:1069604-10	26	26	26	26.1	26.1	26.1	172.16	0	323.31	1085800000	65
Tb927.5.3430	ubiquitin-activating enzyme E1, putative, UBA2	0	0	0	0	36707000	24347000			0.499084	1.18695	Tb927.5.3430:mRNA-p1 | transcript=Tb927.5.3430:mRNA | gene=Tb927.5.3430 | organism=Trypanosoma_brucei_brucei_TREU927 | gene_product=ubiquitin-activating enzyme E1, putative | transcript_product=ubiquitin-activating enzyme E1, putative | location=Tb927_05_v	15	15	15	26.6	26.6	26.6	86.593	0	135.58	961310000	45
Tb927.5.840	Nucleolar protein 111	0	0	0	0	0	0			0.575022	-1.24429	Tb927.5.840:mRNA-p1 | transcript=Tb927.5.840:mRNA | gene=Tb927.5.840 | organism=Trypanosoma_brucei_brucei_TREU927 | gene_product=Nucleolar protein 111 | transcript_product=Nucleolar protein 111 | location=Tb927_05_v5.1:344871-347855(+) | protein_length=994	17	17	17	26.1	26.1	26.1	111.5	0	80.095	487880000	40
Tb927.6.3870	RNA-binding protein, putative	0	0	0	0	69949000	58396000			0.743841	2.36724	Tb927.6.3870:mRNA-p1 | transcript=Tb927.6.3870:mRNA | gene=Tb927.6.3870 | organism=Trypanosoma_brucei_brucei_TREU927 | gene_product=RNA-binding protein, putative | transcript_product=RNA-binding protein, putative | location=Tb927_06_v5.1:1144969-1145613(-)	10	10	10	44.9	44.9	44.9	22.904	0	69.507	1961800000	36
Tb927.6.4600		0	0	0	0	27023000	0			0.545558	1.30002	Tb927.6.4600:mRNA-p1 | transcript=Tb927.6.4600:mRNA | gene=Tb927.6.4600 | organism=Trypanosoma_brucei_brucei_TREU927 | gene_product=pre-mRNA splicing factor ATP-dependent RNA helicase, putative | transcript_product=pre-mRNA splicing factor ATP-dependent RN	14	14	14	17.8	17.8	17.8	109.07	0	55.636	353240000	31
Tb927.7.3080	Kinetochore interacting protein 4	0	0	0	0	19661000	0			0.336833	0.669727	Tb927.7.3080:mRNA-p1 | transcript=Tb927.7.3080:mRNA | gene=Tb927.7.3080 | organism=Trypanosoma_brucei_brucei_TREU927 | gene_product=Kinetochore interacting protein 4 | transcript_product=Kinetochore interacting protein 4 | location=Tb927_07_v5.1:779167-780	14	14	14	44.8	44.8	44.8	47.366	0	43.126	567300000	24
Tb927.7.4070;Tb927.7.4060	cysteine peptidase, Clan CA, family C2, putative	0	0	0	0	202200000	177380000			0.904877	3.34523	Tb927.7.4070:mRNA-p1 | transcript=Tb927.7.4070:mRNA | gene=Tb927.7.4070 | organism=Trypanosoma_brucei_brucei_TREU927 | gene_product=cysteine peptidase, Clan CA, family C2, putative | transcript_product=cysteine peptidase, Clan CA, family C2, putative | loc	7	7	7	60	60	60	13.518	0	113.01	1270300000	35
Tb927.7.5310		0	0	0	0	22943000	0			0.170691	0.429022	Tb927.7.5310:mRNA-p1 | transcript=Tb927.7.5310:mRNA | gene=Tb927.7.5310 | organism=Trypanosoma_brucei_brucei_TREU927 | gene_product=YEATS family, putative | transcript_product=YEATS family, putative | location=Tb927_07_v5.1:1409810-1411798(+) | protein_len	9	9	9	15.6	15.6	15.6	72.641	0	33.808	197750000	21
Tb927.7.5850	hypothetical protein, conserved	0	0	0	0	317690000	256510000			0.990494	3.91804	Tb927.7.5850:mRNA-p1 | transcript=Tb927.7.5850:mRNA | gene=Tb927.7.5850 | organism=Trypanosoma_brucei_brucei_TREU927 | gene_product=hypothetical protein, conserved | transcript_product=hypothetical protein, conserved | location=Tb927_07_v5.1:1576640-157851	17	17	17	32.5	32.5	32.5	70.761	0	256.55	3390300000	61
Tb927.7.6740		0	0	0	0	0	0			0.0861166	0.266076	Tb927.7.6740:mRNA-p1 | transcript=Tb927.7.6740:mRNA | gene=Tb927.7.6740 | organism=Trypanosoma_brucei_brucei_TREU927 | gene_product=ATPase family associated with various cellular activities (AAA), putative | transcript_product=ATPase family associated with	15	15	15	21.7	21.7	21.7	109.89	0	100.34	320480000	23
Tb927.7.7300		0	0	0	0	20415000	0			0.287387	0.950644	Tb927.7.7300:mRNA-p1 | transcript=Tb927.7.7300:mRNA | gene=Tb927.7.7300 | organism=Trypanosoma_brucei_brucei_TREU927 | gene_product=ATP-dependent DEAD/H RNA helicase, putative | transcript_product=ATP-dependent DEAD/H RNA helicase, putative | location=Tb92	10	10	10	11.8	11.8	11.8	108.79	0	37.575	247070000	25
Tb927.8.2000	cyclophilin, putative	0	0	0	0	53428000	0			0.178106	0.644728	Tb927.8.2000:mRNA-p1 | transcript=Tb927.8.2000:mRNA | gene=Tb927.8.2000 | organism=Trypanosoma_brucei_brucei_TREU927 | gene_product=cyclophilin, putative | transcript_product=cyclophilin, putative | location=Tb927_08_v5.1:635332-636120(+) | protein_length=	10	10	9	42	42	39.7	28.482	0	27.8	1007500000	36
Tb927.8.2810		0	0	0	0	78845000	77815000			0.635019	2.12869	Tb927.8.2810:mRNA-p1 | transcript=Tb927.8.2810:mRNA | gene=Tb927.8.2810 | organism=Trypanosoma_brucei_brucei_TREU927 | gene_product=5-3 exoribonuclease C | transcript_product=5-3 exoribonuclease C | location=Tb927_08_v5.1:839871-842477(+) | protein_len	14	14	14	24.5	24.5	24.5	95.661	0	185.85	1002800000	46
Tb927.8.3980		0	0	0	0	0	0			0.48414	-0.719439	Tb927.8.3980:mRNA-p1 | transcript=Tb927.8.3980:mRNA | gene=Tb927.8.3980 | organism=Trypanosoma_brucei_brucei_TREU927 | gene_product=hypothetical protein, conserved | transcript_product=hypothetical protein, conserved | location=Tb927_08_v5.1:1187664-118978	8	8	8	16.6	16.6	16.6	77.811	0	38.04	156700000	16
Tb927.8.750		0	0	0	0	20298000	24700000			0.809867	1.63816	Tb927.8.750:mRNA-p1 | transcript=Tb927.8.750:mRNA | gene=Tb927.8.750 | organism=Trypanosoma_brucei_brucei_TREU927 | gene_product=nucleolar RNA-binding protein, putative | transcript_product=nucleolar RNA-binding protein, putative | location=Tb927_08_v5.1:2	4	4	4	20.2	20.2	20.2	39.761	0	35.823	670100000	16
Tb927.9.12900		0	0	0	0	0	0			0.00292717	-0.00888316	Tb927.9.12900:mRNA-p1 | transcript=Tb927.9.12900:mRNA | gene=Tb927.9.12900 | organism=Trypanosoma_brucei_brucei_TREU927 | gene_product=RNA polymerase-associated protein LEO1, putative | transcript_product=RNA polymerase-associated protein LEO1, putative |	6	6	6	15	15	15	64.969	0	25.851	140800000	12
Tb927.9.15030		0	0	0	0	39572000	27573000			0.995529	1.95808	Tb927.9.15030:mRNA-p1 | transcript=Tb927.9.15030:mRNA | gene=Tb927.9.15030 | organism=Trypanosoma_brucei_brucei_TREU927 | gene_product=DNA polymerase epsilon subunit B, putative | transcript_product=DNA polymerase epsilon subunit B, putative | location=Tb9	8	8	8	17.2	17.2	17.2	59.456	0	43.037	367040000	31
Tb927.9.4300		0	0	0	0	83671000	62305000			0.92075	2.51871	Tb927.9.4300:mRNA-p1 | transcript=Tb927.9.4300:mRNA | gene=Tb927.9.4300 | organism=Trypanosoma_brucei_brucei_TREU927 | gene_product=PRP3, putative | transcript_product=PRP3, putative | location=Tb927_09_v5.1:808291-809973(+) | protein_length=560 | sequence	15	15	15	29.6	29.6	29.6	63.234	0	201.22	738380000	41
Tb927.9.5710	general transcription factor IIB	0	0	0	0	46077000	0			0.0246643	0.102032	Tb927.9.5710:mRNA-p1 | transcript=Tb927.9.5710:mRNA | gene=Tb927.9.5710 | organism=Trypanosoma_brucei_brucei_TREU927 | gene_product=general transcription factor IIB | transcript_product=general transcription factor IIB | location=Tb927_09_v5.1:983817-98485	10	10	10	31.9	31.9	31.9	37.652	0	26.434	496080000	35
Tb927.5.4450;Tb05.5K5.100		0	0	0	0	16005000	0			0.205631	0.404146	Tb927.5.4450:mRNA-p1 | transcript=Tb927.5.4450:mRNA | gene=Tb927.5.4450 | organism=Trypanosoma_brucei_brucei_TREU927 | gene_product=hypothetical protein, conserved | transcript_product=hypothetical protein, conserved | location=Tb927_05_v5.1:1372470-137297	2	2	2	14.2	14.2	14.2	18.603	0	3.7167	61323000	6
Tb927.5.4500;Tb05.5K5.150		0	0	0	0	147120000	136650000			0.836064	3.04014	Tb927.5.4500:mRNA-p1 | transcript=Tb927.5.4500:mRNA | gene=Tb927.5.4500 | organism=Trypanosoma_brucei_brucei_TREU927 | gene_product=ras-like small GTPase, putative | transcript_product=ras-like small GTPase, putative | location=Tb927_05_v5.1:1383439-138402	9	9	9	68	68	68	21.771	0	107.67	887170000	28
Tb927.5.4430;Tb05.5K5.80		0	0	0	0	16697000	0			0.138731	0.356548	Tb927.5.4430:mRNA-p1 | transcript=Tb927.5.4430:mRNA | gene=Tb927.5.4430 | organism=Trypanosoma_brucei_brucei_TREU927 | gene_product=calcium/calmodulin-dependent protein kinase, putative | transcript_product=calcium/calmodulin-dependent protein kinase, puta	2	2	2	7.1	7.1	7.1	39.246	0	6.8616	26183000	2
Tb927.4.110-p1;Tb09.v4.0013		0	0	0	0	1162700	0			0.51205	-1.13872	Tb927.4.110-p1 | transcript=Tb927.4.110 | gene=Tb927.4.110 | organism=Trypanosoma_brucei_brucei_TREU927 | gene_product=retrotransposon hot spot protein 1 (RHS1), interrupted | transcript_product=retrotransposon	2	1	1	5.3	3.1	3.1	40.669	0	3.7538	1823300	1
Tb10.v4.0088		0	0	0	0	0	3698300			0.218211	-0.580383	Tb10.v4.0088:mRNA-p1 | transcript=Tb10.v4.0088:mRNA | gene=Tb10.v4.0088 | organism=Trypanosoma_brucei_brucei_TREU927 | gene_product=variant surface glycoprotein (VSG), putative | transcript_product=variant surface glycoprotein (VSG), putative | location=tr	1	1	1	2.6	2.6	2.6	52.048	0	2.8265	7481500	1
Tb927.10.6960;Tb927.10.6920;Tb10.v4.0248		0	0	0	0	61755000	69032000			1.20846	2.52427	Tb927.10.6960:mRNA-p1 | transcript=Tb927.10.6960:mRNA | gene=Tb927.10.6960 | organism=Trypanosoma_brucei_brucei_TREU927 | gene_product=hypothetical protein, conserved | transcript_product=hypothetical protein, conserved | location=Tb927_10_v5.1:1755170-175	9	9	9	29.1	29.1	29.1	36.056	0	15.538	225110000	14
Tb11.01.2730		0	0	0	0	226730000	144100000			0.957749	3.49491	Tb11.01.2730.1-p1 | transcript=Tb11.01.2730.1 | gene=Tb11.01.2730 | organism=Trypanosoma_brucei_brucei_TREU927 | gene_product=hypothetical protein, conserved | transcript_product=hypothetical protein, conserved | location=Tb927_11_v5.1:2925203-2933674(+) |	13	13	13	26.7	26.7	26.7	311.9	0	245.59	677620000	23
Tb11.02.5360b;Tb11.02.5360		0	0	0	0	0	0			0.361953	-0.6614	Tb11.02.5360b.1-p1 | transcript=Tb11.02.5360b.1 | gene=Tb11.02.5360b | organism=Trypanosoma_brucei_brucei_TREU927 | gene_product=hypothetical protein, conserved | transcript_product=hypothetical protein, conserved | location=Tb927_11_bin_v5.1:647229-648146	2	2	2	7.5	7.5	7.5	34.266	0	3.3755	46591000	3
Tb11.02.5410b;Tb11.02.5410		0	0	0	0	0	0			0.0122264	0.0360762	Tb11.02.5410b:mRNA-p1 | transcript=Tb11.02.5410b:mRNA | gene=Tb11.02.5410b | organism=Trypanosoma_brucei_brucei_TREU927 | gene_product=ubiquitin activating enzyme, putative | transcript_product=ubiquitin activating enzyme, putative | location=Tb927_11_bin_	4	4	4	22	22	22	32.366	0	7.3677	116650000	9
Tb11.02.5430b;Tb11.02.5430		0	93276000	71592000	80542000	0	42900000			0.338447	-1.3486	Tb11.02.5430b.1-p1 | transcript=Tb11.02.5430b.1 | gene=Tb11.02.5430b | organism=Trypanosoma_brucei_brucei_TREU927 | gene_product=hypothetical protein, conserved | transcript_product=hypothetical protein, conserved | location=Tb927_11_bin_v5.1:664844-666076	12	12	12	33.2	33.2	33.2	44.407	0	134.02	997940000	46
Tb927.6.4980;Tb927.11.7705;Tb11.0390;Tb11.0290		0	0	0	0	0	0			0.145015	-0.3417	Tb927.6.4980:mRNA-p1 | transcript=Tb927.6.4980:mRNA | gene=Tb927.6.4980 | organism=Trypanosoma_brucei_brucei_TREU927 | gene_product=40S ribosomal protein S14 | transcript_product=40S ribosomal protein S14 | location=Tb927_06_v5.1:1370239-1370673(+) | prote	5	5	5	39.6	39.6	39.6	15.513	0	28.935	300700000	15
Tb927.4.1100;Tb927.11.680;Tb11.0880		0	462370000	51675000	97536000	0	0			0.658047	-2.81292	Tb927.4.1100:mRNA-p1 | transcript=Tb927.4.1100:mRNA | gene=Tb927.4.1100 | organism=Trypanosoma_brucei_brucei_TREU927 | gene_product=ribosomal protein L21E (60S), putative | transcript_product=ribosomal protein L21E (60S), putative | location=Tb927_04_v5.1:	8	8	8	45.9	45.9	45.9	18.015	0	22.061	1011100000	27
Tb927.11.19450;Tb11.1130		0	0	0	0	0	0			0.276403	-0.874022	Tb927.11.19450:mRNA-p1 | transcript=Tb927.11.19450:mRNA | gene=Tb927.11.19450 | organism=Trypanosoma_brucei_brucei_TREU927 | gene_product=variant surface glycoprotein (VSG), putative | transcript_product=variant surface glycoprotein (VSG), putative | locat	1	1	1	2.1	2.1	2.1	50.315	0.0029455	2.0519	4595100000	9
Tb927.10.15270;Tb11.v5.0998;Tb11.1240		0	0	0	0	6323400	0			0.151567	0.242738	Tb927.10.15270:mRNA-p1 | transcript=Tb927.10.15270:mRNA | gene=Tb927.10.15270 | organism=Trypanosoma_brucei_brucei_TREU927 | gene_product=metallo- peptidase, Clan MG, Family M24 | transcript_product=metallo- peptidase, Clan MG, Family M24 | location=Tb927_	1	1	1	5.3	5.3	5.3	43.784	0	4.0726	9916200	0
Tb11.v5.0154		0	0	0	0	59860000	69898000			0.474255	1.56627	Tb11.v5.0154.1-p1 | transcript=Tb11.v5.0154.1 | gene=Tb11.v5.0154 | organism=Trypanosoma_brucei_brucei_TREU927 | gene_product=WD domain, G-beta repeat, putative | transcript_product=WD domain, G-beta repeat, putative | location=Tb927_11_bin_v5.1:161952-164	8	8	1	16	16	2.3	77.689	0	291.19	334140000	10
Tb927.7.4750;Tb11.v5.0158		0	0	0	0	117190000	95104000			1.21761	3.34205	Tb927.7.4750:mRNA-p1 | transcript=Tb927.7.4750:mRNA | gene=Tb927.7.4750 | organism=Trypanosoma_brucei_brucei_TREU927 | gene_product=hypothetical protein, conserved | transcript_product=hypothetical protein, conserved | location=Tb927_07_v5.1:1260954-126219	9	9	9	27.6	27.6	27.6	45.395	0	222.42	392660000	20
Tb11.v5.0159;Tb927.7.4760		0	0	0	0	0	0			0.308078	-0.389047	Tb11.v5.0159.1-p1 | transcript=Tb11.v5.0159.1 | gene=Tb11.v5.0159 | organism=Trypanosoma_brucei_brucei_TREU927 | gene_product=hypothetical protein, conserved | transcript_product=hypothetical protein, conserved | location=Tb927_11_bin_v5.1:174499-175980(-)	1	1	1	3.4	3.4	3.4	53.378	0	3.4728	7167500	1
Tb927.7.4840;Tb11.v5.0166		0	0	0	0	10550000	0			0.0894179	-0.20769	Tb927.7.4840:mRNA-p1 | transcript=Tb927.7.4840:mRNA | gene=Tb927.7.4840 | organism=Trypanosoma_brucei_brucei_TREU927 | gene_product=hypothetical protein, conserved | transcript_product=hypothetical protein, conserved | location=Tb927_07_v5.1:1274020-127502	1	1	1	3.9	3.9	3.9	38.168	0	2.3155	16544000	1
Tb927.7.4900;Tb11.v5.0171		0	0	0	0	10606000	0			0.124023	0.305082	Tb927.7.4900:mRNA-p1 | transcript=Tb927.7.4900:mRNA | gene=Tb927.7.4900 | organism=Trypanosoma_brucei_brucei_TREU927 | gene_product=5-3 exoribonuclease A | transcript_product=5-3 exoribonuclease A | location=Tb927_07_v5.1:1288490-1292746(-) | protein_l	3	3	3	2.4	2.4	2.4	158.67	0	6.4495	28194000	4
Tb927.7.4990;Tb11.v5.0180		0	0	0	0	0	5798600			0.0901818	0.224006	Tb927.7.4990:mRNA-p1 | transcript=Tb927.7.4990:mRNA | gene=Tb927.7.4990 | organism=Trypanosoma_brucei_brucei_TREU927 | gene_product=hypothetical protein, conserved | transcript_product=hypothetical protein, conserved | location=Tb927_07_v5.1:1321294-132353	1	1	1	2.5	2.5	2.5	82.659	0	3.5435	20120000	2
Tb927.7.5020;Tb927.7.5000;Tb11.v5.0182;Tb11.v5.0181		101420000	386800000	171910000	100130000	109000000	93517000			0.73643	-0.908026	Tb927.7.5020:mRNA-p1 | transcript=Tb927.7.5020:mRNA | gene=Tb927.7.5020 | organism=Trypanosoma_brucei_brucei_TREU927 | gene_product=60S ribosomal protein L19, putative | transcript_product=60S ribosomal protein L19, putative | location=Tb927_07_v5.1:132559	6	6	6	18.5	18.5	18.5	29.408	0	28.126	2109500000	52
Tb927.7.5030;Tb11.v5.0183		0	8462200	0	0	0	0			1.08752	-2.09821	Tb927.7.5030:mRNA-p1 | transcript=Tb927.7.5030:mRNA | gene=Tb927.7.5030 | organism=Trypanosoma_brucei_brucei_TREU927 | gene_product=hypothetical protein, conserved | transcript_product=hypothetical protein, conserved | location=Tb927_07_v5.1:1326662-132774	2	2	2	5.3	5.3	5.3	39.565	0	5.4347	29175000	12
Tb927.10.6030;Tb11.v5.0196		0	0	0	0	12353000	0			0.0645857	-0.0987123	Tb927.10.6030:mRNA-p1 | transcript=Tb927.10.6030:mRNA | gene=Tb927.10.6030 | organism=Trypanosoma_brucei_brucei_TREU927 | gene_product=proteasome subunit alpha type-1, putative | transcript_product=proteasome subunit alpha type-1, putative | location=Tb927	2	2	2	14.7	14.7	14.7	29.353	0	12.082	67051000	6
Tb927.10.6060;Tb11.v5.0199		337340000	189610000	122040000	363940000	286440000	229810000			0.506574	0.539261	Tb927.10.6060:mRNA-p1 | transcript=Tb927.10.6060:mRNA | gene=Tb927.10.6060 | organism=Trypanosoma_brucei_brucei_TREU927 | gene_product=universal minicircle sequence binding protein 2 | transcript_product=universal minicircle sequence binding protein 2 | lo	10	10	9	75.1	75.1	69	21.836	0	231.87	4658400000	109
Tb927.10.5240;Tb11.v5.0233		0	0	0	0	64903000	43968000			0.915496	2.17157	Tb927.10.5240:mRNA-p1 | transcript=Tb927.10.5240:mRNA | gene=Tb927.10.5240 | organism=Trypanosoma_brucei_brucei_TREU927 | gene_product=cAMP binding protein, putative | transcript_product=cAMP binding protein, putative | location=Tb927_10_v5.1:1297252-13023	9	9	9	6.8	6.8	6.8	188.21	0	150.6	193070000	17
Tb927.10.5200;Tb11.v5.0237		0	0	0	0	0	12379000			0.315986	0.568149	Tb927.10.5200:mRNA-p1 | transcript=Tb927.10.5200:mRNA | gene=Tb927.10.5200 | organism=Trypanosoma_brucei_brucei_TREU927 | gene_product=hypothetical protein, conserved | transcript_product=hypothetical protein, conserved | location=Tb927_10_v5.1:1287816-128	3	3	3	9.5	9.5	9.5	47.712	0	11.628	31934000	5
Tb927.10.5340;Tb927.10.5330;Tb11.v5.1060;Tb11.v5.0243		226590000	734460000	353740000	315170000	109730000	117780000			0.856436	-1.28442	Tb927.10.5340:mRNA-p1 | transcript=Tb927.10.5340:mRNA | gene=Tb927.10.5340 | organism=Trypanosoma_brucei_brucei_TREU927 | gene_product=40S ribosomal protein S18, putative | transcript_product=40S ribosomal protein S18, putative | location=Tb927_10_v5.1:133	9	9	9	51	51	51	17.51	0	314.4	4569000000	68
Tb927.10.5310;Tb11.v5.0245		0	0	0	0	39632000	0			0.247053	0.6134	Tb927.10.5310:mRNA-p1 | transcript=Tb927.10.5310:mRNA | gene=Tb927.10.5310 | organism=Trypanosoma_brucei_brucei_TREU927 | gene_product=SNF1-related protein kinases, putative | transcript_product=SNF1-related protein kinases, putative | location=Tb927_10_v5	4	4	4	5.6	5.6	5.6	80.619	0	8.6908	114410000	8
Tb927.10.5280;Tb11.v5.0248		0	0	0	0	0	0			0.0289029	-0.0881856	Tb927.10.5280:mRNA-p1 | transcript=Tb927.10.5280:mRNA | gene=Tb927.10.5280 | organism=Trypanosoma_brucei_brucei_TREU927 | gene_product=pre-mRNA splicing factor ATP-dependent RNA helicase, putative | transcript_product=pre-mRNA splicing factor ATP-dependent	8	8	8	10.9	10.9	10.9	98.058	0	33.636	140930000	17
Tb927.11.7310;Tb11.v5.0252		0	0	0	0	0	0			0.150348	-0.361607	Tb927.11.7310:mRNA-p1 | transcript=Tb927.11.7310:mRNA | gene=Tb927.11.7310 | organism=Trypanosoma_brucei_brucei_TREU927 | gene_product=RNA binding protein, putative | transcript_product=RNA binding protein, putative | location=Tb927_11_v5.1:2064263-2065063	1	1	1	5.6	5.6	5.6	30.195	0	2.5436	5787100	2
Tb927.11.7290;Tb11.v5.0254		0	0	0	0	0	0			0.894494	-1.42005	Tb927.11.7290:mRNA-p1 | transcript=Tb927.11.7290:mRNA | gene=Tb927.11.7290 | organism=Trypanosoma_brucei_brucei_TREU927 | gene_product=pantothenate kinase subunit, putative | transcript_product=pantothenate kinase subunit, putative | location=Tb927_11_v5.1	3	3	3	2.4	2.4	2.4	162.1	0	4.4229	5868400	3
Tb927.11.7280;Tb11.v5.0255		0	0	0	4261300	0	13970000			0.00600103	-0.0236778	Tb927.11.7280:mRNA-p1 | transcript=Tb927.11.7280:mRNA | gene=Tb927.11.7280 | organism=Trypanosoma_brucei_brucei_TREU927 | gene_product=DNA-direcetd RNA polymerase II, subunit 9, putative | transcript_product=DNA-direcetd RNA polymerase II, subunit 9, putat	1	1	1	6.8	6.8	6.8	15.426	0	10.038	42109000	8
Tb927.7.4540;Tb11.v5.0267		0	0	0	0	0	0			0.178888	-0.503892	Tb927.7.4540:mRNA-p1 | transcript=Tb927.7.4540:mRNA | gene=Tb927.7.4540 | organism=Trypanosoma_brucei_brucei_TREU927 | gene_product=hypothetical protein, conserved | transcript_product=hypothetical protein, conserved | location=Tb927_07_v5.1:1207968-120890	1	1	1	4.2	4.2	4.2	34.52	0	4.4453	24643000	5
Tb927.10.6310;Tb11.v5.0275		0	0	0	0	17782000	12167000			0.542607	0.87436	Tb927.10.6310:mRNA-p1 | transcript=Tb927.10.6310:mRNA | gene=Tb927.10.6310 | organism=Trypanosoma_brucei_brucei_TREU927 | gene_product=major vault protein, putative | transcript_product=major vault protein, putative | location=Tb927_10_v5.1:1595162-1597750	3	3	3	4.6	4.6	4.6	96.198	0	6.8076	52014000	5
Tb927.10.6250;Tb11.v5.0280		0	0	0	0	0	0			0.351951	-1.11669	Tb927.10.6250:mRNA-p1 | transcript=Tb927.10.6250:mRNA | gene=Tb927.10.6250 | organism=Trypanosoma_brucei_brucei_TREU927 | gene_product=hypothetical protein, conserved | transcript_product=hypothetical protein, conserved | location=Tb927_10_v5.1:1585205-158	2	2	2	5.5	5.5	5.5	63.389	0	4.0791	38564000	5
Tb11.v5.0304;Tb927.10.15940		0	0	0	0	0	0			0.399104	-0.758198	Tb11.v5.0304.1-p1 | transcript=Tb11.v5.0304.1 | gene=Tb11.v5.0304 | organism=Trypanosoma_brucei_brucei_TREU927 | gene_product=cation transporter, putative | transcript_product=cation transporter, putative | location=Tb927_11_bin_v5.1:825390-826490(+) | pro	1	1	1	3	3	3	40.114	0	2.7183	7444700	2
Tb927.1.1470;Tb11.v5.0315		0	0	0	0	147390000	130570000			0.647923	2.42895	Tb927.1.1470:mRNA-p1 | transcript=Tb927.1.1470:mRNA | gene=Tb927.1.1470 | organism=Trypanosoma_brucei_brucei_TREU927 | gene_product=conserved protein, unknown function | transcript_product=conserved protein, unknown function | location=Tb927_01_v5.1:367865	15	15	15	36.1	36.1	36.1	64.876	0	76.34	613420000	32
Tb11.v5.0325		0	0	0	0	0	0			0.150338	-0.365796	Tb11.v5.0325.1-p1 | transcript=Tb11.v5.0325.1 | gene=Tb11.v5.0325 | organism=Trypanosoma_brucei_brucei_TREU927 | gene_product=retrotransposon hot spot (RHS) protein, putative | transcript_product=retrotransposon hot spot (RHS) protein, putative | location=	2	1	1	5.2	2.8	2.8	36.986	0.0029499	2.0617	17857000	1
Tb927.1.1240;Tb11.v5.0356		0	0	0	0	7535800	0			0.0633037	-0.138783	Tb927.1.1240:mRNA-p1 | transcript=Tb927.1.1240:mRNA | gene=Tb927.1.1240 | organism=Trypanosoma_brucei_brucei_TREU927 | gene_product=cytidine triphosphate synthase, putative | transcript_product=cytidine triphosphate synthase, putative | location=Tb927_01_v	3	3	3	7.3	7.3	7.3	65.212	0	21.672	11817000	3
Tb11.v5.0365		0	0	0	0	86663000	91638000			0.617771	1.82717	Tb11.v5.0365.1-p1 | transcript=Tb11.v5.0365.1 | gene=Tb11.v5.0365 | organism=Trypanosoma_brucei_brucei_TREU927 | gene_product=hypothetical protein, conserved | transcript_product=hypothetical protein, conserved | location=Tb927_11_bin_v5.1:1223367-1225607(	18	3	2	21.6	5.2	3.8	82.854	0	137.96	344980000	7
Tb11.v5.0377;Tb11.v5.0762;Tb11.v5.0378;Tb927.11.10660		0	0	0	0	0	0			0.480885	-0.79785	Tb11.v5.0377.1-p1 | transcript=Tb11.v5.0377.1 | gene=Tb11.v5.0377 | organism=Trypanosoma_brucei_brucei_TREU927 | gene_product=hypothetical protein, conserved | transcript_product=hypothetical protein, conserved | location=Tb927_11_bin_v5.1:1279671-1281974(	1	1	1	5.9	5.9	5.9	81.219	0.0029674	2.1032	131450000	7
Tb927.1.1370;Tb11.v5.0391		0	0	0	0	0	0			0.673991	-1.15619	Tb927.1.1370:mRNA-p1 | transcript=Tb927.1.1370:mRNA | gene=Tb927.1.1370 | organism=Trypanosoma_brucei_brucei_TREU927 | gene_product=rRNA biogenesis protein, putative | transcript_product=rRNA biogenesis protein, putative | location=Tb927_01_v5.1:350095-352	2	2	2	4	4	4	75.103	0	3.1006	3744600	2
Tb11.v5.0394;Tb927.10.15750		0	0	0	0	12415000	0			0.382771	0.738697	Tb11.v5.0394.1-p1 | transcript=Tb11.v5.0394.1 | gene=Tb11.v5.0394 | organism=Trypanosoma_brucei_brucei_TREU927 | gene_product=hypothetical protein, conserved | transcript_product=hypothetical protein, conserved | location=Tb927_11_bin_v5.1:1381337-1386175(	4	4	4	12.5	12.5	12.5	183.78	0	7.4677	37317000	2
Tb11.v5.0399;Tb927.10.9650		0	0	0	0	0	0			0.184933	-0.388262	Tb11.v5.0399.1-p1 | transcript=Tb11.v5.0399.1 | gene=Tb11.v5.0399 | organism=Trypanosoma_brucei_brucei_TREU927 | gene_product=hypothetical protein, conserved | transcript_product=hypothetical protein, conserved | location=Tb927_11_bin_v5.1:1435595-1438963(	1	1	1	1.2	1.2	1.2	121.09	0	3.325	9716700	2
Tb927.10.540;Tb11.v5.0414		0	0	0	0	22102000	21269000			0.335344	0.901791	Tb927.10.540:mRNA-p1 | transcript=Tb927.10.540:mRNA | gene=Tb927.10.540 | organism=Trypanosoma_brucei_brucei_TREU927 | gene_product=ATP-dependent RNA helicase SUB2, putative | transcript_product=ATP-dependent RNA helicase SUB2, putative | location=Tb927_10	8	8	8	17.7	17.7	17.7	49.226	0	32.462	273850000	16
Tb927.1.1640;Tb11.v5.0426		0	0	0	0	0	0			0.553245	-1.37844	Tb927.1.1640:mRNA-p1 | transcript=Tb927.1.1640:mRNA | gene=Tb927.1.1640 | organism=Trypanosoma_brucei_brucei_TREU927 | gene_product=hypothetical protein, conserved | transcript_product=hypothetical protein, conserved | location=Tb927_01_v5.1:416752-417804(	6	6	6	18.3	18.3	18.3	37.995	0	9.3649	72068000	4
Tb927.11.3650;Tb11.v5.0435		0	0	0	0	17442000	0			0.605458	0.921148	Tb927.11.3650:mRNA-p1 | transcript=Tb927.11.3650:mRNA | gene=Tb927.11.3650 | organism=Trypanosoma_brucei_brucei_TREU927 | gene_product=adenylosuccinate synthetase, putative | transcript_product=adenylosuccinate synthetase, putative | location=Tb927_11_v5.1	2	2	2	3.7	3.7	3.7	66.674	0	3.7119	27353000	1
Tb927.1.1030;Tb11.v5.0436		0	0	0	0	0	0			0.619272	-1.39241	Tb927.1.1030:mRNA-p1 | transcript=Tb927.1.1030:mRNA | gene=Tb927.1.1030 | organism=Trypanosoma_brucei_brucei_TREU927 | gene_product=Nucleolar protein 49 | transcript_product=Nucleolar protein 49 | location=Tb927_01_v5.1:296968-298341(+) | protein_length=45	2	2	2	4.8	4.8	4.8	49.852	0	4.8463	54316000	5
Tb927.1.2390;Tb927.1.2370;Tb927.1.2350;Tb927.1.2330;Tb11.v5.0469;Tb927.1.2410-p1		0	412080000	149440000	55550000	47652000	118980000			0.112326	-0.469709	Tb927.1.2390:mRNA-p1 | transcript=Tb927.1.2390:mRNA | gene=Tb927.1.2390 | organism=Trypanosoma_brucei_brucei_TREU927 | gene_product=beta tubulin | transcript_product=beta tubulin | location=Tb927_01_v5.1:581408-582736(+) | protein_length=442 | sequence_SO=	18	18	18	57.2	57.2	57.2	49.704	0	323.31	1549600000	82
Tb927.3.3290;Tb11.v5.0474		0	0	0	0	0	0			1.22614	-1.55089	Tb927.3.3290:mRNA-p1 | transcript=Tb927.3.3290:mRNA | gene=Tb927.3.3290 | organism=Trypanosoma_brucei_brucei_TREU927 | gene_product=protein kinase, putative | transcript_product=protein kinase, putative | location=Tb927_03_v5.1:845530-846948(-) | protein_l	3	3	3	6.6	6.6	6.6	52.418	0	9.0112	24062000	4
Tb11.v5.0487;Tb927.10.1200		0	0	0	0	12443000	0			0.283928	0.213818	Tb11.v5.0487.1-p1 | transcript=Tb11.v5.0487.1 | gene=Tb11.v5.0487 | organism=Trypanosoma_brucei_brucei_TREU927 | gene_product=Programmed cell death protein 2, C-terminal putative domain containing protein, putative | transcript_product=Programmed cell deat	2	2	2	7.5	7.5	7.5	38.911	0	37.133	19512000	3
Tb11.v5.0493;Tb927.7.3830		0	0	0	72987000	0	277730000			0.45145	2.46036	Tb11.v5.0493.1-p1 | transcript=Tb11.v5.0493.1 | gene=Tb11.v5.0493 | organism=Trypanosoma_brucei_brucei_TREU927 | gene_product=kinesin K39, putative | transcript_product=kinesin K39, putative | location=Tb927_11_bin_v5.1:2003408-2007439(+) | protein_length=	5	5	5	35.7	35.7	35.7	154.9	0	84.224	980820000	22
Tb11.v5.0501;Tb927.10.3940;Tb927.10.3930		127630000	541400000	140770000	65427000	35560000	52941000			1.36273	-2.10109	Tb11.v5.0501.1-p1 | transcript=Tb11.v5.0501.1 | gene=Tb11.v5.0501 | organism=Trypanosoma_brucei_brucei_TREU927 | gene_product=40S ribosomal protein S3A, putative | transcript_product=40S ribosomal protein S3A, putative | location=Tb927_11_bin_v5.1:2072629-	15	15	15	52.3	52.3	52.3	29.422	0	135.63	1616000000	68
Tb927.10.5620;Tb11.v5.0531		0	47110000	60258000	0	0	0			1.34334	-2.95214	Tb927.10.5620:mRNA-p1 | transcript=Tb927.10.5620:mRNA | gene=Tb927.10.5620 | organism=Trypanosoma_brucei_brucei_TREU927 | gene_product=fructose-bisphosphate aldolase, glycosomal | transcript_product=fructose-bisphosphate aldolase, glycosomal | location=Tb9	8	8	8	23.4	23.4	23.4	41.071	0	27.1	156800000	21
Tb927.8.5010;Tb927.8.5000;Tb927.8.4990;Tb927.8.4980;Tb927.8.4970;Tb11.v5.0538		0	0	0	0	6214800	0			0.330052	0.810352	Tb927.8.5010:mRNA-p1 | transcript=Tb927.8.5010:mRNA | gene=Tb927.8.5010 | organism=Trypanosoma_brucei_brucei_TREU927 | gene_product=Paraflagellar rod protein 2-5 | transcript_product=Paraflagellar rod protein 2-5 | location=Tb927_08_v5.1:1483434-1485236(+)	3	3	3	4.8	4.8	4.8	69.596	0	4.703	11316000	3
Tb927.10.10960;Tb927.10.10950;Tb927.10.10940;Tb927.10.10920;Tb927.10.10910;Tb927.10.10900;Tb927.10.10890;Tb11.v5.0543;Tb927.10.10980;Tb927.10.10970;Tb927.10.10930		0	40028000	0	45577000	65487000	60806000			1.25967	1.53252	Tb927.10.10960:mRNA-p1 | transcript=Tb927.10.10960:mRNA | gene=Tb927.10.10960 | organism=Trypanosoma_brucei_brucei_TREU927 | gene_product=heat shock protein, putative | transcript_product=heat shock protein, putative | location=Tb927_10_v5.1:2674479-267659	12	12	12	21.2	21.2	21.2	80.763	0	74.942	533010000	43
Tb927.5.2540;Tb11.v5.0574		0	0	0	0	0	19114000			0.0443001	0.127096	Tb927.5.2540:mRNA-p1 | transcript=Tb927.5.2540:mRNA | gene=Tb927.5.2540 | organism=Trypanosoma_brucei_brucei_TREU927 | gene_product=Organic solute transport protein 1, putative | transcript_product=Organic solute transport protein 1, putative | location=Tb	3	3	3	12.7	12.7	12.7	46.075	0	5.9757	67233000	3
Tb927.10.4940;Tb11.v5.0596		0	0	0	0	238390000	147260000			0.682605	2.74098	Tb927.10.4940:mRNA-p1 | transcript=Tb927.10.4940:mRNA | gene=Tb927.10.4940 | organism=Trypanosoma_brucei_brucei_TREU927 | gene_product=Nuclear Dbf2-related kinase | transcript_product=Nuclear Dbf2-related kinase | location=Tb927_10_v5.1:1228866-1230179(-)	10	10	10	30	30	30	50.146	0	82.324	776580000	30
Tb11.v5.0607		0	0	0	0	0	123910000			0.408511	1.90217	Tb11.v5.0607.1-p1 | transcript=Tb11.v5.0607.1 | gene=Tb11.v5.0607 | organism=Trypanosoma_brucei_brucei_TREU927 | gene_product=hypothetical protein, conserved | transcript_product=hypothetical protein, conserved | location=Tb927_11_bin_v5.1:2866807-2868417(	1	1	1	2.1	2.1	2.1	63.328	0.0015015	2.2134	250670000	1
Tb927.7.7070;Tb11.v5.0612		0	0	0	0	0	3840500			0.692417	-1.12936	Tb927.7.7070:mRNA-p1 | transcript=Tb927.7.7070:mRNA | gene=Tb927.7.7070 | organism=Trypanosoma_brucei_brucei_TREU927 | gene_product=MYND finger, putative | transcript_product=MYND finger, putative | location=Tb927_07_v5.1:2020498-2021829(-) | protein_lengt	3	3	3	8.1	8.1	8.1	49.45	0	5.0241	7769200	3
Tb11.v5.0616;Tb927.7.6970		0	0	0	0	32421000	0			0.205332	0.635688	Tb11.v5.0616.1-p1 | transcript=Tb11.v5.0616.1 | gene=Tb11.v5.0616 | organism=Trypanosoma_brucei_brucei_TREU927 | gene_product=paraflagellar rod protein, putative | transcript_product=paraflagellar rod protein, putative | location=Tb927_11_bin_v5.1:2923111-	5	5	5	10.6	10.6	10.6	76.144	0	159.05	50842000	5
Tb11.v5.0624		0	0	0	0	0	0			0.852893	-1.07257	Tb11.v5.0624.1-p1 | transcript=Tb11.v5.0624.1 | gene=Tb11.v5.0624 | organism=Trypanosoma_brucei_brucei_TREU927 | gene_product=retrotransposon hot spot protein (PHS), putative | transcript_product=retrotransposon hot spot protein (PHS), putative | location=	6	3	1	14.2	9.2	2.4	62.492	0	6.8114	17677000	5
Tb927.10.14890;Tb11.v5.0636		0	0	0	0	137190000	100640000			1.14574	2.93103	Tb927.10.14890:mRNA-p1 | transcript=Tb927.10.14890:mRNA | gene=Tb927.10.14890 | organism=Trypanosoma_brucei_brucei_TREU927 | gene_product=C-terminal motor kinesin, putative | transcript_product=C-terminal motor kinesin, putative | location=Tb927_10_v5.1:36	13	13	13	22.9	22.9	22.9	90.8	0	203.92	431950000	22
Tb927.10.2890;Tb11.v5.0650		0	47280000	40097000	0	62690000	58839000			0.0322802	0.0922909	Tb927.10.2890:mRNA-p1 | transcript=Tb927.10.2890:mRNA | gene=Tb927.10.2890 | organism=Trypanosoma_brucei_brucei_TREU927 | gene_product=enolase | transcript_product=enolase | location=Tb927_10_v5.1:746309-747598(+) | protein_length=429 | sequence_SO=chromos	8	8	8	24	24	24	46.592	0	30.98	429760000	26
Tb927.2.830-p1;Tb11.v5.0655		0	0	0	0	18794000	0			0.0146857	0.047046	Tb927.2.830-p1 | transcript=Tb927.2.830 | gene=Tb927.2.830 | organism=Trypanosoma_brucei_brucei_TREU927 | gene_product=retrotransposon hot spot protein 1 (RHS1), interrupted | transcript_product=retrotransposon	5	2	2	17.3	7.4	7.4	40.504	0	3.7793	34285000	3
Tb11.v5.0660;Tb927.2.2190		0	0	0	0	0	0			0.0192989	0.0534178	Tb11.v5.0660.1-p1 | transcript=Tb11.v5.0660.1 | gene=Tb11.v5.0660 | organism=Trypanosoma_brucei_brucei_TREU927 | gene_product=histone deacetylase, putative | transcript_product=histone deacetylase, putative | location=Tb927_11_bin_v5.1:3282958-3284820(+) |	1	1	1	1.8	1.8	1.8	67.546	0	2.4797	4881300	1
Tb11.v5.0713		0	0	0	0	15649000	0			0.00905777	-0.033006	Tb11.v5.0713.1-p1 | transcript=Tb11.v5.0713.1 | gene=Tb11.v5.0713 | organism=Trypanosoma_brucei_brucei_TREU927 | gene_product=retrotransposon hot spot (RHS) protein, putative | transcript_product=retrotransposon hot spot (RHS) protein, putative | location=	5	4	3	7.6	5.8	4.5	78.342	0	6.0794	52548000	8
Tb11.v5.0739;Tb927.7.7000		0	0	0	0	30830000	15480000			0.151492	0.584949	Tb11.v5.0739.1-p1 | transcript=Tb11.v5.0739.1 | gene=Tb11.v5.0739 | organism=Trypanosoma_brucei_brucei_TREU927 | gene_product=SUMO-interacting motif-containing protein | transcript_product=SUMO-interacting motif-containing protein | location=Tb927_11_bin_v	4	4	4	7.1	7.1	7.1	84.657	0	8.682	80647000	7
Tb927.3.3790;Tb927.3.3770;Tb11.v5.0741		0	0	0	0	6330700	0			0.273277	0.770578	Tb927.3.3790:mRNA-p1 | transcript=Tb927.3.3790:mRNA | gene=Tb927.3.3790 | organism=Trypanosoma_brucei_brucei_TREU927 | gene_product=hypothetical protein, conserved | transcript_product=hypothetical protein, conserved | location=Tb927_03_v5.1:1054662-105552	1	1	1	3.5	3.5	3.5	31.661	0	6.2151	9927600	1
Tb927.8.5465;Tb927.8.5440;Tb11.v5.0798;Tb11.v5.0797;Tb927.8.5460		0	0	0	0	3264300	0			0.0609433	-0.249053	Tb927.8.5465:mRNA-p1 | transcript=Tb927.8.5465:mRNA | gene=Tb927.8.5465 | organism=Trypanosoma_brucei_brucei_TREU927 | gene_product=flagellar calcium-binding 24 kDa protein | transcript_product=flagellar calcium-binding 24 kDa protein | location=Tb927_08_v	1	1	1	5.5	5.5	5.5	24.247	0	5.4822	5119000	1
Tb927.8.2470;Tb11.v5.0799		0	0	0	0	5426600	0			0.52388	-0.575174	Tb927.8.2470:mRNA-p1 | transcript=Tb927.8.2470:mRNA | gene=Tb927.8.2470 | organism=Trypanosoma_brucei_brucei_TREU927 | gene_product=hypothetical protein, conserved | transcript_product=hypothetical protein, conserved | location=Tb927_08_v5.1:736792-737076(	2	2	2	26.6	26.6	26.6	11.223	0	6.5981	8509800	3
Tb11.v5.0810;Tb927.6.4590.1;Tb927.6.4590.2		0	0	0	0	9236100	0			0.636947	0.935563	Tb11.v5.0810.1-p1 | transcript=Tb11.v5.0810.1 | gene=Tb11.v5.0810 | organism=Trypanosoma_brucei_brucei_TREU927 | gene_product=glutamyl-tRNA synthetase, putative | transcript_product=glutamyl-tRNA synthetase, putative | location=Tb927_11_bin_v5.1:4218629-42	3	3	3	8.3	8.3	8.3	53.532	0	11.489	28798000	4
Tb927.3.3400;Tb11.v5.0831;Tb927.3.3390		0	0	0	0	9767500	0			0.124492	0.173098	Tb927.3.3400:mRNA-p1 | transcript=Tb927.3.3400:mRNA | gene=Tb927.3.3400 | organism=Trypanosoma_brucei_brucei_TREU927 | gene_product=kinesin, putative | transcript_product=kinesin, putative | location=Tb927_03_v5.1:868667-870403(-) | protein_length=578 | se	4	4	4	8.8	8.8	8.8	63.787	0	7.3468	29060000	2
Tb11.v5.0837;Tb927.10.2900		0	0	0	0	0	0			0.312429	-0.578152	Tb11.v5.0837.1-p1 | transcript=Tb11.v5.0837.1 | gene=Tb11.v5.0837 | organism=Trypanosoma_brucei_brucei_TREU927 | gene_product=importin beta-1 subunit, putative | transcript_product=importin beta-1 subunit, putative | location=Tb927_11_bin_v5.1:4368811-4370	2	2	2	3	3	3	63.469	0.0029304	1.9831	3844700	1
Tb927.3.4370;Tb11.v5.0842		0	0	0	0	0	4364400			0.380372	-0.695537	Tb927.3.4370:mRNA-p1 | transcript=Tb927.3.4370:mRNA | gene=Tb927.3.4370 | organism=Trypanosoma_brucei_brucei_TREU927 | gene_product=Vesicle coat protein involved in Golgi to plasma membrane transport, putative | transcript_product=Vesicle coat protein invo	1	1	1	2.3	2.3	2.3	63.166	0.0050396	1.7931	8829100	1
Tb11.v5.0871;Tb927.8.1190;Tb927.8.1170		0	0	0	0	13926000	0			0.150757	-0.370099	Tb11.v5.0871.1-p1 | transcript=Tb11.v5.0871.1 | gene=Tb11.v5.0871 | organism=Trypanosoma_brucei_brucei_TREU927 | gene_product=hypothetical protein, conserved | transcript_product=hypothetical protein, conserved | location=Tb927_11_bin_v5.1:4540406-4541338(	2	2	2	10.6	10.6	10.6	33.978	0	4.1845	21839000	1
Tb11.v5.0881		0	0	0	0	0	28650000			0.0704489	-0.297061	Tb11.v5.0881.1-p1 | transcript=Tb11.v5.0881.1 | gene=Tb11.v5.0881 | organism=Trypanosoma_brucei_brucei_TREU927 | gene_product=antigenic protein, putative | transcript_product=antigenic protein, putative | location=Tb927_11_bin_v5.1:4602618-4604465(+) | pro	11	1	1	79.5	18.2	18.2	71.56	0.0064011	1.7335	73730000	2
Tb927.4.2970;Tb11.v5.0970		0	0	0	22263000	0	0			0.0296396	-0.106361	Tb927.4.2970:mRNA-p1 | transcript=Tb927.4.2970:mRNA | gene=Tb927.4.2970 | organism=Trypanosoma_brucei_brucei_TREU927 | gene_product=chaperone protein DnaJ, putative | transcript_product=chaperone protein DnaJ, putative | location=Tb927_04_v5.1:788021-78902	5	5	5	22.1	22.1	22.1	37.305	0	50.758	179900000	28
Tb11.v5.0999;Tb927.10.15280		0	0	0	0	5741300	0			0.426309	-0.744415	Tb11.v5.0999.1-p1 | transcript=Tb11.v5.0999.1 | gene=Tb11.v5.0999 | organism=Trypanosoma_brucei_brucei_TREU927 | gene_product=Domain of Unknown Function (DUF1042), putative | transcript_product=Domain of Unknown Function (DUF1042), putative | location=Tb92	2	2	2	4.3	4.3	4.3	104.1	0	10.445	9003400	2
Tb11.v5.1011		0	0	0	0	12699000	16748000			0.0670292	0.172546	Tb11.v5.1011.1-p1 | transcript=Tb11.v5.1011.1 | gene=Tb11.v5.1011 | organism=Trypanosoma_brucei_brucei_TREU927 | gene_product=calpain-like cysteine peptidase, putative | transcript_product=calpain-like cysteine peptidase, putative | location=Tb927_11_bin_v	5	5	5	2.4	2.4	2.4	284.14	0	16.401	50768000	8
Tb927.10.3340;Tb11.v5.1022		0	0	0	0	79550000	105860000			0.564689	1.75807	Tb927.10.3340:mRNA-p1 | transcript=Tb927.10.3340:mRNA | gene=Tb927.10.3340 | organism=Trypanosoma_brucei_brucei_TREU927 | gene_product=CMGC/MAPK protein kinase, putative | transcript_product=CMGC/MAPK protein kinase, putative | location=Tb927_10_v5.1:85942	13	13	13	16.9	16.9	16.9	98.706	0	194.53	338550000	21
Tb927.3.4330;Tb927.3.4320;Tb927.3.4310;Tb927.3.4300;Tb927.3.4290;Tb11.v5.1055		0	0	0	0	36962000	28373000			0.193577	0.496471	Tb927.3.4330:mRNA-p1 | transcript=Tb927.3.4330:mRNA | gene=Tb927.3.4330 | organism=Trypanosoma_brucei_brucei_TREU927 | gene_product=Paraflagellar rod protein 1-5 | transcript_product=Paraflagellar rod protein 1-5 | location=Tb927_03_v5.1:1217516-1219285(-)	5	5	5	8	8	8	68.682	0	22.508	126980000	6
Tb927.10.12040;Tb11.v5.1057		0	0	0	0	3445700	0			0.496141	-1.20547	Tb927.10.12040:mRNA-p1 | transcript=Tb927.10.12040:mRNA | gene=Tb927.10.12040 | organism=Trypanosoma_brucei_brucei_TREU927 | gene_product=mitogen-activated protein kinase 11, putative | transcript_product=mitogen-activated protein kinase 11, putative | loc	2	2	2	5.3	5.3	5.3	47.389	0	4.0285	5403400	1
Tb927.11.3600;Tb927.11.3590;Tb11.v5.1059		70283000	356550000	137000000	0	27821000	74593000			1.01227	-2.68725	Tb927.11.3600:mRNA-p1 | transcript=Tb927.11.3600:mRNA | gene=Tb927.11.3600 | organism=Trypanosoma_brucei_brucei_TREU927 | gene_product=40S ribosomal protein S4, putative | transcript_product=40S ribosomal protein S4, putative | location=Tb927_11_v5.1:10633	13	13	12	46.5	46.5	44.3	30.644	0	33.799	977130000	46
Tb927.1.1100		0	0	0	0	0	0			0.0808594	-0.119676	Tb927.1.1100:mRNA-p1 | transcript=Tb927.1.1100:mRNA | gene=Tb927.1.1100 | organism=Trypanosoma_brucei_brucei_TREU927 | gene_product=Basal body protein | transcript_product=Basal body protein | location=Tb927_01_v5.1:308704-311616(+) | protein_length=970 |	2	2	2	2.5	2.5	2.5	108.81	0	8.5795	11766000	2
Tb927.1.1120		0	70661000	51132000	0	0	0			1.82546	-2.88718	Tb927.1.1120:mRNA-p1 | transcript=Tb927.1.1120:mRNA | gene=Tb927.1.1120 | organism=Trypanosoma_brucei_brucei_TREU927 | gene_product=ribosomal RNA-processing protein 8, putative | transcript_product=ribosomal RNA-processing protein 8, putative | location=Tb	7	7	7	21.7	21.7	21.7	41.536	0	26.959	330820000	32
Tb927.1.1530		0	0	0	0	18107000	0			0.357718	0.939799	Tb927.1.1530:mRNA-p1 | transcript=Tb927.1.1530:mRNA | gene=Tb927.1.1530 | organism=Trypanosoma_brucei_brucei_TREU927 | gene_product=STE group serine/threonine-protein kinase, putative | transcript_product=STE group serine/threonine-protein kinase, putative	2	2	2	1	1	1	191.48	0	9.0259	28394000	3
Tb927.1.1700		0	31122000	30214000	0	0	0			1.00329	-2.12267	Tb927.1.1700:mRNA-p1 | transcript=Tb927.1.1700:mRNA | gene=Tb927.1.1700 | organism=Trypanosoma_brucei_brucei_TREU927 | gene_product=AATF protein, putative | transcript_product=AATF protein, putative | location=Tb927_01_v5.1:428876-430357(+) | protein_lengt	12	12	12	30.8	30.8	30.8	55.093	0	117.81	333840000	44
Tb927.1.1710		0	0	0	0	0	0			0.332147	-0.84594	Tb927.1.1710:mRNA-p1 | transcript=Tb927.1.1710:mRNA | gene=Tb927.1.1710 | organism=Trypanosoma_brucei_brucei_TREU927 | gene_product=transmembrane protein, conserved | transcript_product=transmembrane protein, conserved | location=Tb927_01_v5.1:430943-43630	3	3	3	3.3	3.3	3.3	195.44	0	6.064	92394000	3
Tb927.1.1890		0	25430000	0	23855000	0	0			0.631573	-1.36275	Tb927.1.1890:mRNA-p1 | transcript=Tb927.1.1890:mRNA | gene=Tb927.1.1890 | organism=Trypanosoma_brucei_brucei_TREU927 | gene_product=Replication Factor C Subunit 1-related protein | transcript_product=Replication Factor C Subunit 1-related protein | locatio	11	11	11	13.5	13.5	13.5	129.39	0	123.78	235690000	31
Tb927.1.190-p1;Tb11.v5.0594;Tb927.2.400;Tb927.2.380;Tb927.2.280		0	0	0	0	0	22875000			0.249571	0.8613	Tb927.1.190-p1 | transcript=Tb927.1.190 | gene=Tb927.1.190 | organism=Trypanosoma_brucei_brucei_TREU927 | gene_product=retrotransposon hot spot protein (RHS, pseudogene), putative | transcript_product=retrotran	3	3	3	4.9	4.9	4.9	94.659	0	4.8763	63279000	4
Tb927.1.1930		0	0	0	0	1874000	0			0.778018	-1.35254	Tb927.1.1930:mRNA-p1 | transcript=Tb927.1.1930:mRNA | gene=Tb927.1.1930 | organism=Trypanosoma_brucei_brucei_TREU927 | gene_product=phosphatidylinositol 3-kinase, putative | transcript_product=phosphatidylinositol 3-kinase, putative | location=Tb927_01_v5.	3	3	3	1.3	1.3	1.3	324.21	0	7.6503	9216000	2
Tb927.1.1960		0	0	0	0	0	2801100			0.501782	-0.878805	Tb927.1.1960:mRNA-p1 | transcript=Tb927.1.1960:mRNA | gene=Tb927.1.1960 | organism=Trypanosoma_brucei_brucei_TREU927 | gene_product=chaperone protein DnaJ, putative | transcript_product=chaperone protein DnaJ, putative | location=Tb927_01_v5.1:514039-51601	2	2	2	3.3	3.3	3.3	75.71	0	6.6389	5666500	2
Tb927.1.2100		0	0	0	0	0	9496000			0.0791473	-0.185809	Tb927.1.2100:mRNA-p1 | transcript=Tb927.1.2100:mRNA | gene=Tb927.1.2100 | organism=Trypanosoma_brucei_brucei_TREU927 | gene_product=Calpain-like protein 1.1 | transcript_product=Calpain-like protein 1.1 | location=Tb927_01_v5.1:531583-535023(+) | protein_l	2	2	2	11.9	11.9	11.9	126.15	0	38.871	44067000	5
Tb927.1.2260;Tb927.1.2230		0	10772000	0	0	0	0			0.596256	-1.1596	Tb927.1.2260:mRNA-p1 | transcript=Tb927.1.2260:mRNA | gene=Tb927.1.2260 | organism=Trypanosoma_brucei_brucei_TREU927 | gene_product=small myristoylated protein 1-2 | transcript_product=small myristoylated protein 1-2 | location=Tb927_01_v5.1:564977-565366(	2	2	2	14.7	14.7	14.7	14.03	0	3.8584	15418000	4
Tb927.1.2400;Tb927.1.2380;Tb927.1.2360;Tb927.1.2340;Tb11.v5.0468		0	375430000	174290000	92692000	159710000	191820000			0.11569	0.433932	Tb927.1.2400:mRNA-p1 | transcript=Tb927.1.2400:mRNA | gene=Tb927.1.2400 | organism=Trypanosoma_brucei_brucei_TREU927 | gene_product=alpha tubulin | transcript_product=alpha tubulin | location=Tb927_01_v5.1:583368-584723(+) | protein_length=451 | sequence_S	15	15	15	52.1	52.1	52.1	49.787	0	323.31	2021300000	93
Tb927.1.2750		0	0	0	0	0	0			0.152025	-0.241295	Tb927.1.2750:mRNA-p1 | transcript=Tb927.1.2750:mRNA | gene=Tb927.1.2750 | organism=Trypanosoma_brucei_brucei_TREU927 | gene_product=hypothetical protein, conserved | transcript_product=hypothetical protein, conserved | location=Tb927_01_v5.1:633365-633871(	1	1	1	7.1	7.1	7.1	18.698	0	2.6003	3860900	1
Tb927.1.3050		0	0	0	0	0	0			0.137028	-0.363747	Tb927.1.3050:mRNA-p1 | transcript=Tb927.1.3050:mRNA | gene=Tb927.1.3050 | organism=Trypanosoma_brucei_brucei_TREU927 | gene_product=tRNA (Uracil-5-)-methyltransferase, putative | transcript_product=tRNA (Uracil-5-)-methyltransferase, putative | location=Tb	6	6	6	12.7	12.7	12.7	61.59	0	13.349	81255000	7
Tb927.1.3070		0	0	0	0	102040000	67282000			0.861413	2.75016	Tb927.1.3070:mRNA-p1 | transcript=Tb927.1.3070:mRNA | gene=Tb927.1.3070 | organism=Trypanosoma_brucei_brucei_TREU927 | gene_product=hypothetical protein, conserved | transcript_product=hypothetical protein, conserved | location=Tb927_01_v5.1:675213-676454(	6	6	6	18.4	18.4	18.4	44.99	0	55.888	301820000	11
Tb927.1.3110		0	0	0	0	0	0			0.589516	-0.98619	Tb927.1.3110:mRNA-p1 | transcript=Tb927.1.3110:mRNA | gene=Tb927.1.3110 | organism=Trypanosoma_brucei_brucei_TREU927 | gene_product=soluble N-ethylmaleimide sensitive factor (NSF) attachment protein, putative | transcript_product=soluble N-ethylmaleimide s	2	2	2	5.7	5.7	5.7	32.136	0	2.5899	39343000	4
Tb927.1.3170		0	0	0	0	0	0			0.240495	-0.262139	Tb927.1.3170:mRNA-p1 | transcript=Tb927.1.3170:mRNA | gene=Tb927.1.3170 | organism=Trypanosoma_brucei_brucei_TREU927 | gene_product=CHORD, putative | transcript_product=CHORD, putative | location=Tb927_01_v5.1:687336-688253(+) | protein_length=305 | sequen	2	2	2	7.5	7.5	7.5	34.259	0	2.64	3432000	2
Tb927.1.3180		0	0	0	0	0	0			0.0182658	-0.0410906	Tb927.1.3180:mRNA-p1 | transcript=Tb927.1.3180:mRNA | gene=Tb927.1.3180 | organism=Trypanosoma_brucei_brucei_TREU927 | gene_product=40S ribosomal protein S11, putative | transcript_product=40S ribosomal protein S11, putative | location=Tb927_01_v5.1:688963	8	1	1	43.1	5.2	5.2	20.059	0	4.1556	157860000	9
Tb927.1.3200		0	0	0	0	11256000	0			0.0236047	0.0946509	Tb927.1.3200:mRNA-p1 | transcript=Tb927.1.3200:mRNA | gene=Tb927.1.3200 | organism=Trypanosoma_brucei_brucei_TREU927 | gene_product=Suppressor of G2 allele of SKP1, putative | transcript_product=Suppressor of G2 allele of SKP1, putative | location=Tb927_01	3	3	3	31.2	31.2	31.2	24.493	0	5.1617	17652000	3
Tb927.1.3260		0	0	0	0	184780000	181930000			1.00653	3.09069	Tb927.1.3260:mRNA-p1 | transcript=Tb927.1.3260:mRNA | gene=Tb927.1.3260 | organism=Trypanosoma_brucei_brucei_TREU927 | gene_product=hypothetical protein, conserved | transcript_product=hypothetical protein, conserved | location=Tb927_01_v5.1:703126-708786(	19	19	19	13.2	13.2	13.2	203.06	0	187.24	610310000	32
Tb927.1.3300		0	0	0	0	77831000	72785000			0.952721	2.896	Tb927.1.3300:mRNA-p1 | transcript=Tb927.1.3300:mRNA | gene=Tb927.1.3300 | organism=Trypanosoma_brucei_brucei_TREU927 | gene_product=Myotubularin-related protein, putative | transcript_product=Myotubularin-related protein, putative | location=Tb927_01_v5.1:	8	8	8	13	13	13	97.543	0	84.423	263690000	18
Tb927.1.3410.1;Tb927.1.3410.2		0	0	0	0	0	0			0.535462	-0.963905	Tb927.1.3410.1:mRNA-p1 | transcript=Tb927.1.3410.1:mRNA | gene=Tb927.1.3410 | organism=Trypanosoma_brucei_brucei_TREU927 | gene_product=hypothetical protein, conserved | transcript_product=hypothetical protein, conserved | location=Tb927_01_v5.1:734457-735	6	6	6	18.8	18.8	18.8	47.123	0	15.911	81144000	16
Tb927.1.3450;Tb11.v5.0619		0	0	0	0	0	0			0.824619	-1.60574	Tb927.1.3450:mRNA-p1 | transcript=Tb927.1.3450:mRNA | gene=Tb927.1.3450 | organism=Trypanosoma_brucei_brucei_TREU927 | gene_product=hypothetical protein, conserved | transcript_product=hypothetical protein, conserved | location=Tb927_01_v5.1:737757-740132(	16	16	16	26.9	26.9	26.9	84.883	0	81.994	700510000	41
Tb927.4.250;Tb927.1.420		0	0	0	0	5453100	0			0.570597	-0.678201	Tb927.4.250:mRNA-p1 | transcript=Tb927.4.250:mRNA | gene=Tb927.4.250 | organism=Trypanosoma_brucei_brucei_TREU927 | gene_product=retrotransposon hot spot protein 5 (RHS5), putative | transcript_product=retrotransposon hot spot protein 5 (RHS5), putative |	3	2	0	5	3.3	0	76.639	0	3.7506	10866000	1
Tb927.1.4310		0	0	0	0	0	0			1.00648	-1.44106	Tb927.1.4310:mRNA-p1 | transcript=Tb927.1.4310:mRNA | gene=Tb927.1.4310 | organism=Trypanosoma_brucei_brucei_TREU927 | gene_product=Flagellum attachment zone protein 2 | transcript_product=Flagellum attachment zone protein 2 | location=Tb927_01_v5.1:890927	3	3	3	2.5	2.5	2.5	183.76	0	138.76	38805000	5
Tb927.1.4740		0	0	0	0	0	0			0.558313	-0.979298	Tb927.1.4740:mRNA-p1 | transcript=Tb927.1.4740:mRNA | gene=Tb927.1.4740 | organism=Trypanosoma_brucei_brucei_TREU927 | gene_product=FAM91 N-terminus/FAM91 C-terminus, putative | transcript_product=FAM91 N-terminus/FAM91 C-terminus, putative | location=Tb92	3	3	3	2.5	2.5	2.5	116.56	0	4.2649	36792000	6
Tb927.1.5000		0	0	0	0	165740000	122670000			0.888638	2.85462	Tb927.1.5000:mRNA-p1 | transcript=Tb927.1.5000:mRNA | gene=Tb927.1.5000 | organism=Trypanosoma_brucei_brucei_TREU927 | gene_product=hypothetical protein, conserved | transcript_product=hypothetical protein, conserved | location=Tb927_01_v5.1:1004308-100512	4	4	4	17.7	17.7	17.7	30.458	0	146.18	521150000	13
Tb927.1.670		0	0	0	0	173550000	104290000			0.484794	2.07598	Tb927.1.670:mRNA-p1 | transcript=Tb927.1.670:mRNA | gene=Tb927.1.670 | organism=Trypanosoma_brucei_brucei_TREU927 | gene_product=conserved protein, unknown function | transcript_product=conserved protein, unknown function | location=Tb927_01_v5.1:228043-22	13	13	13	32.6	32.6	32.6	65.781	0	323.31	476230000	24
Tb927.1.710;Tb927.1.700		0	0	0	0	21177000	33045000			0.854848	1.61861	Tb927.1.710:mRNA-p1 | transcript=Tb927.1.710:mRNA | gene=Tb927.1.710 | organism=Trypanosoma_brucei_brucei_TREU927 | gene_product=phosphoglycerate kinase | transcript_product=phosphoglycerate kinase | location=Tb927_01_v5.1:234176-235438(-) | protein_length	5	5	5	27.6	27.6	27.6	45.247	0	23.15	123130000	10
Tb927.1.750		0	0	0	0	211450000	123950000			0.560072	2.47561	Tb927.1.750:mRNA-p1 | transcript=Tb927.1.750:mRNA | gene=Tb927.1.750 | organism=Trypanosoma_brucei_brucei_TREU927 | gene_product=Metal-binding domain-containing protein | transcript_product=Metal-binding domain-containing protein | location=Tb927_01_v5.1:2	4	4	4	22	22	22	132.69	0	11.867	695460000	9
Tb927.10.10010		0	0	0	0	0	0			0.308221	-1.17097	Tb927.10.10010:mRNA-p1 | transcript=Tb927.10.10010:mRNA | gene=Tb927.10.10010 | organism=Trypanosoma_brucei_brucei_TREU927 | gene_product=mRNA turnover protein 4 homolog, putative | transcript_product=mRNA turnover protein 4 homolog, putative | location=Tb	3	3	3	20.4	20.4	20.4	25.628	0	4.2371	13015000	3
Tb927.10.10050		0	0	0	0	38287000	31472000			0.615128	1.29163	Tb927.10.10050:mRNA-p1 | transcript=Tb927.10.10050:mRNA | gene=Tb927.10.10050 | organism=Trypanosoma_brucei_brucei_TREU927 | gene_product=hypothetical protein, conserved | transcript_product=hypothetical protein, conserved | location=Tb927_10_v5.1:2475035-	4	4	4	4	4	4	132.74	0	21.911	134350000	11
Tb927.10.10140		0	0	0	0	1190100	0			0.549104	-1.4477	Tb927.10.10140:mRNA-p1 | transcript=Tb927.10.10140:mRNA | gene=Tb927.10.10140 | organism=Trypanosoma_brucei_brucei_TREU927 | gene_product=paraflagellar rod component, putative | transcript_product=paraflagellar rod component, putative | location=Tb927_10_v	2	2	2	13.6	13.6	13.6	37.014	0	7.1711	1866200	2
Tb927.10.10200		0	0	0	0	0	0			0.0178408	-0.0697467	Tb927.10.10200:mRNA-p1 | transcript=Tb927.10.10200:mRNA | gene=Tb927.10.10200 | organism=Trypanosoma_brucei_brucei_TREU927 | gene_product=hypothetical protein, conserved | transcript_product=hypothetical protein, conserved | location=Tb927_10_v5.1:2508593-	1	1	1	2.1	2.1	2.1	52.84	0	2.517	5006900	1
Tb927.10.10590;Tb927.10.10580;Tb927.10.10570;Tb927.10.10560;Tb927.10.10550;Tb927.10.10540;Tb927.10.10530;Tb927.10.10520;Tb927.10.10510;Tb927.10.10500;Tb927.10.10490;Tb927.10.10480;Tb927.10.10470;Tb927.10.10460;Tb927.10.10445		0	0	0	0	1361200	0			0.701052	-1.40029	Tb927.10.10590:mRNA-p1 | transcript=Tb927.10.10590:mRNA | gene=Tb927.10.10590 | organism=Trypanosoma_brucei_brucei_TREU927 | gene_product=histone H2B, putative | transcript_product=histone H2B, putative | location=Tb927_10_v5.1:2584907-2585245(-) | protein	1	1	1	10.7	10.7	10.7	12.569	0.0029347	2.0038	2134600	1
Tb927.10.1060		0	0	0	0	14028000	0			0.0551679	-0.139127	Tb927.10.1060:mRNA-p1 | transcript=Tb927.10.1060:mRNA | gene=Tb927.10.1060 | organism=Trypanosoma_brucei_brucei_TREU927 | gene_product=T-complex protein 1, delta subunit, putative | transcript_product=T-complex protein 1, delta subunit, putative | location	4	4	4	9.5	9.5	9.5	58.361	0	18.368	21999000	5
Tb927.10.10690		0	0	0	0	1430300	0			0.514937	-0.98256	Tb927.10.10690:mRNA-p1 | transcript=Tb927.10.10690:mRNA | gene=Tb927.10.10690 | organism=Trypanosoma_brucei_brucei_TREU927 | gene_product=CEP19-like protein, putative | transcript_product=CEP19-like protein, putative | location=Tb927_10_v5.1:2599400-260055	1	1	1	5	5	5	43.206	0.0050469	1.7993	2243000	0
Tb927.10.1070		0	0	0	0	12035000	0			0.181171	0.381913	Tb927.10.1070:mRNA-p1 | transcript=Tb927.10.1070:mRNA | gene=Tb927.10.1070 | organism=Trypanosoma_brucei_brucei_TREU927 | gene_product=cdc2-related kinase 1 | transcript_product=cdc2-related kinase 1 | location=Tb927_10_v5.1:288355-289260(-) | protein_leng	2	2	2	7	7	7	34.35	0	5.2587	18873000	1
Tb927.10.10730		0	0	0	0	0	2002400			0.298131	-0.733197	Tb927.10.10730:mRNA-p1 | transcript=Tb927.10.10730:mRNA | gene=Tb927.10.10730 | organism=Trypanosoma_brucei_brucei_TREU927 | gene_product=RNA Interference Factor 5 | transcript_product=RNA Interference Factor 5 | location=Tb927_10_v5.1:2605764-2610293(-) |	3	3	3	2.3	2.3	2.3	166.05	0	6.351	13931000	3
Tb927.10.1090;Tb927.10.1080		0	90917000	106510000	0	0	0			1.24885	-2.73667	Tb927.10.1090:mRNA-p1 | transcript=Tb927.10.1090:mRNA | gene=Tb927.10.1090 | organism=Trypanosoma_brucei_brucei_TREU927 | gene_product=40S ribosomal protein S23, putative | transcript_product=40S ribosomal protein S23, putative | location=Tb927_10_v5.1:290	6	6	6	53.1	53.1	53.1	15.928	0	83.872	477990000	21
Tb927.10.10810		0	0	0	0	0	0			0.563147	-1.07912	Tb927.10.10810:mRNA-p1 | transcript=Tb927.10.10810:mRNA | gene=Tb927.10.10810 | organism=Trypanosoma_brucei_brucei_TREU927 | gene_product=adenosine deaminase-like protein | transcript_product=adenosine deaminase-like protein | location=Tb927_10_v5.1:262694	4	4	4	7.6	7.6	7.6	67.353	0	7.1561	37005000	5
Tb927.10.10870		0	0	0	0	0	5333600			0.215847	-0.38081	Tb927.10.10870:mRNA-p1 | transcript=Tb927.10.10870:mRNA | gene=Tb927.10.10870 | organism=Trypanosoma_brucei_brucei_TREU927 | gene_product=CMGC family protein kinase, putative | transcript_product=CMGC family protein kinase, putative | location=Tb927_10_v5.	1	1	1	1.8	1.8	1.8	64.471	0	3.0795	22265000	2
Tb927.10.10880		0	0	0	0	99324000	143620000			0.76749	2.57034	Tb927.10.10880:mRNA-p1 | transcript=Tb927.10.10880:mRNA | gene=Tb927.10.10880 | organism=Trypanosoma_brucei_brucei_TREU927 | gene_product=ATP-binding cassette sub-family F member 1, putative | transcript_product=ATP-binding cassette sub-family F member 1,	12	12	12	22.1	22.1	22.1	77.697	0	151.86	443980000	19
Tb927.10.1100;Tb927.6.4690		0	129020000	50201000	0	0	0			1.42772	-3.29403	Tb927.10.1100:mRNA-p1 | transcript=Tb927.10.1100:mRNA | gene=Tb927.10.1100 | organism=Trypanosoma_brucei_brucei_TREU927 | gene_product=60S ribosomal protein L9, putative | transcript_product=60S ribosomal protein L9, putative | location=Tb927_10_v5.1:29172	10	10	10	51.9	51.9	51.9	21.857	0	93.907	367100000	21
Tb927.10.11080		0	0	0	0	130870000	0			0.489487	1.66569	Tb927.10.11080:mRNA-p1 | transcript=Tb927.10.11080:mRNA | gene=Tb927.10.11080 | organism=Trypanosoma_brucei_brucei_TREU927 | gene_product=paraflagellar rod protein | transcript_product=paraflagellar rod protein | location=Tb927_10_v5.1:2705276-2708770(-) |	4	4	4	52.9	52.9	52.9	134.45	0	97.271	208470000	8
Tb927.10.11100		0	0	0	0	0	0			0.193584	-0.503469	Tb927.10.11100:mRNA-p1 | transcript=Tb927.10.11100:mRNA | gene=Tb927.10.11100 | organism=Trypanosoma_brucei_brucei_TREU927 | gene_product=deoxyribodipyrimidine photo-lyase, putative | transcript_product=deoxyribodipyrimidine photo-lyase, putative | locatio	1	1	1	2.3	2.3	2.3	64.327	0	2.8206	5623800	1
Tb927.10.11120		0	0	0	0	4284000	0			0.132205	-0.419977	Tb927.10.11120:mRNA-p1 | transcript=Tb927.10.11120:mRNA | gene=Tb927.10.11120 | organism=Trypanosoma_brucei_brucei_TREU927 | gene_product=hypothetical protein, conserved | transcript_product=hypothetical protein, conserved | location=Tb927_10_v5.1:2716931-	2	2	2	13.7	13.7	13.7	28.669	0	12.928	19357000	2
Tb927.10.11250		0	0	0	0	3101900	0			0.510254	-0.753046	Tb927.10.11250:mRNA-p1 | transcript=Tb927.10.11250:mRNA | gene=Tb927.10.11250 | organism=Trypanosoma_brucei_brucei_TREU927 | gene_product=Coiled-coil domain-containing protein 40 homolog | transcript_product=Coiled-coil domain-containing protein 40 homolog	1	1	1	1.1	1.1	1.1	101.14	0.0029873	2.1436	4864300	1
Tb927.10.11380		0	0	0	0	2375300	0			0.0762125	0.19014	Tb927.10.11380:mRNA-p1 | transcript=Tb927.10.11380:mRNA | gene=Tb927.10.11380 | organism=Trypanosoma_brucei_brucei_TREU927 | gene_product=hypothetical protein, conserved | transcript_product=hypothetical protein, conserved | location=Tb927_10_v5.1:2775826-	1	1	1	3.1	3.1	3.1	44.731	0.0043573	1.8681	3724800	1
Tb927.10.11390		95605000	252420000	246860000	19059000	47093000	23945000			1.95473	-2.70492	Tb927.10.11390:mRNA-p1 | transcript=Tb927.10.11390:mRNA | gene=Tb927.10.11390 | organism=Trypanosoma_brucei_brucei_TREU927 | gene_product=60S ribosomal protein L6, putative | transcript_product=60S ribosomal protein L6, putative | location=Tb927_10_v5.1:27	9	9	9	42.7	42.7	42.7	21.185	0	162.33	959040000	54
Tb927.10.11510		0	0	0	0	0	0			0.00435411	-0.0124073	Tb927.10.11510:mRNA-p1 | transcript=Tb927.10.11510:mRNA | gene=Tb927.10.11510 | organism=Trypanosoma_brucei_brucei_TREU927 | gene_product=hypothetical protein, conserved | transcript_product=hypothetical protein, conserved | location=Tb927_10_v5.1:2808068-	5	5	5	20.7	20.7	20.7	46.871	0	42.649	85058000	7
Tb927.9.6070;Tb927.10.11540		0	142970000	57311000	21678000	0	0			1.06921	-3.14851	Tb927.9.6070:mRNA-p1 | transcript=Tb927.9.6070:mRNA | gene=Tb927.9.6070 | organism=Trypanosoma_brucei_brucei_TREU927 | gene_product=40S ribosomal protein S3, putative | transcript_product=40S ribosomal protein S3, putative | location=Tb927_09_v5.1:1008372-	9	9	9	43.5	43.5	43.5	24.216	0	19.844	319640000	27
Tb927.10.11600		0	2866400	0	0	0	0			0.113885	0.226847	Tb927.10.11600:mRNA-p1 | transcript=Tb927.10.11600:mRNA | gene=Tb927.10.11600 | organism=Trypanosoma_brucei_brucei_TREU927 | gene_product=hypothetical protein, conserved | transcript_product=hypothetical protein, conserved | location=Tb927_10_v5.1:2830097-	1	1	1	2.2	2.2	2.2	66.002	0.0036417	1.8983	2386100	1
Tb927.10.1170;Tb11.0560		0	0	0	0	13189000	0			0.116759	0.28443	Tb927.10.1170:mRNA-p1 | transcript=Tb927.10.1170:mRNA | gene=Tb927.10.1170 | organism=Trypanosoma_brucei_brucei_TREU927 | gene_product=intraflagellar transport protein 172 | transcript_product=intraflagellar transport protein 172 | location=Tb927_10_v5.1:3	3	3	3	2.6	2.6	2.6	196.6	0	3.7921	33986000	3
Tb927.10.11760		0	0	0	0	72862000	73093000			1.17806	2.89081	Tb927.10.11760:mRNA-p1 | transcript=Tb927.10.11760:mRNA | gene=Tb927.10.11760 | organism=Trypanosoma_brucei_brucei_TREU927 | gene_product=pumilio/PUF RNA binding protein 6 | transcript_product=pumilio/PUF RNA binding protein 6 | location=Tb927_10_v5.1:2869	4	4	4	7	7	7	93.062	0	316	260140000	9
Tb927.10.11850		0	0	0	0	0	21159000			0.121295	0.39824	Tb927.10.11850:mRNA-p1 | transcript=Tb927.10.11850:mRNA | gene=Tb927.10.11850 | organism=Trypanosoma_brucei_brucei_TREU927 | gene_product=WD domain, G-beta repeat, putative | transcript_product=WD domain, G-beta repeat, putative | location=Tb927_10_v5.1:28	3	3	3	3.6	3.6	3.6	111.8	0	28.375	61824000	6
Tb927.10.1210		0	0	0	0	43576000	0			0.547555	1.30779	Tb927.10.1210:mRNA-p1 | transcript=Tb927.10.1210:mRNA | gene=Tb927.10.1210 | organism=Trypanosoma_brucei_brucei_TREU927 | gene_product=katanin, putative | transcript_product=katanin, putative | location=Tb927_10_v5.1:324529-326571(-) | protein_length=680 |	8	8	8	15.3	15.3	15.3	75.358	0	26.838	130800000	9
Tb927.10.12260		0	0	0	35736000	44897000	46449000			2.15507	2.54002	Tb927.10.12260:mRNA-p1 | transcript=Tb927.10.12260:mRNA | gene=Tb927.10.12260 | organism=Trypanosoma_brucei_brucei_TREU927 | gene_product=cytosolic nonspecific dipeptidase, putative | transcript_product=cytosolic nonspecific dipeptidase, putative | locatio	4	4	4	12.8	12.8	12.8	51.578	0	139.77	305270000	23
Tb927.10.12380		0	0	0	0	0	0			0.24305	0.556811	Tb927.10.12380:mRNA-p1 | transcript=Tb927.10.12380:mRNA | gene=Tb927.10.12380 | organism=Trypanosoma_brucei_brucei_TREU927 | gene_product=chaperone protein DnaJ, putative | transcript_product=chaperone protein DnaJ, putative | location=Tb927_10_v5.1:300242	2	2	2	3.3	3.3	3.3	65.426	0	2.7171	852280000	8
Tb927.10.12420		0	0	0	0	0	0			0.170979	-0.511855	Tb927.10.12420:mRNA-p1 | transcript=Tb927.10.12420:mRNA | gene=Tb927.10.12420 | organism=Trypanosoma_brucei_brucei_TREU927 | gene_product=predicted S. cerevisiae Got1 homologue | transcript_product=predicted S. cerevisiae Got1 homologue | location=Tb927_10	1	1	1	8.5	8.5	8.5	15.605	0.0077684	1.6902	53588000	1
Tb927.10.12590		0	0	0	0	62013000	66863000			1.87807	2.4547	Tb927.10.12590:mRNA-p1 | transcript=Tb927.10.12590:mRNA | gene=Tb927.10.12590 | organism=Trypanosoma_brucei_brucei_TREU927 | gene_product=hypothetical protein, conserved | transcript_product=hypothetical protein, conserved | location=Tb927_10_v5.1:3051347-	13	13	13	27.4	27.4	27.4	105.85	0	112.18	231510000	20
Tb927.10.12620		0	0	0	0	0	3137100			0.423294	-0.66745	Tb927.10.12620:mRNA-p1 | transcript=Tb927.10.12620:mRNA | gene=Tb927.10.12620 | organism=Trypanosoma_brucei_brucei_TREU927 | gene_product=Protein of unknown function (DUF3648), putative | transcript_product=Protein of unknown function (DUF3648), putative |	1	1	1	1.2	1.2	1.2	121.24	0.0043321	1.8303	6346300	0
Tb927.10.12660		0	0	0	0	48433000	43376000			0.583517	1.5545	Tb927.10.12660:mRNA-p1 | transcript=Tb927.10.12660:mRNA | gene=Tb927.10.12660 | organism=Trypanosoma_brucei_brucei_TREU927 | gene_product=pumilio/PUF RNA binding protein 2 | transcript_product=pumilio/PUF RNA binding protein 2 | location=Tb927_10_v5.1:3073	4	4	4	7.6	7.6	7.6	92.245	0	26.888	165960000	6
Tb927.11.9730;Tb927.10.12680		0	119870000	0	94643000	0	64536000			0.000336601	0.0018355	Tb927.11.9730:mRNA-p1 | transcript=Tb927.11.9730:mRNA | gene=Tb927.11.9730 | organism=Trypanosoma_brucei_brucei_TREU927 | gene_product=60S ribosomal protein L34, putative | transcript_product=60S ribosomal protein L34, putative | location=Tb927_11_v5.1:263	3	3	3	14.1	14.1	14.1	19.336	0	18.365	1225400000	24
Tb927.10.12710		0	0	0	0	0	0			0.269962	-0.661941	Tb927.10.12710:mRNA-p1 | transcript=Tb927.10.12710:mRNA | gene=Tb927.10.12710 | organism=Trypanosoma_brucei_brucei_TREU927 | gene_product=heat shock protein 110, putative | transcript_product=heat shock protein 110, putative | location=Tb927_10_v5.1:308559	8	8	8	12.5	12.5	12.5	90.863	0	27.654	181320000	16
Tb927.10.12840		0	0	12518000	0	0	0			1.37033	-1.26477	Tb927.10.12840:mRNA-p1 | transcript=Tb927.10.12840:mRNA | gene=Tb927.10.12840 | organism=Trypanosoma_brucei_brucei_TREU927 | gene_product=mitochondrial carrier protein | transcript_product=mitochondrial carrier protein | location=Tb927_10_v5.1:3120238-3121	1	1	1	3	3	3	33.131	0.0036523	1.9295	30661000	2
Tb927.10.12880		0	0	0	0	19071000	0			0.277617	0.452356	Tb927.10.12880:mRNA-p1 | transcript=Tb927.10.12880:mRNA | gene=Tb927.10.12880 | organism=Trypanosoma_brucei_brucei_TREU927 | gene_product=SET domain containing protein, putative | transcript_product=SET domain containing protein, putative | location=Tb927_	2	2	2	7.5	7.5	7.5	48.422	0	44.378	29907000	3
Tb927.10.12890		0	0	0	0	58464000	0			0.126715	0.45928	Tb927.10.12890:mRNA-p1 | transcript=Tb927.10.12890:mRNA | gene=Tb927.10.12890 | organism=Trypanosoma_brucei_brucei_TREU927 | gene_product=bifunctional aminoacyl-tRNA synthetase, putative | transcript_product=bifunctional aminoacyl-tRNA synthetase, putative	8	8	8	15.4	15.4	15.4	80.555	0	23.994	121730000	9
Tb927.10.13130		0	0	0	0	8511800	0			0.133821	0.122245	Tb927.10.13130:mRNA-p1 | transcript=Tb927.10.13130:mRNA | gene=Tb927.10.13130 | organism=Trypanosoma_brucei_brucei_TREU927 | gene_product=UTP-glucose-1-phosphate uridylyltransferase | transcript_product=UTP-glucose-1-phosphate uridylyltransferase | locatio	2	2	2	4.5	4.5	4.5	54.506	0	4.3178	22545000	3
Tb927.10.1320		0	0	0	0	54273000	52589000			0.769229	2.4077	Tb927.10.1320:mRNA-p1 | transcript=Tb927.10.1320:mRNA | gene=Tb927.10.1320 | organism=Trypanosoma_brucei_brucei_TREU927 | gene_product=hypothetical protein, conserved | transcript_product=hypothetical protein, conserved | location=Tb927_10_v5.1:350171-3523	8	8	8	14.4	14.4	14.4	77.89	0	84.275	190710000	13
Tb927.10.13210;Tb11.v5.0694		0	0	0	0	0	0			0.256155	-0.629217	Tb927.10.13210:mRNA-p1 | transcript=Tb927.10.13210:mRNA | gene=Tb927.10.13210 | organism=Trypanosoma_brucei_brucei_TREU927 | gene_product=dolichyl-P-Man:GDP-ManGlcNAc2-PP-dolichyl beta-1,4-mannosyltransferase, putative | transcript_product=dolichyl-P-Man:G	5	5	5	9.2	9.2	9.2	68.515	0	21.863	157030000	13
Tb927.10.13360		0	2427100	0	0	0	0			0.141249	-0.3371	Tb927.10.13360:mRNA-p1 | transcript=Tb927.10.13360:mRNA | gene=Tb927.10.13360 | organism=Trypanosoma_brucei_brucei_TREU927 | gene_product=Elongation factor Tu, mitochondrial | transcript_product=Elongation factor Tu, mitochondrial | location=Tb927_10_v5.1:	3	3	3	7.7	7.7	7.7	51.849	0	3.8647	2020400	2
Tb927.11.9710;Tb927.10.13500		0	27776000	0	0	0	0			0.70337	-0.960505	Tb927.11.9710:mRNA-p1 | transcript=Tb927.11.9710:mRNA | gene=Tb927.11.9710 | organism=Trypanosoma_brucei_brucei_TREU927 | gene_product=60S ribosomal protein L10a, putative | transcript_product=60S ribosomal protein L10a, putative | location=Tb927_11_v5.1:2	3	3	3	17.8	17.8	17.8	24.597	0	73.748	34842000	8
Tb927.10.13790		0	0	0	0	67803000	29576000			0.690899	1.79472	Tb927.10.13790:mRNA-p1 | transcript=Tb927.10.13790:mRNA | gene=Tb927.10.13790 | organism=Trypanosoma_brucei_brucei_TREU927 | gene_product=hypothetical protein, conserved | transcript_product=hypothetical protein, conserved | location=Tb927_10_v5.1:3367889-	8	8	8	13.7	13.7	13.7	74.674	0	21.8	161560000	9
Tb927.10.13800		0	0	0	0	92870000	58343000			0.636763	2.19587	Tb927.10.13800:mRNA-p1 | transcript=Tb927.10.13800:mRNA | gene=Tb927.10.13800 | organism=Trypanosoma_brucei_brucei_TREU927 | gene_product=hypothetical protein, conserved | transcript_product=hypothetical protein, conserved | location=Tb927_10_v5.1:3372730-	9	9	9	30.6	30.6	30.6	46.281	0	64.4	265540000	14
Tb927.10.13950		0	0	0	0	16917000	0			0.397853	0.98057	Tb927.10.13950:mRNA-p1 | transcript=Tb927.10.13950:mRNA | gene=Tb927.10.13950 | organism=Trypanosoma_brucei_brucei_TREU927 | gene_product=tubulin-specific chaperone, putative | transcript_product=tubulin-specific chaperone, putative | location=Tb927_10_v5.	3	3	3	19.8	19.8	19.8	26.459	0	7.8634	48946000	4
Tb927.10.13970		0	0	0	0	0	0			0.0409631	-0.145029	Tb927.10.13970:mRNA-p1 | transcript=Tb927.10.13970:mRNA | gene=Tb927.10.13970 | organism=Trypanosoma_brucei_brucei_TREU927 | gene_product=uracil-DNA glycosylase, putative | transcript_product=uracil-DNA glycosylase, putative | location=Tb927_10_v5.1:340354	4	4	4	15.2	15.2	15.2	32.693	0	62.85	63101000	8
Tb927.10.1400;Tb927.10.1470		0	0	0	0	48997000	49827000			0.442571	1.29215	Tb927.10.1400:mRNA-p1 | transcript=Tb927.10.1400:mRNA | gene=Tb927.10.1400 | organism=Trypanosoma_brucei_brucei_TREU927 | gene_product=hypoxanthine-guanine phosphoribosyltransferase | transcript_product=hypoxanthine-guanine phosphoribosyltransferase | loca	3	3	3	23.3	23.3	23.3	23.36	0	27.239	280010000	16
Tb927.10.14000		0	0	0	0	147840000	157020000			0.577911	2.02911	Tb927.10.14000:mRNA-p1 | transcript=Tb927.10.14000:mRNA | gene=Tb927.10.14000 | organism=Trypanosoma_brucei_brucei_TREU927 | gene_product=aconitase | transcript_product=aconitase | location=Tb927_10_v5.1:3409635-3412328(-) | protein_length=897 | sequence_S	18	18	18	27.6	27.6	27.6	98.314	0	197.63	526480000	28
Tb927.10.14130		0	0	0	0	2315500	0			0.348733	-0.589633	Tb927.10.14130:mRNA-p1 | transcript=Tb927.10.14130:mRNA | gene=Tb927.10.14130 | organism=Trypanosoma_brucei_brucei_TREU927 | gene_product=SRP19 protein, putative | transcript_product=SRP19 protein, putative | location=Tb927_10_v5.1:3432891-3433349(-) | pro	1	1	1	9.2	9.2	9.2	17.116	0	4.2886	3631000	2
Tb927.10.14190		0	0	0	0	25817000	25237000			1.28126	1.4911	Tb927.10.14190:mRNA-p1 | transcript=Tb927.10.14190:mRNA | gene=Tb927.10.14190 | organism=Trypanosoma_brucei_brucei_TREU927 | gene_product=hypothetical protein, conserved | transcript_product=hypothetical protein, conserved | location=Tb927_10_v5.1:3445968-	3	3	3	9.8	9.8	9.8	49.993	0	107.14	181320000	9
Tb927.10.14220		0	0	0	0	16275000	21947000			0.767843	1.21486	Tb927.10.14220:mRNA-p1 | transcript=Tb927.10.14220:mRNA | gene=Tb927.10.14220 | organism=Trypanosoma_brucei_brucei_TREU927 | gene_product=hypothetical protein, conserved | transcript_product=hypothetical protein, conserved | location=Tb927_10_v5.1:3450150-	4	4	4	17.9	17.9	17.9	40.348	0	37.715	71281000	6
Tb927.10.14240;Tb11.v5.0859		0	0	0	26651000	101650000	40014000			1.63858	2.90661	Tb927.10.14240:mRNA-p1 | transcript=Tb927.10.14240:mRNA | gene=Tb927.10.14240 | organism=Trypanosoma_brucei_brucei_TREU927 | gene_product=N-myristoyltransferase | transcript_product=N-myristoyltransferase | location=Tb927_10_v5.1:3457704-3459044(-) | prote	12	12	12	39.9	39.9	39.9	50.528	0	100.74	374860000	29
Tb927.10.14330		0	0	0	0	0	0			0.118852	-0.399472	Tb927.10.14330:mRNA-p1 | transcript=Tb927.10.14330:mRNA | gene=Tb927.10.14330 | organism=Trypanosoma_brucei_brucei_TREU927 | gene_product=Utp14 protein, putative | transcript_product=Utp14 protein, putative | location=Tb927_10_v5.1:3484116-3487238(-) | pro	13	13	13	15.6	15.6	15.6	115.95	0	27.596	151730000	16
Tb927.10.14380		0	0	0	0	13863000	12243000			0.352385	0.649077	Tb927.10.14380:mRNA-p1 | transcript=Tb927.10.14380:mRNA | gene=Tb927.10.14380 | organism=Trypanosoma_brucei_brucei_TREU927 | gene_product=Hsp70 protein, putative | transcript_product=Hsp70 protein, putative | location=Tb927_10_v5.1:3495227-3497812(-) | pro	4	4	4	6.2	6.2	6.2	92.77	0	10.539	45046000	6
Tb927.10.14470		0	0	0	0	20497000	19100000			0.459798	1.14443	Tb927.10.14470:mRNA-p1 | transcript=Tb927.10.14470:mRNA | gene=Tb927.10.14470 | organism=Trypanosoma_brucei_brucei_TREU927 | gene_product=intraflagellar transport protein 140 | transcript_product=intraflagellar transport protein 140 | location=Tb927_10_v5.	8	8	8	6.1	6.1	6.1	186.61	0	15.939	65646000	9
Tb927.10.14480		0	0	0	0	13849000	0			0.0188371	-0.0420609	Tb927.10.14480:mRNA-p1 | transcript=Tb927.10.14480:mRNA | gene=Tb927.10.14480 | organism=Trypanosoma_brucei_brucei_TREU927 | gene_product=hypothetical protein, conserved | transcript_product=hypothetical protein, conserved | location=Tb927_10_v5.1:3538130-	4	4	4	8.2	8.2	8.2	92.815	0	23.425	46958000	5
Tb927.11.4820;Tb927.10.14580		0	324050000	42076000	56394000	0	0			0.429442	-1.84721	Tb927.11.4820:mRNA-p1 | transcript=Tb927.11.4820:mRNA | gene=Tb927.11.4820 | organism=Trypanosoma_brucei_brucei_TREU927 | gene_product=60S ribosomal protein L17, putative | transcript_product=60S ribosomal protein L17, putative | location=Tb927_11_v5.1:138	6	6	6	34.3	34.3	34.3	19.105	0	58.617	727380000	32
Tb927.10.14710;Tb927.10.14600		0	86418000	0	0	0	0			0.684237	-2.11636	Tb927.10.14710:mRNA-p1 | transcript=Tb927.10.14710:mRNA | gene=Tb927.10.14710 | organism=Trypanosoma_brucei_brucei_TREU927 | gene_product=40S ribosomal protein S2, putative | transcript_product=40S ribosomal protein S2, putative | location=Tb927_10_v5.1:35	7	7	7	30.8	30.8	30.8	28.642	0	17.912	106110000	13
Tb927.10.14700		0	0	0	0	10739000	0			0.0913629	0.20996	Tb927.10.14700:mRNA-p1 | transcript=Tb927.10.14700:mRNA | gene=Tb927.10.14700 | organism=Trypanosoma_brucei_brucei_TREU927 | gene_product=hypothetical protein, conserved | transcript_product=hypothetical protein, conserved | location=Tb927_10_v5.1:3590736-	2	2	2	7	7	7	37.7	0.0029542	2.0653	16840000	2
Tb927.10.14760		0	0	0	0	6295200	0			0.493262	-0.734381	Tb927.10.14760:mRNA-p1 | transcript=Tb927.10.14760:mRNA | gene=Tb927.10.14760 | organism=Trypanosoma_brucei_brucei_TREU927 | gene_product=clathrin light chain, putative | transcript_product=clathrin light chain, putative | location=Tb927_10_v5.1:3599832-36	1	1	1	5.8	5.8	5.8	20.51	0.0070972	1.722	9872000	1
Tb927.10.14810		0	0	0	0	5698400	0			0.130166	-0.370261	Tb927.10.14810:mRNA-p1 | transcript=Tb927.10.14810:mRNA | gene=Tb927.10.14810 | organism=Trypanosoma_brucei_brucei_TREU927 | gene_product=multiprotein-bridging factor 1, putative | transcript_product=multiprotein-bridging factor 1, putative | location=Tb92	1	1	1	6.9	6.9	6.9	17.974	0	5.8442	8936100	1
Tb927.10.14840;Tb927.10.14830;Tb927.10.14820		0	20454000	0	0	0	0			1.16631	-1.80718	Tb927.10.14840:mRNA-p1 | transcript=Tb927.10.14840:mRNA | gene=Tb927.10.14840 | organism=Trypanosoma_brucei_brucei_TREU927 | gene_product=Mitochondrial ADP/ATP carrier protein 5a | transcript_product=Mitochondrial ADP/ATP carrier protein 5a | location=Tb92	4	4	4	14.7	14.7	14.7	34.074	0	7.6896	17026000	7
Tb927.10.14870		0	109700000	106220000	0	33230000	0			0.625854	-2.11862	Tb927.10.14870:mRNA-p1 | transcript=Tb927.10.14870:mRNA | gene=Tb927.10.14870 | organism=Trypanosoma_brucei_brucei_TREU927 | gene_product=hypothetical protein, conserved | transcript_product=hypothetical protein, conserved | location=Tb927_10_v5.1:3627364-	13	13	13	26.4	26.4	26.4	75.914	0	108.1	611490000	42
Tb927.10.1490		0	0	0	0	4143400	0			2.24778	-1.58077	Tb927.10.1490:mRNA-p1 | transcript=Tb927.10.1490:mRNA | gene=Tb927.10.1490 | organism=Trypanosoma_brucei_brucei_TREU927 | gene_product=Temperature dependent protein affecting M2 dsRNA replication, putative | transcript_product=Temperature dependent protein	1	1	1	0.7	0.7	0.7	134.81	0.0029608	2.0954	6497600	1
Tb927.10.14930		0	0	0	0	7602000	0			0.301178	-0.648753	Tb927.10.14930:mRNA-p1 | transcript=Tb927.10.14930:mRNA | gene=Tb927.10.14930 | organism=Trypanosoma_brucei_brucei_TREU927 | gene_product=Zinc finger CCCH domain-containing protein 39 | transcript_product=Zinc finger CCCH domain-containing protein 39 | loc	2	2	2	10.2	10.2	10.2	31.519	0	8.7823	22268000	6
Tb927.10.14950		0	0	0	0	69694000	47544000			0.975993	2.35506	Tb927.10.14950:mRNA-p1 | transcript=Tb927.10.14950:mRNA | gene=Tb927.10.14950 | organism=Trypanosoma_brucei_brucei_TREU927 | gene_product=Zinc finger CCCH domain-containing protein 40 | transcript_product=Zinc finger CCCH domain-containing protein 40 | loc	9	9	9	34.5	34.5	34.5	46.194	0	92.81	271120000	18
Tb927.10.15080		0	0	0	0	0	0			0.19982	-0.538441	Tb927.10.15080:mRNA-p1 | transcript=Tb927.10.15080:mRNA | gene=Tb927.10.15080 | organism=Trypanosoma_brucei_brucei_TREU927 | gene_product=WD40 Repeat 1 | transcript_product=WD40 Repeat 1 | location=Tb927_10_v5.1:3682966-3687870(+) | protein_length=1634 | s	9	9	9	5.3	5.3	5.3	180.2	0	21.082	88440000	12
Tb927.2.5910;Tb927.10.15120		0	0	0	0	0	0			0.0228362	0.0595964	Tb927.2.5910:mRNA-p1 | transcript=Tb927.2.5910:mRNA | gene=Tb927.2.5910 | organism=Trypanosoma_brucei_brucei_TREU927 | gene_product=40S ribosomal protein S13, putative | transcript_product=40S ribosomal protein S13, putative | location=Tb927_02_v5.1:107704	5	5	5	31.1	31.1	31.1	17.309	0	17.204	224540000	7
Tb927.10.15170		0	0	0	0	0	0			0.228887	-0.549377	Tb927.10.15170:mRNA-p1 | transcript=Tb927.10.15170:mRNA | gene=Tb927.10.15170 | organism=Trypanosoma_brucei_brucei_TREU927 | gene_product=hypothetical protein, conserved | transcript_product=hypothetical protein, conserved | location=Tb927_10_v5.1:3699405-	3	3	3	5.8	5.8	5.8	77.347	0	19.829	69766000	8
Tb927.10.15180		0	0	0	0	18609000	0			0.203507	0.427694	Tb927.10.15180:mRNA-p1 | transcript=Tb927.10.15180:mRNA | gene=Tb927.10.15180 | organism=Trypanosoma_brucei_brucei_TREU927 | gene_product=nucleosome assembly protein, putative | transcript_product=nucleosome assembly protein, putative | location=Tb927_10_v	2	2	2	7.1	7.1	7.1	41.302	0	4.4744	56956000	5
Tb927.10.15210		0	0	0	0	0	0			0.770855	-1.38646	Tb927.10.15210:mRNA-p1 | transcript=Tb927.10.15210:mRNA | gene=Tb927.10.15210 | organism=Trypanosoma_brucei_brucei_TREU927 | gene_product=nuclear cap binding complex subunit CBP30 | transcript_product=nuclear cap binding complex subunit CBP30 | location=Tb	3	3	3	15.2	15.2	15.2	30.191	0	6.9989	59009000	6
Tb927.10.15300;Tb11.v5.0515		0	0	0	0	0	0			0.185721	0.300044	Tb927.10.15300:mRNA-p1 | transcript=Tb927.10.15300:mRNA | gene=Tb927.10.15300 | organism=Trypanosoma_brucei_brucei_TREU927 | gene_product=Calcium/calmodulin-dependent protein kinase kinase, putative | transcript_product=Calcium/calmodulin-dependent protein	7	7	7	9.5	9.5	9.5	124.79	0	48.554	78625000	19
Tb927.10.15310		0	0	0	0	53752000	54216000			0.444754	1.76034	Tb927.10.15310:mRNA-p1 | transcript=Tb927.10.15310:mRNA | gene=Tb927.10.15310 | organism=Trypanosoma_brucei_brucei_TREU927 | gene_product=hypothetical protein, conserved | transcript_product=hypothetical protein, conserved | location=Tb927_10_v5.1:3745784-	4	4	4	13.3	13.3	13.3	47.654	0	39.418	207780000	6
Tb927.10.1540		0	0	0	0	36758000	0			0.111239	-0.456217	Tb927.10.1540:mRNA-p1 | transcript=Tb927.10.1540:mRNA | gene=Tb927.10.1540 | organism=Trypanosoma_brucei_brucei_TREU927 | gene_product=zinc finger protein family member, putative | transcript_product=zinc finger protein family member, putative | location=T	5	5	5	10.8	10.8	10.8	60.136	0	17.952	96947000	8
Tb927.10.15400;Tb11.v5.0849;Tb11.v5.0787		0	50167000	0	0	24769000	0			0.305318	-0.880945	Tb927.10.15400:mRNA-p1 | transcript=Tb927.10.15400:mRNA | gene=Tb927.10.15400 | organism=Trypanosoma_brucei_brucei_TREU927 | gene_product=kinesin, putative | transcript_product=kinesin, putative | location=Tb927_10_v5.1:3779645-3784693(+) | protein_length=	9	9	8	6.1	6.1	5.5	187.5	0	68.789	309970000	32
Tb927.10.15410		0	0	0	0	0	0			0.327324	0.666232	Tb927.10.15410:mRNA-p1 | transcript=Tb927.10.15410:mRNA | gene=Tb927.10.15410 | organism=Trypanosoma_brucei_brucei_TREU927 | gene_product=glycosomal malate dehydrogenase | transcript_product=glycosomal malate dehydrogenase | location=Tb927_10_v5.1:3786037-	3	3	3	14.9	14.9	14.9	33.71	0	5.1515	12357000	5
Tb927.10.15460		0	0	0	0	6198600	0			0.241014	-0.383811	Tb927.10.15460:mRNA-p1 | transcript=Tb927.10.15460:mRNA | gene=Tb927.10.15460 | organism=Trypanosoma_brucei_brucei_TREU927 | gene_product=EAP30/Vps36 family, putative | transcript_product=EAP30/Vps36 family, putative | location=Tb927_10_v5.1:3797277-379862	1	1	1	4.9	4.9	4.9	49.041	0	2.4603	9720500	1
Tb927.10.1550		0	0	0	0	0	16389000			0.00545163	0.0207329	Tb927.10.1550:mRNA-p1 | transcript=Tb927.10.1550:mRNA | gene=Tb927.10.1550 | organism=Trypanosoma_brucei_brucei_TREU927 | gene_product=proteasome regulatory non-ATP-ase subunit 5 | transcript_product=proteasome regulatory non-ATP-ase subunit 5 | location=T	1	1	1	4.4	4.4	4.4	54.896	0.00075472	2.2473	33154000	1
Tb927.10.15520;Tb11.v5.0812		0	0	0	0	1604400	0			0.274293	-0.785483	Tb927.10.15520:mRNA-p1 | transcript=Tb927.10.15520:mRNA | gene=Tb927.10.15520 | organism=Trypanosoma_brucei_brucei_TREU927 | gene_product=signal recognition particle protein, putative | transcript_product=signal recognition particle protein, putative | loc	2	2	2	3.1	3.1	3.1	76.262	0	12.739	2515900	2
Tb927.10.15580		0	0	0	0	2661600	0			0.390306	-0.82066	Tb927.10.15580:mRNA-p1 | transcript=Tb927.10.15580:mRNA | gene=Tb927.10.15580 | organism=Trypanosoma_brucei_brucei_TREU927 | gene_product=dynein light chain, putative | transcript_product=dynein light chain, putative | location=Tb927_10_v5.1:3823866-382425	1	1	1	6.2	6.2	6.2	14.624	0.0036337	1.8727	4173900	0
Tb927.10.15700		0	0	0	0	111220000	0			0.270696	1.14714	Tb927.10.15700:mRNA-p1 | transcript=Tb927.10.15700:mRNA | gene=Tb927.10.15700 | organism=Trypanosoma_brucei_brucei_TREU927 | gene_product=hypothetical protein, conserved | transcript_product=hypothetical protein, conserved | location=Tb927_10_v5.1:3854999-	4	4	4	23.4	23.4	23.4	377.23	0	8.1826	177330000	5
Tb927.10.15740		0	0	0	0	0	0			0.111484	-0.310732	Tb927.10.15740:mRNA-p1 | transcript=Tb927.10.15740:mRNA | gene=Tb927.10.15740 | organism=Trypanosoma_brucei_brucei_TREU927 | gene_product=hypothetical protein, conserved | transcript_product=hypothetical protein, conserved | location=Tb927_10_v5.1:3886795-	3	3	3	6.4	6.4	6.4	55.844	0	5.7458	100540000	6
Tb927.10.15760		0	0	0	0	0	4698400			0.0306411	-0.0831496	Tb927.10.15760:mRNA-p1 | transcript=Tb927.10.15760:mRNA | gene=Tb927.10.15760 | organism=Trypanosoma_brucei_brucei_TREU927 | gene_product=hypothetical protein, conserved | transcript_product=hypothetical protein, conserved | location=Tb927_10_v5.1:3895573-	1	1	1	6.3	6.3	6.3	36.411	0.00075415	2.2417	9504600	1
Tb927.10.1590;Tb927.9.15210		0	105950000	107500000	0	0	0			1.47984	-4.13192	Tb927.10.1590:mRNA-p1 | transcript=Tb927.10.1590:mRNA | gene=Tb927.10.1590 | organism=Trypanosoma_brucei_brucei_TREU927 | gene_product=ribosomal protein L36, putative | transcript_product=ribosomal protein L36, putative | location=Tb927_10_v5.1:434790-4351	5	5	5	33	33	33	12.375	0	10.726	268090000	15
Tb927.10.16040		0	0	0	0	13711000	0			0.33639	0.707422	Tb927.10.16040:mRNA-p1 | transcript=Tb927.10.16040:mRNA | gene=Tb927.10.16040 | organism=Trypanosoma_brucei_brucei_TREU927 | gene_product=oxidoreductase-protein, putative | transcript_product=oxidoreductase-protein, putative | location=Tb927_10_v5.1:395029	3	3	3	5.8	5.8	5.8	68.129	0	11.844	27395000	3
Tb927.10.1630		0	0	0	0	292390000	71208000			0.522525	2.46883	Tb927.10.1630:mRNA-p1 | transcript=Tb927.10.1630:mRNA | gene=Tb927.10.1630 | organism=Trypanosoma_brucei_brucei_TREU927 | gene_product=atp-binding cassette sub-family e member 1 | transcript_product=atp-binding cassette sub-family e member 1 | location=Tb9	9	9	9	15.5	15.5	15.5	71.078	0	27.349	718210000	22
Tb927.10.1720		0	0	0	0	0	0			0.0721033	0.186853	Tb927.10.1720:mRNA-p1 | transcript=Tb927.10.1720:mRNA | gene=Tb927.10.1720 | organism=Trypanosoma_brucei_brucei_TREU927 | gene_product=ATP-dependent DEAD/H RNA helicase, putative | transcript_product=ATP-dependent DEAD/H RNA helicase, putative | location=T	1	1	1	2	2	2	66.419	0.0063966	1.7305	10283000	3
Tb927.10.1890		0	0	0	0	8334600	0			0.0867624	-0.107691	Tb927.10.1890:mRNA-p1 | transcript=Tb927.10.1890:mRNA | gene=Tb927.10.1890 | organism=Trypanosoma_brucei_brucei_TREU927 | gene_product=cysteine peptidase, Clan CA, family C2, putative | transcript_product=cysteine peptidase, Clan CA, family C2, putative |	3	3	3	2.7	2.7	2.7	178.09	0	6.9947	13070000	3
Tb927.10.190		0	168880000	118610000	0	0	0			1.29325	-3.3214	Tb927.10.190:mRNA-p1 | transcript=Tb927.10.190:mRNA | gene=Tb927.10.190 | organism=Trypanosoma_brucei_brucei_TREU927 | gene_product=40S ribosomal protein S6, putative | transcript_product=40S ribosomal protein S6, putative | location=Tb927_10_v5.1:73558-74	4	4	1	18.4	18.4	2.8	28.44	0	57.658	418960000	18
Tb927.10.1970		0	0	0	0	70782000	72115000			1.04747	2.73045	Tb927.10.1970:mRNA-p1 | transcript=Tb927.10.1970:mRNA | gene=Tb927.10.1970 | organism=Trypanosoma_brucei_brucei_TREU927 | gene_product=CHAT domain containing protein, putative | transcript_product=CHAT domain containing protein, putative | location=Tb927_1	16	16	16	14.7	14.7	14.7	156.62	0	90.72	244960000	21
Tb927.10.2040		0	0	0	0	3380600	0			0.638835	-0.818383	Tb927.10.2040:mRNA-p1 | transcript=Tb927.10.2040:mRNA | gene=Tb927.10.2040 | organism=Trypanosoma_brucei_brucei_TREU927 | gene_product=STE group serine/threonine-protein kinase, putative | transcript_product=STE group serine/threonine-protein kinase, putat	1	1	1	1.9	1.9	1.9	93.874	0	9.3934	5301300	1
Tb927.10.2120		0	0	0	0	0	0			0.517881	-0.973841	Tb927.10.2120:mRNA-p1 | transcript=Tb927.10.2120:mRNA | gene=Tb927.10.2120 | organism=Trypanosoma_brucei_brucei_TREU927 | gene_product=U1 small nuclear ribonucleoprotein C, putative | transcript_product=U1 small nuclear ribonucleoprotein C, putative | loca	3	3	3	23.7	23.7	23.7	21.782	0	4.5574	26369000	6
Tb927.10.6370;Tb927.10.220		58073000	179740000	63351000	74179000	42648000	0			0.622308	-1.79693	Tb927.10.6370:mRNA-p1 | transcript=Tb927.10.6370:mRNA | gene=Tb927.10.6370 | organism=Trypanosoma_brucei_brucei_TREU927 | gene_product=60S ribosomal proteins L37, putative | transcript_product=60S ribosomal proteins L37, putative | location=Tb927_10_v5.1:1	4	4	4	44.1	44.1	44.1	10.458	0	204.02	1247300000	32
Tb927.10.2240		0	0	0	0	14794000	0			0.029876	-0.0600293	Tb927.10.2240:mRNA-p1 | transcript=Tb927.10.2240:mRNA | gene=Tb927.10.2240 | organism=Trypanosoma_brucei_brucei_TREU927 | gene_product=RNA binding protein | transcript_product=RNA binding protein | location=Tb927_10_v5.1:578334-580100(+) | protein_length=5	5	5	5	11.1	11.1	11.1	66.352	0	36.324	50574000	9
Tb927.10.230		0	0	0	0	192040000	150070000			1.07737	3.31639	Tb927.10.230:mRNA-p1 | transcript=Tb927.10.230:mRNA | gene=Tb927.10.230 | organism=Trypanosoma_brucei_brucei_TREU927 | gene_product=proteasome subunit alpha type-5, putative | transcript_product=proteasome subunit alpha type-5, putative | location=Tb927_10	6	6	6	36.2	36.2	36.2	27.176	0	167.06	671660000	18
Tb927.10.2310		0	0	0	0	0	0			0.454128	-0.698915	Tb927.10.2310:mRNA-p1 | transcript=Tb927.10.2310:mRNA | gene=Tb927.10.2310 | organism=Trypanosoma_brucei_brucei_TREU927 | gene_product=hypothetical protein, conserved | transcript_product=hypothetical protein, conserved | location=Tb927_10_v5.1:597951-5993	5	5	5	12.5	12.5	12.5	52.146	0	14.383	70850000	6
Tb927.10.2560		0	14270000	0	0	0	0			1.45562	-2.1988	Tb927.10.2560:mRNA-p1 | transcript=Tb927.10.2560:mRNA | gene=Tb927.10.2560 | organism=Trypanosoma_brucei_brucei_TREU927 | gene_product=mitochondrial malate dehydrogenase | transcript_product=mitochondrial malate dehydrogenase | location=Tb927_10_v5.1:66328	2	2	2	9.4	9.4	9.4	33.188	0	4.8497	11879000	2
Tb927.10.2620		0	0	0	0	0	5608800			0.207353	-0.663453	Tb927.10.2620:mRNA-p1 | transcript=Tb927.10.2620:mRNA | gene=Tb927.10.2620 | organism=Trypanosoma_brucei_brucei_TREU927 | gene_product=CS domain containing protein, putative | transcript_product=CS domain containing protein, putative | location=Tb927_10_v5	1	1	1	8.9	8.9	8.9	21.809	0	4.7177	11346000	1
Tb927.10.2690		0	0	0	0	18303000	0			0.719344	1.00085	Tb927.10.2690:mRNA-p1 | transcript=Tb927.10.2690:mRNA | gene=Tb927.10.2690 | organism=Trypanosoma_brucei_brucei_TREU927 | gene_product=Trafficking protein Mon1, putative | transcript_product=Trafficking protein Mon1, putative | location=Tb927_10_v5.1:69364	1	1	1	2.4	2.4	2.4	74.002	0	9.5793	36405000	3
Tb927.9.15420;Tb927.10.270		0	0	0	0	0	0			0.432253	-1.24532	Tb927.9.15420:mRNA-p1 | transcript=Tb927.9.15420:mRNA | gene=Tb927.9.15420 | organism=Trypanosoma_brucei_brucei_TREU927 | gene_product=60S ribosomal protein L32 | transcript_product=60S ribosomal protein L32 | location=Tb927_09_v5.1:2399675-2400073(+) | pr	4	4	4	25.8	25.8	25.8	15.353	0	7.2276	156990000	11
Tb927.10.2700		0	0	0	0	0	0			0.127863	0.327733	Tb927.10.2700:mRNA-p1 | transcript=Tb927.10.2700:mRNA | gene=Tb927.10.2700 | organism=Trypanosoma_brucei_brucei_TREU927 | gene_product=predicted WD40 repeat protein | transcript_product=predicted WD40 repeat protein | location=Tb927_10_v5.1:696024-698114(+	2	2	2	5.3	5.3	5.3	75.239	0.00075529	2.2481	14582000	2
Tb927.10.2720		0	0	0	0	0	0			0.231077	-0.607072	Tb927.10.2720:mRNA-p1 | transcript=Tb927.10.2720:mRNA | gene=Tb927.10.2720 | organism=Trypanosoma_brucei_brucei_TREU927 | gene_product=hypothetical protein, conserved | transcript_product=hypothetical protein, conserved | location=Tb927_10_v5.1:699010-7007	2	2	2	4.4	4.4	4.4	64.116	0	29.393	66205000	5
Tb927.10.2810		0	0	0	0	0	0			0.0227886	-0.0600179	Tb927.10.2810:mRNA-p1 | transcript=Tb927.10.2810:mRNA | gene=Tb927.10.2810 | organism=Trypanosoma_brucei_brucei_TREU927 | gene_product=hypothetical protein, conserved | transcript_product=hypothetical protein, conserved | location=Tb927_10_v5.1:721079-7220	6	6	6	16.9	16.9	16.9	38.589	0	9.9004	207060000	14
Tb927.3.1370;Tb927.10.2840		0	143150000	56031000	83586000	0	0			0.50448	-2.46719	Tb927.3.1370:mRNA-p1 | transcript=Tb927.3.1370:mRNA | gene=Tb927.3.1370 | organism=Trypanosoma_brucei_brucei_TREU927 | gene_product=40S ribosomal protein S25, putative | transcript_product=40S ribosomal protein S25, putative | location=Tb927_03_v5.1:343637	5	5	5	37.2	37.2	37.2	12.56	0	10.163	726090000	16
Tb927.10.2870		0	0	0	0	0	0			0.578314	-1.15939	Tb927.10.2870:mRNA-p1 | transcript=Tb927.10.2870:mRNA | gene=Tb927.10.2870 | organism=Trypanosoma_brucei_brucei_TREU927 | gene_product=hypothetical protein, conserved | transcript_product=hypothetical protein, conserved | location=Tb927_10_v5.1:732774-7352	4	4	4	4.5	4.5	4.5	88.996	0	6.5914	87580000	6
Tb927.10.2910		0	29897000	0	15728000	0	0			0.292334	-0.711098	Tb927.10.2910:mRNA-p1 | transcript=Tb927.10.2910:mRNA | gene=Tb927.10.2910 | organism=Trypanosoma_brucei_brucei_TREU927 | gene_product=splicing factor PTSR1 interacting protein | transcript_product=splicing factor PTSR1 interacting protein | location=Tb927	8	8	8	28.8	28.8	28.8	43.652	0	68.442	189790000	30
Tb927.10.310		0	0	0	0	59168000	66583000			0.856578	2.24166	Tb927.10.310:mRNA-p1 | transcript=Tb927.10.310:mRNA | gene=Tb927.10.310 | organism=Trypanosoma_brucei_brucei_TREU927 | gene_product=pumillio/PUF RNA binding protein 3 | transcript_product=pumillio/PUF RNA binding protein 3 | location=Tb927_10_v5.1:87477-89	5	5	5	14.2	14.2	14.2	61.06	0	124.99	246100000	12
Tb927.10.3100		0	0	0	0	0	0			1.69403	-1.31215	Tb927.10.3100:mRNA-p1 | transcript=Tb927.10.3100:mRNA | gene=Tb927.10.3100 | organism=Trypanosoma_brucei_brucei_TREU927 | gene_product=glycerol-3-phosphate acyltransferase, putative | transcript_product=glycerol-3-phosphate acyltransferase, putative | loca	12	12	12	21.5	21.5	21.5	78.194	0	84.318	264610000	21
Tb927.10.3200		325460000	950700000	389350000	267940000	89270000	140080000			1.21945	-1.72271	Tb927.10.3200:mRNA-p1 | transcript=Tb927.10.3200:mRNA | gene=Tb927.10.3200 | organism=Trypanosoma_brucei_brucei_TREU927 | gene_product=U2 splicing auxiliary factor, putative | transcript_product=U2 splicing auxiliary factor, putative | location=Tb927_10_v5	9	9	9	44.5	44.5	44.5	29.114	0	201.35	4172800000	81
Tb927.10.3280		0	641520000	145720000	160570000	531620000	305010000			0.363808	1.56098	Tb927.10.3280:mRNA-p1 | transcript=Tb927.10.3280:mRNA | gene=Tb927.10.3280 | organism=Trypanosoma_brucei_brucei_TREU927 | gene_product=60S ribosomal proteins L38, putative | transcript_product=60S ribosomal proteins L38, putative | location=Tb927_10_v5.1:8	6	6	4	43.9	43.9	30.5	9.5664	0	16.315	7941700000	51
Tb927.10.3390;Tb11.v5.0724		0	0	0	0	131160000	120310000			0.931028	2.89716	Tb927.10.3390:mRNA-p1 | transcript=Tb927.10.3390:mRNA | gene=Tb927.10.3390 | organism=Trypanosoma_brucei_brucei_TREU927 | gene_product=predicted TLD domain protein | transcript_product=predicted TLD domain protein | location=Tb927_10_v5.1:874379-878197(+)	7	7	7	6.6	6.6	6.6	141.18	0	49.745	477940000	12
Tb927.10.3480		0	0	0	0	0	0			0.364654	-0.856735	Tb927.10.3480:mRNA-p1 | transcript=Tb927.10.3480:mRNA | gene=Tb927.10.3480 | organism=Trypanosoma_brucei_brucei_TREU927 | gene_product=hypothetical protein, conserved | transcript_product=hypothetical protein, conserved | location=Tb927_10_v5.1:894248-8963	1	1	1	2.2	2.2	2.2	76.27	0	19.225	191180000	6
Tb927.10.3540		0	0	0	0	0	0			0.270099	-0.966489	Tb927.10.3540:mRNA-p1 | transcript=Tb927.10.3540:mRNA | gene=Tb927.10.3540 | organism=Trypanosoma_brucei_brucei_TREU927 | gene_product=hypothetical protein, conserved | transcript_product=hypothetical protein, conserved | location=Tb927_10_v5.1:915333-9160	3	3	3	15	15	15	24.291	0	10.798	67061000	6
Tb927.10.3560		0	0	0	0	11346000	0			0.202031	0.507863	Tb927.10.3560:mRNA-p1 | transcript=Tb927.10.3560:mRNA | gene=Tb927.10.3560 | organism=Trypanosoma_brucei_brucei_TREU927 | gene_product=arginine N-methyltransferase, putative | transcript_product=arginine N-methyltransferase, putative | location=Tb927_10_v5	3	3	3	9.8	9.8	9.8	42.121	0	27.503	25307000	4
Tb927.10.3670		0	0	0	0	20474000	0			0.162849	0.560152	Tb927.10.3670:mRNA-p1 | transcript=Tb927.10.3670:mRNA | gene=Tb927.10.3670 | organism=Trypanosoma_brucei_brucei_TREU927 | gene_product=hypothetical protein, conserved | transcript_product=hypothetical protein, conserved | location=Tb927_10_v5.1:954962-9564	4	4	4	14.5	14.5	14.5	52.231	0	46.565	147260000	5
Tb927.10.3750		0	0	0	0	0	0			0.00943828	-0.0261733	Tb927.10.3750:mRNA-p1 | transcript=Tb927.10.3750:mRNA | gene=Tb927.10.3750 | organism=Trypanosoma_brucei_brucei_TREU927 | gene_product=Endonuclease/Exonuclease/phosphatase family, putative | transcript_product=Endonuclease/Exonuclease/phosphatase family, p	2	2	2	5	5	5	58.818	0	2.6004	38142000	2
Tb927.10.3780		0	0	0	0	5076800	0			0.333968	-0.699242	Tb927.10.3780:mRNA-p1 | transcript=Tb927.10.3780:mRNA | gene=Tb927.10.3780 | organism=Trypanosoma_brucei_brucei_TREU927 | gene_product=hypothetical protein, conserved | transcript_product=hypothetical protein, conserved | location=Tb927_10_v5.1:982038-9851	2	2	2	2.8	2.8	2.8	111.05	0	26.76	16389000	1
Tb927.11.14130;Tb927.10.3840		0	31129000	0	0	0	0			0.836017	-1.81971	Tb927.11.14130:mRNA-p1 | transcript=Tb927.11.14130:mRNA | gene=Tb927.11.14130 | organism=Trypanosoma_brucei_brucei_TREU927 | gene_product=ribosomal protein L18, putative | transcript_product=ribosomal protein L18, putative | location=Tb927_11_v5.1:3745050-	4	4	4	21.2	21.2	21.2	20.904	0	7.2571	88612000	8
Tb927.10.3880		0	0	0	0	0	0			0.608485	-0.977039	Tb927.10.3880:mRNA-p1 | transcript=Tb927.10.3880:mRNA | gene=Tb927.10.3880 | organism=Trypanosoma_brucei_brucei_TREU927 | gene_product=hypothetical protein, conserved | transcript_product=hypothetical protein, conserved | location=Tb927_10_v5.1:1024891-102	4	4	4	6.6	6.6	6.6	84.66	0	55.198	110110000	7
Tb927.10.3900		0	0	0	0	92667000	78435000			1.18849	2.98256	Tb927.10.3900:mRNA-p1 | transcript=Tb927.10.3900:mRNA | gene=Tb927.10.3900 | organism=Trypanosoma_brucei_brucei_TREU927 | gene_product=CAMK/CAMKL family protein kinase, putative | transcript_product=CAMK/CAMKL family protein kinase, putative | location=Tb9	7	7	7	12.3	12.3	12.3	83.218	0	94.264	336670000	8
Tb927.10.3950		0	0	0	0	0	0			0.362656	0.738836	Tb927.10.3950:mRNA-p1 | transcript=Tb927.10.3950:mRNA | gene=Tb927.10.3950 | organism=Trypanosoma_brucei_brucei_TREU927 | gene_product=hypothetical protein, conserved | transcript_product=hypothetical protein, conserved | location=Tb927_10_v5.1:1045318-104	8	8	8	17.3	17.3	17.3	53	0	16.707	103860000	11
Tb927.10.3970		0	0	0	0	18208000	0			0.0733392	-0.172581	Tb927.10.3970:mRNA-p1 | transcript=Tb927.10.3970:mRNA | gene=Tb927.10.3970 | organism=Trypanosoma_brucei_brucei_TREU927 | gene_product=hypothetical protein, conserved | transcript_product=hypothetical protein, conserved | location=Tb927_10_v5.1:1050740-105	5	5	5	13.8	13.8	13.8	55.386	0	22.475	75439000	9
Tb927.10.3990		0	0	0	0	45899000	0			0.673803	1.7928	Tb927.10.3990:mRNA-p1 | transcript=Tb927.10.3990:mRNA | gene=Tb927.10.3990 | organism=Trypanosoma_brucei_brucei_TREU927 | gene_product=DHH1 | transcript_product=DHH1 | location=Tb927_10_v5.1:1056282-1057502(-) | protein_length=406 | sequence_SO=chromosome	6	6	6	22.7	22.7	22.7	46.468	0	12.948	116920000	7
Tb927.10.4010		0	0	0	0	118920000	102030000			0.967839	2.96462	Tb927.10.4010:mRNA-p1 | transcript=Tb927.10.4010:mRNA | gene=Tb927.10.4010 | organism=Trypanosoma_brucei_brucei_TREU927 | gene_product=hypothetical protein, conserved | transcript_product=hypothetical protein, conserved | location=Tb927_10_v5.1:1059453-106	15	15	15	27.6	27.6	27.6	73.756	0	88.545	387500000	21
Tb927.10.4100		0	0	0	0	0	0			0.560713	-0.76583	Tb927.10.4100:mRNA-p1 | transcript=Tb927.10.4100:mRNA | gene=Tb927.10.4100 | organism=Trypanosoma_brucei_brucei_TREU927 | gene_product=hypothetical protein, conserved | transcript_product=hypothetical protein, conserved | location=Tb927_10_v5.1:1079673-108	5	5	5	6.4	6.4	6.4	74.653	0	12.074	61544000	7
Tb927.10.4120.2;Tb927.10.4110;Tb927.10.4120.1		0	80876000	0	0	0	0			1.03253	-3.08219	Tb927.10.4120.2:mRNA-p1 | transcript=Tb927.10.4120.2:mRNA | gene=Tb927.10.4120 | organism=Trypanosoma_brucei_brucei_TREU927 | gene_product=60S ribosomal protein L30 | transcript_product=60S ribosomal protein L30 | location=Tb927_10_v5.1:1082807-1083124(-)	6	6	6	75.2	75.2	75.2	11.512	0	18.605	340060000	18
Tb927.10.4240		0	0	0	0	0	0			0.481036	-0.919585	Tb927.10.4240:mRNA-p1 | transcript=Tb927.10.4240:mRNA | gene=Tb927.10.4240 | organism=Trypanosoma_brucei_brucei_TREU927 | gene_product=hypothetical protein, conserved | transcript_product=hypothetical protein, conserved | location=Tb927_10_v5.1:1112059-111	1	1	1	8.3	8.3	8.3	14.753	0	2.4756	19062000	4
Tb927.10.450		0	0	0	0	18383000	0			0.14565	0.30769	Tb927.10.450:mRNA-p1 | transcript=Tb927.10.450:mRNA | gene=Tb927.10.450 | organism=Trypanosoma_brucei_brucei_TREU927 | gene_product=Component of motile flagella 62 | transcript_product=Component of motile flagella 62 | location=Tb927_10_v5.1:116687-118612(	7	7	7	14.7	14.7	14.7	71.879	0	75.115	127160000	24
Tb927.10.4520		0	0	0	0	26555000	0			0.190626	0.420469	Tb927.10.4520:mRNA-p1 | transcript=Tb927.10.4520:mRNA | gene=Tb927.10.4520 | organism=Trypanosoma_brucei_brucei_TREU927 | gene_product=6-phosphofructo-2-kinase/fructose-2,6-bisphosphatas, putative | transcript_product=6-phosphofructo-2-kinase/fructose-2,6-	5	5	5	11.9	11.9	11.9	53.911	0	7.5193	75591000	4
Tb927.10.460		0	0	0	0	0	27860000			0.352916	0.956903	Tb927.10.460:mRNA-p1 | transcript=Tb927.10.460:mRNA | gene=Tb927.10.460 | organism=Trypanosoma_brucei_brucei_TREU927 | gene_product=NIMA-related protein kinase | transcript_product=NIMA-related protein kinase | location=Tb927_10_v5.1:119555-121849(+) | pro	4	4	4	8.5	8.5	8.5	87.208	0	85.036	94664000	6
Tb927.10.4640		0	2892400	0	0	0	0			0.248963	-0.849082	Tb927.10.4640:mRNA-p1 | transcript=Tb927.10.4640:mRNA | gene=Tb927.10.4640 | organism=Trypanosoma_brucei_brucei_TREU927 | gene_product=eukaryotic translation initiation factor 3 subunit l | transcript_product=eukaryotic translation initiation factor 3 subu	2	2	2	3.3	3.3	3.3	55.649	0	4.6326	9851200	3
Tb927.10.4890		0	143240000	96406000	69362000	0	0			0.592169	-2.54818	Tb927.10.4890:mRNA-p1 | transcript=Tb927.10.4890:mRNA | gene=Tb927.10.4890 | organism=Trypanosoma_brucei_brucei_TREU927 | gene_product=zinc-finger of a C2HC-type, putative | transcript_product=zinc-finger of a C2HC-type, putative | location=Tb927_10_v5.1:1	8	8	8	35.2	35.2	35.2	32.142	0	62.996	811910000	36
Tb927.10.5030;Tb927.7.3680		167580000	234020000	0	184630000	100950000	102550000			0.248901	1.18654	Tb927.10.5030:mRNA-p1 | transcript=Tb927.10.5030:mRNA | gene=Tb927.10.5030 | organism=Trypanosoma_brucei_brucei_TREU927 | gene_product=ubiquitin/ribosomal protein S27a, putative | transcript_product=ubiquitin/ribosomal protein S27a, putative | location=Tb9	3	3	3	21.9	21.9	21.9	16.705	0	74.545	2889900000	44
Tb927.10.5370;Tb927.10.5360		0	25945000	0	0	0	0			1.2441	-1.50413	Tb927.10.5370:mRNA-p1 | transcript=Tb927.10.5370:mRNA | gene=Tb927.10.5370 | organism=Trypanosoma_brucei_brucei_TREU927 | gene_product=40S ribosomal protein S10, putative | transcript_product=40S ribosomal protein S10, putative | location=Tb927_10_v5.1:134	3	3	3	21.5	21.5	21.5	19.285	0	4.88	40652000	6
Tb927.10.5430		0	0	0	0	9026600	0			0.0752041	-0.200731	Tb927.10.5430:mRNA-p1 | transcript=Tb927.10.5430:mRNA | gene=Tb927.10.5430 | organism=Trypanosoma_brucei_brucei_TREU927 | gene_product=Flagellar C1a complex subunit C1a-32, putative | transcript_product=Flagellar C1a complex subunit C1a-32, putative | loca	2	2	2	5.3	5.3	5.3	32.616	0	3.6378	25206000	4
Tb927.10.5480;Tb927.10.5460		0	154860000	0	106290000	0	0			0.230179	-1.33973	Tb927.10.5480:mRNA-p1 | transcript=Tb927.10.5480:mRNA | gene=Tb927.10.5480 | organism=Trypanosoma_brucei_brucei_TREU927 | gene_product=60S ribosomal protein L24, putative | transcript_product=60S ribosomal protein L24, putative | location=Tb927_10_v5.1:137	3	3	3	29.6	29.6	29.6	14.595	0	98.338	1116300000	25
Tb927.10.560		165490000	404950000	205580000	57849000	38189000	26911000			2.18789	-2.61878	Tb927.10.560:mRNA-p1 | transcript=Tb927.10.560:mRNA | gene=Tb927.10.560 | organism=Trypanosoma_brucei_brucei_TREU927 | gene_product=40S ribosomal proteins S11, putative | transcript_product=40S ribosomal proteins S11, putative | location=Tb927_10_v5.1:1471	8	8	1	44.8	44.8	6.9	20.087	0	26.373	1615500000	47
Tb927.10.5870		0	0	0	0	6639200	0			0.0703179	-0.100438	Tb927.10.5870:mRNA-p1 | transcript=Tb927.10.5870:mRNA | gene=Tb927.10.5870 | organism=Trypanosoma_brucei_brucei_TREU927 | gene_product=Flagellum attachment zone protein 25 | transcript_product=Flagellum attachment zone protein 25 | location=Tb927_10_v5.1:1	2	2	2	4.4	4.4	4.4	49.467	0	2.5182	10411000	2
Tb927.10.5930;Tb927.10.5940;Tb927.10.5950;Tb11.v5.0190		0	0	0	15595000	0	16732000			0.286402	-0.686501	Tb927.10.5930:mRNA-p1 | transcript=Tb927.10.5930:mRNA | gene=Tb927.10.5930 | organism=Trypanosoma_brucei_brucei_TREU927 | gene_product=NEK family Serine/threonine-protein kinase, putative | transcript_product=NEK family Serine/threonine-protein kinase, put	7	7	7	16.9	16.9	16.9	54.749	0	21.897	193110000	20
Tb927.10.6020		0	0	0	0	42054000	0			0.147694	0.602706	Tb927.10.6020:mRNA-p1 | transcript=Tb927.10.6020:mRNA | gene=Tb927.10.6020 | organism=Trypanosoma_brucei_brucei_TREU927 | gene_product=hypothetical protein, conserved | transcript_product=hypothetical protein, conserved | location=Tb927_10_v5.1:1516680-151	4	4	4	42.7	42.7	42.7	18.564	0	23.924	204320000	7
Tb927.10.6070		551220000	202920000	156030000	875570000	573710000	489070000			0.979215	1.27174	Tb927.10.6070:mRNA-p1 | transcript=Tb927.10.6070:mRNA | gene=Tb927.10.6070 | organism=Trypanosoma_brucei_brucei_TREU927 | gene_product=universal minicircle sequence binding protein 1 | transcript_product=universal minicircle sequence binding protein 1 | lo	9	8	8	70	60.7	60.7	14.566	0	195.51	13136000000	114
Tb927.10.6220		0	24308000	0	0	0	0			0.601164	-1.07199	Tb927.10.6220:mRNA-p1 | transcript=Tb927.10.6220:mRNA | gene=Tb927.10.6220 | organism=Trypanosoma_brucei_brucei_TREU927 | gene_product=5-3 exoribonuclease D | transcript_product=5-3 exoribonuclease D | location=Tb927_10_v5.1:1576395-1578800(-) | protei	5	5	5	10	10	10	90.941	0	44.041	121380000	14
Tb927.10.6510;Tb927.10.6400		0	0	0	0	0	0			0.625278	-0.778798	Tb927.10.6510:mRNA-p1 | transcript=Tb927.10.6510:mRNA | gene=Tb927.10.6510 | organism=Trypanosoma_brucei_brucei_TREU927 | gene_product=chaperonin HSP60, mitochondrial precursor | transcript_product=chaperonin HSP60, mitochondrial precursor | location=Tb927	6	6	6	14.6	14.6	14.6	59.503	0	25.388	39585000	10
Tb927.10.6540		0	0	0	0	17605000	26497000			0.408439	0.968181	Tb927.10.6540:mRNA-p1 | transcript=Tb927.10.6540:mRNA | gene=Tb927.10.6540 | organism=Trypanosoma_brucei_brucei_TREU927 | gene_product=kinetoplastid-specific phospho-protein phosphatase, putative | transcript_product=kinetoplastid-specific phospho-protein	3	3	3	6.8	6.8	6.8	68.592	0	10.025	77914000	5
Tb927.10.6550		0	0	0	0	0	0			0.45242	-0.954074	Tb927.10.6550:mRNA-p1 | transcript=Tb927.10.6550:mRNA | gene=Tb927.10.6550 | organism=Trypanosoma_brucei_brucei_TREU927 | gene_product=Poly(ADP-ribose) polymerase and DNA-Ligase Zn-finger region/Zinc-finger (CX5CX6HX5H) motif containing protein, putative |	1	1	1	4.6	4.6	4.6	26.172	0.005036	1.7895	4990300	2
Tb927.10.6650		0	0	0	0	0	0			0.181495	-0.40044	Tb927.10.6650:mRNA-p1 | transcript=Tb927.10.6650:mRNA | gene=Tb927.10.6650 | organism=Trypanosoma_brucei_brucei_TREU927 | gene_product=G10 protein homologue, putative | transcript_product=G10 protein homologue, putative | location=Tb927_10_v5.1:1683471-168	1	1	1	7.1	7.1	7.1	27.099	0	4.1491	19234000	4
Tb927.10.6680		0	0	0	0	27625000	0			0.781827	1.2438	Tb927.10.6680:mRNA-p1 | transcript=Tb927.10.6680:mRNA | gene=Tb927.10.6680 | organism=Trypanosoma_brucei_brucei_TREU927 | gene_product=member of the NOL1/NOP2/sun family of proteins | transcript_product=member of the NOL1/NOP2/sun family of proteins | loca	5	5	5	10.4	10.4	10.4	82.376	0	24.911	85329000	8
Tb927.10.6800		0	0	0	0	8271200	0			0.0525644	0.191248	Tb927.10.6800:mRNA-p1 | transcript=Tb927.10.6800:mRNA | gene=Tb927.10.6800 | organism=Trypanosoma_brucei_brucei_TREU927 | gene_product=developmentally regulated GTP-binding protein, putative | transcript_product=developmentally regulated GTP-binding protei	2	2	2	6	6	6	41.267	0	4.0873	12971000	2
Tb927.10.6970;Tb927.10.6940		0	0	0	0	22358000	0			0.154009	-0.42476	Tb927.10.6970:mRNA-p1 | transcript=Tb927.10.6970:mRNA | gene=Tb927.10.6970 | organism=Trypanosoma_brucei_brucei_TREU927 | gene_product=serine peptidase, Clan SC, Family S9B | transcript_product=serine peptidase, Clan SC, Family S9B | location=Tb927_10_v5.1	3	3	3	5.9	5.9	5.9	93.683	0	61.219	42505000	4
Tb927.10.7290		0	0	0	0	13679000	0			0.0144096	0.0397091	Tb927.10.7290:mRNA-p1 | transcript=Tb927.10.7290:mRNA | gene=Tb927.10.7290 | organism=Trypanosoma_brucei_brucei_TREU927 | gene_product=Flagellar Member 2 | transcript_product=Flagellar Member 2 | location=Tb927_10_v5.1:1838047-1841514(-) | protein_length=1	2	2	2	3.3	3.3	3.3	129.88	0	28.685	21451000	2
Tb927.10.7340;Tb927.10.7330		0	96818000	86457000	0	0	0			1.39637	-3.26624	Tb927.10.7340:mRNA-p1 | transcript=Tb927.10.7340:mRNA | gene=Tb927.10.7340 | organism=Trypanosoma_brucei_brucei_TREU927 | gene_product=40S ribosomal protein S24E, putative | transcript_product=40S ribosomal protein S24E, putative | location=Tb927_10_v5.1:1	6	6	6	43.8	43.8	43.8	15.683	0	80.142	529260000	18
Tb927.10.7400		0	0	0	0	0	0			0.362756	-0.7494	Tb927.10.7400:mRNA-p1 | transcript=Tb927.10.7400:mRNA | gene=Tb927.10.7400 | organism=Trypanosoma_brucei_brucei_TREU927 | gene_product=predicted zinc finger protein | transcript_product=predicted zinc finger protein | location=Tb927_10_v5.1:1866989-1868551	1	1	1	2.5	2.5	2.5	56.367	0	2.8096	16031000	1
Tb927.10.7570		0	5609600	0	0	0	0			0.173487	-0.214521	Tb927.10.7570:mRNA-p1 | transcript=Tb927.10.7570:mRNA | gene=Tb927.10.7570 | organism=Trypanosoma_brucei_brucei_TREU927 | gene_product=dihydrolipoamide acetyltransferase E2 subunit, putative | transcript_product=dihydrolipoamide acetyltransferase E2 subuni	1	1	1	8	8	8	48.107	0	5.5079	4669600	1
Tb927.10.7750		0	0	0	0	0	34633000			0.481661	1.05347	Tb927.10.7750:mRNA-p1 | transcript=Tb927.10.7750:mRNA | gene=Tb927.10.7750 | organism=Trypanosoma_brucei_brucei_TREU927 | gene_product=hypothetical protein, conserved | transcript_product=hypothetical protein, conserved | location=Tb927_10_v5.1:1948299-194	6	6	6	28.3	28.3	28.3	26.919	0	11.011	277280000	15
Tb927.10.7790		0	0	0	0	51607000	43680000			0.867525	1.88038	Tb927.10.7790:mRNA-p1 | transcript=Tb927.10.7790:mRNA | gene=Tb927.10.7790 | organism=Trypanosoma_brucei_brucei_TREU927 | gene_product=ubiquitin fusion degradation protein, putative | transcript_product=ubiquitin fusion degradation protein, putative | loca	6	6	6	22.2	22.2	22.2	33.574	0	13.747	163090000	8
Tb927.10.7810		0	0	0	0	0	0			0.237206	-0.647565	Tb927.10.7810:mRNA-p1 | transcript=Tb927.10.7810:mRNA | gene=Tb927.10.7810 | organism=Trypanosoma_brucei_brucei_TREU927 | gene_product=Pre-rRNA-processing protein ESF1, putative | transcript_product=Pre-rRNA-processing protein ESF1, putative | location=Tb9	7	7	7	12.6	12.6	12.6	80.305	0	49.159	120860000	12
Tb927.10.8020		0	0	0	0	2355900	0			0.0844729	-0.204155	Tb927.10.8020:mRNA-p1 | transcript=Tb927.10.8020:mRNA | gene=Tb927.10.8020 | organism=Trypanosoma_brucei_brucei_TREU927 | gene_product=prolyl endopeptidase | transcript_product=prolyl endopeptidase | location=Tb927_10_v5.1:1997309-1999405(-) | protein_leng	1	1	1	3.9	3.9	3.9	77.624	0	2.4962	3694500	1
Tb927.10.8040		0	0	0	0	11656000	0			0.119831	0.213621	Tb927.10.8040:mRNA-p1 | transcript=Tb927.10.8040:mRNA | gene=Tb927.10.8040 | organism=Trypanosoma_brucei_brucei_TREU927 | gene_product=beta adaptin, putative | transcript_product=beta adaptin, putative | location=Tb927_10_v5.1:2002232-2004319(-) | protein_	5	5	5	9.9	9.9	9.9	76.279	0	11.803	32540000	4
Tb927.10.8170		0	0	0	0	0	0			0.153169	0.251326	Tb927.10.8170:mRNA-p1 | transcript=Tb927.10.8170:mRNA | gene=Tb927.10.8170 | organism=Trypanosoma_brucei_brucei_TREU927 | gene_product=Nucleoporin NUP144 | transcript_product=Nucleoporin NUP144 | location=Tb927_10_v5.1:2027749-2031726(-) | protein_length=1	21	21	21	18.9	18.9	18.9	144.37	0	78.74	372970000	34
Tb927.10.8190		0	0	0	0	45387000	0			0.0717823	0.287743	Tb927.10.8190:mRNA-p1 | transcript=Tb927.10.8190:mRNA | gene=Tb927.10.8190 | organism=Trypanosoma_brucei_brucei_TREU927 | gene_product=T-complex protein 1, theta subunit, putative | transcript_product=T-complex protein 1, theta subunit, putative | location	9	9	9	21.4	21.4	21.4	58.081	0	32.269	167260000	10
Tb927.10.840		0	0	0	0	96012000	80301000			0.740912	2.16266	Tb927.10.840:mRNA-p1 | transcript=Tb927.10.840:mRNA | gene=Tb927.10.840 | organism=Trypanosoma_brucei_brucei_TREU927 | gene_product=Flagellum attachment zone protein 6 | transcript_product=Flagellum attachment zone protein 6 | location=Tb927_10_v5.1:218290	11	11	11	9.4	9.4	9.4	195.48	0	105.25	402270000	16
Tb927.10.8430		0	0	0	0	55317000	0			0.0548127	0.219772	Tb927.10.8430:mRNA-p1 | transcript=Tb927.10.8430:mRNA | gene=Tb927.10.8430 | organism=Trypanosoma_brucei_brucei_TREU927 | gene_product=40S ribosomal protein S12, putative | transcript_product=40S ribosomal protein S12, putative | location=Tb927_10_v5.1:209	5	5	5	36.6	36.6	36.6	16.061	0	138.88	193330000	13
Tb927.10.8590		0	0	0	0	69714000	0			0.13091	0.562496	Tb927.10.8590:mRNA-p1 | transcript=Tb927.10.8590:mRNA | gene=Tb927.10.8590 | organism=Trypanosoma_brucei_brucei_TREU927 | gene_product=flagellum transition zone component | transcript_product=flagellum transition zone component | location=Tb927_10_v5.1:212	5	5	5	37.7	37.7	37.7	134.45	0	22.244	210040000	9
Tb927.10.8630		0	0	0	0	0	0			0.0607614	-0.170333	Tb927.10.8630:mRNA-p1 | transcript=Tb927.10.8630:mRNA | gene=Tb927.10.8630 | organism=Trypanosoma_brucei_brucei_TREU927 | gene_product=Sucrase/ferredoxin-like, putative | transcript_product=Sucrase/ferredoxin-like, putative | location=Tb927_10_v5.1:2138489	3	3	3	17.6	17.6	17.6	27.968	0	11.813	42223000	2
Tb927.10.8670		0	0	0	0	0	0			0.134295	-0.504639	Tb927.10.8670:mRNA-p1 | transcript=Tb927.10.8670:mRNA | gene=Tb927.10.8670 | organism=Trypanosoma_brucei_brucei_TREU927 | gene_product=hypothetical protein, conserved | transcript_product=hypothetical protein, conserved | location=Tb927_10_v5.1:2144222-214	2	2	2	13	13	13	15.331	0	3.6261	60439000	5
Tb927.10.8770;Tb11.v5.0452		0	0	0	0	0	9312000			0.118917	-0.264869	Tb927.10.8770:mRNA-p1 | transcript=Tb927.10.8770:mRNA | gene=Tb927.10.8770 | organism=Trypanosoma_brucei_brucei_TREU927 | gene_product=disgorgin, putative | transcript_product=disgorgin, putative | location=Tb927_10_v5.1:2163164-2164420(+) | protein_length	2	2	2	5.7	5.7	5.7	47.741	0	2.81	26409000	1
Tb927.10.8880		0	0	0	0	0	5636200			0.31322	-0.667296	Tb927.10.8880:mRNA-p1 | transcript=Tb927.10.8880:mRNA | gene=Tb927.10.8880 | organism=Trypanosoma_brucei_brucei_TREU927 | gene_product=RNA interference factor 4 | transcript_product=RNA interference factor 4 | location=Tb927_10_v5.1:2197046-2198758(+) | pr	2	2	2	4	4	4	64.024	0	2.3817	17832000	3
Tb927.10.8890		0	33817000	0	0	0	0			1.38385	-2.40496	Tb927.10.8890:mRNA-p1 | transcript=Tb927.10.8890:mRNA | gene=Tb927.10.8890 | organism=Trypanosoma_brucei_brucei_TREU927 | gene_product=kinetoplast DNA-associated protein, putative | transcript_product=kinetoplast DNA-associated protein, putative | location	6	6	6	20.6	20.6	20.6	23.503	0	12.086	61692000	12
Tb927.10.8910		0	0	0	0	0	0			1.14369	-1.26006	Tb927.10.8910:mRNA-p1 | transcript=Tb927.10.8910:mRNA | gene=Tb927.10.8910 | organism=Trypanosoma_brucei_brucei_TREU927 | gene_product=Nucleoporin NUP181 | transcript_product=Nucleoporin NUP181 | location=Tb927_10_v5.1:2208411-2213405(+) | protein_length=1	5	5	5	3.5	3.5	3.5	181.54	0	11.259	69734000	8
Tb927.10.8940		0	444930000	197800000	253080000	267230000	213340000			0.299489	0.93985	Tb927.10.8940:mRNA-p1 | transcript=Tb927.10.8940:mRNA | gene=Tb927.10.8940 | organism=Trypanosoma_brucei_brucei_TREU927 | gene_product=flagellum targeting protein kharon1, putative | transcript_product=flagellum targeting protein kharon1, putative | locati	18	18	18	49.9	49.9	49.9	45.398	0	323.31	5389700000	146
Tb927.10.8950;Tb927.10.8970		85021000	75099000	0	100590000	102000000	54915000			0.431325	1.20677	Tb927.10.8950:mRNA-p1 | transcript=Tb927.10.8950:mRNA | gene=Tb927.10.8950 | organism=Trypanosoma_brucei_brucei_TREU927 | gene_product=kinetoplast-associated protein 4 isoform 1 | transcript_product=kinetoplast-associated protein 4 isoform 1 | location=Tb9	4	4	4	23	23	23	14.183	0	38.569	1536000000	30
Tb927.10.8960		0	28824000	39400000	0	0	0			1.33797	-3.01547	Tb927.10.8960:mRNA-p1 | transcript=Tb927.10.8960:mRNA | gene=Tb927.10.8960 | organism=Trypanosoma_brucei_brucei_TREU927 | gene_product=hypothetical protein, conserved | transcript_product=hypothetical protein, conserved | location=Tb927_10_v5.1:2224863-222	3	3	3	14.8	14.8	14.8	26.87	0	10.115	89807000	11
Tb927.10.8980		0	0	0	0	0	0			0.476709	-1.12399	Tb927.10.8980:mRNA-p1 | transcript=Tb927.10.8980:mRNA | gene=Tb927.10.8980 | organism=Trypanosoma_brucei_brucei_TREU927 | gene_product=hypothetical protein, conserved | transcript_product=hypothetical protein, conserved | location=Tb927_10_v5.1:2227157-222	2	2	2	16	16	16	17.598	0	7.4783	52939000	2
Tb927.10.9040;Tb11.v5.0509		0	0	0	0	0	0			0.389135	-1.08627	Tb927.10.9040:mRNA-p1 | transcript=Tb927.10.9040:mRNA | gene=Tb927.10.9040 | organism=Trypanosoma_brucei_brucei_TREU927 | gene_product=hypothetical protein, conserved | transcript_product=hypothetical protein, conserved | location=Tb927_10_v5.1:2239488-224	3	3	3	3	3	3	168.22	0	22.37	17449000	4
Tb927.10.920		0	0	0	0	0	0			0.579235	-1.20543	Tb927.10.920:mRNA-p1 | transcript=Tb927.10.920:mRNA | gene=Tb927.10.920 | organism=Trypanosoma_brucei_brucei_TREU927 | gene_product=Ribosomal protein L1p/L10e family, putative | transcript_product=Ribosomal protein L1p/L10e family, putative | location=Tb92	1	1	1	3.7	3.7	3.7	32.531	0	2.7183	24253000	3
Tb927.10.9260		0	0	0	0	47423000	0			0.331161	1.03291	Tb927.10.9260:mRNA-p1 | transcript=Tb927.10.9260:mRNA | gene=Tb927.10.9260 | organism=Trypanosoma_brucei_brucei_TREU927 | gene_product=hypothetical protein, conserved | transcript_product=hypothetical protein, conserved | location=Tb927_10_v5.1:2293624-229	4	4	4	18.5	18.5	18.5	35.617	0	38.663	109130000	5
Tb927.10.9400		0	0	0	0	0	0			1.01425	-1.43237	Tb927.10.9400:mRNA-p1 | transcript=Tb927.10.9400:mRNA | gene=Tb927.10.9400 | organism=Trypanosoma_brucei_brucei_TREU927 | gene_product=splicing factor 1 | transcript_product=splicing factor 1 | location=Tb927_10_v5.1:2324478-2325293(+) | protein_length=271	1	1	1	5.5	5.5	5.5	31.63	0.0029433	2.0518	2365700	1
Tb927.10.9410		0	0	0	0	0	0			0.683845	-0.673093	Tb927.10.9410:mRNA-p1 | transcript=Tb927.10.9410:mRNA | gene=Tb927.10.9410 | organism=Trypanosoma_brucei_brucei_TREU927 | gene_product=Selenophosphate synthetase 2 | transcript_product=Selenophosphate synthetase 2 | location=Tb927_10_v5.1:2325600-2326781(+	2	2	2	6.1	6.1	6.1	42.984	0	4.1347	18568000	2
Tb927.10.9430		0	0	0	41966000	31623000	24370000			1.43762	1.99526	Tb927.10.9430:mRNA-p1 | transcript=Tb927.10.9430:mRNA | gene=Tb927.10.9430 | organism=Trypanosoma_brucei_brucei_TREU927 | gene_product=phosphoribosylpyrophosphate synthetase, putative | transcript_product=phosphoribosylpyrophosphate synthetase, putative |	4	4	4	12.7	12.7	12.7	40.477	0	27.26	203490000	18
Tb927.10.970		0	0	0	0	3669900	0			0.147508	-0.386907	Tb927.10.970:mRNA-p1 | transcript=Tb927.10.970:mRNA | gene=Tb927.10.970 | organism=Trypanosoma_brucei_brucei_TREU927 | gene_product=Tetratricopeptide repeat, putative | transcript_product=Tetratricopeptide repeat, putative | location=Tb927_10_v5.1:262544-2	1	1	1	0.8	0.8	0.8	203.6	0	3.5065	5755000	1
Tb927.10.9700;Tb11.v5.0773		0	0	0	0	0	0			0.769745	-1.51608	Tb927.10.9700:mRNA-p1 | transcript=Tb927.10.9700:mRNA | gene=Tb927.10.9700 | organism=Trypanosoma_brucei_brucei_TREU927 | gene_product=Flagellum attachment zone protein 22 | transcript_product=Flagellum attachment zone protein 22 | location=Tb927_10_v5.1:2	2	2	2	2.3	2.3	2.3	132.58	0	3.1559	17056000	6
Tb927.10.9720		0	0	0	0	158190000	81199000			0.759289	2.64661	Tb927.10.9720:mRNA-p1 | transcript=Tb927.10.9720:mRNA | gene=Tb927.10.9720 | organism=Trypanosoma_brucei_brucei_TREU927 | gene_product=RNA-editing-associated protein 1 | transcript_product=RNA-editing-associated protein 1 | location=Tb927_10_v5.1:2403396-2	4	4	4	19	19	19	64.376	0	11.94	405980000	6
Tb927.10.9780		0	46136000	54293000	0	0	0			1.5131	-2.87045	Tb927.10.9780:mRNA-p1 | transcript=Tb927.10.9780:mRNA | gene=Tb927.10.9780 | organism=Trypanosoma_brucei_brucei_TREU927 | gene_product=ATP-dependent DEAD/H RNA helicase, putative | transcript_product=ATP-dependent DEAD/H RNA helicase, putative | location=T	10	10	10	17.2	17.2	17.2	97.494	0	121.86	321410000	33
Tb927.10.9840		0	0	28090000	0	0	0			0.358502	-1.1153	Tb927.10.9840:mRNA-p1 | transcript=Tb927.10.9840:mRNA | gene=Tb927.10.9840 | organism=Trypanosoma_brucei_brucei_TREU927 | gene_product=chaperone protein DnaJ, putative | transcript_product=chaperone protein DnaJ, putative | location=Tb927_10_v5.1:2433556-2	5	5	5	20.6	20.6	20.6	29.823	0	7.6598	156810000	17
Tb927.10.9870		0	0	0	0	35331000	0			0.433983	0.913673	Tb927.10.9870:mRNA-p1 | transcript=Tb927.10.9870:mRNA | gene=Tb927.10.9870 | organism=Trypanosoma_brucei_brucei_TREU927 | gene_product=Component of motile flagella 12 | transcript_product=Component of motile flagella 12 | location=Tb927_10_v5.1:2439063-243	4	4	4	23.8	23.8	23.8	29.794	0	38.78	115310000	4
Tb927.11.4300;Tb927.10.9880		0	39336000	38394000	0	0	0			1.21744	-2.80148	Tb927.11.4300:mRNA-p1 | transcript=Tb927.11.4300:mRNA | gene=Tb927.11.4300 | organism=Trypanosoma_brucei_brucei_TREU927 | gene_product=60S ribosomal protein L18, putative | transcript_product=60S ribosomal protein L18, putative | location=Tb927_11_v5.1:125	5	5	5	34.7	34.7	34.7	21.874	0	14.561	91010000	16
Tb927.10.9910		0	0	0	0	26467000	0			0.440888	0.930151	Tb927.10.9910:mRNA-p1 | transcript=Tb927.10.9910:mRNA | gene=Tb927.10.9910 | organism=Trypanosoma_brucei_brucei_TREU927 | gene_product=PSP1 C-terminal conserved region, putative | transcript_product=PSP1 C-terminal conserved region, putative | location=Tb9	3	3	3	12.5	12.5	12.5	48.986	0	55.828	90635000	5
Tb927.11.10030;Tb927.11.10025		0	0	0	0	0	0			0.0792633	-0.145863	Tb927.11.10030:mRNA-p1 | transcript=Tb927.11.10030:mRNA | gene=Tb927.11.10030 | organism=Trypanosoma_brucei_brucei_TREU927 | gene_product=60S ribosomal protein L29, putative | transcript_product=60S ribosomal protein L29, putative | location=Tb927_11_v5.1:	1	1	1	12.7	12.7	12.7	8.2224	0	41.513	87779000	8
Tb927.11.1020		0	0	0	0	58110000	56919000			0.466605	1.53536	Tb927.11.1020:mRNA-p1 | transcript=Tb927.11.1020:mRNA | gene=Tb927.11.1020 | organism=Trypanosoma_brucei_brucei_TREU927 | gene_product=ribokinase, putative | transcript_product=ribokinase, putative | location=Tb927_11_v5.1:260682-261683(+) | protein_length	6	6	6	30.9	30.9	30.9	35.288	0	79.808	310280000	17
Tb927.11.10270		0	0	0	0	46848000	41062000			0.530711	1.80019	Tb927.11.10270:mRNA-p1 | transcript=Tb927.11.10270:mRNA | gene=Tb927.11.10270 | organism=Trypanosoma_brucei_brucei_TREU927 | gene_product=Golgi SNAP receptor complex member 1, putative | transcript_product=Golgi SNAP receptor complex member 1, putative | l	5	5	5	17	17	17	30.554	0	10.697	297770000	12
Tb927.11.10280		0	43511000	47608000	0	0	0			1.60166	-2.84873	Tb927.11.10280:mRNA-p1 | transcript=Tb927.11.10280:mRNA | gene=Tb927.11.10280 | organism=Trypanosoma_brucei_brucei_TREU927 | gene_product=metallo-peptidase, Clan MC, Family M14, putative | transcript_product=metallo-peptidase, Clan MC, Family M14, putative	12	12	12	13.3	13.3	13.3	131.16	0	77.789	350570000	34
Tb927.11.10420		0	0	0	0	21466000	0			0.887128	1.07092	Tb927.11.10420:mRNA-p1 | transcript=Tb927.11.10420:mRNA | gene=Tb927.11.10420 | organism=Trypanosoma_brucei_brucei_TREU927 | gene_product=DNA-directed RNA polymerase I subunit, putative | transcript_product=DNA-directed RNA polymerase I subunit, putative |	3	3	3	21.2	21.2	21.2	16.864	0	5.6615	59146000	3
Tb927.11.10470		0	0	0	0	23330000	0			0.0698409	-0.244431	Tb927.11.10470:mRNA-p1 | transcript=Tb927.11.10470:mRNA | gene=Tb927.11.10470 | organism=Trypanosoma_brucei_brucei_TREU927 | gene_product=hypothetical protein, conserved | transcript_product=hypothetical protein, conserved | location=Tb927_11_v5.1:2785437-	3	3	3	5.2	5.2	5.2	70.885	0	7.8482	50879000	6
Tb927.11.10480		0	0	0	0	0	23567000			0.104882	-0.308617	Tb927.11.10480:mRNA-p1 | transcript=Tb927.11.10480:mRNA | gene=Tb927.11.10480 | organism=Trypanosoma_brucei_brucei_TREU927 | gene_product=PQQ-like domain/WD domain, G-beta repeat/Utp21 specific WD40 associated putative domain containing protein, putative |	2	2	2	3.4	3.4	3.4	106.94	0	3.4935	47674000	2
Tb927.11.10560		0	0	0	8340400	636930000	301370000			0.859652	3.64356	Tb927.11.10560:mRNA-p1 | transcript=Tb927.11.10560:mRNA | gene=Tb927.11.10560 | organism=Trypanosoma_brucei_brucei_TREU927 | gene_product=eukaryotic translation initiation factor 4 gamma 4 | transcript_product=eukaryotic translation initiation factor 4 gam	20	20	20	25.8	25.8	25.8	79.7	0	122.37	1652500000	44
Tb927.11.1060		0	3556300	0	0	0	0			0.281599	-0.625991	Tb927.11.1060:mRNA-p1 | transcript=Tb927.11.1060:mRNA | gene=Tb927.11.1060 | organism=Trypanosoma_brucei_brucei_TREU927 | gene_product=Vasohibin, putative | transcript_product=Vasohibin, putative | location=Tb927_11_v5.1:271119-272582(+) | protein_length=4	2	2	2	5.1	5.1	5.1	54.021	0	2.5206	2960400	3
Tb927.11.10770		0	0	0	0	132420000	103650000			0.488122	1.66198	Tb927.11.10770:mRNA-p1 | transcript=Tb927.11.10770:mRNA | gene=Tb927.11.10770 | organism=Trypanosoma_brucei_brucei_TREU927 | gene_product=VHS domain containing protein, putative | transcript_product=VHS domain containing protein, putative | location=Tb927_	6	6	6	21.2	21.2	21.2	48.943	0	171.74	412700000	12
Tb927.11.10910;Tb927.11.10790		0	34409000	26385000	0	0	0			2.64549	-3.27153	Tb927.11.10910:mRNA-p1 | transcript=Tb927.11.10910:mRNA | gene=Tb927.11.10910 | organism=Trypanosoma_brucei_brucei_TREU927 | gene_product=40S ribosomal protein SA, putative | transcript_product=40S ribosomal protein SA, putative | location=Tb927_11_v5.1:29	5	5	5	22.5	22.5	22.5	27.609	0	43.908	61642000	11
Tb927.11.1080		0	0	0	0	0	0			0.528419	-0.820545	Tb927.11.1080:mRNA-p1 | transcript=Tb927.11.1080:mRNA | gene=Tb927.11.1080 | organism=Trypanosoma_brucei_brucei_TREU927 | gene_product=Nucleolar protein 60 | transcript_product=Nucleolar protein 60 | location=Tb927_11_v5.1:277174-278811(+) | protein_length	6	6	6	13	13	13	60.381	0	25.667	76377000	8
Tb927.11.10860		0	0	0	0	32003000	14728000			0.80869	1.02919	Tb927.11.10860:mRNA-p1 | transcript=Tb927.11.10860:mRNA | gene=Tb927.11.10860 | organism=Trypanosoma_brucei_brucei_TREU927 | gene_product=20S-pre-rRNA D-site endonuclease NOB1 | transcript_product=20S-pre-rRNA D-site endonuclease NOB1 | location=Tb927_11_v	5	5	5	13.2	13.2	13.2	47.301	0	14.334	101540000	14
Tb927.11.1090;Tb927.11.1110;Tb11.v5.1038;Tb927.11.1100		0	0	0	70393000	0	0			0.230068	0.906904	Tb927.11.1090:mRNA-p1 | transcript=Tb927.11.1090:mRNA | gene=Tb927.11.1090 | organism=Trypanosoma_brucei_brucei_TREU927 | gene_product=calpain-like protein, putative | transcript_product=calpain-like protein, putative | location=Tb927_11_v5.1:279194-296707	8	5	5	33.6	32.5	32.5	658.93	0	14.744	185890000	7
Tb927.11.10990		0	0	0	0	22004000	0			0.172126	0.285544	Tb927.11.10990:mRNA-p1 | transcript=Tb927.11.10990:mRNA | gene=Tb927.11.10990 | organism=Trypanosoma_brucei_brucei_TREU927 | gene_product=methylthioribose-1-phosphate isomerase, putative | transcript_product=methylthioribose-1-phosphate isomerase, putative	3	3	3	9.3	9.3	9.3	42.136	0	9.8754	42279000	2
Tb927.11.11000		0	0	0	0	26853000	28486000			0.60704	1.09394	Tb927.11.11000:mRNA-p1 | transcript=Tb927.11.11000:mRNA | gene=Tb927.11.11000 | organism=Trypanosoma_brucei_brucei_TREU927 | gene_product=Calponin homology (CH) domain containing protein, putative | transcript_product=Calponin homology (CH) domain containi	5	5	5	12.4	12.4	12.4	54.823	0	7.9906	93503000	6
Tb927.11.11135		0	0	0	0	0	0			0.616952	-1.037	Tb927.11.11135:mRNA-p1 | transcript=Tb927.11.11135:mRNA | gene=Tb927.11.11135 | organism=Trypanosoma_brucei_brucei_TREU927 | gene_product=hypothetical protein | transcript_product=hypothetical protein | location=Tb927_11_v5.1:2980172-2980513(+) | protein_l	1	1	1	8.8	8.8	8.8	12.855	0.0043415	1.8437	11003000	3
Tb927.11.11210		0	0	0	0	3155000	0			0.611586	-1.07094	Tb927.11.11210:mRNA-p1 | transcript=Tb927.11.11210:mRNA | gene=Tb927.11.11210 | organism=Trypanosoma_brucei_brucei_TREU927 | gene_product=paraflagellar rod component, putative | transcript_product=paraflagellar rod component, putative | location=Tb927_11_v	1	1	1	3.3	3.3	3.3	41.94	0.0091743	1.6865	4947600	1
Tb927.11.1130		0	0	0	0	27452000	16037000			0.37181	0.52447	Tb927.11.1130:mRNA-p1 | transcript=Tb927.11.1130:mRNA | gene=Tb927.11.1130 | organism=Trypanosoma_brucei_brucei_TREU927 | gene_product=calpain-like cysteine peptidase, putative | transcript_product=calpain-like cysteine peptidase, putative | location=Tb927	10	10	7	2.8	2.8	1.7	613.99	0	35.144	73243000	13
Tb927.11.11340		0	0	0	0	46824000	37612000			0.554076	1.62187	Tb927.11.11340:mRNA-p1 | transcript=Tb927.11.11340:mRNA | gene=Tb927.11.11340 | organism=Trypanosoma_brucei_brucei_TREU927 | gene_product=gamma-tubulin complex component 3 | transcript_product=gamma-tubulin complex component 3 | location=Tb927_11_v5.1:3030	9	9	9	15.3	15.3	15.3	87.877	0	37.097	143560000	12
Tb927.11.11370;Tb927.11.11360		0	17402000	13619000	0	0	0			1.29423	-1.64069	Tb927.11.11370:mRNA-p1 | transcript=Tb927.11.11370:mRNA | gene=Tb927.11.11370 | organism=Trypanosoma_brucei_brucei_TREU927 | gene_product=receptor for activated C kinase 1 | transcript_product=receptor for activated C kinase 1 | location=Tb927_11_v5.1:3037	6	6	6	26.1	26.1	26.1	34.69	0	16.846	133390000	13
Tb927.11.11460		0	0	0	0	195220000	172640000			0.714948	2.88618	Tb927.11.11460:mRNA-p1 | transcript=Tb927.11.11460:mRNA | gene=Tb927.11.11460 | organism=Trypanosoma_brucei_brucei_TREU927 | gene_product=Mitochondrial import receptor subunit ATOM69 | transcript_product=Mitochondrial import receptor subunit ATOM69 | locat	12	12	12	26.3	26.3	26.3	68.998	0	198.03	667410000	23
Tb927.11.11725;Tb927.11.11475		0	115480000	87981000	174010000	133960000	71350000			0.503639	0.76672	Tb927.11.11725:mRNA-p1 | transcript=Tb927.11.11725:mRNA | gene=Tb927.11.11725 | organism=Trypanosoma_brucei_brucei_TREU927 | gene_product=ribosomal protein S14p/S29e | transcript_product=ribosomal protein S14p/S29e | location=Tb927_11_v5.1:3145263-3145436(	3	3	3	47.4	47.4	47.4	6.7299	0	76.373	2271000000	28
Tb927.11.11520		0	0	0	0	0	0			0.630666	-0.783199	Tb927.11.11520:mRNA-p1 | transcript=Tb927.11.11520:mRNA | gene=Tb927.11.11520 | organism=Trypanosoma_brucei_brucei_TREU927 | gene_product=glycosomal membrane protein | transcript_product=glycosomal membrane protein | location=Tb927_11_v5.1:3086741-3087397(	2	2	2	6.9	6.9	6.9	24.027	0	2.6503	7948600	3
Tb927.11.11680		0	56362000	145520000	0	0	0			1.39176	-3.23948	Tb927.11.11680:mRNA-p1 | transcript=Tb927.11.11680:mRNA | gene=Tb927.11.11680 | organism=Trypanosoma_brucei_brucei_TREU927 | gene_product=2-oxoglutarate dehydrogenase E2 component, putative | transcript_product=2-oxoglutarate dehydrogenase E2 component, pu	7	7	7	19.3	19.3	19.3	41.143	0	20.777	153110000	13
Tb927.11.11690		0	0	0	0	16831000	0			0.187703	0.262559	Tb927.11.11690:mRNA-p1 | transcript=Tb927.11.11690:mRNA | gene=Tb927.11.11690 | organism=Trypanosoma_brucei_brucei_TREU927 | gene_product=Vacuolar proton pump subunit B, putative | transcript_product=Vacuolar proton pump subunit B, putative | location=Tb92	4	4	4	11.9	11.9	11.9	55.619	0	7.1192	56868000	6
Tb927.11.11790		0	0	0	0	0	0			0.439897	-0.783541	Tb927.11.11790:mRNA-p1 | transcript=Tb927.11.11790:mRNA | gene=Tb927.11.11790 | organism=Trypanosoma_brucei_brucei_TREU927 | gene_product=R3H domain containing protein, putative | transcript_product=R3H domain containing protein, putative | location=Tb927_	1	1	1	1.4	1.4	1.4	61.316	0.0077793	1.6984	3349600	1
Tb927.11.11830;Tb927.11.11820		0	26453000	0	0	0	0			0.975354	-1.91305	Tb927.11.11830:mRNA-p1 | transcript=Tb927.11.11830:mRNA | gene=Tb927.11.11830 | organism=Trypanosoma_brucei_brucei_TREU927 | gene_product=40S ribosomal protein S17, putative | transcript_product=40S ribosomal protein S17, putative | location=Tb927_11_v5.1:	5	5	5	28.9	28.9	28.9	16.222	0	5.9512	80687000	12
Tb927.11.11900		0	0	0	0	0	3854100			0.32362	-0.774474	Tb927.11.11900:mRNA-p1 | transcript=Tb927.11.11900:mRNA | gene=Tb927.11.11900 | organism=Trypanosoma_brucei_brucei_TREU927 | gene_product=Coatomer subunit gamma | transcript_product=Coatomer subunit gamma | location=Tb927_11_v5.1:3188010-3190646(+) | prote	1	1	1	1.4	1.4	1.4	97.586	0	2.6248	12313000	2
Tb927.11.12030		0	0	0	0	0	0			0.0374916	0.0834465	Tb927.11.12030:mRNA-p1 | transcript=Tb927.11.12030:mRNA | gene=Tb927.11.12030 | organism=Trypanosoma_brucei_brucei_TREU927 | gene_product=hypothetical protein, conserved | transcript_product=hypothetical protein, conserved | location=Tb927_11_v5.1:3223665-	2	2	2	11.2	11.2	11.2	39.296	0	63.343	46045000	2
Tb927.11.1210		0	0	0	0	0	3396200			1.01901	-1.70243	Tb927.11.1210:mRNA-p1 | transcript=Tb927.11.1210:mRNA | gene=Tb927.11.1210 | organism=Trypanosoma_brucei_brucei_TREU927 | gene_product=Domain of unknown function (DUF4470)/Domain of unknown function (DUF4471), putative | transcript_product=Domain of unknow	2	2	2	3.7	3.7	3.7	64.79	0	3.5558	6870300	2
Tb927.11.12110		0	0	0	0	31801000	0			0.371417	0.576462	Tb927.11.12110:mRNA-p1 | transcript=Tb927.11.12110:mRNA | gene=Tb927.11.12110 | organism=Trypanosoma_brucei_brucei_TREU927 | gene_product=RNA helicase, putative | transcript_product=RNA helicase, putative | location=Tb927_11_v5.1:3234510-3238409(+) | prote	6	6	6	7.9	7.9	7.9	143.09	0	49.267	84997000	8
Tb927.11.12260		0	0	0	0	0	17759000			0.0676137	-0.228286	Tb927.11.12260:mRNA-p1 | transcript=Tb927.11.12260:mRNA | gene=Tb927.11.12260 | organism=Trypanosoma_brucei_brucei_TREU927 | gene_product=hypothetical protein, conserved | transcript_product=hypothetical protein, conserved | location=Tb927_11_v5.1:3278853-	6	6	6	17.3	17.3	17.3	66.8	0	32.902	84272000	7
Tb927.11.12310		0	0	0	0	0	3958800			0.410886	-0.704688	Tb927.11.12310:mRNA-p1 | transcript=Tb927.11.12310:mRNA | gene=Tb927.11.12310 | organism=Trypanosoma_brucei_brucei_TREU927 | gene_product=cdc2-related kinase 12 | transcript_product=cdc2-related kinase 12 | location=Tb927_11_v5.1:3289836-3292145(+) | prote	1	1	1	1.8	1.8	1.8	84.57	0	4.1499	17822000	2
Tb927.11.12420;Tb927.11.12410		0	0	0	0	50151000	0			0.241452	0.689754	Tb927.11.12420:mRNA-p1 | transcript=Tb927.11.12420:mRNA | gene=Tb927.11.12420 | organism=Trypanosoma_brucei_brucei_TREU927 | gene_product=kinetoplastid kinetochore protein 19 | transcript_product=kinetoplastid kinetochore protein 19 | location=Tb927_11_v5.	8	8	8	24	24	24	54.92	0	90.048	167270000	16
Tb927.11.12480		0	0	0	0	0	0			0.295263	-0.698941	Tb927.11.12480:mRNA-p1 | transcript=Tb927.11.12480:mRNA | gene=Tb927.11.12480 | organism=Trypanosoma_brucei_brucei_TREU927 | gene_product=Kinetochore interacting phosphatase 7 | transcript_product=Kinetochore interacting phosphatase 7 | location=Tb927_11_v	1	1	1	2.5	2.5	2.5	69.817	0	4.9537	4661800	1
Tb927.11.12490		0	0	0	0	0	0			0.178507	-0.576164	Tb927.11.12490:mRNA-p1 | transcript=Tb927.11.12490:mRNA | gene=Tb927.11.12490 | organism=Trypanosoma_brucei_brucei_TREU927 | gene_product=hypothetical protein, conserved | transcript_product=hypothetical protein, conserved | location=Tb927_11_v5.1:3349505-	3	3	3	5.8	5.8	5.8	61.903	0	4.9797	20969000	4
Tb927.11.12530		0	0	0	0	66711000	69092000			0.916507	2.13318	Tb927.11.12530:mRNA-p1 | transcript=Tb927.11.12530:mRNA | gene=Tb927.11.12530 | organism=Trypanosoma_brucei_brucei_TREU927 | gene_product=Flagellum attachment zone protein 3 | transcript_product=Flagellum attachment zone protein 3 | location=Tb927_11_v5.1:	13	13	13	19.2	19.2	19.2	90.654	0	95.58	283690000	23
Tb927.11.12540		0	0	0	0	25985000	0			0.00677392	-0.0250549	Tb927.11.12540:mRNA-p1 | transcript=Tb927.11.12540:mRNA | gene=Tb927.11.12540 | organism=Trypanosoma_brucei_brucei_TREU927 | gene_product=leucine-rich repeat protein (LRRP), putative | transcript_product=leucine-rich repeat protein (LRRP), putative | locat	5	5	5	5	5	5	115.21	0	61.735	45488000	7
Tb927.11.12600		0	0	0	0	0	0			0.879999	-1.13227	Tb927.11.12600:mRNA-p1 | transcript=Tb927.11.12600:mRNA | gene=Tb927.11.12600 | organism=Trypanosoma_brucei_brucei_TREU927 | gene_product=ATP-dependent DNA helicase, putative | transcript_product=ATP-dependent DNA helicase, putative | location=Tb927_11_v5.	4	4	4	5.9	5.9	5.9	93.814	0	47.962	52263000	2
Tb927.11.12670		0	0	0	0	20139000	0			0.0207336	-0.0709337	Tb927.11.12670:mRNA-p1 | transcript=Tb927.11.12670:mRNA | gene=Tb927.11.12670 | organism=Trypanosoma_brucei_brucei_TREU927 | gene_product=Methyltransferase TYW3, putative | transcript_product=Methyltransferase TYW3, putative | location=Tb927_11_v5.1:339529	3	3	3	8.1	8.1	8.1	39.203	0	12.338	50624000	5
Tb927.11.12830		0	0	0	0	21786000	0			0.399263	0.624819	Tb927.11.12830:mRNA-p1 | transcript=Tb927.11.12830:mRNA | gene=Tb927.11.12830 | organism=Trypanosoma_brucei_brucei_TREU927 | gene_product=acyl-CoA binding protein, putative | transcript_product=acyl-CoA binding protein, putative | location=Tb927_11_v5.1:34	5	5	5	9.1	9.1	9.1	84.782	0	12.732	42327000	5
Tb927.11.12870		0	0	0	0	0	12307000			0.106618	0.255161	Tb927.11.12870:mRNA-p1 | transcript=Tb927.11.12870:mRNA | gene=Tb927.11.12870 | organism=Trypanosoma_brucei_brucei_TREU927 | gene_product=hypothetical protein, conserved | transcript_product=hypothetical protein, conserved | location=Tb927_11_v5.1:3453663-	2	1	1	4.1	2.6	2.6	78.401	0	2.7812	32726000	2
Tb927.11.13007;Tb927.11.13003		0	122980000	117940000	450260000	211970000	225620000			1.01656	2.12505	Tb927.11.13007:mRNA-p1 | transcript=Tb927.11.13007:mRNA | gene=Tb927.11.13007 | organism=Trypanosoma_brucei_brucei_TREU927 | gene_product=ubiquitin-60S ribosomal protein L40 | transcript_product=ubiquitin-60S ribosomal protein L40 | location=Tb927_11_v5.1:	6	6	6	32.8	32.8	32.8	14.656	0	66.459	4422700000	57
Tb927.11.13080		0	0	0	0	0	0			0.338932	-0.444091	Tb927.11.13080:mRNA-p1 | transcript=Tb927.11.13080:mRNA | gene=Tb927.11.13080 | organism=Trypanosoma_brucei_brucei_TREU927 | gene_product=hypothetical protein, conserved | transcript_product=hypothetical protein, conserved | location=Tb927_11_v5.1:3494849-	7	7	7	22.2	22.2	22.2	54.147	0	142.21	1098600000	19
Tb927.11.13190;Tb927.11.13090		0	0	0	0	25831000	0			0.221825	0.563772	Tb927.11.13190:mRNA-p1 | transcript=Tb927.11.13190:mRNA | gene=Tb927.11.13190 | organism=Trypanosoma_brucei_brucei_TREU927 | gene_product=elongation factor 1 gamma, putative | transcript_product=elongation factor 1 gamma, putative | location=Tb927_11_v5.1:	5	5	5	15.8	15.8	15.8	46.275	0	9.8063	120870000	7
Tb927.11.13180		0	0	0	0	83789000	57730000			1.00201	2.18652	Tb927.11.13180:mRNA-p1 | transcript=Tb927.11.13180:mRNA | gene=Tb927.11.13180 | organism=Trypanosoma_brucei_brucei_TREU927 | gene_product=Present in the outer mitochondrial membrane proteome 10 | transcript_product=Present in the outer mitochondrial membra	7	7	7	18	18	18	61.21	0	33.83	248870000	10
Tb927.11.13230		0	0	0	0	72956000	62243000			0.798467	1.61233	Tb927.11.13230:mRNA-p1 | transcript=Tb927.11.13230:mRNA | gene=Tb927.11.13230 | organism=Trypanosoma_brucei_brucei_TREU927 | gene_product=VAMP-associated protein, putative | transcript_product=VAMP-associated protein, putative | location=Tb927_11_v5.1:3549	9	9	9	42.1	42.1	42.1	23.909	0	72.162	713430000	38
Tb927.11.13340		0	0	0	0	10788000	0			0.455459	-0.967005	Tb927.11.13340:mRNA-p1 | transcript=Tb927.11.13340:mRNA | gene=Tb927.11.13340 | organism=Trypanosoma_brucei_brucei_TREU927 | gene_product=hypothetical protein, conserved | transcript_product=hypothetical protein, conserved | location=Tb927_11_v5.1:3573349-	2	2	2	4.8	4.8	4.8	88.553	0	8.2907	16917000	2
Tb927.11.13360		0	0	0	0	0	0			0.605141	-1.21114	Tb927.11.13360:mRNA-p1 | transcript=Tb927.11.13360:mRNA | gene=Tb927.11.13360 | organism=Trypanosoma_brucei_brucei_TREU927 | gene_product=AAA ATPase, putative | transcript_product=AAA ATPase, putative | location=Tb927_11_v5.1:3579657-3583502(-) | protein_l	2	2	2	2.3	2.3	2.3	141.17	0	4.1104	16636000	2
Tb927.11.13380	ATP-dependent helicase, putative, VEX2	0	0	0	0	0	0			0.832735	-0.71467	Tb927.11.13380:mRNA-p1 | transcript=Tb927.11.13380:mRNA | gene=Tb927.11.13380 | organism=Trypanosoma_brucei_brucei_TREU927 | gene_product=ATP-dependent helicase, putative | transcript_product=ATP-dependent helicase, putative | location=Tb927_11_v5.1:358613	8	8	8	4.3	4.3	4.3	223.56	0	22.486	147830000	19
Tb927.11.1340		0	0	0	0	14186000	0			0.0444069	0.0706418	Tb927.11.1340:mRNA-p1 | transcript=Tb927.11.1340:mRNA | gene=Tb927.11.1340 | organism=Trypanosoma_brucei_brucei_TREU927 | gene_product=Flagella connector protein 1 | transcript_product=Flagella connector protein 1 | location=Tb927_11_v5.1:387361-390831(+)	3	3	3	2.4	2.4	2.4	127.91	0	68.661	43832000	3
Tb927.11.13500		0	0	0	0	6595800	0			0.0585652	-0.104899	Tb927.11.13500:mRNA-p1 | transcript=Tb927.11.13500:mRNA | gene=Tb927.11.13500 | organism=Trypanosoma_brucei_brucei_TREU927 | gene_product=par1 | transcript_product=par1 | location=Tb927_11_v5.1:3610617-3612395(-) | protein_length=592 | sequence_SO=chromoso	4	4	4	7.1	7.1	7.1	68.349	0	12.994	10343000	4
Tb927.11.1360		0	0	0	0	16476000	0			0.0865521	0.292002	Tb927.11.1360:mRNA-p1 | transcript=Tb927.11.1360:mRNA | gene=Tb927.11.1360 | organism=Trypanosoma_brucei_brucei_TREU927 | gene_product=zinc-finger of a C2HC-type, putative | transcript_product=zinc-finger of a C2HC-type, putative | location=Tb927_11_v5.1:3	2	2	2	6.5	6.5	6.5	62.477	0	5.9995	51648000	2
Tb927.11.13780		0	0	0	0	0	0			0.844538	-2.35473	Tb927.11.13780:mRNA-p1 | transcript=Tb927.11.13780:mRNA | gene=Tb927.11.13780 | organism=Trypanosoma_brucei_brucei_TREU927 | gene_product=profilin | transcript_product=profilin | location=Tb927_11_v5.1:3673050-3673502(+) | protein_length=150 | sequence_SO=	3	3	3	14.7	14.7	14.7	16.122	0	7.2079	31848000	5
Tb927.11.13810		0	0	0	0	0	0			0.105405	-0.193944	Tb927.11.13810:mRNA-p1 | transcript=Tb927.11.13810:mRNA | gene=Tb927.11.13810 | organism=Trypanosoma_brucei_brucei_TREU927 | gene_product=ATP- dependent RNA helicase, putative | transcript_product=ATP- dependent RNA helicase, putative | location=Tb927_11_v	9	9	9	22.5	22.5	22.5	62.912	0	18.78	160710000	17
Tb927.11.13950		0	0	0	0	8704000	0			0.0491642	0.0867004	Tb927.11.13950:mRNA-p1 | transcript=Tb927.11.13950:mRNA | gene=Tb927.11.13950 | organism=Trypanosoma_brucei_brucei_TREU927 | gene_product=Mut7-C RNAse domain containing protein, putative | transcript_product=Mut7-C RNAse domain containing protein, putative	2	2	2	9.2	9.2	9.2	30.998	0	2.2884	13649000	1
Tb927.11.13970		0	0	0	0	21599000	18786000			0.591418	1.10503	Tb927.11.13970:mRNA-p1 | transcript=Tb927.11.13970:mRNA | gene=Tb927.11.13970 | organism=Trypanosoma_brucei_brucei_TREU927 | gene_product=Pab1p-dependent poly(A) ribonuclease subunit, putative | transcript_product=Pab1p-dependent poly(A) ribonuclease subun	4	4	4	8.8	8.8	8.8	56.627	0	14.558	69558000	6
Tb927.11.14020;Tb927.11.14000		0	97647000	94389000	0	77076000	57036000			0.262404	-0.942736	Tb927.11.14020:mRNA-p1 | transcript=Tb927.11.14020:mRNA | gene=Tb927.11.14020 | organism=Trypanosoma_brucei_brucei_TREU927 | gene_product=nuclear RNA binding domain 2 | transcript_product=nuclear RNA binding domain 2 | location=Tb927_11_v5.1:3711538-371237	10	10	10	44.1	44.1	44.1	30.274	0	28.806	698410000	40
Tb927.11.14040		0	0	0	0	0	10487000			0.0799312	0.235855	Tb927.11.14040:mRNA-p1 | transcript=Tb927.11.14040:mRNA | gene=Tb927.11.14040 | organism=Trypanosoma_brucei_brucei_TREU927 | gene_product=RIC1, putative | transcript_product=RIC1, putative | location=Tb927_11_v5.1:3713953-3717699(+) | protein_length=1248 |	2	2	2	1.4	1.4	1.4	137.65	0	2.4064	27408000	2
Tb927.11.14100		0	0	0	0	0	0			0.165978	0.461515	Tb927.11.14100:mRNA-p1 | transcript=Tb927.11.14100:mRNA | gene=Tb927.11.14100 | organism=Trypanosoma_brucei_brucei_TREU927 | gene_product=Double RNA-binding domain containing protein 4 | transcript_product=Double RNA-binding domain containing protein 4 | l	7	7	7	21.2	21.2	21.2	54.707	0	29.158	169780000	8
Tb927.11.14140		0	0	0	0	46678000	0			0.411911	1.15837	Tb927.11.14140:mRNA-p1 | transcript=Tb927.11.14140:mRNA | gene=Tb927.11.14140 | organism=Trypanosoma_brucei_brucei_TREU927 | gene_product=ethanolamine-phosphate cytidylyltransferase | transcript_product=ethanolamine-phosphate cytidylyltransferase | locatio	5	5	5	13.3	13.3	13.3	43.424	0	7.8977	85655000	8
Tb927.11.14190		0	0	0	0	0	2993200			0.906037	-1.40996	Tb927.11.14190:mRNA-p1 | transcript=Tb927.11.14190:mRNA | gene=Tb927.11.14190 | organism=Trypanosoma_brucei_brucei_TREU927 | gene_product=Staphylococcal nuclease homologue/Tudor domain containing protein, putative | transcript_product=Staphylococcal nuclea	1	1	1	1.2	1.2	1.2	100.47	0.0098384	1.6736	12666000	2
Tb927.11.1430		0	0	0	0	24984000	19878000			1.13418	1.64993	Tb927.11.1430:mRNA-p1 | transcript=Tb927.11.1430:mRNA | gene=Tb927.11.1430 | organism=Trypanosoma_brucei_brucei_TREU927 | gene_product=Component of motile flagella 2 | transcript_product=Component of motile flagella 2 | location=Tb927_11_v5.1:422497-424755	7	7	7	11.7	11.7	11.7	86.855	0	26.184	75643000	9
Tb927.11.14300		0	0	0	0	4177900	0			0.225071	0.580233	Tb927.11.14300:mRNA-p1 | transcript=Tb927.11.14300:mRNA | gene=Tb927.11.14300 | organism=Trypanosoma_brucei_brucei_TREU927 | gene_product=Dynein intermediate chain, axonemal | transcript_product=Dynein intermediate chain, axonemal | location=Tb927_11_v5.1:	2	2	2	5.1	5.1	5.1	68.115	0	14.736	6551700	2
Tb927.11.14410		0	0	0	0	1619500	0			0.614069	-1.15837	Tb927.11.14410:mRNA-p1 | transcript=Tb927.11.14410:mRNA | gene=Tb927.11.14410 | organism=Trypanosoma_brucei_brucei_TREU927 | gene_product=Ankyrin repeats (3 copies), putative | transcript_product=Ankyrin repeats (3 copies), putative | location=Tb927_11_v5.	1	1	1	5.9	5.9	5.9	59.582	0	3.9584	2539600	1
Tb927.11.14460		0	0	0	0	0	0			0.398939	-0.765224	Tb927.11.14460:mRNA-p1 | transcript=Tb927.11.14460:mRNA | gene=Tb927.11.14460 | organism=Trypanosoma_brucei_brucei_TREU927 | gene_product=ADP-ribosylation factor GTPase activating protein 1, putative | transcript_product=ADP-ribosylation factor GTPase acti	2	2	2	6.5	6.5	6.5	34.004	0	7.309	43414000	6
Tb927.11.1450		0	0	0	0	0	1898200			0.236303	-0.709071	Tb927.11.1450:mRNA-p1 | transcript=Tb927.11.1450:mRNA | gene=Tb927.11.1450 | organism=Trypanosoma_brucei_brucei_TREU927 | gene_product=2-oxoglutarate dehydrogenase E1 component, putative | transcript_product=2-oxoglutarate dehydrogenase E1 component, putat	1	1	1	1	1	1	113.38	0.0029718	2.109	5701900	2
Tb927.11.14580		0	0	0	0	5437800	0			0.52632	-0.915014	Tb927.11.14580:mRNA-p1 | transcript=Tb927.11.14580:mRNA | gene=Tb927.11.14580 | organism=Trypanosoma_brucei_brucei_TREU927 | gene_product=Bifunctional Monophosphate RNA Kinase/RNA guanylyltransferase | transcript_product=Bifunctional Monophosphate RNA Kina	1	1	1	1.7	1.7	1.7	66.941	0	6.3784	12387000	2
Tb927.11.14590		0	0	0	0	23863000	0			0.0524768	0.181453	Tb927.11.14590:mRNA-p1 | transcript=Tb927.11.14590:mRNA | gene=Tb927.11.14590 | organism=Trypanosoma_brucei_brucei_TREU927 | gene_product=G5-interacting protein | transcript_product=G5-interacting protein | location=Tb927_11_v5.1:3872610-3874499(+) | prote	4	4	4	10	10	10	70.339	0	23.634	52698000	6
Tb927.11.14830		0	0	0	0	0	0			0.307585	-0.506243	Tb927.11.14830:mRNA-p1 | transcript=Tb927.11.14830:mRNA | gene=Tb927.11.14830 | organism=Trypanosoma_brucei_brucei_TREU927 | gene_product=hypothetical protein, conserved | transcript_product=hypothetical protein, conserved | location=Tb927_11_v5.1:3940594-	3	3	3	22	22	22	23.288	0	64.464	149280000	12
Tb927.11.14890		0	0	0	0	0	0			0.144891	-0.238108	Tb927.11.14890:mRNA-p1 | transcript=Tb927.11.14890:mRNA | gene=Tb927.11.14890 | organism=Trypanosoma_brucei_brucei_TREU927 | gene_product=DNA polymerase alpha/epsilon subunit B, putative | transcript_product=DNA polymerase alpha/epsilon subunit B, putative	2	2	2	3.1	3.1	3.1	72.319	0	4.4908	15662000	3
Tb927.11.14950		0	0	0	0	0	24003000			0.147479	0.330318	Tb927.11.14950:mRNA-p1 | transcript=Tb927.11.14950:mRNA | gene=Tb927.11.14950 | organism=Trypanosoma_brucei_brucei_TREU927 | gene_product=zinc finger protein 2 | transcript_product=zinc finger protein 2 | location=Tb927_11_v5.1:3978189-3978608(-) | protein	2	2	2	28.8	28.8	28.8	15.767	0	24.343	77171000	4
Tb927.11.14960		0	0	0	0	0	0			0.312281	-0.554103	Tb927.11.14960:mRNA-p1 | transcript=Tb927.11.14960:mRNA | gene=Tb927.11.14960 | organism=Trypanosoma_brucei_brucei_TREU927 | gene_product=pumilio/PUF RNA binding protein 7, putative | transcript_product=pumilio/PUF RNA binding protein 7, putative | locatio	1	1	1	2	2	2	78.663	0	4.2488	5891900	1
Tb927.11.14995		0	6228500	0	0	0	0			0.276823	-0.292265	Tb927.11.14995:mRNA-p1 | transcript=Tb927.11.14995:mRNA | gene=Tb927.11.14995 | organism=Trypanosoma_brucei_brucei_TREU927 | gene_product=hypothetical protein | transcript_product=hypothetical protein | location=Tb927_11_v5.1:3990270-3990719(-) | protein_l	1	1	1	10.7	10.7	10.7	17.264	0	2.526	5184900	1
Tb927.11.15070		0	11952000	0	0	0	0			0.986608	-1.36135	Tb927.11.15070:mRNA-p1 | transcript=Tb927.11.15070:mRNA | gene=Tb927.11.15070 | organism=Trypanosoma_brucei_brucei_TREU927 | gene_product=Basal body protein | transcript_product=Basal body protein | location=Tb927_11_v5.1:4006111-4009341(-) | protein_lengt	6	6	6	8.8	8.8	8.8	119.15	0	12.53	16391000	5
Tb927.11.15120		0	43316000	25864000	26133000	0	0			0.753558	-1.78133	Tb927.11.15120:mRNA-p1 | transcript=Tb927.11.15120:mRNA | gene=Tb927.11.15120 | organism=Trypanosoma_brucei_brucei_TREU927 | gene_product=hypothetical protein, conserved | transcript_product=hypothetical protein, conserved | location=Tb927_11_v5.1:4021104-	16	16	16	21.9	21.9	21.9	78.567	0	126.34	321640000	40
Tb927.11.15140		0	0	0	0	45773000	0			0.268632	0.696632	Tb927.11.15140:mRNA-p1 | transcript=Tb927.11.15140:mRNA | gene=Tb927.11.15140 | organism=Trypanosoma_brucei_brucei_TREU927 | gene_product=bilobe region protein, putative | transcript_product=bilobe region protein, putative | location=Tb927_11_v5.1:4025863-	4	4	4	8.6	8.6	8.6	62.089	0	50.099	82485000	5
Tb927.11.15220		0	0	0	0	32699000	0			0.0402483	-0.12908	Tb927.11.15220:mRNA-p1 | transcript=Tb927.11.15220:mRNA | gene=Tb927.11.15220 | organism=Trypanosoma_brucei_brucei_TREU927 | gene_product=hypothetical protein, conserved | transcript_product=hypothetical protein, conserved | location=Tb927_11_v5.1:4041643-	2	2	2	8.3	8.3	8.3	33.135	0	13.354	71655000	4
Tb927.11.15270		0	0	0	0	2722000	0			2.04395	-1.05575	Tb927.11.15270:mRNA-p1 | transcript=Tb927.11.15270:mRNA | gene=Tb927.11.15270 | organism=Trypanosoma_brucei_brucei_TREU927 | gene_product=phosphopantetheine adenylyltransferase, putative | transcript_product=phosphopantetheine adenylyltransferase, putative	1	1	1	11.2	11.2	11.2	28.843	0	7.5273	4268600	1
Tb927.11.15460		0	0	0	0	0	0			0.0643655	-0.253377	Tb927.11.15460:mRNA-p1 | transcript=Tb927.11.15460:mRNA | gene=Tb927.11.15460 | organism=Trypanosoma_brucei_brucei_TREU927 | gene_product=ATP-dependent DEAD/H RNA helicase, putative | transcript_product=ATP-dependent DEAD/H RNA helicase, putative | locatio	4	4	4	6.9	6.9	6.9	80.604	0	11.358	68961000	6
Tb927.11.15480		0	0	0	0	18073000	0			0.274361	0.643507	Tb927.11.15480:mRNA-p1 | transcript=Tb927.11.15480:mRNA | gene=Tb927.11.15480 | organism=Trypanosoma_brucei_brucei_TREU927 | gene_product=heat shock protein Hsp20, putative | transcript_product=heat shock protein Hsp20, putative | location=Tb927_11_v5.1:41	3	3	3	18.8	18.8	18.8	23.085	0	4.782	50700000	4
Tb927.11.15520		0	0	0	0	0	12063000			0.0930539	-0.341516	Tb927.11.15520:mRNA-p1 | transcript=Tb927.11.15520:mRNA | gene=Tb927.11.15520 | organism=Trypanosoma_brucei_brucei_TREU927 | gene_product=hypothetical protein, conserved | transcript_product=hypothetical protein, conserved | location=Tb927_11_v5.1:4120912-	4	4	4	7.4	7.4	7.4	83.179	0	6.6024	83332000	3
Tb927.11.15750		0	0	0	0	2357800	0			0.0550224	-0.114501	Tb927.11.15750:mRNA-p1 | transcript=Tb927.11.15750:mRNA | gene=Tb927.11.15750 | organism=Trypanosoma_brucei_brucei_TREU927 | gene_product=AMP deaminase, putative | transcript_product=AMP deaminase, putative | location=Tb927_11_v5.1:4169058-4173311(-) | pro	1	1	1	1.1	1.1	1.1	163.21	0	3.2891	3697400	1
Tb927.11.15800		0	0	0	19797000	69407000	66286000			1.44109	2.92403	Tb927.11.15800:mRNA-p1 | transcript=Tb927.11.15800:mRNA | gene=Tb927.11.15800 | organism=Trypanosoma_brucei_brucei_TREU927 | gene_product=Cytokinesis initiation factor 1 | transcript_product=Cytokinesis initiation factor 1 | location=Tb927_11_v5.1:4181739-	6	6	6	9.1	9.1	9.1	89.585	0	49.123	264770000	11
Tb927.11.15900;Tb927.11.15880		0	144680000	0	0	0	0			0.344767	-1.46874	Tb927.11.15900:mRNA-p1 | transcript=Tb927.11.15900:mRNA | gene=Tb927.11.15900 | organism=Trypanosoma_brucei_brucei_TREU927 | gene_product=60S ribosomal protein L27, putative | transcript_product=60S ribosomal protein L27, putative | location=Tb927_11_v5.1:	5	5	5	26.3	26.3	26.3	15.581	0	12.496	208580000	12
Tb927.11.15970		0	0	0	0	0	0			0.169295	-0.395938	Tb927.11.15970:mRNA-p1 | transcript=Tb927.11.15970:mRNA | gene=Tb927.11.15970 | organism=Trypanosoma_brucei_brucei_TREU927 | gene_product=Guanine nucleotide exchange factor in Golgi transport N-terminal/Sec7 domain containing protein, putative | transcript	1	1	1	1.1	1.1	1.1	117.09	0.0022455	2.1736	116070000	3
Tb927.11.15980		0	0	0	0	0	0			0.412098	-0.74624	Tb927.11.15980:mRNA-p1 | transcript=Tb927.11.15980:mRNA | gene=Tb927.11.15980 | organism=Trypanosoma_brucei_brucei_TREU927 | gene_product=hypothetical protein, conserved | transcript_product=hypothetical protein, conserved | location=Tb927_11_v5.1:4231353-	2	2	2	9.4	9.4	9.4	54.556	0	4.4164	61264000	2
Tb927.11.15990		0	0	0	0	0	0			0.000974976	-0.00276184	Tb927.11.15990:mRNA-p1 | transcript=Tb927.11.15990:mRNA | gene=Tb927.11.15990 | organism=Trypanosoma_brucei_brucei_TREU927 | gene_product=Nucleoporin NUP109 | transcript_product=Nucleoporin NUP109 | location=Tb927_11_v5.1:4233369-4236374(-) | protein_lengt	15	15	15	18.1	18.1	18.1	108.72	0	92.084	943820000	42
Tb927.11.16020		0	0	4385900	0	0	0			0.738823	-0.940837	Tb927.11.16020:mRNA-p1 | transcript=Tb927.11.16020:mRNA | gene=Tb927.11.16020 | organism=Trypanosoma_brucei_brucei_TREU927 | gene_product=RNA-binding protein, putative | transcript_product=RNA-binding protein, putative | location=Tb927_11_v5.1:4243478-4244	1	1	1	2.3	2.3	2.3	50.194	0.00075586	2.2507	2834400	1
Tb927.11.16030		0	0	0	0	14259000	0			0.383879	-0.518563	Tb927.11.16030:mRNA-p1 | transcript=Tb927.11.16030:mRNA | gene=Tb927.11.16030 | organism=Trypanosoma_brucei_brucei_TREU927 | gene_product=proteasome regulatory non-ATP-ase subunit 7 | transcript_product=proteasome regulatory non-ATP-ase subunit 7 | locatio	2	2	2	4	4	4	45.549	0	3.4789	22361000	3
Tb927.11.16040		0	0	0	0	24783000	17156000			0.650435	1.28503	Tb927.11.16040:mRNA-p1 | transcript=Tb927.11.16040:mRNA | gene=Tb927.11.16040 | organism=Trypanosoma_brucei_brucei_TREU927 | gene_product=prefoldin subunit, putative | transcript_product=prefoldin subunit, putative | location=Tb927_11_v5.1:4247941-4249176(	3	3	3	9.7	9.7	9.7	45.436	0	6.2723	72162000	4
Tb927.11.16050		0	0	0	0	91448000	67995000			0.801231	2.25403	Tb927.11.16050:mRNA-p1 | transcript=Tb927.11.16050:mRNA | gene=Tb927.11.16050 | organism=Trypanosoma_brucei_brucei_TREU927 | gene_product=CS domain/TPR repeat, putative | transcript_product=CS domain/TPR repeat, putative | location=Tb927_11_v5.1:4249468-42	11	11	11	23.9	23.9	23.9	68.775	0	91.186	274760000	13
Tb927.11.16080		0	0	0	0	9708700	0			0.0453113	0.0868518	Tb927.11.16080:mRNA-p1 | transcript=Tb927.11.16080:mRNA | gene=Tb927.11.16080 | organism=Trypanosoma_brucei_brucei_TREU927 | gene_product=Soluble NSF attachment protein, SNAP, putative | transcript_product=Soluble NSF attachment protein, SNAP, putative | l	3	3	3	14.7	14.7	14.7	32.904	0	10.761	15225000	3
Tb927.11.16100		0	0	0	0	21093000	0			0.275065	0.475118	Tb927.11.16100:mRNA-p1 | transcript=Tb927.11.16100:mRNA | gene=Tb927.11.16100 | organism=Trypanosoma_brucei_brucei_TREU927 | gene_product=ubiquitin carboxyl-terminal hydrolase, putative | transcript_product=ubiquitin carboxyl-terminal hydrolase, putative |	5	5	5	5.3	5.3	5.3	131.25	0	15.548	33077000	5
Tb927.11.16130		0	19904000	0	0	27297000	32037000			0.788713	0.8035	Tb927.11.16130:mRNA-p1 | transcript=Tb927.11.16130:mRNA | gene=Tb927.11.16130 | organism=Trypanosoma_brucei_brucei_TREU927 | gene_product=nucleoside diphosphate kinase | transcript_product=nucleoside diphosphate kinase | location=Tb927_11_v5.1:4272000-4272	2	2	2	17.6	17.6	17.6	16.857	0	57.113	195210000	14
Tb927.11.16140		0	0	0	0	0	0			0.275619	-0.933412	Tb927.11.16140:mRNA-p1 | transcript=Tb927.11.16140:mRNA | gene=Tb927.11.16140 | organism=Trypanosoma_brucei_brucei_TREU927 | gene_product=DNA replication licensing factor MCM7 | transcript_product=DNA replication licensing factor MCM7 | location=Tb927_11_v	2	2	2	2.7	2.7	2.7	81.263	0	2.4178	6699300	2
Tb927.11.16320		0	0	0	0	3065400	0			0.385539	-0.997623	Tb927.11.16320:mRNA-p1 | transcript=Tb927.11.16320:mRNA | gene=Tb927.11.16320 | organism=Trypanosoma_brucei_brucei_TREU927 | gene_product=hypothetical protein, conserved | transcript_product=hypothetical protein, conserved | location=Tb927_11_v5.1:4329309-	1	1	1	13.6	13.6	13.6	17.008	0.003655	1.9442	4807000	1
Tb927.11.16400		0	22213000	0	0	0	0			0.860653	-1.65294	Tb927.11.16400:mRNA-p1 | transcript=Tb927.11.16400:mRNA | gene=Tb927.11.16400 | organism=Trypanosoma_brucei_brucei_TREU927 | gene_product=kinetoplast-associated protein 3, putative | transcript_product=kinetoplast-associated protein 3, putative | location=	2	2	2	5.9	5.9	5.9	36.609	0	5.5281	18491000	3
Tb927.11.16450		308330000	889210000	750720000	433160000	176050000	183310000			0.952322	-1.29337	Tb927.11.16450:mRNA-p1 | transcript=Tb927.11.16450:mRNA | gene=Tb927.11.16450 | organism=Trypanosoma_brucei_brucei_TREU927 | gene_product=hypothetical protein, conserved | transcript_product=hypothetical protein, conserved | location=Tb927_11_v5.1:4358837-	7	7	7	51.9	51.9	51.9	15.017	0	224.64	6178400000	84
Tb927.11.16590		0	0	0	0	0	0			0.206094	-0.549562	Tb927.11.16590:mRNA-p1 | transcript=Tb927.11.16590:mRNA | gene=Tb927.11.16590 | organism=Trypanosoma_brucei_brucei_TREU927 | gene_product=RNA-binding protein, putative | transcript_product=RNA-binding protein, putative | location=Tb927_11_v5.1:4405681-4407	1	1	1	3.7	3.7	3.7	49.84	0	3.1776	8459500	1
Tb927.11.16610		0	0	0	0	0	9043800			0.315171	-0.876947	Tb927.11.16610:mRNA-p1 | transcript=Tb927.11.16610:mRNA | gene=Tb927.11.16610 | organism=Trypanosoma_brucei_brucei_TREU927 | gene_product=zinc-finger of a C2HC-type, putative | transcript_product=zinc-finger of a C2HC-type, putative | location=Tb927_11_v5.	1	1	1	2.4	2.4	2.4	66.988	0.0091678	1.6851	18295000	1
Tb927.11.16810		0	0	0	0	27698000	0			0.119293	0.539364	Tb927.11.16810:mRNA-p1 | transcript=Tb927.11.16810:mRNA | gene=Tb927.11.16810 | organism=Trypanosoma_brucei_brucei_TREU927 | gene_product=dynein light intermediate chain D1bLIC, putative | transcript_product=dynein light intermediate chain D1bLIC, putative	3	3	3	8.1	8.1	8.1	45.168	0	17.078	56929000	3
Tb927.11.16830		0	0	0	0	6297100	0			0.0495277	-0.129514	Tb927.11.16830:mRNA-p1 | transcript=Tb927.11.16830:mRNA | gene=Tb927.11.16830 | organism=Trypanosoma_brucei_brucei_TREU927 | gene_product=Rab-like 5, small G protein | transcript_product=Rab-like 5, small G protein | location=Tb927_11_v5.1:4483931-4484590(	1	1	1	6.4	6.4	6.4	24.466	0	21.951	9874900	1
Tb927.11.16910		0	0	0	0	25674000	0			0.328026	0.697794	Tb927.11.16910:mRNA-p1 | transcript=Tb927.11.16910:mRNA | gene=Tb927.11.16910 | organism=Trypanosoma_brucei_brucei_TREU927 | gene_product=Serine hydrolase (FSH1)/RWD domain/50S ribosome-binding GTPase/GTPase of unknown function C-terminal, putative | trans	3	3	3	4.4	4.4	4.4	99.146	0	4.8391	59520000	4
Tb927.11.17000;Tb11.v5.0404		0	0	0	20210000	134480000	88087000			1.21318	2.6596	Tb927.11.17000:mRNA-p1 | transcript=Tb927.11.17000:mRNA | gene=Tb927.11.17000 | organism=Trypanosoma_brucei_brucei_TREU927 | gene_product=AIR9-like protein | transcript_product=AIR9-like protein | location=Tb927_11_v5.1:4532213-4535212(-) | protein_length=	13	13	13	20.1	20.1	20.1	109.72	0	104.33	415440000	25
Tb927.11.1740		0	0	0	0	58007000	38818000			0.631229	1.49372	Tb927.11.1740:mRNA-p1 | transcript=Tb927.11.1740:mRNA | gene=Tb927.11.1740 | organism=Trypanosoma_brucei_brucei_TREU927 | gene_product=intraflagellar transport protein 88 | transcript_product=intraflagellar transport protein 88 | location=Tb927_11_v5.1:526	6	6	6	10.4	10.4	10.4	89.754	0	28.72	166840000	8
Tb927.11.1750		0	0	0	0	0	0			0.0048867	-0.0120595	Tb927.11.1750:mRNA-p1 | transcript=Tb927.11.1750:mRNA | gene=Tb927.11.1750 | organism=Trypanosoma_brucei_brucei_TREU927 | gene_product=hypothetical protein, conserved | transcript_product=hypothetical protein, conserved | location=Tb927_11_v5.1:529782-5307	5	5	5	13.8	13.8	13.8	34.911	0	23.408	126260000	15
Tb927.11.1770		0	0	0	0	54349000	0			0.555946	1.29795	Tb927.11.1770:mRNA-p1 | transcript=Tb927.11.1770:mRNA | gene=Tb927.11.1770 | organism=Trypanosoma_brucei_brucei_TREU927 | gene_product=hypothetical protein, conserved | transcript_product=hypothetical protein, conserved | location=Tb927_11_v5.1:534232-5349	2	2	2	13.3	13.3	13.3	25.183	0	13.29	101300000	3
Tb927.11.1800		0	0	0	0	0	0			0.387539	-0.742584	Tb927.11.1800:mRNA-p1 | transcript=Tb927.11.1800:mRNA | gene=Tb927.11.1800 | organism=Trypanosoma_brucei_brucei_TREU927 | gene_product=histone H1 | transcript_product=histone H1 | location=Tb927_11_v5.1:538008-538250(-) | protein_length=80 | sequence_SO=ch	1	1	1	11.2	11.2	11.2	8.1191	0	2.2646	159330000	7
Tb927.11.1970		0	0	0	0	0	0			0.246612	-0.733205	Tb927.11.1970:mRNA-p1 | transcript=Tb927.11.1970:mRNA | gene=Tb927.11.1970 | organism=Trypanosoma_brucei_brucei_TREU927 | gene_product=hypothetical protein, conserved | transcript_product=hypothetical protein, conserved | location=Tb927_11_v5.1:573210-5740	1	1	1	4.4	4.4	4.4	30.39	0.001506	2.2296	136960000	5
Tb927.11.1980		71622000	158320000	122870000	235650000	175450000	222220000			1.17925	0.907082	Tb927.11.1980:mRNA-p1 | transcript=Tb927.11.1980:mRNA | gene=Tb927.11.1980 | organism=Trypanosoma_brucei_brucei_TREU927 | gene_product=zinc finger protein family member, putative | transcript_product=zinc finger protein family member, putative | location=T	17	17	17	41.2	41.2	41.2	58.459	0	214.48	2770300000	107
Tb927.11.1990		0	0	0	0	37962000	50908000			1.21009	2.23216	Tb927.11.1990:mRNA-p1 | transcript=Tb927.11.1990:mRNA | gene=Tb927.11.1990 | organism=Trypanosoma_brucei_brucei_TREU927 | gene_product=arginyl-tRNA synthetase, putative | transcript_product=arginyl-tRNA synthetase, putative | location=Tb927_11_v5.1:578450-	9	9	9	15.2	15.2	15.2	78.432	0	37.998	501450000	29
Tb927.11.2060;Tb927.11.2050		0	31386000	0	0	0	0			0.866323	-1.67545	Tb927.11.2060:mRNA-p1 | transcript=Tb927.11.2060:mRNA | gene=Tb927.11.2060 | organism=Trypanosoma_brucei_brucei_TREU927 | gene_product=60S acidic ribosomal protein P0, putative | transcript_product=60S acidic ribosomal protein P0, putative | location=Tb927	4	4	4	17.9	17.9	17.9	34.627	0	8.2652	27891000	4
Tb927.11.2110		0	0	0	0	0	57304000			0.470493	1.47716	Tb927.11.2110:mRNA-p1 | transcript=Tb927.11.2110:mRNA | gene=Tb927.11.2110 | organism=Trypanosoma_brucei_brucei_TREU927 | gene_product=Snf7, putative | transcript_product=Snf7, putative | location=Tb927_11_v5.1:601276-601920(+) | protein_length=214 | seque	4	4	4	19.6	19.6	19.6	24.813	0	23.208	339660000	12
Tb927.11.220		0	0	0	0	4940300	0			0.0786522	0.119202	Tb927.11.220:mRNA-p1 | transcript=Tb927.11.220:mRNA | gene=Tb927.11.220 | organism=Trypanosoma_brucei_brucei_TREU927 | gene_product=hypothetical protein, conserved | transcript_product=hypothetical protein, conserved | location=Tb927_11_v5.1:48524-49474(-)	1	1	1	3.8	3.8	3.8	35.25	0.0029652	2.0991	7747300	0
Tb927.11.2230		0	0	0	0	52968000	0			0.309711	0.919544	Tb927.11.2230:mRNA-p1 | transcript=Tb927.11.2230:mRNA | gene=Tb927.11.2230 | organism=Trypanosoma_brucei_brucei_TREU927 | gene_product=carnitine O-acetyltransferase, putative | transcript_product=carnitine O-acetyltransferase, putative | location=Tb927_11_	7	7	7	10.4	10.4	10.4	82.426	0	26.563	208280000	9
Tb927.11.2260		0	0	0	0	0	8128300			0.737829	-0.626217	Tb927.11.2260:mRNA-p1 | transcript=Tb927.11.2260:mRNA | gene=Tb927.11.2260 | organism=Trypanosoma_brucei_brucei_TREU927 | gene_product=Eukaryotic translation initiation factor 4E-1 | transcript_product=Eukaryotic translation initiation factor 4E-1 | locati	4	4	4	19.7	19.7	19.7	26.024	0	58.729	79600000	3
Tb927.11.2280		0	0	0	0	21293000	0			0.00400332	-0.0146313	Tb927.11.2280:mRNA-p1 | transcript=Tb927.11.2280:mRNA | gene=Tb927.11.2280 | organism=Trypanosoma_brucei_brucei_TREU927 | gene_product=BRO1-like domain/ALIX V-shaped domain binding to HIV, putative | transcript_product=BRO1-like domain/ALIX V-shaped domain	2	2	2	2.3	2.3	2.3	97.079	0	2.7779	150750000	6
Tb927.11.2300		0	0	0	0	18537000	0			0.315213	0.653875	Tb927.11.2300:mRNA-p1 | transcript=Tb927.11.2300:mRNA | gene=Tb927.11.2300 | organism=Trypanosoma_brucei_brucei_TREU927 | gene_product=eukaryotic peptide chain release factor subunit 1, putative | transcript_product=eukaryotic peptide chain release factor	2	2	2	4.9	4.9	4.9	50.976	0	6.4326	40247000	6
Tb927.11.2340		0	0	0	0	0	0			0.0476486	-0.172004	Tb927.11.2340:mRNA-p1 | transcript=Tb927.11.2340:mRNA | gene=Tb927.11.2340 | organism=Trypanosoma_brucei_brucei_TREU927 | gene_product=hypothetical protein, conserved | transcript_product=hypothetical protein, conserved | location=Tb927_11_v5.1:669889-6714	6	6	6	10.8	10.8	10.8	58.674	0	10.645	143080000	10
Tb927.11.2350		0	0	0	0	0	0			0.687149	-0.927452	Tb927.11.2350:mRNA-p1 | transcript=Tb927.11.2350:mRNA | gene=Tb927.11.2350 | organism=Trypanosoma_brucei_brucei_TREU927 | gene_product=hypothetical protein, conserved | transcript_product=hypothetical protein, conserved | location=Tb927_11_v5.1:675655-6763	1	1	1	7.2	7.2	7.2	26.775	0	2.3728	16217000	2
Tb927.11.2410		0	0	0	0	0	34434000			0.402876	0.979018	Tb927.11.2410:mRNA-p1 | transcript=Tb927.11.2410:mRNA | gene=Tb927.11.2410 | organism=Trypanosoma_brucei_brucei_TREU927 | gene_product=Flabarin, putative | transcript_product=Flabarin, putative | location=Tb927_11_v5.1:701086-701754(-) | protein_length=222	2	2	2	7.7	7.7	7.7	24.58	0	3.5767	124280000	2
Tb927.11.2490		0	0	0	0	6103000	0			0.716104	-1.06557	Tb927.11.2490:mRNA-p1 | transcript=Tb927.11.2490:mRNA | gene=Tb927.11.2490 | organism=Trypanosoma_brucei_brucei_TREU927 | gene_product=Unc104-like kinesin, putative | transcript_product=Unc104-like kinesin, putative | location=Tb927_11_v5.1:730054-734772(-	3	3	3	2.8	2.8	2.8	172.38	0	5.8951	15020000	3
Tb927.11.2510		0	1451600	0	0	0	0			0.226487	-0.792485	Tb927.11.2510:mRNA-p1 | transcript=Tb927.11.2510:mRNA | gene=Tb927.11.2510 | organism=Trypanosoma_brucei_brucei_TREU927 | gene_product=NUC173 domain containing protein, putative | transcript_product=NUC173 domain containing protein, putative | location=Tb9	2	2	2	1.6	1.6	1.6	145.69	0	2.3883	1208300	1
Tb927.11.2550		0	0	0	0	2397700	0			0.210377	-0.442143	Tb927.11.2550:mRNA-p1 | transcript=Tb927.11.2550:mRNA | gene=Tb927.11.2550 | organism=Trypanosoma_brucei_brucei_TREU927 | gene_product=recombinase rad51, putative | transcript_product=recombinase rad51, putative | location=Tb927_11_v5.1:750008-751531(-) |	3	3	3	6.3	6.3	6.3	54.542	0	3.9784	3760000	3
Tb927.11.2640		0	0	0	0	0	0			0.136738	-0.433042	Tb927.11.2640:mRNA-p1 | transcript=Tb927.11.2640:mRNA | gene=Tb927.11.2640 | organism=Trypanosoma_brucei_brucei_TREU927 | gene_product=Nucleolar protein 53 | transcript_product=Nucleolar protein 53 | location=Tb927_11_v5.1:774960-776420(-) | protein_length	6	6	6	11.1	11.1	11.1	53.387	0	11.078	517690000	17
Tb927.11.2650		0	1354500	0	0	0	0			0.0167221	0.0561479	Tb927.11.2650:mRNA-p1 | transcript=Tb927.11.2650:mRNA | gene=Tb927.11.2650 | organism=Trypanosoma_brucei_brucei_TREU927 | gene_product=heat shock protein 84, putative | transcript_product=heat shock protein 84, putative | location=Tb927_11_v5.1:777488-7797	1	1	1	2	2	2	84.2	0.0064194	1.7488	1127600	1
Tb927.11.2670		0	0	0	0	0	0			0.081126	-0.182629	Tb927.11.2670:mRNA-p1 | transcript=Tb927.11.2670:mRNA | gene=Tb927.11.2670 | organism=Trypanosoma_brucei_brucei_TREU927 | gene_product=Nucleoporin NUP59 | transcript_product=Nucleoporin NUP59 | location=Tb927_11_v5.1:783432-785069(-) | protein_length=545 |	5	5	5	12.7	12.7	12.7	58.822	0	22.549	125070000	7
Tb927.11.2760		0	0	0	0	0	0			0.0550641	-0.152764	Tb927.11.2760:mRNA-p1 | transcript=Tb927.11.2760:mRNA | gene=Tb927.11.2760 | organism=Trypanosoma_brucei_brucei_TREU927 | gene_product=hypothetical protein, conserved | transcript_product=hypothetical protein, conserved | location=Tb927_11_v5.1:809061-8101	3	3	3	16.9	16.9	16.9	38.63	0	24.848	56190000	5
Tb927.11.2860		0	0	0	0	16284000	0			0.343306	0.713466	Tb927.11.2860:mRNA-p1 | transcript=Tb927.11.2860:mRNA | gene=Tb927.11.2860 | organism=Trypanosoma_brucei_brucei_TREU927 | gene_product=hypothetical protein, conserved | transcript_product=hypothetical protein, conserved | location=Tb927_11_v5.1:840110-8424	2	2	2	2.9	2.9	2.9	83.077	0	4.8519	38069000	3
Tb927.11.2910		0	0	0	0	0	0			0.0992895	0.24908	Tb927.11.2910:mRNA-p1 | transcript=Tb927.11.2910:mRNA | gene=Tb927.11.2910 | organism=Trypanosoma_brucei_brucei_TREU927 | gene_product=phosphoglycerate mutase, putative | transcript_product=phosphoglycerate mutase, putative | location=Tb927_11_v5.1:852459-	2	2	2	7	7	7	43.738	0	5.3103	15024000	2
Tb927.11.2950		0	0	0	0	0	0			0.746421	-1.10246	Tb927.11.2950:mRNA-p1 | transcript=Tb927.11.2950:mRNA | gene=Tb927.11.2950 | organism=Trypanosoma_brucei_brucei_TREU927 | gene_product=Nucleoporin NUP89 | transcript_product=Nucleoporin NUP89 | location=Tb927_11_v5.1:858822-861212(-) | protein_length=796 |	7	7	7	9.5	9.5	9.5	89.154	0	37.538	119730000	12
Tb927.11.300		0	0	0	0	0	0			0.11224	-0.161479	Tb927.11.300:mRNA-p1 | transcript=Tb927.11.300:mRNA | gene=Tb927.11.300 | organism=Trypanosoma_brucei_brucei_TREU927 | gene_product=hypothetical protein, conserved | transcript_product=hypothetical protein, conserved | location=Tb927_11_v5.1:67856-68410(-)	1	1	1	6.5	6.5	6.5	21.066	0	7.0795	29717000	3
Tb927.11.3030		0	0	0	0	13306000	0			0.275166	0.481242	Tb927.11.3030:mRNA-p1 | transcript=Tb927.11.3030:mRNA | gene=Tb927.11.3030 | organism=Trypanosoma_brucei_brucei_TREU927 | gene_product=phosphoribosylpyrophosphate synthetase, putative | transcript_product=phosphoribosylpyrophosphate synthetase, putative |	2	2	2	10.4	10.4	10.4	39.402	0	4.8312	50401000	7
Tb927.11.3070		0	0	0	0	0	0			0.370428	-0.491507	Tb927.11.3070:mRNA-p1 | transcript=Tb927.11.3070:mRNA | gene=Tb927.11.3070 | organism=Trypanosoma_brucei_brucei_TREU927 | gene_product=ribosome assembly protein RRB1, putative | transcript_product=ribosome assembly protein RRB1, putative | location=Tb927_1	10	10	10	26.6	26.6	26.6	64.324	0	106.52	87312000	18
Tb927.11.3140		0	48740000	0	0	34955000	0			0.0594958	-0.202986	Tb927.11.3140:mRNA-p1 | transcript=Tb927.11.3140:mRNA | gene=Tb927.11.3140 | organism=Trypanosoma_brucei_brucei_TREU927 | gene_product=dual specificity tyrosine-phosphorylation-regulated kinase 2, putative | transcript_product=dual specificity tyrosine-pho	10	10	10	25.7	25.7	25.7	51.581	0	89.128	646910000	54
Tb927.2.6090;Tb927.11.3230		0	147770000	0	156970000	0	0			0.181045	-1.16541	Tb927.2.6090:mRNA-p1 | transcript=Tb927.2.6090:mRNA | gene=Tb927.2.6090 | organism=Trypanosoma_brucei_brucei_TREU927 | gene_product=60S ribosomal protein L44 | transcript_product=60S ribosomal protein L44 | location=Tb927_02_v5.1:1099561-1099881(+) | prote	8	8	8	38.7	38.7	38.7	12.454	0	17.337	1779300000	38
Tb927.11.3240		0	0	0	0	4783800	0			0.266838	0.72636	Tb927.11.3240:mRNA-p1 | transcript=Tb927.11.3240:mRNA | gene=Tb927.11.3240 | organism=Trypanosoma_brucei_brucei_TREU927 | gene_product=T-complex protein 1, zeta subunit, putative | transcript_product=T-complex protein 1, zeta subunit, putative | location=T	2	2	2	5.9	5.9	5.9	59.579	0	7.8286	18405000	4
Tb927.11.3350		0	0	0	0	0	0			0.736323	-0.944446	Tb927.11.3350:mRNA-p1 | transcript=Tb927.11.3350:mRNA | gene=Tb927.11.3350 | organism=Trypanosoma_brucei_brucei_TREU927 | gene_product=phospholipid-transporting ATPase 1-like protein, putative | transcript_product=phospholipid-transporting ATPase 1-like pr	1	1	1	1	1	1	126.55	0	3.9182	1359200000	5
Tb927.11.3380		0	0	0	0	0	0			0.247756	-0.596728	Tb927.11.3380:mRNA-p1 | transcript=Tb927.11.3380:mRNA | gene=Tb927.11.3380 | organism=Trypanosoma_brucei_brucei_TREU927 | gene_product=Ran-binding protein 1, putative | transcript_product=Ran-binding protein 1, putative | location=Tb927_11_v5.1:991911-9923	5	5	5	29.9	29.9	29.9	17.703	0	8.6677	176030000	11
Tb927.11.3390		0	0	0	0	0	5411400			0.187716	0.552794	Tb927.11.3390:mRNA-p1 | transcript=Tb927.11.3390:mRNA | gene=Tb927.11.3390 | organism=Trypanosoma_brucei_brucei_TREU927 | gene_product=Concanavalin A-like lectin/glucanases superfamily/SPRY domain/HECT-domain (ubiquitin-transferase), putative | transcript_	5	5	5	2.6	2.6	2.6	486.55	0	10.43	114490000	5
Tb927.11.3490		0	0	0	0	361290000	377800000			0.999828	3.89987	Tb927.11.3490:mRNA-p1 | transcript=Tb927.11.3490:mRNA | gene=Tb927.11.3490 | organism=Trypanosoma_brucei_brucei_TREU927 | gene_product=hypothetical protein, conserved | transcript_product=hypothetical protein, conserved | location=Tb927_11_v5.1:1032022-103	23	23	23	42	42	42	87.8	0	286.31	1341800000	36
Tb927.11.350		0	0	0	0	4496700	0			0.276456	-0.450691	Tb927.11.350:mRNA-p1 | transcript=Tb927.11.350:mRNA | gene=Tb927.11.350 | organism=Trypanosoma_brucei_brucei_TREU927 | gene_product=RNA-binding protein, putative | transcript_product=RNA-binding protein, putative | location=Tb927_11_v5.1:80378-81685(-) | p	2	2	2	3.9	3.9	3.9	47.513	0	2.659	7051700	2
Tb927.11.3500		0	0	0	26010000	68669000	45417000			2.19563	2.53802	Tb927.11.3500:mRNA-p1 | transcript=Tb927.11.3500:mRNA | gene=Tb927.11.3500 | organism=Trypanosoma_brucei_brucei_TREU927 | gene_product=Dpy-30 motif containing protein, putative | transcript_product=Dpy-30 motif containing protein, putative | location=Tb927	9	9	9	12.9	12.9	12.9	115.19	0	53.45	233630000	18
Tb927.11.370		0	0	0	0	0	0			0.54762	-0.740153	Tb927.11.370:mRNA-p1 | transcript=Tb927.11.370:mRNA | gene=Tb927.11.370 | organism=Trypanosoma_brucei_brucei_TREU927 | gene_product=repressor activator protein 1 | transcript_product=repressor activator protein 1 | location=Tb927_11_v5.1:85145-87712(-) | p	5	5	5	6.2	6.2	6.2	92.869	0	16.52	70626000	7
Tb927.11.3730		0	0	0	0	67113000	87973000			0.792413	2.39773	Tb927.11.3730:mRNA-p1 | transcript=Tb927.11.3730:mRNA | gene=Tb927.11.3730 | organism=Trypanosoma_brucei_brucei_TREU927 | gene_product=leucyl-tRNA synthetase, putative | transcript_product=leucyl-tRNA synthetase, putative | location=Tb927_11_v5.1:1098860-1	9	9	9	11.7	11.7	11.7	121.82	0	146.36	292260000	14
Tb927.11.3840		0	75695000	49567000	0	0	0			1.27987	-2.4898	Tb927.11.3840:mRNA-p1 | transcript=Tb927.11.3840:mRNA | gene=Tb927.11.3840 | organism=Trypanosoma_brucei_brucei_TREU927 | gene_product=hypothetical protein, conserved | transcript_product=hypothetical protein, conserved | location=Tb927_11_v5.1:1123381-112	13	13	13	26.2	26.2	26.2	51.411	0	34.529	326280000	38
Tb927.11.3890		0	0	0	0	0	0			0.699727	-0.795504	Tb927.11.3890:mRNA-p1 | transcript=Tb927.11.3890:mRNA | gene=Tb927.11.3890 | organism=Trypanosoma_brucei_brucei_TREU927 | gene_product=N(2), N(2)-dimethylguanosine tRNA methyltransferase, putative | transcript_product=N(2), N(2)-dimethylguanosine tRNA meth	2	2	2	3.2	3.2	3.2	78.84	0.0029828	2.1334	15899000	2
Tb927.11.4180		0	0	0	0	8650200	0			0.0536272	0.120227	Tb927.11.4180:mRNA-p1 | transcript=Tb927.11.4180:mRNA | gene=Tb927.11.4180 | organism=Trypanosoma_brucei_brucei_TREU927 | gene_product=PSP1 C-terminal conserved region, putative | transcript_product=PSP1 C-terminal conserved region, putative | location=Tb9	2	2	2	3.9	3.9	3.9	55.629	0	2.3546	13565000	0
Tb927.11.4360		0	0	0	0	80259000	65350000			0.533745	1.80949	Tb927.11.4360:mRNA-p1 | transcript=Tb927.11.4360:mRNA | gene=Tb927.11.4360 | organism=Trypanosoma_brucei_brucei_TREU927 | gene_product=Protein of unknown function (DUF1014), putative | transcript_product=Protein of unknown function (DUF1014), putative | lo	6	6	6	31.5	31.5	31.5	29.673	0	166.38	279410000	12
Tb927.11.440		0	0	0	0	13607000	0			0.0644973	0.153845	Tb927.11.440:mRNA-p1 | transcript=Tb927.11.440:mRNA | gene=Tb927.11.440 | organism=Trypanosoma_brucei_brucei_TREU927 | gene_product=conserved protein | transcript_product=conserved protein | location=Tb927_11_v5.1:97940-98821(-) | protein_length=293 | sequ	2	2	2	8.2	8.2	8.2	33.107	0	32.82	21337000	2
Tb927.11.4420		0	0	0	0	53320000	89786000			0.954098	2.32935	Tb927.11.4420:mRNA-p1 | transcript=Tb927.11.4420:mRNA | gene=Tb927.11.4420 | organism=Trypanosoma_brucei_brucei_TREU927 | gene_product=hypothetical protein, conserved | transcript_product=hypothetical protein, conserved | location=Tb927_11_v5.1:1280598-128	9	9	9	19.1	19.1	19.1	59.291	0	149.98	342160000	17
Tb927.11.4520		0	0	0	0	0	0			0.598184	-1.06607	Tb927.11.4520:mRNA-p1 | transcript=Tb927.11.4520:mRNA | gene=Tb927.11.4520 | organism=Trypanosoma_brucei_brucei_TREU927 | gene_product=hypothetical protein, conserved | transcript_product=hypothetical protein, conserved | location=Tb927_11_v5.1:1311106-131	4	4	4	3.2	3.2	3.2	154.95	0	7.584	14129000	4
Tb927.11.4660		0	0	0	0	200210000	265690000			0.478745	2.17688	Tb927.11.4660:mRNA-p1 | transcript=Tb927.11.4660:mRNA | gene=Tb927.11.4660 | organism=Trypanosoma_brucei_brucei_TREU927 | gene_product=Kinesin-13 2 | transcript_product=Kinesin-13 2 | location=Tb927_11_v5.1:1344647-1346719(+) | protein_length=690 | sequenc	5	5	5	12.8	12.8	12.8	76.989	0	60.872	755770000	8
Tb927.11.4710		0	0	0	0	0	3528000			0.833592	-1.39838	Tb927.11.4710:mRNA-p1 | transcript=Tb927.11.4710:mRNA | gene=Tb927.11.4710 | organism=Trypanosoma_brucei_brucei_TREU927 | gene_product=hypothetical protein, conserved | transcript_product=hypothetical protein, conserved | location=Tb927_11_v5.1:1358135-135	1	1	1	6.6	6.6	6.6	46.735	0	4.7722	16241000	2
Tb927.11.4800		0	0	0	0	33074000	26875000			0.712306	1.32038	Tb927.11.4800:mRNA-p1 | transcript=Tb927.11.4800:mRNA | gene=Tb927.11.4800 | organism=Trypanosoma_brucei_brucei_TREU927 | gene_product=clathrin coat assembly protein, putative | transcript_product=clathrin coat assembly protein, putative | location=Tb927_1	6	6	6	17.5	17.5	17.5	54.924	0	99.178	107640000	9
Tb927.11.4880		0	0	0	0	2500800	0			0.238994	-0.408738	Tb927.11.4880:mRNA-p1 | transcript=Tb927.11.4880:mRNA | gene=Tb927.11.4880 | organism=Trypanosoma_brucei_brucei_TREU927 | gene_product=Calmodulin-binding, putative | transcript_product=Calmodulin-binding, putative | location=Tb927_11_v5.1:1397126-1397950(+	2	2	2	7.3	7.3	7.3	30.214	0	2.7334	3921700	2
Tb927.11.4930		0	0	0	0	23410000	0			0.237906	0.554715	Tb927.11.4930:mRNA-p1 | transcript=Tb927.11.4930:mRNA | gene=Tb927.11.4930 | organism=Trypanosoma_brucei_brucei_TREU927 | gene_product=Phosducin, putative | transcript_product=Phosducin, putative | location=Tb927_11_v5.1:1406973-1407704(+) | protein_length	3	3	3	19.8	19.8	19.8	27.878	0	14.718	54198000	5
Tb927.11.4980		0	0	0	0	0	0			0.37294	-0.73957	Tb927.11.4980:mRNA-p1 | transcript=Tb927.11.4980:mRNA | gene=Tb927.11.4980 | organism=Trypanosoma_brucei_brucei_TREU927 | gene_product=ATP-dependent DEAD/H RNA helicase, putative | transcript_product=ATP-dependent DEAD/H RNA helicase, putative | location=T	6	6	6	13.8	13.8	13.8	65.274	0	27.218	33968000	9
Tb927.11.5300		0	0	0	0	77716000	107240000			0.656014	2.54934	Tb927.11.5300:mRNA-p1 | transcript=Tb927.11.5300:mRNA | gene=Tb927.11.5300 | organism=Trypanosoma_brucei_brucei_TREU927 | gene_product=Kinesin-13 3, putative | transcript_product=Kinesin-13 3, putative | location=Tb927_11_v5.1:1510715-1512415(+) | protein_	17	17	17	43.8	43.8	43.8	62.524	0	135.82	325900000	26
Tb927.11.5400		0	0	0	35146000	104340000	74643000			2.11486	2.59056	Tb927.11.5400:mRNA-p1 | transcript=Tb927.11.5400:mRNA | gene=Tb927.11.5400 | organism=Trypanosoma_brucei_brucei_TREU927 | gene_product=signal recognition particle 54 kDa | transcript_product=signal recognition particle 54 kDa | location=Tb927_11_v5.1:15356	10	10	10	22	22	22	53.374	0	22.157	350250000	16
Tb927.11.5470		0	0	0	0	21406000	0			0.0934797	0.224592	Tb927.11.5470:mRNA-p1 | transcript=Tb927.11.5470:mRNA | gene=Tb927.11.5470 | organism=Trypanosoma_brucei_brucei_TREU927 | gene_product=hypothetical protein, conserved | transcript_product=hypothetical protein, conserved | location=Tb927_11_v5.1:1554316-155	8	8	8	25.2	25.2	25.2	45.653	0	38.593	150290000	14
Tb927.11.550		0	0	0	0	30884000	0			0.0189459	0.0647221	Tb927.11.550:mRNA-p1 | transcript=Tb927.11.550:mRNA | gene=Tb927.11.550 | organism=Trypanosoma_brucei_brucei_TREU927 | gene_product=Suppressor of clathrin deficiency 6, putative | transcript_product=Suppressor of clathrin deficiency 6, putative | location=	5	5	5	17.1	17.1	17.1	31.292	0	8.7303	205940000	15
Tb927.11.5520	triosephosphate isomerase, TIM	0	24557000	19644000	0	0	0			1.17298	-2.47908	Tb927.11.5520:mRNA-p1 | transcript=Tb927.11.5520:mRNA | gene=Tb927.11.5520 | organism=Trypanosoma_brucei_brucei_TREU927 | gene_product=triosephosphate isomerase | transcript_product=triosephosphate isomerase | location=Tb927_11_v5.1:1567338-1568090(+) | pr	4	4	4	18	18	18	26.819	0	12.068	50990000	8
Tb927.11.5690		0	0	0	0	9397000	0			0.00390964	0.00787608	Tb927.11.5690:mRNA-p1 | transcript=Tb927.11.5690:mRNA | gene=Tb927.11.5690 | organism=Trypanosoma_brucei_brucei_TREU927 | gene_product=SWI/SNF-related matrix-associated actin-dependent regulator of chromatin subfamily-related, putative | transcript_product	4	4	4	5.1	5.1	5.1	119.44	0	11.483	22392000	4
Tb927.11.5700		0	0	0	0	58363000	0			0.220985	0.886272	Tb927.11.5700:mRNA-p1 | transcript=Tb927.11.5700:mRNA | gene=Tb927.11.5700 | organism=Trypanosoma_brucei_brucei_TREU927 | gene_product=hypothetical protein, conserved | transcript_product=hypothetical protein, conserved | location=Tb927_11_v5.1:1608840-161	10	10	10	8.5	8.5	8.5	191.27	0	39.177	116550000	11
Tb927.11.5850		0	41164000	0	52174000	54557000	33261000			0.923639	1.5891	Tb927.11.5850:mRNA-p1 | transcript=Tb927.11.5850:mRNA | gene=Tb927.11.5850 | organism=Trypanosoma_brucei_brucei_TREU927 | gene_product=RNA-binding protein 38, putative | transcript_product=RNA-binding protein 38, putative | location=Tb927_11_v5.1:1657002-1	12	12	12	35.2	35.2	35.2	51.629	0	92.801	539190000	34
Tb927.3.4360;Tb927.11.6140		0	0	0	0	0	0			0.0873904	-0.304564	Tb927.3.4360:mRNA-p1 | transcript=Tb927.3.4360:mRNA | gene=Tb927.3.4360 | organism=Trypanosoma_brucei_brucei_TREU927 | gene_product=40S ribosomal protein S15A, putative | transcript_product=40S ribosomal protein S15A, putative | location=Tb927_03_v5.1:1223	2	2	2	11.5	11.5	11.5	14.645	0	2.8345	12412000	3
Tb927.11.6160		0	0	0	0	107000000	27468000			0.560396	1.86837	Tb927.11.6160:mRNA-p1 | transcript=Tb927.11.6160:mRNA | gene=Tb927.11.6160 | organism=Trypanosoma_brucei_brucei_TREU927 | gene_product=eukaryotic release factor 3, putative | transcript_product=eukaryotic release factor 3, putative | location=Tb927_11_v5.1	10	10	10	19.1	19.1	19.1	76.914	0	137.65	243830000	17
Tb927.11.6200;Tb927.11.6180		83660000	498720000	172720000	120050000	0	0			1.01727	-4.17259	Tb927.11.6200:mRNA-p1 | transcript=Tb927.11.6200:mRNA | gene=Tb927.11.6200 | organism=Trypanosoma_brucei_brucei_TREU927 | gene_product=60S ribosomal protein L28, putative | transcript_product=60S ribosomal protein L28, putative | location=Tb927_11_v5.1:174	6	6	6	37.7	37.7	37.7	16.861	0	77.129	1682100000	49
Tb927.11.6280		0	0	0	0	13166000	15810000			0.0615705	0.145697	Tb927.11.6280:mRNA-p1 | transcript=Tb927.11.6280:mRNA | gene=Tb927.11.6280 | organism=Trypanosoma_brucei_brucei_TREU927 | gene_product=pyruvate phosphate dikinase | transcript_product=pyruvate phosphate dikinase | location=Tb927_11_v5.1:1768333-1771074(-)	11	11	11	15.6	15.6	15.6	100.45	0	35.627	118670000	17
Tb927.11.630		0	0	0	0	4414900	0			0.296359	-0.723785	Tb927.11.630:mRNA-p1 | transcript=Tb927.11.630:mRNA | gene=Tb927.11.630 | organism=Trypanosoma_brucei_brucei_TREU927 | gene_product=RNA polymerase I second largest subunit | transcript_product=RNA polymerase I second largest subunit | location=Tb927_11_v5.	2	2	2	1.6	1.6	1.6	179.49	0	3.6594	12937000	2
Tb927.11.6330		0	0	0	0	32291000	37017000			1.15346	1.59175	Tb927.11.6330:mRNA-p1 | transcript=Tb927.11.6330:mRNA | gene=Tb927.11.6330 | organism=Trypanosoma_brucei_brucei_TREU927 | gene_product=6-phosphogluconolactonase | transcript_product=6-phosphogluconolactonase | location=Tb927_11_v5.1:1782237-1783037(-) | pr	4	4	4	19.9	19.9	19.9	28.65	0	27.752	135620000	6
Tb927.11.6340		0	0	0	0	20000000	0			0.301483	-0.622325	Tb927.11.6340:mRNA-p1 | transcript=Tb927.11.6340:mRNA | gene=Tb927.11.6340 | organism=Trypanosoma_brucei_brucei_TREU927 | gene_product=PUB domain containing protein, putative | transcript_product=PUB domain containing protein, putative | location=Tb927_11_	8	8	8	22	22	22	45.429	0	29.21	257820000	25
Tb927.11.6360		0	8108700	0	0	0	0			0.877028	-1.91937	Tb927.11.6360:mRNA-p1 | transcript=Tb927.11.6360:mRNA | gene=Tb927.11.6360 | organism=Trypanosoma_brucei_brucei_TREU927 | gene_product=60S ribosomal protein L24, putative | transcript_product=60S ribosomal protein L24, putative | location=Tb927_11_v5.1:178	2	2	2	12	12	12	22.732	0	2.3076	6750000	2
Tb927.11.6390		0	0	0	0	0	9257200			0.875972	-1.51995	Tb927.11.6390:mRNA-p1 | transcript=Tb927.11.6390:mRNA | gene=Tb927.11.6390 | organism=Trypanosoma_brucei_brucei_TREU927 | gene_product=START domain containing protein, putative | transcript_product=START domain containing protein, putative | location=Tb927	3	3	3	12.3	12.3	12.3	32.852	0	8.4337	47701000	3
Tb927.11.6410		0	0	0	0	14109000	0			0.300257	-0.73295	Tb927.11.6410:mRNA-p1 | transcript=Tb927.11.6410:mRNA | gene=Tb927.11.6410 | organism=Trypanosoma_brucei_brucei_TREU927 | gene_product=regulator of nonsense transcripts 2 | transcript_product=regulator of nonsense transcripts 2 | location=Tb927_11_v5.1:180	2	2	2	1.2	1.2	1.2	162.5	0	2.4021	22126000	2
Tb927.11.6430		0	0	0	14763000	116970000	36999000			0.797564	1.93272	Tb927.11.6430:mRNA-p1 | transcript=Tb927.11.6430:mRNA | gene=Tb927.11.6430 | organism=Trypanosoma_brucei_brucei_TREU927 | gene_product=hypothetical protein, conserved | transcript_product=hypothetical protein, conserved | location=Tb927_11_v5.1:1813353-181	17	17	17	16.5	16.5	16.5	134.73	0	82.97	276860000	23
Tb927.11.6460		0	0	0	0	94891000	77212000			1.45224	3.1766	Tb927.11.6460:mRNA-p1 | transcript=Tb927.11.6460:mRNA | gene=Tb927.11.6460 | organism=Trypanosoma_brucei_brucei_TREU927 | gene_product=hypothetical protein, conserved | transcript_product=hypothetical protein, conserved | location=Tb927_11_v5.1:1825897-182	12	12	12	24	24	24	107.35	0	131.45	301190000	18
Tb927.11.6510;Tb927.11.6500		0	6021300	0	0	0	0			0.510412	-0.794919	Tb927.11.6510:mRNA-p1 | transcript=Tb927.11.6510:mRNA | gene=Tb927.11.6510 | organism=Trypanosoma_brucei_brucei_TREU927 | gene_product=40S ribosomal protein S21, putative | transcript_product=40S ribosomal protein S21, putative | location=Tb927_11_v5.1:183	2	2	2	17.5	17.5	17.5	21.118	0	3.9289	12660000	3
Tb927.11.6540		0	0	0	0	0	0			0.0527182	-0.144848	Tb927.11.6540:mRNA-p1 | transcript=Tb927.11.6540:mRNA | gene=Tb927.11.6540 | organism=Trypanosoma_brucei_brucei_TREU927 | gene_product=hypothetical protein, conserved | transcript_product=hypothetical protein, conserved | location=Tb927_11_v5.1:1838654-184	6	6	6	16.2	16.2	16.2	60.154	0	25.257	53059000	7
Tb927.11.6610		0	0	0	0	0	0			0.984592	-1.13655	Tb927.11.6610:mRNA-p1 | transcript=Tb927.11.6610:mRNA | gene=Tb927.11.6610 | organism=Trypanosoma_brucei_brucei_TREU927 | gene_product=hypothetical protein, conserved | transcript_product=hypothetical protein, conserved | location=Tb927_11_v5.1:1866744-186	4	4	4	13.7	13.7	13.7	40.25	0	6.8446	96685000	8
Tb927.11.6620		0	0	0	0	18748000	0			0.142291	-0.359668	Tb927.11.6620:mRNA-p1 | transcript=Tb927.11.6620:mRNA | gene=Tb927.11.6620 | organism=Trypanosoma_brucei_brucei_TREU927 | gene_product=Nucleolar protein 47 | transcript_product=Nucleolar protein 47 | location=Tb927_11_v5.1:1868099-1869367(-) | protein_leng	8	8	8	28	28	28	47.73	0	157.47	288870000	24
Tb927.11.6630		0	0	0	0	0	0			0.0442926	0.149431	Tb927.11.6630:mRNA-p1 | transcript=Tb927.11.6630:mRNA | gene=Tb927.11.6630 | organism=Trypanosoma_brucei_brucei_TREU927 | gene_product=3-methylcrotonoyl-CoA carboxylase beta subunit, putative | transcript_product=3-methylcrotonoyl-CoA carboxylase beta subu	2	2	2	5.2	5.2	5.2	66.531	0	3.1147	10616000	2
Tb927.11.6660		0	0	0	0	0	0			0.0970249	0.250221	Tb927.11.6660:mRNA-p1 | transcript=Tb927.11.6660:mRNA | gene=Tb927.11.6660 | organism=Trypanosoma_brucei_brucei_TREU927 | gene_product=Tex-like protein N-terminal domain/Helix-hairpin-helix motif containing protein, putative | transcript_product=Tex-like p	2	2	2	3.7	3.7	3.7	103.55	0	7.9417	23235000	4
Tb927.11.670;Tb11.0890		0	0	0	0	26632000	21546000			0.316142	1.0798	Tb927.11.670:mRNA-p1 | transcript=Tb927.11.670:mRNA | gene=Tb927.11.670 | organism=Trypanosoma_brucei_brucei_TREU927 | gene_product=epsinR | transcript_product=epsinR | location=Tb927_11_v5.1:163880-165397(-) | protein_length=505 | sequence_SO=chromosome |	6	6	6	16.4	16.4	16.4	55.266	0	53.803	143260000	16
Tb927.11.6790		0	0	0	0	0	0			0.506896	-1.0625	Tb927.11.6790:mRNA-p1 | transcript=Tb927.11.6790:mRNA | gene=Tb927.11.6790 | organism=Trypanosoma_brucei_brucei_TREU927 | gene_product=Nucleolar protein 89 | transcript_product=Nucleolar protein 89 | location=Tb927_11_v5.1:1915589-1917934(-) | protein_leng	3	3	3	4.6	4.6	4.6	89.011	0	18.949	26705000	5
Tb927.11.6810		0	6346500	0	0	0	0			0.791173	-1.36268	Tb927.11.6810:mRNA-p1 | transcript=Tb927.11.6810:mRNA | gene=Tb927.11.6810 | organism=Trypanosoma_brucei_brucei_TREU927 | gene_product=tubulin-tyrsoine ligase-like protein, putative | transcript_product=tubulin-tyrsoine ligase-like protein, putative | loca	4	4	4	5.6	5.6	5.6	108.44	0	5.8797	5283100	4
Tb927.11.6870		0	0	0	0	0	0			0.134693	-0.391854	Tb927.11.6870:mRNA-p1 | transcript=Tb927.11.6870:mRNA | gene=Tb927.11.6870 | organism=Trypanosoma_brucei_brucei_TREU927 | gene_product=14-3-3 protein 2 | transcript_product=14-3-3 protein 2 | location=Tb927_11_v5.1:1935818-1936576(-) | protein_length=252 |	1	1	1	7.5	7.5	7.5	29.196	0	3.2432	8843800	1
Tb927.11.700		0	0	0	0	0	0			0.0356668	0.086284	Tb927.11.700:mRNA-p1 | transcript=Tb927.11.700:mRNA | gene=Tb927.11.700 | organism=Trypanosoma_brucei_brucei_TREU927 | gene_product=hypothetical protein, conserved | transcript_product=hypothetical protein, conserved | location=Tb927_11_v5.1:168831-169898(	1	1	1	3.7	3.7	3.7	38.697	0.0091485	1.6782	4503500	1
Tb927.11.7140		0	0	0	0	35662000	28772000			0.651267	1.55076	Tb927.11.7140:mRNA-p1 | transcript=Tb927.11.7140:mRNA | gene=Tb927.11.7140 | organism=Trypanosoma_brucei_brucei_TREU927 | gene_product=cell cycle sequence binding phosphoprotein (RBP33), putative | transcript_product=cell cycle sequence binding phosphoprot	3	3	3	19.5	19.5	19.5	35.476	0	38.282	111210000	5
Tb927.11.7210		0	0	35929000	0	0	0			0.263483	-0.726164	Tb927.11.7210:mRNA-p1 | transcript=Tb927.11.7210:mRNA | gene=Tb927.11.7210 | organism=Trypanosoma_brucei_brucei_TREU927 | gene_product=eukaryotic translation initiation factor 2-alpha kinase 1, putative | transcript_product=eukaryotic translation initiatio	7	7	7	7.4	7.4	7.4	137.63	0	15.25	139780000	10
Tb927.11.740		0	0	0	0	54305000	29047000			1.02379	2.3554	Tb927.11.740:mRNA-p1 | transcript=Tb927.11.740:mRNA | gene=Tb927.11.740 | organism=Trypanosoma_brucei_brucei_TREU927 | gene_product=eukaryotic translation initiation factor 5A | transcript_product=eukaryotic translation initiation factor 5A | location=Tb92	3	3	3	20.5	20.5	20.5	17.82	0	14.807	170000000	10
Tb927.11.7420		0	0	0	0	4584500	0			0.76129	-1.15339	Tb927.11.7420:mRNA-p1 | transcript=Tb927.11.7420:mRNA | gene=Tb927.11.7420 | organism=Trypanosoma_brucei_brucei_TREU927 | gene_product=phosphoadenosine phosphosulfate reductase-like protein | transcript_product=phosphoadenosine phosphosulfate reductase-lik	1	1	1	5.3	5.3	5.3	36.057	0	12.087	7189200	1
Tb927.11.7560		0	0	0	0	0	3059700			0.12888	-0.352882	Tb927.11.7560:mRNA-p1 | transcript=Tb927.11.7560:mRNA | gene=Tb927.11.7560 | organism=Trypanosoma_brucei_brucei_TREU927 | gene_product=Component of motile flagella 15 | transcript_product=Component of motile flagella 15 | location=Tb927_11_v5.1:2138649-214	2	2	2	2.7	2.7	2.7	67.695	0	2.9228	19115000	3
Tb927.11.7685;Tb927.11.7675		0	12019000	0	0	0	0			0.675376	-1.07207	Tb927.11.7685:mRNA-p1 | transcript=Tb927.11.7685:mRNA | gene=Tb927.11.7685 | organism=Trypanosoma_brucei_brucei_TREU927 | gene_product=ribosomal protein S10p/S20 | transcript_product=ribosomal protein S10p/S20 | location=Tb927_11_v5.1:2176931-2177284(-) |	3	3	3	17.9	17.9	17.9	13.354	0	4.153	35151000	6
Tb927.11.7840		0	0	0	0	25968000	31275000			1.69973	1.6535	Tb927.11.7840:mRNA-p1 | transcript=Tb927.11.7840:mRNA | gene=Tb927.11.7840 | organism=Trypanosoma_brucei_brucei_TREU927 | gene_product=ribonucleoside-diphosphate reductase large chain | transcript_product=ribonucleoside-diphosphate reductase large chain |	9	9	9	11.3	11.3	11.3	94.606	0	16.177	194720000	17
Tb927.11.790		0	7192600	0	0	0	0			0.547657	-0.828759	Tb927.11.790:mRNA-p1 | transcript=Tb927.11.790:mRNA | gene=Tb927.11.790 | organism=Trypanosoma_brucei_brucei_TREU927 | gene_product=AGC/RSK family serine/threonine kinase, putative | transcript_product=AGC/RSK family serine/threonine kinase, putative | loc	1	1	1	3.8	3.8	3.8	60.802	0	2.3539	5987300	1
Tb927.11.8050		0	0	0	0	0	0			0.372042	-1.01139	Tb927.11.8050:mRNA-p1 | transcript=Tb927.11.8050:mRNA | gene=Tb927.11.8050 | organism=Trypanosoma_brucei_brucei_TREU927 | gene_product=Sas10/Utp3/C1D family/Sas10 C-terminal domain containing protein, putative | transcript_product=Sas10/Utp3/C1D family/Sas	3	3	3	9.4	9.4	9.4	60.004	0	14.487	30907000	3
Tb927.11.8060		0	0	0	0	0	0			0.0878735	-0.187292	Tb927.11.8060:mRNA-p1 | transcript=Tb927.11.8060:mRNA | gene=Tb927.11.8060 | organism=Trypanosoma_brucei_brucei_TREU927 | gene_product=SNARE associated Golgi protein, putative | transcript_product=SNARE associated Golgi protein, putative | location=Tb927_1	1	1	1	4.4	4.4	4.4	63.596	0	8.804	11899000	2
Tb927.11.8090		0	0	0	0	16500000	26134000			0.221619	0.603021	Tb927.11.8090:mRNA-p1 | transcript=Tb927.11.8090:mRNA | gene=Tb927.11.8090 | organism=Trypanosoma_brucei_brucei_TREU927 | gene_product=protein phosphatase 1, putative | transcript_product=protein phosphatase 1, putative | location=Tb927_11_v5.1:2267955-226	6	6	5	26.1	26.1	23.1	34.443	0	33.819	72124000	10
Tb927.11.810		0	0	0	0	24762000	17573000			0.491893	0.937834	Tb927.11.810:mRNA-p1 | transcript=Tb927.11.810:mRNA | gene=Tb927.11.810 | organism=Trypanosoma_brucei_brucei_TREU927 | gene_product=hypothetical protein, conserved | transcript_product=hypothetical protein, conserved | location=Tb927_11_v5.1:205093-207483(	14	14	14	23.4	23.4	23.4	86.684	0	141.46	402720000	35
Tb927.11.8160		0	0	0	0	0	2610300			0.233152	-0.569998	Tb927.11.8160:mRNA-p1 | transcript=Tb927.11.8160:mRNA | gene=Tb927.11.8160 | organism=Trypanosoma_brucei_brucei_TREU927 | gene_product=dynein heavy chain, putative | transcript_product=dynein heavy chain, putative | location=Tb927_11_v5.1:2283465-2295923(+	2	2	2	0.6	0.6	0.6	473.83	0	3.3509	5280600	2
Tb927.11.8165		0	225520000	253010000	88912000	0	0			0.623388	-2.99236	Tb927.11.8165:mRNA-p1 | transcript=Tb927.11.8165:mRNA | gene=Tb927.11.8165 | organism=Trypanosoma_brucei_brucei_TREU927 | gene_product=hypothetical protein | transcript_product=hypothetical protein | location=Tb927_11_v5.1:2296563-2296859(+) | protein_leng	4	4	4	35.7	35.7	35.7	10.975	0	14.39	1821000000	41
Tb927.11.8200		146900000	514110000	175810000	182320000	0	61403000			0.671543	-3.20019	Tb927.11.8200:mRNA-p1 | transcript=Tb927.11.8200:mRNA | gene=Tb927.11.8200 | organism=Trypanosoma_brucei_brucei_TREU927 | gene_product=ribosomal protein S26, putative | transcript_product=ribosomal protein S26, putative | location=Tb927_11_v5.1:2305896-230	5	5	5	42.3	42.3	42.3	12.806	0	192.39	2607400000	63
Tb927.11.8210		0	0	0	0	0	0			0.338899	-0.747012	Tb927.11.8210:mRNA-p1 | transcript=Tb927.11.8210:mRNA | gene=Tb927.11.8210 | organism=Trypanosoma_brucei_brucei_TREU927 | gene_product=RAD50 DNA repair-like protein | transcript_product=RAD50 DNA repair-like protein | location=Tb927_11_v5.1:2306956-2311005	9	9	9	9.3	9.3	9.3	152.77	0	38.202	63631000	12
Tb927.11.8230		0	0	0	0	0	0			0.0188882	0.0510089	Tb927.11.8230:mRNA-p1 | transcript=Tb927.11.8230:mRNA | gene=Tb927.11.8230 | organism=Trypanosoma_brucei_brucei_TREU927 | gene_product=hypothetical protein, conserved | transcript_product=hypothetical protein, conserved | location=Tb927_11_v5.1:2314461-231	9	9	9	28	28	28	45.976	0	50.418	408090000	22
Tb927.11.8280		0	0	0	0	48238000	0			0.157284	0.506212	Tb927.11.8280:mRNA-p1 | transcript=Tb927.11.8280:mRNA | gene=Tb927.11.8280 | organism=Trypanosoma_brucei_brucei_TREU927 | gene_product=hypothetical protein, conserved | transcript_product=hypothetical protein, conserved | location=Tb927_11_v5.1:2326163-232	5	5	5	20.6	20.6	20.6	29.87	0	11.913	208920000	6
Tb927.11.8290		0	0	0	18521000	210230000	122680000			1.18523	3.06068	Tb927.11.8290:mRNA-p1 | transcript=Tb927.11.8290:mRNA | gene=Tb927.11.8290 | organism=Trypanosoma_brucei_brucei_TREU927 | gene_product=DIS3-like exonuclease, putative | transcript_product=DIS3-like exonuclease, putative | location=Tb927_11_v5.1:2327343-233	17	17	17	23.1	23.1	23.1	101.68	0	83.694	698980000	42
Tb927.11.8460		0	0	0	0	3446800	0			0.426406	-0.912608	Tb927.11.8460:mRNA-p1 | transcript=Tb927.11.8460:mRNA | gene=Tb927.11.8460 | organism=Trypanosoma_brucei_brucei_TREU927 | gene_product=amastin-like protein | transcript_product=amastin-like protein | location=Tb927_11_v5.1:2368463-2369833(+) | protein_leng	1	1	1	2.9	2.9	2.9	49.958	0	6.0891	5405200	1
Tb927.11.850		0	0	0	0	0	0			0.0748873	-0.169847	Tb927.11.850:mRNA-p1 | transcript=Tb927.11.850:mRNA | gene=Tb927.11.850 | organism=Trypanosoma_brucei_brucei_TREU927 | gene_product=Atypical serine/threonine protein kinase BUD32, putative | transcript_product=Atypical serine/threonine protein kinase BUD32	3	3	3	17.5	17.5	17.5	27.013	0	17.037	50035000	5
Tb927.11.8700		0	0	0	0	0	0			0.118111	0.265921	Tb927.11.8700:mRNA-p1 | transcript=Tb927.11.8700:mRNA | gene=Tb927.11.8700 | organism=Trypanosoma_brucei_brucei_TREU927 | gene_product=hypothetical protein, conserved | transcript_product=hypothetical protein, conserved | location=Tb927_11_v5.1:2397265-239	1	1	1	2.6	2.6	2.6	65.26	0	5.4038	4556300	4
Tb927.11.8770		0	0	0	0	0	0			0.51059	-0.961664	Tb927.11.8770:mRNA-p1 | transcript=Tb927.11.8770:mRNA | gene=Tb927.11.8770 | organism=Trypanosoma_brucei_brucei_TREU927 | gene_product=ATP-dependent RNA helicase FAL1, putative | transcript_product=ATP-dependent RNA helicase FAL1, putative | location=Tb927	3	3	3	8.2	8.2	8.2	45.516	0	4.0647	34660000	5
Tb927.11.880		0	0	0	0	0	0			0.321473	-0.85106	Tb927.11.880:mRNA-p1 | transcript=Tb927.11.880:mRNA | gene=Tb927.11.880 | organism=Trypanosoma_brucei_brucei_TREU927 | gene_product=cyclophilin a | transcript_product=cyclophilin a | location=Tb927_11_v5.1:224507-225040(+) | protein_length=177 | sequence_S	3	2	2	19.2	15.8	15.8	18.717	0	3.2262	4920500	2
Tb927.11.8930		0	0	0	0	43041000	0			0.305496	0.755706	Tb927.11.8930:mRNA-p1 | transcript=Tb927.11.8930:mRNA | gene=Tb927.11.8930 | organism=Trypanosoma_brucei_brucei_TREU927 | gene_product=D123, putative | transcript_product=D123, putative | location=Tb927_11_v5.1:2449202-2450638(+) | protein_length=478 | seq	7	7	7	18.8	18.8	18.8	53.439	0	51.541	75910000	7
Tb927.11.900		0	0	0	0	0	16369000			0.0432392	-0.16105	Tb927.11.900:mRNA-p1 | transcript=Tb927.11.900:mRNA | gene=Tb927.11.900 | organism=Trypanosoma_brucei_brucei_TREU927 | gene_product=isocitrate dehydrogenase, putative | transcript_product=isocitrate dehydrogenase, putative | location=Tb927_11_v5.1:230567-2	2	2	2	6.3	6.3	6.3	46.77	0	3.1916	43127000	3
Tb927.11.9040		0	0	0	0	216060000	108850000			0.70242	2.5076	Tb927.11.9040:mRNA-p1 | transcript=Tb927.11.9040:mRNA | gene=Tb927.11.9040 | organism=Trypanosoma_brucei_brucei_TREU927 | gene_product=conserved protein | transcript_product=conserved protein | location=Tb927_11_v5.1:2478985-2479326(+) | protein_length=113	5	5	5	53.1	53.1	53.1	13.034	0	206.39	1004400000	27
Tb927.11.9060		0	0	0	0	56383000	0			0.225541	0.594013	Tb927.11.9060:mRNA-p1 | transcript=Tb927.11.9060:mRNA | gene=Tb927.11.9060 | organism=Trypanosoma_brucei_brucei_TREU927 | gene_product=DnaJ domain containing protein, putative | transcript_product=DnaJ domain containing protein, putative | location=Tb927_1	3	3	3	14.7	14.7	14.7	40.417	0	88.283	278440000	10
Tb927.11.9080		0	0	0	0	0	0			0.436115	-0.555588	Tb927.11.9080:mRNA-p1 | transcript=Tb927.11.9080:mRNA | gene=Tb927.11.9080 | organism=Trypanosoma_brucei_brucei_TREU927 | gene_product=Nucleolar protein 136 | transcript_product=Nucleolar protein 136 | location=Tb927_11_v5.1:2485638-2489288(+) | protein_le	2	2	2	1.5	1.5	1.5	136.27	0	3.2662	6015100	2
Tb927.11.9130		0	0	0	0	22182000	0			0.697459	1.05615	Tb927.11.9130:mRNA-p1 | transcript=Tb927.11.9130:mRNA | gene=Tb927.11.9130 | organism=Trypanosoma_brucei_brucei_TREU927 | gene_product=Replication factor A protein 1 | transcript_product=Replication factor A protein 1 | location=Tb927_11_v5.1:2501094-25024	5	5	5	12.7	12.7	12.7	52.331	0	18.525	154350000	9
Tb927.11.9180		0	0	0	0	48807000	38342000			0.489218	1.27646	Tb927.11.9180:mRNA-p1 | transcript=Tb927.11.9180:mRNA | gene=Tb927.11.9180 | organism=Trypanosoma_brucei_brucei_TREU927 | gene_product=ADP-ribosylation factor GTPase activating protein, putative | transcript_product=ADP-ribosylation factor GTPase activatin	5	5	5	21.6	21.6	21.6	31.714	0	41.485	202280000	11
Tb927.11.9190		0	0	0	0	5883700	0			0.299923	-0.45874	Tb927.11.9190:mRNA-p1 | transcript=Tb927.11.9190:mRNA | gene=Tb927.11.9190 | organism=Trypanosoma_brucei_brucei_TREU927 | gene_product=Serine/threonine-protein kinase VPS15 | transcript_product=Serine/threonine-protein kinase VPS15 | location=Tb927_11_v5.1	1	1	1	0.9	0.9	0.9	150.6	0.0029784	2.1197	9226600	1
Tb927.11.9210		0	0	0	0	0	0			0.189876	-0.54301	Tb927.11.9210:mRNA-p1 | transcript=Tb927.11.9210:mRNA | gene=Tb927.11.9210 | organism=Trypanosoma_brucei_brucei_TREU927 | gene_product=NOL1/NOP2/sun family, putative | transcript_product=NOL1/NOP2/sun family, putative | location=Tb927_11_v5.1:2525102-25268	2	2	2	4.9	4.9	4.9	62.384	0	5.0007	37372000	5
Tb927.11.9290		0	0	0	0	60432000	0			0.729312	1.49229	Tb927.11.9290:mRNA-p1 | transcript=Tb927.11.9290:mRNA | gene=Tb927.11.9290 | organism=Trypanosoma_brucei_brucei_TREU927 | gene_product=Flagellum attachment zone protein 20 | transcript_product=Flagellum attachment zone protein 20 | location=Tb927_11_v5.1:2	7	7	7	11.3	11.3	11.3	85.448	0	59.197	146460000	8
Tb927.11.9470		0	0	0	0	34347000	0			0.493263	1.21296	Tb927.11.9470:mRNA-p1 | transcript=Tb927.11.9470:mRNA | gene=Tb927.11.9470 | organism=Trypanosoma_brucei_brucei_TREU927 | gene_product=ADP-ribosylation factor GTPase activating protein, putative | transcript_product=ADP-ribosylation factor GTPase activatin	5	5	5	21.2	21.2	21.2	37.113	0	74.699	63255000	5
Tb927.11.9590		0	6828900	0	0	0	0			0.516107	-0.847898	Tb927.11.9590:mRNA-p1 | transcript=Tb927.11.9590:mRNA | gene=Tb927.11.9590 | organism=Trypanosoma_brucei_brucei_TREU927 | gene_product=S-adenosylhomocysteine hydrolase, putative | transcript_product=S-adenosylhomocysteine hydrolase, putative | location=Tb9	2	2	2	5.7	5.7	5.7	48.447	0	37.602	5684600	4
Tb927.11.9630		0	0	0	0	118310000	87266000			1.35691	2.8588	Tb927.11.9630:mRNA-p1 | transcript=Tb927.11.9630:mRNA | gene=Tb927.11.9630 | organism=Trypanosoma_brucei_brucei_TREU927 | gene_product=Snf7, putative | transcript_product=Snf7, putative | location=Tb927_11_v5.1:2619175-2619861(-) | protein_length=228 | seq	4	3	3	18.4	15.8	15.8	25.504	0	26.958	355620000	4
Tb927.11.9720;Tb927.10.13517		0	97153000	0	0	0	0			0.750258	-2.20823	Tb927.11.9720:mRNA-p1 | transcript=Tb927.11.9720:mRNA | gene=Tb927.11.9720 | organism=Trypanosoma_brucei_brucei_TREU927 | gene_product=40S ribosomal protein S27, putative | transcript_product=40S ribosomal protein S27, putative | location=Tb927_11_v5.1:263	4	4	4	58.1	58.1	58.1	9.6302	0	61.884	187860000	12
Tb927.11.9740		0	0	0	0	0	0			1.02615	-1.41513	Tb927.11.9740:mRNA-p1 | transcript=Tb927.11.9740:mRNA | gene=Tb927.11.9740 | organism=Trypanosoma_brucei_brucei_TREU927 | gene_product=tRNA intron endonuclease, catalytic C-terminal domain containing protein, putative | transcript_product=tRNA intron endon	2	2	2	15.9	15.9	15.9	22.791	0	51.555	56954000	6
Tb927.11.9780		0	0	0	0	0	0			0.344688	-0.683557	Tb927.11.9780:mRNA-p1 | transcript=Tb927.11.9780:mRNA | gene=Tb927.11.9780 | organism=Trypanosoma_brucei_brucei_TREU927 | gene_product=Nucleoporin NUP119 | transcript_product=Nucleoporin NUP119 | location=Tb927_11_v5.1:2643800-2647033(-) | protein_length=1	10	10	10	12.5	12.5	12.5	118.85	0	27.025	137630000	14
Tb927.11.9810		0	0	0	0	0	1986700			0.678209	-1.37664	Tb927.11.9810:mRNA-p1 | transcript=Tb927.11.9810:mRNA | gene=Tb927.11.9810 | organism=Trypanosoma_brucei_brucei_TREU927 | gene_product=NUDIX hydrolase 3, putative | transcript_product=NUDIX hydrolase 3, putative | location=Tb927_11_v5.1:2649461-2650201(-)	1	1	1	7.3	7.3	7.3	27.514	0	3.4342	6183300	1
Tb927.11.9910		0	0	0	0	89424000	89655000			0.651362	2.01955	Tb927.11.9910:mRNA-p1 | transcript=Tb927.11.9910:mRNA | gene=Tb927.11.9910 | organism=Trypanosoma_brucei_brucei_TREU927 | gene_product=Domain of unknown function (DUF3846)/TPR repeat, putative | transcript_product=Domain of unknown function (DUF3846)/TPR r	9	9	9	32.2	32.2	32.2	40.908	0	161.96	323100000	17
Tb927.11.9970		0	0	0	0	0	0			0.538757	-1.29934	Tb927.11.9970:mRNA-p1 | transcript=Tb927.11.9970:mRNA | gene=Tb927.11.9970 | organism=Trypanosoma_brucei_brucei_TREU927 | gene_product=Small acidic protein family, putative | transcript_product=Small acidic protein family, putative | location=Tb927_11_v5.1	3	3	3	22.5	22.5	22.5	20.748	0	6.1822	51983000	5
Tb927.2.100		0	0	0	0	0	0			0.195966	-0.447809	Tb927.2.100:mRNA-p1 | transcript=Tb927.2.100:mRNA | gene=Tb927.2.100 | organism=Trypanosoma_brucei_brucei_TREU927 | gene_product=retrotransposon hot spot protein 1 (RHS1), putative | transcript_product=retrotransposon hot spot protein 1 (RHS1), putative |	5	1	0	5.8	1.3	0	94.932	0.0050107	1.7681	0	2
Tb927.2.1800		0	0	0	0	45701000	49210000			0.728551	1.8579	Tb927.2.1800:mRNA-p1 | transcript=Tb927.2.1800:mRNA | gene=Tb927.2.1800 | organism=Trypanosoma_brucei_brucei_TREU927 | gene_product=DNA polymerase delta catalytic subunit, putative | transcript_product=DNA polymerase delta catalytic subunit, putative | loc	12	12	12	16	16	16	116.55	0	43.527	222130000	18
Tb927.2.2120		0	0	0	0	21384000	0			0.151062	-0.351997	Tb927.2.2120:mRNA-p1 | transcript=Tb927.2.2120:mRNA | gene=Tb927.2.2120 | organism=Trypanosoma_brucei_brucei_TREU927 | gene_product=Serine/threonine-protein kinase NEK22, putative | transcript_product=Serine/threonine-protein kinase NEK22, putative | locat	3	3	3	7.1	7.1	7.1	50.602	0	27.641	51223000	4
Tb927.2.2230		0	0	0	0	0	0			0.176938	-0.361025	Tb927.2.2230:mRNA-p1 | transcript=Tb927.2.2230:mRNA | gene=Tb927.2.2230 | organism=Trypanosoma_brucei_brucei_TREU927 | gene_product=hypothetical protein, conserved | transcript_product=hypothetical protein, conserved | location=Tb927_02_v5.1:425903-427069(	2	2	2	5.2	5.2	5.2	42.703	0	6.0047	55988000	8
Tb927.2.2240		0	0	0	0	0	0			0.582476	-1.22702	Tb927.2.2240:mRNA-p1 | transcript=Tb927.2.2240:mRNA | gene=Tb927.2.2240 | organism=Trypanosoma_brucei_brucei_TREU927 | gene_product=exportin-T, putative | transcript_product=exportin-T, putative | location=Tb927_02_v5.1:427699-431358(-) | protein_length=12	2	2	2	3	3	3	134.81	0	9.748	22593000	3
Tb927.2.2340		0	0	0	0	78868000	63181000			0.820334	2.04913	Tb927.2.2340:mRNA-p1 | transcript=Tb927.2.2340:mRNA | gene=Tb927.2.2340 | organism=Trypanosoma_brucei_brucei_TREU927 | gene_product=Glycerophosphoryl diester phosphodiesterase family, putative | transcript_product=Glycerophosphoryl diester phosphodiesteras	12	12	12	14.4	14.4	14.4	132.5	0	34.169	312230000	14
Tb927.2.2360		0	0	0	0	109190000	82652000			0.669686	2.37442	Tb927.2.2360:mRNA-p1 | transcript=Tb927.2.2360:mRNA | gene=Tb927.2.2360 | organism=Trypanosoma_brucei_brucei_TREU927 | gene_product=Ankyrin repeats (3 copies)/Zinc finger, C3HC4 type (RING finger), putative | transcript_product=Ankyrin repeats (3 copies)/Z	14	14	14	29.1	29.1	29.1	74.569	0	254.73	787520000	44
Tb927.2.2460		0	0	0	0	0	0			0.0841269	-0.133552	Tb927.2.2460:mRNA-p1 | transcript=Tb927.2.2460:mRNA | gene=Tb927.2.2460 | organism=Trypanosoma_brucei_brucei_TREU927 | gene_product=ubiquitin-conjugating enzyme E2, putative | transcript_product=ubiquitin-conjugating enzyme E2, putative | location=Tb927_02	3	3	3	16.7	16.7	16.7	22.569	0	10.446	143950000	8
Tb927.2.2520;Tb927.2.2510		0	0	0	0	0	0			0.233012	-0.74195	Tb927.2.2520:mRNA-p1 | transcript=Tb927.2.2520:mRNA | gene=Tb927.2.2520 | organism=Trypanosoma_brucei_brucei_TREU927 | gene_product=Mitochondrial outer membrane protein porin 2 | transcript_product=Mitochondrial outer membrane protein porin 2 | location=Tb	2	2	2	8.1	8.1	8.1	29.189	0	5.0097	34519000	8
Tb927.2.2650		0	0	0	0	287870000	298000000			0.847474	3.31584	Tb927.2.2650:mRNA-p1 | transcript=Tb927.2.2650:mRNA | gene=Tb927.2.2650 | organism=Trypanosoma_brucei_brucei_TREU927 | gene_product=hypothetical protein, conserved | transcript_product=hypothetical protein, conserved | location=Tb927_02_v5.1:519905-530194(	37	37	37	15.9	15.9	15.9	367.69	0	238.8	1010600000	53
Tb927.2.2950		0	0	0	0	0	0			0.113034	-0.18604	Tb927.2.2950:mRNA-p1 | transcript=Tb927.2.2950:mRNA | gene=Tb927.2.2950 | organism=Trypanosoma_brucei_brucei_TREU927 | gene_product=Nop14-like family, putative | transcript_product=Nop14-like family, putative | location=Tb927_02_v5.1:560909-563776(+) | pro	2	2	2	1.9	1.9	1.9	105.08	0	6.0667	38723000	7
Tb927.2.3160		0	0	0	0	0	0			0.182496	-0.535935	Tb927.2.3160:mRNA-p1 | transcript=Tb927.2.3160:mRNA | gene=Tb927.2.3160 | organism=Trypanosoma_brucei_brucei_TREU927 | gene_product=Gar1/Naf1 RNA binding region, putative | transcript_product=Gar1/Naf1 RNA binding region, putative | location=Tb927_02_v5.1:	6	6	6	30.1	30.1	30.1	45.916	0	56.813	114480000	12
Tb927.2.340;Tb927.2.470		0	0	0	0	89549000	0			0.289929	1.11302	Tb927.2.340:mRNA-p1 | transcript=Tb927.2.340:mRNA | gene=Tb927.2.340 | organism=Trypanosoma_brucei_brucei_TREU927 | gene_product=retrotransposon hot spot protein 4 (RHS4), putative | transcript_product=retrotransposon hot spot protein 4 (RHS4), putative |	9	9	3	10	10	3.7	97.84	0	35.486	224590000	19
Tb927.2.3780		0	0	0	0	35532000	33479000			0.983686	2.21638	Tb927.2.3780:mRNA-p1 | transcript=Tb927.2.3780:mRNA | gene=Tb927.2.3780 | organism=Trypanosoma_brucei_brucei_TREU927 | gene_product=translation initiation factor IF-2, putative | transcript_product=translation initiation factor IF-2, putative | location=Tb	5	5	5	8.4	8.4	8.4	94.472	0	16.567	117800000	7
Tb927.2.4020		0	0	0	0	0	0			0.0651413	-0.22367	Tb927.2.4020:mRNA-p1 | transcript=Tb927.2.4020:mRNA | gene=Tb927.2.4020 | organism=Trypanosoma_brucei_brucei_TREU927 | gene_product=NEDD8-activating enzyme E1 regulatory subunit, putative | transcript_product=NEDD8-activating enzyme E1 regulatory subunit,	1	1	1	1.5	1.5	1.5	67.411	0.0029851	2.1416	29795000	3
Tb927.2.4210		0	34705000	0	0	0	0			1.36601	-2.49267	Tb927.2.4210:mRNA-p1 | transcript=Tb927.2.4210:mRNA | gene=Tb927.2.4210 | organism=Trypanosoma_brucei_brucei_TREU927 | gene_product=Phosphoenolpyruvate carboxykinase [ATP], glycosomal | transcript_product=Phosphoenolpyruvate carboxykinase [ATP], glycosomal	8	8	8	21.9	21.9	21.9	58.564	0	29.764	59294000	12
Tb927.2.4230	Nup-1	0	0	0	0	0	0			0.020166	-0.0646489	Tb927.2.4230:mRNA-p1 | transcript=Tb927.2.4230:mRNA | gene=Tb927.2.4230 | organism=Trypanosoma_brucei_brucei_TREU927 | gene_product=NUP-1 protein, putative | transcript_product=NUP-1 protein, putative | location=Tb927_02_v5.1:743768-754711(-) | protein_len	31	31	31	33.6	33.6	33.6	406.9	0	323.31	4771000000	74
Tb927.2.4280		0	0	0	0	13802000	0			0.096314	0.242397	Tb927.2.4280:mRNA-p1 | transcript=Tb927.2.4280:mRNA | gene=Tb927.2.4280 | organism=Trypanosoma_brucei_brucei_TREU927 | gene_product=kinetoplastid-specific dual specificity phosphatase, putative | transcript_product=kinetoplastid-specific dual specificity p	3	3	3	2.7	2.7	2.7	114.91	0	8.0717	52078000	6
Tb927.2.4390		0	0	0	0	0	0			0.148878	-0.308058	Tb927.2.4390:mRNA-p1 | transcript=Tb927.2.4390:mRNA | gene=Tb927.2.4390 | organism=Trypanosoma_brucei_brucei_TREU927 | gene_product=endo/exonuclease Mre11 | transcript_product=endo/exonuclease Mre11 | location=Tb927_02_v5.1:775166-777424(-) | protein_lengt	2	2	2	4.5	4.5	4.5	82.155	0	2.4885	10233000	3
Tb927.2.450		0	0	0	0	0	0			0.559071	-1.13864	Tb927.2.450:mRNA-p1 | transcript=Tb927.2.450:mRNA | gene=Tb927.2.450 | organism=Trypanosoma_brucei_brucei_TREU927 | gene_product=retrotransposon hot spot protein 4 (RHS4), putative | transcript_product=retrotransposon hot spot protein 4 (RHS4), putative |	7	2	1	8.6	3.2	1.3	97.997	0	31.547	27139000	6
Tb927.2.4550		0	0	0	0	0	0			0.541311	-0.618512	Tb927.2.4550:mRNA-p1 | transcript=Tb927.2.4550:mRNA | gene=Tb927.2.4550 | organism=Trypanosoma_brucei_brucei_TREU927 | gene_product=2-O-ribose RNA methyltransferase SPB1 homolog | transcript_product=2-O-ribose RNA methyltransferase SPB1 homolog | locatio	2	2	2	2.3	2.3	2.3	102.88	0	3.229	5087300	2
Tb927.2.4650		0	0	0	0	0	0			0.663545	-1.19447	Tb927.2.4650:mRNA-p1 | transcript=Tb927.2.4650:mRNA | gene=Tb927.2.4650 | organism=Trypanosoma_brucei_brucei_TREU927 | gene_product=hypothetical protein, conserved | transcript_product=hypothetical protein, conserved | location=Tb927_02_v5.1:823490-824251(	4	4	4	22.1	22.1	22.1	27.774	0	34.024	115890000	11
Tb927.2.4710		0	517280000	381580000	297460000	81712000	143390000			0.00531722	-0.026324	Tb927.2.4710:mRNA-p1 | transcript=Tb927.2.4710:mRNA | gene=Tb927.2.4710 | organism=Trypanosoma_brucei_brucei_TREU927 | gene_product=RNA-binding protein, putative | transcript_product=RNA-binding protein, putative | location=Tb927_02_v5.1:834116-835441(-) |	20	20	20	46.9	46.9	46.9	49.983	0	191.62	3778500000	105
Tb927.2.4900;Tb927.2.4750		0	0	0	0	0	0			0.429018	-0.815077	Tb927.2.4900:mRNA-p1 | transcript=Tb927.2.4900:mRNA | gene=Tb927.2.4900 | organism=Trypanosoma_brucei_brucei_TREU927 | gene_product=hypothetical protein, conserved | transcript_product=hypothetical protein, conserved | location=Tb927_02_v5.1:865536-866516(	2	2	2	8.9	8.9	8.9	34.716	0	8.0978	20298000	4
Tb927.2.4850		0	0	0	29185000	190130000	230570000			1.14597	3.3701	Tb927.2.4850:mRNA-p1 | transcript=Tb927.2.4850:mRNA | gene=Tb927.2.4850 | organism=Trypanosoma_brucei_brucei_TREU927 | gene_product=Phosducin, putative | transcript_product=Phosducin, putative | location=Tb927_02_v5.1:861375-862133(-) | protein_length=252	9	9	9	40.9	40.9	40.9	29.04	0	117.48	907640000	27
Tb927.2.4870		0	0	0	0	61969000	50016000			0.649721	1.90658	Tb927.2.4870:mRNA-p1 | transcript=Tb927.2.4870:mRNA | gene=Tb927.2.4870 | organism=Trypanosoma_brucei_brucei_TREU927 | gene_product=kinetoplastid-specific dual specificity phosphatase, putative | transcript_product=kinetoplastid-specific dual specificity p	7	7	7	34.1	34.1	34.1	32.994	0	62.618	212940000	11
Tb927.2.4930		0	0	0	0	0	0			0.266156	-0.931528	Tb927.2.4930:mRNA-p1 | transcript=Tb927.2.4930:mRNA | gene=Tb927.2.4930 | organism=Trypanosoma_brucei_brucei_TREU927 | gene_product=esterase, putative | transcript_product=esterase, putative | location=Tb927_02_v5.1:871088-871825(-) | protein_length=245 |	2	2	2	6.5	6.5	6.5	27.191	0	2.8799	53541000	5
Tb927.2.5000		0	9746400	0	0	0	0			0.615524	-0.978986	Tb927.2.5000:mRNA-p1 | transcript=Tb927.2.5000:mRNA | gene=Tb927.2.5000 | organism=Trypanosoma_brucei_brucei_TREU927 | gene_product=hypothetical protein, conserved | transcript_product=hypothetical protein, conserved | location=Tb927_02_v5.1:884008-885228(	2	2	2	4.9	4.9	4.9	43.998	0	3.7387	10444000	3
Tb927.2.5030		0	0	0	0	0	0			0.764501	-1.46773	Tb927.2.5030:mRNA-p1 | transcript=Tb927.2.5030:mRNA | gene=Tb927.2.5030 | organism=Trypanosoma_brucei_brucei_TREU927 | gene_product=transcription elongation factor SPT5, putative | transcript_product=transcription elongation factor SPT5, putative | locatio	8	8	8	16.4	16.4	16.4	79.801	0	21.143	138000000	18
Tb927.2.5060		0	0	0	0	11443000	0			0.0029389	0.0111141	Tb927.2.5060:mRNA-p1 | transcript=Tb927.2.5060:mRNA | gene=Tb927.2.5060 | organism=Trypanosoma_brucei_brucei_TREU927 | gene_product=GTP binding protein, putative | transcript_product=GTP binding protein, putative | location=Tb927_02_v5.1:895261-896445(-) |	3	3	3	8.4	8.4	8.4	44.349	0	4.692	25180000	3
Tb927.2.5080		0	0	0	0	0	6268200			0.243806	-0.43886	Tb927.2.5080:mRNA-p1 | transcript=Tb927.2.5080:mRNA | gene=Tb927.2.5080 | organism=Trypanosoma_brucei_brucei_TREU927 | gene_product=hypothetical protein, conserved | transcript_product=hypothetical protein, conserved | location=Tb927_02_v5.1:897388-898797(	2	2	2	5.8	5.8	5.8	51.675	0	4.9399	21821000	2
Tb927.2.5120		0	0	0	0	0	0			0.433494	-0.825301	Tb927.2.5120:mRNA-p1 | transcript=Tb927.2.5120:mRNA | gene=Tb927.2.5120 | organism=Trypanosoma_brucei_brucei_TREU927 | gene_product=Vesicle-associated membrane protein 7 | transcript_product=Vesicle-associated membrane protein 7 | location=Tb927_02_v5.1:90	3	3	3	12.2	12.2	12.2	25.314	0	7.1244	110470000	8
Tb927.2.5160		0	0	0	0	11062000	0			0.224581	-0.573619	Tb927.2.5160:mRNA-p1 | transcript=Tb927.2.5160:mRNA | gene=Tb927.2.5160 | organism=Trypanosoma_brucei_brucei_TREU927 | gene_product=chaperone protein DnaJ, putative | transcript_product=chaperone protein DnaJ, putative | location=Tb927_02_v5.1:910854-91205	3	3	3	9.8	9.8	9.8	44.327	0	7.176	17347000	3
Tb927.2.5200		0	0	0	0	24079000	0			0.389676	1.1027	Tb927.2.5200:mRNA-p1 | transcript=Tb927.2.5200:mRNA | gene=Tb927.2.5200 | organism=Trypanosoma_brucei_brucei_TREU927 | gene_product=hypothetical protein, conserved | transcript_product=hypothetical protein, conserved | location=Tb927_02_v5.1:915057-917198(	2	2	2	3.2	3.2	3.2	73.225	0	2.603	37760000	2
Tb927.2.5440		0	0	0	0	0	9148200			0.0507336	0.118639	Tb927.2.5440:mRNA-p1 | transcript=Tb927.2.5440:mRNA | gene=Tb927.2.5440 | organism=Trypanosoma_brucei_brucei_TREU927 | gene_product=hypothetical protein, conserved | transcript_product=hypothetical protein, conserved | location=Tb927_02_v5.1:968688-971330(	2	2	2	3	3	3	96.001	0	4.0049	18507000	2
Tb927.2.5610;Tb927.2.5530		0	0	0	0	63805000	45060000			0.509006	1.55463	Tb927.2.5610:mRNA-p1 | transcript=Tb927.2.5610:mRNA | gene=Tb927.2.5610 | organism=Trypanosoma_brucei_brucei_TREU927 | gene_product=Present in the outer mitochondrial membrane proteome 22B | transcript_product=Present in the outer mitochondrial membrane pr	13	13	13	12	12	12	162.48	0	64.06	291520000	25
Tb927.2.5860;Tb927.2.5870		0	0	0	0	0	9249200			0.460635	-0.691291	Tb927.2.5860:mRNA-p1 | transcript=Tb927.2.5860:mRNA | gene=Tb927.2.5860 | organism=Trypanosoma_brucei_brucei_TREU927 | gene_product=hypothetical protein, conserved | transcript_product=hypothetical protein, conserved | location=Tb927_02_v5.1:1059596-106332	1	1	1	2.9	2.9	2.9	133.74	0.002974	2.1165	30055000	2
Tb927.2.6050		0	0	0	0	37978000	28905000			0.778306	1.58066	Tb927.2.6050:mRNA-p1 | transcript=Tb927.2.6050:mRNA | gene=Tb927.2.6050 | organism=Trypanosoma_brucei_brucei_TREU927 | gene_product=beta prime COP protein | transcript_product=beta prime COP protein | location=Tb927_02_v5.1:1092934-1095501(+) | protein_len	7	7	7	9.2	9.2	9.2	94.485	0	34.832	117130000	9
Tb927.3.1010		0	0	0	0	29834000	23966000			1.45012	1.40004	Tb927.3.1010:mRNA-p1 | transcript=Tb927.3.1010:mRNA | gene=Tb927.3.1010 | organism=Trypanosoma_brucei_brucei_TREU927 | gene_product=hypothetical protein, conserved | transcript_product=hypothetical protein, conserved | location=Tb927_03_v5.1:246909-248711(	10	10	10	23.5	23.5	23.5	64.339	0	180.4	188040000	17
Tb927.3.1090		0	0	0	0	62667000	69838000			1.0229	2.64698	Tb927.3.1090:mRNA-p1 | transcript=Tb927.3.1090:mRNA | gene=Tb927.3.1090 | organism=Trypanosoma_brucei_brucei_TREU927 | gene_product=U1 small nuclear ribonucleoprotein 24 kDa | transcript_product=U1 small nuclear ribonucleoprotein 24 kDa | location=Tb927_03	3	3	3	17.9	17.9	17.9	24.187	0	14.204	285180000	13
Tb927.3.1120		0	0	0	0	0	0			0.498551	-0.932907	Tb927.3.1120:mRNA-p1 | transcript=Tb927.3.1120:mRNA | gene=Tb927.3.1120 | organism=Trypanosoma_brucei_brucei_TREU927 | gene_product=GTP-binding nuclear protein rtb2, putative | transcript_product=GTP-binding nuclear protein rtb2, putative | location=Tb927_	6	6	6	47	47	47	24.406	0	41.276	223130000	17
Tb927.3.1140		0	0	0	0	0	0			0.00538216	0.0191396	Tb927.3.1140:mRNA-p1 | transcript=Tb927.3.1140:mRNA | gene=Tb927.3.1140 | organism=Trypanosoma_brucei_brucei_TREU927 | gene_product=Surp module, putative | transcript_product=Surp module, putative | location=Tb927_03_v5.1:278267-279439(+) | protein_length=	3	3	3	11.3	11.3	11.3	43.463	0	18.709	33137000	5
Tb927.3.1210		0	0	0	0	25828000	0			0.19598	0.37475	Tb927.3.1210:mRNA-p1 | transcript=Tb927.3.1210:mRNA | gene=Tb927.3.1210 | organism=Trypanosoma_brucei_brucei_TREU927 | gene_product=protein transport protein Sec24 | transcript_product=protein transport protein Sec24 | location=Tb927_03_v5.1:299855-302776(	6	6	6	7	7	7	108.19	0	13.421	89945000	12
Tb927.3.1230		0	0	0	0	6838700	0			0.722132	-0.705212	Tb927.3.1230:mRNA-p1 | transcript=Tb927.3.1230:mRNA | gene=Tb927.3.1230 | organism=Trypanosoma_brucei_brucei_TREU927 | gene_product=Ribonuclease 3, putative | transcript_product=Ribonuclease 3, putative | location=Tb927_03_v5.1:306319-309165(+) | protein_l	2	2	2	2.7	2.7	2.7	104.52	0	3.5731	10724000	2
Tb927.3.1310.1;Tb927.3.1310.2		0	0	0	0	0	0			0.123668	-0.288911	Tb927.3.1310.1:mRNA-p1 | transcript=Tb927.3.1310.1:mRNA | gene=Tb927.3.1310 | organism=Trypanosoma_brucei_brucei_TREU927 | gene_product=hypothetical protein, conserved | transcript_product=hypothetical protein, conserved | location=Tb927_03_v5.1:323779-327	1	1	1	1.1	1.1	1.1	122.26	0	2.6183	9538200	1
Tb927.3.1570		0	0	0	0	31306000	0			0.482277	1.35786	Tb927.3.1570:mRNA-p1 | transcript=Tb927.3.1570:mRNA | gene=Tb927.3.1570 | organism=Trypanosoma_brucei_brucei_TREU927 | gene_product=Lapatinib-binding protein kinase 3 | transcript_product=Lapatinib-binding protein kinase 3 | location=Tb927_03_v5.1:410684-4	9	9	9	19.9	19.9	19.9	69.328	0	18.2	113420000	10
Tb927.3.1620		0	0	0	0	18715000	0			0.0270199	0.152561	Tb927.3.1620:mRNA-p1 | transcript=Tb927.3.1620:mRNA | gene=Tb927.3.1620 | organism=Trypanosoma_brucei_brucei_TREU927 | gene_product=ER-golgi trafficking TRAPP I complex 85 kDa subunit, putative | transcript_product=ER-golgi trafficking TRAPP I complex 85 k	4	4	4	2.7	2.7	2.7	178.11	0	6.7251	29348000	5
Tb927.3.1680		0	0	0	0	0	27850000			0.215458	0.441382	Tb927.3.1680:mRNA-p1 | transcript=Tb927.3.1680:mRNA | gene=Tb927.3.1680 | organism=Trypanosoma_brucei_brucei_TREU927 | gene_product=Eukaryotic translation initiation factor 3 subunit F | transcript_product=Eukaryotic translation initiation factor 3 subunit	3	3	3	10.7	10.7	10.7	37.252	0	14.052	101930000	3
Tb927.3.1800		0	0	0	0	0	0			0.260233	-0.780791	Tb927.3.1800:mRNA-p1 | transcript=Tb927.3.1800:mRNA | gene=Tb927.3.1800 | organism=Trypanosoma_brucei_brucei_TREU927 | gene_product=hypothetical protein, conserved | transcript_product=hypothetical protein, conserved | location=Tb927_03_v5.1:465708-470093(	13	13	13	11.5	11.5	11.5	161.94	0	63.756	99929000	17
Tb927.3.1920		0	0	0	11374000	333360000	136080000			0.957518	3.07764	Tb927.3.1920:mRNA-p1 | transcript=Tb927.3.1920:mRNA | gene=Tb927.3.1920 | organism=Trypanosoma_brucei_brucei_TREU927 | gene_product=General negative regulator of transcription subunit 5 | transcript_product=General negative regulator of transcription subun	15	15	15	27.5	27.5	27.5	66.856	0	163.21	840530000	35
Tb927.3.2100		0	0	0	0	63024000	25781000			0.491015	1.23542	Tb927.3.2100:mRNA-p1 | transcript=Tb927.3.2100:mRNA | gene=Tb927.3.2100 | organism=Trypanosoma_brucei_brucei_TREU927 | gene_product=hypothetical protein, conserved | transcript_product=hypothetical protein, conserved | location=Tb927_03_v5.1:553025-553951(	7	7	7	28.2	28.2	28.2	33.996	0	58.585	254660000	22
Tb927.3.2110		0	0	0	0	20994000	14019000			0.268621	0.952094	Tb927.3.2110:mRNA-p1 | transcript=Tb927.3.2110:mRNA | gene=Tb927.3.2110 | organism=Trypanosoma_brucei_brucei_TREU927 | gene_product=Mitochondrial import inner membrane translocase subunit TIM50 | transcript_product=Mitochondrial import inner membrane trans	4	4	4	11.6	11.6	11.6	47.205	0	6.1837	58593000	5
Tb927.3.2170		0	0	0	0	36120000	0			0.0375527	0.160692	Tb927.3.2170:mRNA-p1 | transcript=Tb927.3.2170:mRNA | gene=Tb927.3.2170 | organism=Trypanosoma_brucei_brucei_TREU927 | gene_product=translation elongation factor EF-2, putative | transcript_product=translation elongation factor EF-2, putative | location=Tb	6	6	6	8.8	8.8	8.8	98.562	0	11.271	56642000	6
Tb927.3.2290		0	0	0	0	3089300	0			0.228217	-0.57819	Tb927.3.2290:mRNA-p1 | transcript=Tb927.3.2290:mRNA | gene=Tb927.3.2290 | organism=Trypanosoma_brucei_brucei_TREU927 | gene_product=chaperone protein DnaJ, putative | transcript_product=chaperone protein DnaJ, putative | location=Tb927_03_v5.1:591399-59252	2	2	2	9.1	9.1	9.1	43.863	0.002963	2.0977	4844600	1
Tb927.3.2310		0	0	0	0	0	10678000			0.0610917	0.209165	Tb927.3.2310:mRNA-p1 | transcript=Tb927.3.2310:mRNA | gene=Tb927.3.2310 | organism=Trypanosoma_brucei_brucei_TREU927 | gene_product=parkin coregulated gene protein | transcript_product=parkin coregulated gene protein | location=Tb927_03_v5.1:593475-594377(	1	1	1	6	6	6	33.785	0	5.0247	49077000	1
Tb927.3.2440		0	0	0	0	4443000	0			0.24132	-0.601811	Tb927.3.2440:mRNA-p1 | transcript=Tb927.3.2440:mRNA | gene=Tb927.3.2440 | organism=Trypanosoma_brucei_brucei_TREU927 | gene_product=AGC essential kinase 1 | transcript_product=AGC essential kinase 1 | location=Tb927_03_v5.1:614482-615702(+) | protein_lengt	1	1	1	3	3	3	45.811	0.0015026	2.2137	6967400	0
Tb927.3.2490		0	0	0	0	3187100	0			0.873271	-0.727333	Tb927.3.2490:mRNA-p1 | transcript=Tb927.3.2490:mRNA | gene=Tb927.3.2490 | organism=Trypanosoma_brucei_brucei_TREU927 | gene_product=hypothetical protein, conserved | transcript_product=hypothetical protein, conserved | location=Tb927_03_v5.1:626648-629539(	2	2	2	3.5	3.5	3.5	110.07	0	9.6962	4997900	2
Tb927.3.2650		0	0	0	0	0	12518000			0.0687885	-0.176959	Tb927.3.2650:mRNA-p1 | transcript=Tb927.3.2650:mRNA | gene=Tb927.3.2650 | organism=Trypanosoma_brucei_brucei_TREU927 | gene_product=cytochrome c oxidase copper chaperone, putative | transcript_product=cytochrome c oxidase copper chaperone, putative | locat	1	1	1	13.7	13.7	13.7	8.0001	0	4.6431	25323000	1
Tb927.3.2660		0	0	0	0	0	0			0.0633951	-0.148956	Tb927.3.2660:mRNA-p1 | transcript=Tb927.3.2660:mRNA | gene=Tb927.3.2660 | organism=Trypanosoma_brucei_brucei_TREU927 | gene_product=TatD related DNase, putative | transcript_product=TatD related DNase, putative | location=Tb927_03_v5.1:675209-677398(-) | p	2	2	2	3	3	3	78.744	0	3.1273	23756000	2
Tb927.3.2680		0	0	0	0	0	3472900			0.163415	-0.329087	Tb927.3.2680:mRNA-p1 | transcript=Tb927.3.2680:mRNA | gene=Tb927.3.2680 | organism=Trypanosoma_brucei_brucei_TREU927 | gene_product=Ubiquitin-like domain containing protein, putative | transcript_product=Ubiquitin-like domain containing protein, putative |	3	3	3	5.8	5.8	5.8	58.911	0	5.0303	12682000	2
Tb927.3.2710		0	61566000	34031000	54346000	52473000	40907000			0.446388	0.594974	Tb927.3.2710:mRNA-p1 | transcript=Tb927.3.2710:mRNA | gene=Tb927.3.2710 | organism=Trypanosoma_brucei_brucei_TREU927 | gene_product=6-phosphofructo-2-kinase 2 | transcript_product=6-phosphofructo-2-kinase 2 | location=Tb927_03_v5.1:689701-692772(-) | prote	16	16	16	17.8	17.8	17.8	110.79	0	132.51	849480000	58
Tb927.3.2820		0	0	0	0	0	0			0.0367595	0.0638237	Tb927.3.2820:mRNA-p1 | transcript=Tb927.3.2820:mRNA | gene=Tb927.3.2820 | organism=Trypanosoma_brucei_brucei_TREU927 | gene_product=TFIIF-stimulated CTD phosphatase, putative | transcript_product=TFIIF-stimulated CTD phosphatase, putative | location=Tb927_	2	2	2	3.4	3.4	3.4	62.336	0	4.7362	18640000	1
Tb927.3.2900		0	0	0	0	0	27477000			0.041377	-0.146123	Tb927.3.2900:mRNA-p1 | transcript=Tb927.3.2900:mRNA | gene=Tb927.3.2900 | organism=Trypanosoma_brucei_brucei_TREU927 | gene_product=eukaryotic translation initiation factor 2 subunit alpha | transcript_product=eukaryotic translation initiation factor 2 sub	2	2	2	7.9	7.9	7.9	46.824	0	21.755	99551000	3
Tb927.3.3060		0	0	0	0	50259000	0			0.382793	1.16102	Tb927.3.3060:mRNA-p1 | transcript=Tb927.3.3060:mRNA | gene=Tb927.3.3060 | organism=Trypanosoma_brucei_brucei_TREU927 | gene_product=hypothetical protein, conserved | transcript_product=hypothetical protein, conserved | location=Tb927_03_v5.1:784857-785771(	3	3	3	19.4	19.4	19.4	32.297	0	18.442	78814000	4
Tb927.3.3130		0	0	0	14872000	96642000	61481000			1.1711	2.21646	Tb927.3.3130:mRNA-p1 | transcript=Tb927.3.3130:mRNA | gene=Tb927.3.3130 | organism=Trypanosoma_brucei_brucei_TREU927 | gene_product=Present in the outer mitochondrial membrane proteome 24 | transcript_product=Present in the outer mitochondrial membrane pro	14	14	14	10.5	10.5	10.5	178.08	0	99.381	376210000	30
Tb927.3.3140		0	0	0	0	0	12105000			0.00929913	-0.0357952	Tb927.3.3140:mRNA-p1 | transcript=Tb927.3.3140:mRNA | gene=Tb927.3.3140 | organism=Trypanosoma_brucei_brucei_TREU927 | gene_product=hypothetical protein, conserved | transcript_product=hypothetical protein, conserved | location=Tb927_03_v5.1:809070-809465(	1	1	1	16	16	16	14.652	0	25.77	41557000	2
Tb927.3.3150		0	0	0	0	0	0			0.305977	-0.836031	Tb927.3.3150:mRNA-p1 | transcript=Tb927.3.3150:mRNA | gene=Tb927.3.3150 | organism=Trypanosoma_brucei_brucei_TREU927 | gene_product=hypothetical protein, conserved | transcript_product=hypothetical protein, conserved | location=Tb927_03_v5.1:809741-812098(	1	1	1	1.5	1.5	1.5	87.471	0	12.928	0	1
Tb927.3.3170		0	0	0	0	31827000	22946000			0.608952	1.36318	Tb927.3.3170:mRNA-p1 | transcript=Tb927.3.3170:mRNA | gene=Tb927.3.3170 | organism=Trypanosoma_brucei_brucei_TREU927 | gene_product=SUMO-interacting motif-containing protein | transcript_product=SUMO-interacting motif-containing protein | location=Tb927_03	5	5	5	11.5	11.5	11.5	70.454	0	29.086	190560000	12
Tb927.3.3190		0	0	0	0	146130000	112940000			0.923436	2.78123	Tb927.3.3190:mRNA-p1 | transcript=Tb927.3.3190:mRNA | gene=Tb927.3.3190 | organism=Trypanosoma_brucei_brucei_TREU927 | gene_product=Serine/threonine-protein kinase NEK7, putative | transcript_product=Serine/threonine-protein kinase NEK7, putative | locatio	8	8	8	21.1	21.1	21.1	56.152	0	122.57	455020000	16
Tb927.3.3270		0	0	0	0	0	0			0.480846	-1.2925	Tb927.3.3270:mRNA-p1 | transcript=Tb927.3.3270:mRNA | gene=Tb927.3.3270 | organism=Trypanosoma_brucei_brucei_TREU927 | gene_product=ATP-dependent 6-phosphofructokinase, glycosomal | transcript_product=ATP-dependent 6-phosphofructokinase, glycosomal | locat	4	4	4	12.5	12.5	12.5	53.517	0	16.034	17301000	8
Tb927.3.3300		0	125720000	128340000	40172000	30828000	14718000			0.359808	-1.08778	Tb927.3.3300:mRNA-p1 | transcript=Tb927.3.3300:mRNA | gene=Tb927.3.3300 | organism=Trypanosoma_brucei_brucei_TREU927 | gene_product=Flagellum attachment zone protein 19 | transcript_product=Flagellum attachment zone protein 19 | location=Tb927_03_v5.1:8480	22	22	22	35.3	35.3	35.3	89.197	0	176.21	715490000	88
Tb927.3.3440		0	0	0	0	0	0			1.0882	-1.18878	Tb927.3.3440:mRNA-p1 | transcript=Tb927.3.3440:mRNA | gene=Tb927.3.3440 | organism=Trypanosoma_brucei_brucei_TREU927 | gene_product=phytanoyl-CoA dioxygenase (PhyH), putative | transcript_product=phytanoyl-CoA dioxygenase (PhyH), putative | location=Tb927_	2	2	2	6.4	6.4	6.4	39.176	0	2.7481	11483000	3
Tb927.3.3450		0	0	0	0	55924000	0			0.614319	1.25003	Tb927.3.3450:mRNA-p1 | transcript=Tb927.3.3450:mRNA | gene=Tb927.3.3450 | organism=Trypanosoma_brucei_brucei_TREU927 | gene_product=ADP-ribosylation factor-like protein 3, putative | transcript_product=ADP-ribosylation factor-like protein 3, putative | loc	5	5	5	35.4	35.4	35.4	19.881	0	168.9	112930000	6
Tb927.3.3490		0	0	0	0	0	0			0.700016	-1.06306	Tb927.3.3490:mRNA-p1 | transcript=Tb927.3.3490:mRNA | gene=Tb927.3.3490 | organism=Trypanosoma_brucei_brucei_TREU927 | gene_product=High mobility group protein TDP1 | transcript_product=High mobility group protein TDP1 | location=Tb927_03_v5.1:985621-98643	3	3	3	8.5	8.5	8.5	30.866	0	3.8099	35423000	5
Tb927.3.3510		0	0	0	0	3877600	0			0.29324	-0.502342	Tb927.3.3510:mRNA-p1 | transcript=Tb927.3.3510:mRNA | gene=Tb927.3.3510 | organism=Trypanosoma_brucei_brucei_TREU927 | gene_product=hypothetical protein, conserved | transcript_product=hypothetical protein, conserved | location=Tb927_03_v5.1:989200-990675(	2	2	2	5.7	5.7	5.7	52.853	0	34.92	24444000	4
Tb927.3.3590		0	0	0	0	0	0			0.377604	-1.12616	Tb927.3.3590:mRNA-p1 | transcript=Tb927.3.3590:mRNA | gene=Tb927.3.3590 | organism=Trypanosoma_brucei_brucei_TREU927 | gene_product=U3 small nucleolar ribonucleoprotein protein MPP10, putative | transcript_product=U3 small nucleolar ribonucleoprotein prote	4	4	4	10.6	10.6	10.6	75.271	0	51.604	81460000	6
Tb927.3.3670		0	60772000	0	0	0	0			0.532281	-1.49235	Tb927.3.3670:mRNA-p1 | transcript=Tb927.3.3670:mRNA | gene=Tb927.3.3670 | organism=Trypanosoma_brucei_brucei_TREU927 | gene_product=Triple RNA binding domain protein 3 | transcript_product=Triple RNA binding domain protein 3 | location=Tb927_03_v5.1:102714	9	9	9	18	18	18	66.931	0	69.354	381250000	27
Tb927.3.3840		0	0	0	0	60334000	50814000			1.11571	2.4271	Tb927.3.3840:mRNA-p1 | transcript=Tb927.3.3840:mRNA | gene=Tb927.3.3840 | organism=Trypanosoma_brucei_brucei_TREU927 | gene_product=Family of unknown function (DUF572), putative | transcript_product=Family of unknown function (DUF572), putative | location=	15	15	15	48	48	48	39.34	0	39.569	389180000	30
Tb927.3.3850		0	0	0	0	92844000	39098000			0.890197	2.54619	Tb927.3.3850:mRNA-p1 | transcript=Tb927.3.3850:mRNA | gene=Tb927.3.3850 | organism=Trypanosoma_brucei_brucei_TREU927 | gene_product=COPII coat assembly protein sec16 | transcript_product=COPII coat assembly protein sec16 | location=Tb927_03_v5.1:1066556-10	10	10	10	10.1	10.1	10.1	146.55	0	143.43	237730000	17
Tb927.3.3880		0	0	0	0	1489300	0			1.17543	-1.4981	Tb927.3.3880:mRNA-p1 | transcript=Tb927.3.3880:mRNA | gene=Tb927.3.3880 | organism=Trypanosoma_brucei_brucei_TREU927 | gene_product=hypothetical protein, conserved | transcript_product=hypothetical protein, conserved | location=Tb927_03_v5.1:1080873-108128	1	1	1	14.6	14.6	14.6	15.235	0	5.1407	2335400	1
Tb927.3.3940		0	0	0	0	78537000	76404000			0.96965	2.47387	Tb927.3.3940:mRNA-p1 | transcript=Tb927.3.3940:mRNA | gene=Tb927.3.3940 | organism=Trypanosoma_brucei_brucei_TREU927 | gene_product=RNA-binding protein, putative | transcript_product=RNA-binding protein, putative | location=Tb927_03_v5.1:1097682-1099463(+)	8	8	8	17.9	17.9	17.9	61.716	0	191.59	273000000	16
Tb927.3.3950		0	0	0	0	23981000	42393000			0.663002	1.7426	Tb927.3.3950:mRNA-p1 | transcript=Tb927.3.3950:mRNA | gene=Tb927.3.3950 | organism=Trypanosoma_brucei_brucei_TREU927 | gene_product=hypothetical protein, conserved | transcript_product=hypothetical protein, conserved | location=Tb927_03_v5.1:1107571-110922	6	6	6	14.7	14.7	14.7	62.246	0	82.312	115390000	7
Tb927.3.3970		0	0	0	0	0	0			0.15897	-0.373913	Tb927.3.3970:mRNA-p1 | transcript=Tb927.3.3970:mRNA | gene=Tb927.3.3970 | organism=Trypanosoma_brucei_brucei_TREU927 | gene_product=Cell growth-regulating nucleolar protein, putative | transcript_product=Cell growth-regulating nucleolar protein, putative |	5	5	5	28.3	28.3	28.3	32.553	0	23	34173000	8
Tb927.3.4120		0	0	0	0	34990000	0			0.158364	0.424316	Tb927.3.4120:mRNA-p1 | transcript=Tb927.3.4120:mRNA | gene=Tb927.3.4120 | organism=Trypanosoma_brucei_brucei_TREU927 | gene_product=hypothetical protein, conserved | transcript_product=hypothetical protein, conserved | location=Tb927_03_v5.1:1160791-116282	9	9	9	22.2	22.2	22.2	73.301	0	146.01	678280000	28
Tb927.3.4160		0	0	0	0	0	0			0.212583	-0.404413	Tb927.3.4160:mRNA-p1 | transcript=Tb927.3.4160:mRNA | gene=Tb927.3.4160 | organism=Trypanosoma_brucei_brucei_TREU927 | gene_product=XPC-binding domain/UBA/TS-N domain containing protein, putative | transcript_product=XPC-binding domain/UBA/TS-N domain cont	2	2	2	8.1	8.1	8.1	35.629	0	2.5697	2023600	2
Tb927.3.4270		0	0	0	0	7409100	0			0.401368	-0.318583	Tb927.3.4270:mRNA-p1 | transcript=Tb927.3.4270:mRNA | gene=Tb927.3.4270 | organism=Trypanosoma_brucei_brucei_TREU927 | gene_product=hypothetical protein, conserved | transcript_product=hypothetical protein, conserved | location=Tb927_03_v5.1:1202789-120553	3	3	3	4.1	4.1	4.1	99.496	0	8.4934	11619000	3
Tb927.3.4500;Tb11.v5.0629		0	0	0	0	57514000	48386000			1.07481	2.38742	Tb927.3.4500:mRNA-p1 | transcript=Tb927.3.4500:mRNA | gene=Tb927.3.4500 | organism=Trypanosoma_brucei_brucei_TREU927 | gene_product=Fumarate hydratase class I, cytosolic | transcript_product=Fumarate hydratase class I, cytosolic | location=Tb927_03_v5.1:12	7	7	7	15.9	15.9	15.9	62.262	0	72.678	190510000	9
Tb927.3.4560		0	0	0	0	51676000	27059000			1.19347	1.85566	Tb927.3.4560:mRNA-p1 | transcript=Tb927.3.4560:mRNA | gene=Tb927.3.4560 | organism=Trypanosoma_brucei_brucei_TREU927 | gene_product=5-AMP-activated protein kinase catalytic subunit alpha, putative | transcript_product=5-AMP-activated protein kinase catal	8	8	8	17	17	17	70.655	0	21.135	130290000	10
Tb927.3.4590		0	0	0	0	9392600	0			0.223658	-0.579786	Tb927.3.4590:mRNA-p1 | transcript=Tb927.3.4590:mRNA | gene=Tb927.3.4590 | organism=Trypanosoma_brucei_brucei_TREU927 | gene_product=hypothetical protein, conserved | transcript_product=hypothetical protein, conserved | location=Tb927_03_v5.1:1287351-128826	1	1	1	3.6	3.6	3.6	32.513	0.0050072	1.76	14729000	0
Tb927.3.4800		0	0	0	0	5984300	0			0.353314	-0.657604	Tb927.3.4800:mRNA-p1 | transcript=Tb927.3.4800:mRNA | gene=Tb927.3.4800 | organism=Trypanosoma_brucei_brucei_TREU927 | gene_product=hypothetical protein, conserved | transcript_product=hypothetical protein, conserved | location=Tb927_03_v5.1:1352639-135449	1	1	1	1.8	1.8	1.8	69.268	0	2.329	9384300	1
Tb927.3.4840		0	0	0	0	0	0			0.00638297	-0.012071	Tb927.3.4840:mRNA-p1 | transcript=Tb927.3.4840:mRNA | gene=Tb927.3.4840 | organism=Trypanosoma_brucei_brucei_TREU927 | gene_product=ubiquitin carboxyl-terminal hydrolase, putative | transcript_product=ubiquitin carboxyl-terminal hydrolase, putative | locat	6	6	6	11.2	11.2	11.2	81.752	0	129.09	109610000	16
Tb927.3.4860		0	0	0	0	0	0			0.540188	1.01652	Tb927.3.4860:mRNA-p1 | transcript=Tb927.3.4860:mRNA | gene=Tb927.3.4860 | organism=Trypanosoma_brucei_brucei_TREU927 | gene_product=mitogen-activated protein kinase kinase 1 | transcript_product=mitogen-activated protein kinase kinase 1 | location=Tb927_03	1	1	1	5.4	5.4	5.4	42.148	0	5.9691	65073000	4
Tb927.3.5030		0	0	0	0	0	0			1.00789	-1.55238	Tb927.3.5030:mRNA-p1 | transcript=Tb927.3.5030:mRNA | gene=Tb927.3.5030 | organism=Trypanosoma_brucei_brucei_TREU927 | gene_product=KU70 protein | transcript_product=KU70 protein | location=Tb927_03_v5.1:1412962-1415199(+) | protein_length=745 | sequence_S	1	1	1	3.4	3.4	3.4	81.049	0	3.6242	1784800	1
Tb927.3.5250		0	0	0	0	83447000	54010000			1.16538	2.52039	Tb927.3.5250:mRNA-p1 | transcript=Tb927.3.5250:mRNA | gene=Tb927.3.5250 | organism=Trypanosoma_brucei_brucei_TREU927 | gene_product=Zinc finger CCCH domain-containing protein 8 | transcript_product=Zinc finger CCCH domain-containing protein 8 | location=Tb	6	6	6	13	13	13	61.206	0	68.687	232580000	8
Tb927.3.5310		0	0	0	50855000	22673000	0			0.583223	1.49313	Tb927.3.5310:mRNA-p1 | transcript=Tb927.3.5310:mRNA | gene=Tb927.3.5310 | organism=Trypanosoma_brucei_brucei_TREU927 | gene_product=paraflagellar rod protein | transcript_product=paraflagellar rod protein | location=Tb927_03_v5.1:1488667-1495053(+) | prote	3	3	3	24.5	24.5	24.5	242.78	0	103.36	119930000	6
Tb927.3.5330		0	0	0	0	0	0			0.322972	-0.935532	Tb927.3.5330:mRNA-p1 | transcript=Tb927.3.5330:mRNA | gene=Tb927.3.5330 | organism=Trypanosoma_brucei_brucei_TREU927 | gene_product=centaurin beta 5 | transcript_product=centaurin beta 5 | location=Tb927_03_v5.1:1497803-1498630(+) | protein_length=275 | se	7	7	7	33.1	33.1	33.1	31.232	0	68.483	163790000	18
Tb927.3.5340		0	0	0	31043000	65610000	125170000			1.63538	3.10017	Tb927.3.5340:mRNA-p1 | transcript=Tb927.3.5340:mRNA | gene=Tb927.3.5340 | organism=Trypanosoma_brucei_brucei_TREU927 | gene_product=Hsc70-interacting protein (Hip), putative | transcript_product=Hsc70-interacting protein (Hip), putative | location=Tb927_03	6	6	6	19.8	19.8	19.8	42.028	0	85.251	420560000	26
Tb927.3.5380		0	0	0	0	109570000	75831000			0.88405	2.62783	Tb927.3.5380:mRNA-p1 | transcript=Tb927.3.5380:mRNA | gene=Tb927.3.5380 | organism=Trypanosoma_brucei_brucei_TREU927 | gene_product=Tubulin-tyrosine ligase family, putative | transcript_product=Tubulin-tyrosine ligase family, putative | location=Tb927_03_v	6	6	6	13.5	13.5	13.5	58.003	0	31.087	320430000	11
Tb927.3.5420		0	0	0	0	26756000	26036000			0.555174	1.32615	Tb927.3.5420:mRNA-p1 | transcript=Tb927.3.5420:mRNA | gene=Tb927.3.5420 | organism=Trypanosoma_brucei_brucei_TREU927 | gene_product=protein transport protein Sec24 | transcript_product=protein transport protein Sec24 | location=Tb927_03_v5.1:1515728-151843	7	7	7	12.5	12.5	12.5	100.87	0	88.422	124590000	15
Tb927.3.5440		0	0	0	0	0	0			0.26185	-0.877735	Tb927.3.5440:mRNA-p1 | transcript=Tb927.3.5440:mRNA | gene=Tb927.3.5440 | organism=Trypanosoma_brucei_brucei_TREU927 | gene_product=SNF2 DNA repair protein, putative | transcript_product=SNF2 DNA repair protein, putative | location=Tb927_03_v5.1:1521398-15	4	4	4	3.9	3.9	3.9	167.03	0	15.607	40077000	6
Tb927.3.5450		0	0	0	0	24734000	0			0.299698	0.663682	Tb927.3.5450:mRNA-p1 | transcript=Tb927.3.5450:mRNA | gene=Tb927.3.5450 | organism=Trypanosoma_brucei_brucei_TREU927 | gene_product=Basal body protein | transcript_product=Basal body protein | location=Tb927_03_v5.1:1526227-1528926(+) | protein_length=899	2	2	2	4.1	4.1	4.1	95.977	0	54.951	58648000	4
Tb927.3.5460		0	0	0	0	0	0			0.484526	-0.944121	Tb927.3.5460:mRNA-p1 | transcript=Tb927.3.5460:mRNA | gene=Tb927.3.5460 | organism=Trypanosoma_brucei_brucei_TREU927 | gene_product=RNA-binding protein, putative | transcript_product=RNA-binding protein, putative | location=Tb927_03_v5.1:1529808-1531373(+)	4	4	4	9.6	9.6	9.6	56.457	0	8.4631	39401000	5
Tb927.3.5470		0	0	0	0	63948000	66578000			0.955662	2.61447	Tb927.3.5470:mRNA-p1 | transcript=Tb927.3.5470:mRNA | gene=Tb927.3.5470 | organism=Trypanosoma_brucei_brucei_TREU927 | gene_product=hypothetical protein, conserved | transcript_product=hypothetical protein, conserved | location=Tb927_03_v5.1:1531821-153234	7	7	7	41.7	41.7	41.7	19.675	0	67.261	375800000	20
Tb927.3.5520		0	0	0	0	0	0			0.869155	-1.54289	Tb927.3.5520:mRNA-p1 | transcript=Tb927.3.5520:mRNA | gene=Tb927.3.5520 | organism=Trypanosoma_brucei_brucei_TREU927 | gene_product=26S proteasome regulatory non-ATPase subunit | transcript_product=26S proteasome regulatory non-ATPase subunit | location=Tb	1	1	1	1.6	1.6	1.6	99.897	0	2.8781	5166500	1
Tb927.3.5540		0	0	0	0	5191600	0			0.167819	0.330479	Tb927.3.5540:mRNA-p1 | transcript=Tb927.3.5540:mRNA | gene=Tb927.3.5540 | organism=Trypanosoma_brucei_brucei_TREU927 | gene_product=dynein intermediate chain WDRD34, putative | transcript_product=dynein intermediate chain WDRD34, putative | location=Tb927_	1	1	1	1.7	1.7	1.7	58.074	0	2.5317	8141400	1
Tb927.3.5550		0	0	0	0	0	0			0.431057	-0.91736	Tb927.3.5550:mRNA-p1 | transcript=Tb927.3.5550:mRNA | gene=Tb927.3.5550 | organism=Trypanosoma_brucei_brucei_TREU927 | gene_product=intraflagellar transport protein 27 | transcript_product=intraflagellar transport protein 27 | location=Tb927_03_v5.1:155831	1	1	1	7.1	7.1	7.1	20.638	0	2.8308	5495800	1
Tb927.3.5620		0	0	0	0	43289000	0			0.00731926	-0.0257149	Tb927.3.5620:mRNA-p1 | transcript=Tb927.3.5620:mRNA | gene=Tb927.3.5620 | organism=Trypanosoma_brucei_brucei_TREU927 | gene_product=Facilitates chromatin transcription complex subunit spt16 | transcript_product=Facilitates chromatin transcription complex s	13	13	13	17.6	17.6	17.6	113.69	0	62.052	331370000	30
Tb927.3.690		0	0	0	0	20676000	15231000			0.579487	1.53773	Tb927.3.690:mRNA-p1 | transcript=Tb927.3.690:mRNA | gene=Tb927.3.690 | organism=Trypanosoma_brucei_brucei_TREU927 | gene_product=CMGC/RCK protein kinase, putative | transcript_product=CMGC/RCK protein kinase, putative | location=Tb927_03_v5.1:168911-170662	5	5	5	13.4	13.4	13.4	63.827	0	19.443	61032000	9
Tb927.3.740		0	0	0	0	36864000	0			0.279292	0.599955	Tb927.3.740:mRNA-p1 | transcript=Tb927.3.740:mRNA | gene=Tb927.3.740 | organism=Trypanosoma_brucei_brucei_TREU927 | gene_product=ZFP family member, putative | transcript_product=ZFP family member, putative | location=Tb927_03_v5.1:180970-181710(-) | protei	3	3	3	24	24	24	25.529	0	47.067	97184000	7
Tb927.3.760		0	0	0	0	0	0			0.519221	-0.848211	Tb927.3.760:mRNA-p1 | transcript=Tb927.3.760:mRNA | gene=Tb927.3.760 | organism=Trypanosoma_brucei_brucei_TREU927 | gene_product=hypothetical protein, conserved | transcript_product=hypothetical protein, conserved | location=Tb927_03_v5.1:183811-185463(-)	1	1	1	2.4	2.4	2.4	60.033	0	2.8307	6450900	1
Tb927.3.900		0	0	0	0	25073000	0			0.00250112	0.0108198	Tb927.3.900:mRNA-p1 | transcript=Tb927.3.900:mRNA | gene=Tb927.3.900 | organism=Trypanosoma_brucei_brucei_TREU927 | gene_product=PUB domain containing protein, putative | transcript_product=PUB domain containing protein, putative | location=Tb927_03_v5.1:2	3	3	3	8.1	8.1	8.1	40.131	0	3.779	47198000	3
Tb927.3.930		0	0	0	0	357610000	342130000			0.8742	3.74438	Tb927.3.930:mRNA-p1 | transcript=Tb927.3.930:mRNA | gene=Tb927.3.930 | organism=Trypanosoma_brucei_brucei_TREU927 | gene_product=dynein heavy chain, putative | transcript_product=dynein heavy chain, putative | location=Tb927_03_v5.1:217342-231261(+) | prot	51	51	51	12.2	12.2	12.2	531.41	0	221.6	1278200000	83
Tb927.4.1150		0	0	0	0	27626000	17903000			0.398787	0.916521	Tb927.4.1150:mRNA-p1 | transcript=Tb927.4.1150:mRNA | gene=Tb927.4.1150 | organism=Trypanosoma_brucei_brucei_TREU927 | gene_product=hypothetical protein, conserved | transcript_product=hypothetical protein, conserved | location=Tb927_04_v5.1:302414-304639(	3	3	3	7.3	7.3	7.3	83.151	0	47.718	77744000	7
Tb927.4.1170		0	0	0	0	19662000	21364000			0.685907	1.28642	Tb927.4.1170:mRNA-p1 | transcript=Tb927.4.1170:mRNA | gene=Tb927.4.1170 | organism=Trypanosoma_brucei_brucei_TREU927 | gene_product=ankyrin, putative | transcript_product=ankyrin, putative | location=Tb927_04_v5.1:309801-310820(-) | protein_length=339 | se	3	3	3	10	10	10	36.669	0	9.3552	80543000	7
Tb927.4.1270		0	0	0	0	12761000	0			0.198031	0.376668	Tb927.4.1270:mRNA-p1 | transcript=Tb927.4.1270:mRNA | gene=Tb927.4.1270 | organism=Trypanosoma_brucei_brucei_TREU927 | gene_product=ruvB-like DNA helicase, putative | transcript_product=ruvB-like DNA helicase, putative | location=Tb927_04_v5.1:336560-33793	6	6	6	20.3	20.3	20.3	49.905	0	39.119	35108000	8
Tb927.4.1300		0	0	0	0	0	0			0.116889	0.23591	Tb927.4.1300:mRNA-p1 | transcript=Tb927.4.1300:mRNA | gene=Tb927.4.1300 | organism=Trypanosoma_brucei_brucei_TREU927 | gene_product=amidinotransferase, putative | transcript_product=amidinotransferase, putative | location=Tb927_04_v5.1:341652-342776(-) | p	3	3	3	13.1	13.1	13.1	42.015	0	10.592	35422000	5
Tb927.4.1580		0	0	31918000	0	0	0			0.327201	-0.80511	Tb927.4.1580:mRNA-p1 | transcript=Tb927.4.1580:mRNA | gene=Tb927.4.1580 | organism=Trypanosoma_brucei_brucei_TREU927 | gene_product=WW domain containing protein, putative | transcript_product=WW domain containing protein, putative | location=Tb927_04_v5.1:	4	4	4	20.6	20.6	20.6	23.492	0	24.427	53481000	8
Tb927.4.1700		0	0	0	0	0	0			0.110065	-0.470721	Tb927.4.1700:mRNA-p1 | transcript=Tb927.4.1700:mRNA | gene=Tb927.4.1700 | organism=Trypanosoma_brucei_brucei_TREU927 | gene_product=CK1/TTBK protein kinase, putative | transcript_product=CK1/TTBK protein kinase, putative | location=Tb927_04_v5.1:434137-436	2	2	2	3.8	3.8	3.8	75.691	0	2.4983	12644000	5
Tb927.4.1710		0	0	0	0	21801000	22155000			1.35042	1.45364	Tb927.4.1710:mRNA-p1 | transcript=Tb927.4.1710:mRNA | gene=Tb927.4.1710 | organism=Trypanosoma_brucei_brucei_TREU927 | gene_product=rhodanese-like domain containing protein, putative | transcript_product=rhodanese-like domain containing protein, putative |	5	5	5	23.9	23.9	23.9	27.883	0	28.407	77941000	8
Tb927.4.1720		0	0	0	0	117050000	97269000			0.608983	2.34069	Tb927.4.1720:mRNA-p1 | transcript=Tb927.4.1720:mRNA | gene=Tb927.4.1720 | organism=Trypanosoma_brucei_brucei_TREU927 | gene_product=Nucleoside diphosphate kinase 3 | transcript_product=Nucleoside diphosphate kinase 3 | location=Tb927_04_v5.1:438498-439547(	5	5	5	16.9	16.9	16.9	38.948	0	14.447	372160000	8
Tb927.4.1800;Tb927.4.1790		31484000	487820000	167270000	54796000	62158000	65675000			0.436289	-1.17388	Tb927.4.1800:mRNA-p1 | transcript=Tb927.4.1800:mRNA | gene=Tb927.4.1800 | organism=Trypanosoma_brucei_brucei_TREU927 | gene_product=Mitochondrial ribosomal protein L3 | transcript_product=Mitochondrial ribosomal protein L3 | location=Tb927_04_v5.1:450119-4	15	15	15	42.7	42.7	42.7	48.691	0	144.89	1390700000	70
Tb927.4.1820		0	0	0	0	285110000	153970000			1.08717	3.51957	Tb927.4.1820:mRNA-p1 | transcript=Tb927.4.1820:mRNA | gene=Tb927.4.1820 | organism=Trypanosoma_brucei_brucei_TREU927 | gene_product=selenocysteine-specific elongation factor, putative | transcript_product=selenocysteine-specific elongation factor, putative	12	12	12	24.6	24.6	24.6	71.545	0	67.998	892890000	34
Tb927.4.1930		0	0	0	0	0	36362000			0.383644	1.17457	Tb927.4.1930:mRNA-p1 | transcript=Tb927.4.1930:mRNA | gene=Tb927.4.1930 | organism=Trypanosoma_brucei_brucei_TREU927 | gene_product=eukaryotic translation initiation factor 3 subunit g | transcript_product=eukaryotic translation initiation factor 3 subunit	6	6	6	20.6	20.6	20.6	31.293	0	225.59	225740000	7
Tb927.4.200		0	0	0	0	38270000	0			0.0550269	-0.197016	Tb927.4.200:mRNA-p1 | transcript=Tb927.4.200:mRNA | gene=Tb927.4.200 | organism=Trypanosoma_brucei_brucei_TREU927 | gene_product=retrotransposon hot spot protein 1 (RHS1), putative | transcript_product=retrotransposon hot spot protein 1 (RHS1), putative |	9	5	4	13.4	7.4	6.5	78.183	0	10.512	304920000	14
Tb927.4.2040;Tb927.4.2030		0	2033400	0	0	0	0			0.161636	0.360911	Tb927.4.2040:mRNA-p1 | transcript=Tb927.4.2040:mRNA | gene=Tb927.4.2040 | organism=Trypanosoma_brucei_brucei_TREU927 | gene_product=DNA/RNA-binding protein Alba 3 | transcript_product=DNA/RNA-binding protein Alba 3 | location=Tb927_04_v5.1:512689-513261(-)	2	2	2	10	10	10	20.808	0.0029696	2.1042	1692700	3
Tb927.4.2110		0	0	0	0	72609000	0			0.823996	1.9956	Tb927.4.2110:mRNA-p1 | transcript=Tb927.4.2110:mRNA | gene=Tb927.4.2110 | organism=Trypanosoma_brucei_brucei_TREU927 | gene_product=protein phosphatase 2C, putative | transcript_product=protein phosphatase 2C, putative | location=Tb927_04_v5.1:546879-54782	7	7	7	29.6	29.6	29.6	33.456	0	20.129	189800000	8
Tb927.4.2180		152380000	358890000	261730000	0	57249000	57049000			1.67042	-2.74024	Tb927.4.2180:mRNA-p1 | transcript=Tb927.4.2180:mRNA | gene=Tb927.4.2180 | organism=Trypanosoma_brucei_brucei_TREU927 | gene_product=60S ribosomal protein L35a, putative | transcript_product=60S ribosomal protein L35a, putative | location=Tb927_04_v5.1:5606	7	7	7	41.6	41.6	41.6	17.021	0	56.321	1278000000	32
Tb927.4.2210		0	0	0	0	4764200	0			0.537884	-0.666253	Tb927.4.2210:mRNA-p1 | transcript=Tb927.4.2210:mRNA | gene=Tb927.4.2210 | organism=Trypanosoma_brucei_brucei_TREU927 | gene_product=hypothetical protein, conserved | transcript_product=hypothetical protein, conserved | location=Tb927_04_v5.1:572177-572656(	2	2	2	18.9	18.9	18.9	17.877	0	4.8414	57476000	3
Tb927.4.2280		0	0	0	0	29096000	31878000			0.738699	1.54081	Tb927.4.2280:mRNA-p1 | transcript=Tb927.4.2280:mRNA | gene=Tb927.4.2280 | organism=Trypanosoma_brucei_brucei_TREU927 | gene_product=hypothetical protein, conserved | transcript_product=hypothetical protein, conserved | location=Tb927_04_v5.1:593290-594438(	5	5	5	23.8	23.8	23.8	42.285	0	72.52	111070000	7
Tb927.4.2300		0	0	0	0	29099000	0			0.61983	0.960347	Tb927.4.2300:mRNA-p1 | transcript=Tb927.4.2300:mRNA | gene=Tb927.4.2300 | organism=Trypanosoma_brucei_brucei_TREU927 | gene_product=hypothetical protein, conserved | transcript_product=hypothetical protein, conserved | location=Tb927_04_v5.1:597749-599869(	6	6	6	11.2	11.2	11.2	80.56	0	13.045	59378000	6
Tb927.4.2350		0	0	0	0	24619000	0			0.204796	0.555009	Tb927.4.2350:mRNA-p1 | transcript=Tb927.4.2350:mRNA | gene=Tb927.4.2350 | organism=Trypanosoma_brucei_brucei_TREU927 | gene_product=twinfilin | transcript_product=twinfilin | location=Tb927_04_v5.1:608837-609799(+) | protein_length=320 | sequence_SO=chromo	4	4	4	17.8	17.8	17.8	34.766	0	28.206	67711000	6
Tb927.4.2490		0	0	0	0	3082700	0			0.109	-0.244682	Tb927.4.2490:mRNA-p1 | transcript=Tb927.4.2490:mRNA | gene=Tb927.4.2490 | organism=Trypanosoma_brucei_brucei_TREU927 | gene_product=hypothetical protein, conserved | transcript_product=hypothetical protein, conserved | location=Tb927_04_v5.1:652953-654305(	1	1	1	1.8	1.8	1.8	50.079	0	2.431	4834200	1
Tb927.4.2540		0	0	0	0	9486000	0			0.193191	0.369324	Tb927.4.2540:mRNA-p1 | transcript=Tb927.4.2540:mRNA | gene=Tb927.4.2540 | organism=Trypanosoma_brucei_brucei_TREU927 | gene_product=Neural precursor cell-expressed, developmently downregulated 8 | transcript_product=Neural precursor cell-expressed, develop	1	1	1	21.8	21.8	21.8	8.668	0	32.115	14876000	3
Tb927.4.2630		0	0	0	0	0	0			0.385562	-1.11345	Tb927.4.2630:mRNA-p1 | transcript=Tb927.4.2630:mRNA | gene=Tb927.4.2630 | organism=Trypanosoma_brucei_brucei_TREU927 | gene_product=ATP-dependent DEAD/H RNA helicase, putative | transcript_product=ATP-dependent DEAD/H RNA helicase, putative | location=Tb92	5	5	5	7.5	7.5	7.5	94.94	0	7.5507	28054000	6
Tb927.4.2640		0	0	0	0	7591300	0			0.330747	0.495598	Tb927.4.2640:mRNA-p1 | transcript=Tb927.4.2640:mRNA | gene=Tb927.4.2640 | organism=Trypanosoma_brucei_brucei_TREU927 | gene_product=hypothetical protein, conserved | transcript_product=hypothetical protein, conserved | location=Tb927_04_v5.1:697918-701742(	1	1	1	0.8	0.8	0.8	145.37	0.0029586	2.0754	11904000	1
Tb927.4.2680		0	0	0	0	162350000	114750000			0.955941	2.94394	Tb927.4.2680:mRNA-p1 | transcript=Tb927.4.2680:mRNA | gene=Tb927.4.2680 | organism=Trypanosoma_brucei_brucei_TREU927 | gene_product=Zeta toxin, putative | transcript_product=Zeta toxin, putative | location=Tb927_04_v5.1:708788-710923(+) | protein_length=71	10	10	10	20.4	20.4	20.4	80.024	0	123.63	497740000	19
Tb927.4.2730		0	0	0	0	0	0			0.552875	-1.30339	Tb927.4.2730:mRNA-p1 | transcript=Tb927.4.2730:mRNA | gene=Tb927.4.2730 | organism=Trypanosoma_brucei_brucei_TREU927 | gene_product=kinesin, putative | transcript_product=kinesin, putative | location=Tb927_04_v5.1:719312-721723(+) | protein_length=803 | se	1	1	1	1.2	1.2	1.2	88.823	0.0029369	2.0055	74497000	4
Tb927.4.2750		0	0	0	0	136710000	166280000			0.97754	3.60752	Tb927.4.2750:mRNA-p1 | transcript=Tb927.4.2750:mRNA | gene=Tb927.4.2750 | organism=Trypanosoma_brucei_brucei_TREU927 | gene_product=hypothetical protein, conserved | transcript_product=hypothetical protein, conserved | location=Tb927_04_v5.1:726421-727320(	6	6	6	22.1	22.1	22.1	31.517	0	210.81	542260000	15
Tb927.4.2850		0	0	0	0	0	0			0.707536	-1.17862	Tb927.4.2850:mRNA-p1 | transcript=Tb927.4.2850:mRNA | gene=Tb927.4.2850 | organism=Trypanosoma_brucei_brucei_TREU927 | gene_product=hypothetical protein, conserved | transcript_product=hypothetical protein, conserved | location=Tb927_04_v5.1:752534-754579(	5	5	5	6.9	6.9	6.9	72.637	0	15.057	45809000	8
Tb927.4.2860		0	0	0	0	2475600	0			0.517466	-1.22947	Tb927.4.2860:mRNA-p1 | transcript=Tb927.4.2860:mRNA | gene=Tb927.4.2860 | organism=Trypanosoma_brucei_brucei_TREU927 | gene_product=EAP30/Vps36 family, putative | transcript_product=EAP30/Vps36 family, putative | location=Tb927_04_v5.1:755227-756270(+) | p	1	1	1	4.6	4.6	4.6	38.054	0	5.6077	3882200	1
Tb927.4.2880		0	0	0	0	0	0			0.14366	0.482719	Tb927.4.2880:mRNA-p1 | transcript=Tb927.4.2880:mRNA | gene=Tb927.4.2880 | organism=Trypanosoma_brucei_brucei_TREU927 | gene_product=Nucleoporin NUP225 | transcript_product=Nucleoporin NUP225 | location=Tb927_04_v5.1:758292-764504(+) | protein_length=2070 |	6	6	6	4.2	4.2	4.2	225.59	0	12.023	43983000	6
Tb927.4.3060		0	174200000	81499000	151850000	0	0			0.477754	-2.61662	Tb927.4.3060:mRNA-p1 | transcript=Tb927.4.3060:mRNA | gene=Tb927.4.3060 | organism=Trypanosoma_brucei_brucei_TREU927 | gene_product=hypothetical protein, conserved | transcript_product=hypothetical protein, conserved | location=Tb927_04_v5.1:810076-810522(	5	5	5	29.1	29.1	29.1	17.732	0	20.831	1654400000	35
Tb927.4.310		0	0	0	0	0	11155000			0.0132285	-0.0405661	Tb927.4.310:mRNA-p1 | transcript=Tb927.4.310:mRNA | gene=Tb927.4.310 | organism=Trypanosoma_brucei_brucei_TREU927 | gene_product=SPRY domain/HECT-domain (ubiquitin-transferase), putative | transcript_product=SPRY domain/HECT-domain (ubiquitin-transferase),	5	5	5	1	1	1	733.52	0	26.05	49036000	7
Tb927.4.3140		0	0	0	0	0	0			0.0983979	-0.309432	Tb927.4.3140:mRNA-p1 | transcript=Tb927.4.3140:mRNA | gene=Tb927.4.3140 | organism=Trypanosoma_brucei_brucei_TREU927 | gene_product=Ribosome maturation protein SDO1 | transcript_product=Ribosome maturation protein SDO1 | location=Tb927_04_v5.1:825953-82735	2	2	2	3.6	3.6	3.6	51.815	0	2.3196	51325000	3
Tb927.4.3180		0	0	0	0	0	0			0.958455	-1.10512	Tb927.4.3180:mRNA-p1 | transcript=Tb927.4.3180:mRNA | gene=Tb927.4.3180 | organism=Trypanosoma_brucei_brucei_TREU927 | gene_product=hypothetical protein, conserved | transcript_product=hypothetical protein, conserved | location=Tb927_04_v5.1:839374-840021(	4	4	4	18.6	18.6	18.6	23.728	0	5.7206	100470000	6
Tb927.4.350		0	0	0	0	0	0			0.571709	-0.852144	Tb927.4.350:mRNA-p1 | transcript=Tb927.4.350:mRNA | gene=Tb927.4.350 | organism=Trypanosoma_brucei_brucei_TREU927 | gene_product=hypothetical protein, conserved | transcript_product=hypothetical protein, conserved | location=Tb927_04_v5.1:105871-107397(-)	2	2	2	6.3	6.3	6.3	57.178	0	5.6738	45213000	6
Tb927.5.1610;Tb927.4.3550		71718000	72365000	0	0	0	0			1.39736	-2.77556	Tb927.5.1610:mRNA-p1 | transcript=Tb927.5.1610:mRNA | gene=Tb927.5.1610 | organism=Trypanosoma_brucei_brucei_TREU927 | gene_product=60S ribosomal protein L13a, putative | transcript_product=60S ribosomal protein L13a, putative | location=Tb927_05_v5.1:5681	4	4	4	14.9	14.9	14.9	25.711	0	6.5795	104790000	9
Tb927.4.3590;Tb927.4.3570		0	0	0	0	29391000	37456000			0.910089	1.56733	Tb927.4.3590:mRNA-p1 | transcript=Tb927.4.3590:mRNA | gene=Tb927.4.3590 | organism=Trypanosoma_brucei_brucei_TREU927 | gene_product=translation elongation factor 1-beta, putative | transcript_product=translation elongation factor 1-beta, putative | locatio	4	4	4	25.2	25.2	25.2	24.334	0	48.482	116510000	7
Tb927.4.3740		0	0	0	43954000	0	0			0.0624495	0.203055	Tb927.4.3740:mRNA-p1 | transcript=Tb927.4.3740:mRNA | gene=Tb927.4.3740 | organism=Trypanosoma_brucei_brucei_TREU927 | gene_product=flagellar attachment zone protein 1 | transcript_product=flagellar attachment zone protein 1 | location=Tb927_04_v5.1:940044	1	1	1	17	17	17	192.57	0.0057143	1.7584	43848000	1
Tb927.4.3770		0	0	0	0	64706000	45283000			0.629326	1.72869	Tb927.4.3770:mRNA-p1 | transcript=Tb927.4.3770:mRNA | gene=Tb927.4.3770 | organism=Trypanosoma_brucei_brucei_TREU927 | gene_product=calcium/calmodulin-dependent protein kinase, putative | transcript_product=calcium/calmodulin-dependent protein kinase, puta	7	7	7	17.5	17.5	17.5	54.338	0	50.432	193780000	16
Tb927.4.3810		0	0	0	0	4162500	0			0.413398	-0.569273	Tb927.4.3810:mRNA-p1 | transcript=Tb927.4.3810:mRNA | gene=Tb927.4.3810 | organism=Trypanosoma_brucei_brucei_TREU927 | gene_product=DNA-directed RNA polymerase II subunit 2, putative | transcript_product=DNA-directed RNA polymerase II subunit 2, putative |	1	1	1	1.3	1.3	1.3	134.59	0.0050215	1.7774	6527600	1
Tb927.4.3890		0	0	0	0	113600000	104900000			0.690858	2.50339	Tb927.4.3890:mRNA-p1 | transcript=Tb927.4.3890:mRNA | gene=Tb927.4.3890 | organism=Trypanosoma_brucei_brucei_TREU927 | gene_product=ATP-dependent RNA helicase, putative | transcript_product=ATP-dependent RNA helicase, putative | location=Tb927_04_v5.1:1023	12	12	12	14	14	14	122.8	0	147.7	404020000	19
Tb927.4.3950		0	0	0	0	34793000	38476000			0.457625	1.16828	Tb927.4.3950:mRNA-p1 | transcript=Tb927.4.3950:mRNA | gene=Tb927.4.3950 | organism=Trypanosoma_brucei_brucei_TREU927 | gene_product=cytoskeleton-associated protein CAP5.5, putative | transcript_product=cytoskeleton-associated protein CAP5.5, putative | loc	6	6	5	12.3	12.3	10.1	94.653	0	43.964	130910000	9
Tb927.4.400		0	0	0	0	0	0			0.110261	-0.240182	Tb927.4.400:mRNA-p1 | transcript=Tb927.4.400:mRNA | gene=Tb927.4.400 | organism=Trypanosoma_brucei_brucei_TREU927 | gene_product=Double RNA binding domain protein 7 | transcript_product=Double RNA binding domain protein 7 | location=Tb927_04_v5.1:115494-11	2	2	2	4.9	4.9	4.9	42.495	0	2.7595	23149000	1
Tb927.4.4200		0	0	0	0	0	0			0.103868	-0.309862	Tb927.4.4200:mRNA-p1 | transcript=Tb927.4.4200:mRNA | gene=Tb927.4.4200 | organism=Trypanosoma_brucei_brucei_TREU927 | gene_product=hypothetical protein, conserved | transcript_product=hypothetical protein, conserved | location=Tb927_04_v5.1:1110642-111131	3	3	3	15.2	15.2	15.2	24.628	0	18.112	75684000	4
Tb927.4.4510		0	0	0	0	14554000	19574000			0.305802	0.853748	Tb927.4.4510:mRNA-p1 | transcript=Tb927.4.4510:mRNA | gene=Tb927.4.4510 | organism=Trypanosoma_brucei_brucei_TREU927 | gene_product=protein phosphatase 2C, putative | transcript_product=protein phosphatase 2C, putative | location=Tb927_04_v5.1:1223147-1227	3	3	3	3.3	3.3	3.3	164.83	0	26.373	64321000	6
Tb927.4.4680		0	0	0	0	0	0			0.649601	-1.48638	Tb927.4.4680:mRNA-p1 | transcript=Tb927.4.4680:mRNA | gene=Tb927.4.4680 | organism=Trypanosoma_brucei_brucei_TREU927 | gene_product=DNA replication complex GINS protein PSF3 | transcript_product=DNA replication complex GINS protein PSF3 | location=Tb927_04	1	1	1	4.5	4.5	4.5	20.15	0.0077849	1.6988	35829000	4
Tb927.4.4930		0	0	0	0	0	0			0.316981	-0.845255	Tb927.4.4930:mRNA-p1 | transcript=Tb927.4.4930:mRNA | gene=Tb927.4.4930 | organism=Trypanosoma_brucei_brucei_TREU927 | gene_product=symplekin, putative | transcript_product=symplekin, putative | location=Tb927_04_v5.1:1348450-1352787(-) | protein_length=14	20	1	1	19	1.8	1.8	157.73	0	6.6894	5459700	1
Tb927.4.4950;Tb927.8.7470		0	0	0	0	0	0			0.10533	-0.26911	Tb927.4.4950:mRNA-p1 | transcript=Tb927.4.4950:mRNA | gene=Tb927.4.4950 | organism=Trypanosoma_brucei_brucei_TREU927 | gene_product=Nucleolar protein 61 | transcript_product=Nucleolar protein 61 | location=Tb927_04_v5.1:1358626-1360338(-) | protein_length=	8	8	8	18.8	18.8	18.8	61.287	0	18.501	92787000	16
Tb927.4.4990		0	0	0	0	0	5164500			1.63142	-1.46885	Tb927.4.4990:mRNA-p1 | transcript=Tb927.4.4990:mRNA | gene=Tb927.4.4990 | organism=Trypanosoma_brucei_brucei_TREU927 | gene_product=ubiquinol-cytochrome c reductase, putative | transcript_product=ubiquinol-cytochrome c reductase, putative | location=Tb927_	1	1	1	14.1	14.1	14.1	8.3125	0.0091421	1.6782	10448000	1
Tb927.4.5030;Tb927.8.7390		0	0	0	0	22082000	0			0.105407	-0.229839	Tb927.4.5030:mRNA-p1 | transcript=Tb927.4.5030:mRNA | gene=Tb927.4.5030 | organism=Trypanosoma_brucei_brucei_TREU927 | gene_product=protein phosphatase 1 | transcript_product=protein phosphatase 1 | location=Tb927_04_v5.1:1380128-1381168(-) | protein_lengt	5	4	4	18.2	15.6	15.6	39.345	0	36.719	55940000	4
Tb927.4.5070		0	0	0	0	0	0			0.3257	-0.727453	Tb927.4.5070:mRNA-p1 | transcript=Tb927.4.5070:mRNA | gene=Tb927.4.5070 | organism=Trypanosoma_brucei_brucei_TREU927 | gene_product=CRAL/TRIO domain containing protein, putative | transcript_product=CRAL/TRIO domain containing protein, putative | location=	1	1	1	4.5	4.5	4.5	51.296	0	2.8514	7612900	1
Tb927.4.5200		0	0	0	0	0	0			0.223612	0.521105	Tb927.4.5200:mRNA-p1 | transcript=Tb927.4.5200:mRNA | gene=Tb927.4.5200 | organism=Trypanosoma_brucei_brucei_TREU927 | gene_product=Nucleoporin NUP62 | transcript_product=Nucleoporin NUP62 | location=Tb927_04_v5.1:1418433-1420358(-) | protein_length=641 |	1	1	1	2.2	2.2	2.2	62.475	0	4.2217	0	1
Tb927.4.530		0	0	0	0	0	0			0.190598	-0.508681	Tb927.4.530:mRNA-p1 | transcript=Tb927.4.530:mRNA | gene=Tb927.4.530 | organism=Trypanosoma_brucei_brucei_TREU927 | gene_product=hypothetical protein, conserved | transcript_product=hypothetical protein, conserved | location=Tb927_04_v5.1:145985-147517(-)	2	2	2	4.3	4.3	4.3	55.118	0	2.5988	835860000	8
Tb927.8.6940;Tb927.4.5380		0	0	0	0	2633100	0			0.0180625	-0.056783	Tb927.8.6940:mRNA-p1 | transcript=Tb927.8.6940:mRNA | gene=Tb927.8.6940 | organism=Trypanosoma_brucei_brucei_TREU927 | gene_product=hypothetical protein, conserved | transcript_product=hypothetical protein, conserved | location=Tb927_08_v5.1:2000856-200523	3	3	3	3.6	3.6	3.6	164.96	0	7.104	16001000	3
Tb927.4.730		0	0	0	0	5191100	0			0.0849684	0.389086	Tb927.4.730:mRNA-p1 | transcript=Tb927.4.730:mRNA | gene=Tb927.4.730 | organism=Trypanosoma_brucei_brucei_TREU927 | gene_product=Peptidase family C78, putative | transcript_product=Peptidase family C78, putative | location=Tb927_04_v5.1:203661-205139(-) |	2	2	2	7.1	7.1	7.1	55.016	0	6.6618	12046000	5
Tb927.4.760		0	0	0	0	65289000	0			0.188532	0.567328	Tb927.4.760:mRNA-p1 | transcript=Tb927.4.760:mRNA | gene=Tb927.4.760 | organism=Trypanosoma_brucei_brucei_TREU927 | gene_product=AP-1 adapter complex gamma subunit, putative | transcript_product=AP-1 adapter complex gamma subunit, putative | location=Tb927	6	6	6	11.4	11.4	11.4	87.344	0	19.304	132280000	9
Tb927.4.920		0	0	0	0	40156000	33936000			0.549752	1.54435	Tb927.4.920:mRNA-p1 | transcript=Tb927.4.920:mRNA | gene=Tb927.4.920 | organism=Trypanosoma_brucei_brucei_TREU927 | gene_product=TPR repeat, putative | transcript_product=TPR repeat, putative | location=Tb927_04_v5.1:259313-260074(-) | protein_length=253 |	2	2	2	8.3	8.3	8.3	28.089	0	5.1484	131500000	4
Tb927.5.1080		0	14146000	0	0	8241900	0			0.408583	-0.702151	Tb927.5.1080:mRNA-p1 | transcript=Tb927.5.1080:mRNA | gene=Tb927.5.1080 | organism=Trypanosoma_brucei_brucei_TREU927 | gene_product=RNA-binding protein, putative | transcript_product=RNA-binding protein, putative | location=Tb927_05_v5.1:408066-408779(+) |	6	6	6	30	30	30	26.869	0	76.261	138340000	20
Tb927.5.1090		0	0	0	34630000	46703000	40073000			1.20333	2.61623	Tb927.5.1090:mRNA-p1 | transcript=Tb927.5.1090:mRNA | gene=Tb927.5.1090 | organism=Trypanosoma_brucei_brucei_TREU927 | gene_product=threonyl-tRNA synthetase, putative | transcript_product=threonyl-tRNA synthetase, putative | location=Tb927_05_v5.1:409713-4	13	13	13	17.6	17.6	17.6	90.983	0	45.714	208910000	24
Tb927.5.1100		0	0	0	0	78114000	46025000			0.682718	1.80136	Tb927.5.1100:mRNA-p1 | transcript=Tb927.5.1100:mRNA | gene=Tb927.5.1100 | organism=Trypanosoma_brucei_brucei_TREU927 | gene_product=peroxisome targeting signal 1 receptor | transcript_product=peroxisome targeting signal 1 receptor | location=Tb927_05_v5.1:	7	7	7	19.4	19.4	19.4	72.095	0	50.818	214010000	12
Tb927.5.1120		0	4674200	0	0	0	0			0.309739	-0.329603	Tb927.5.1120:mRNA-p1 | transcript=Tb927.5.1120:mRNA | gene=Tb927.5.1120 | organism=Trypanosoma_brucei_brucei_TREU927 | gene_product=Phage tail fibre repeat, putative | transcript_product=Phage tail fibre repeat, putative | location=Tb927_05_v5.1:422509-440	3	3	3	7.4	7.4	7.4	655.92	0	3.9135	6420400	2
Tb927.5.1140		0	0	0	0	0	8789500			0.520125	-1.33473	Tb927.5.1140:mRNA-p1 | transcript=Tb927.5.1140:mRNA | gene=Tb927.5.1140 | organism=Trypanosoma_brucei_brucei_TREU927 | gene_product=choline/ethanolamine kinase | transcript_product=choline/ethanolamine kinase | location=Tb927_05_v5.1:445215-447101(+) | pro	4	4	4	9.2	9.2	9.2	70.137	0	9.4117	30906000	3
Tb927.5.1200		0	0	0	0	0	2778300			0.319813	-0.860872	Tb927.5.1200:mRNA-p1 | transcript=Tb927.5.1200:mRNA | gene=Tb927.5.1200 | organism=Trypanosoma_brucei_brucei_TREU927 | gene_product=exosome complex component CSL4 | transcript_product=exosome complex component CSL4 | location=Tb927_05_v5.1:460503-461432(+)	2	2	2	12	12	12	32.566	0	13.197	36777000	5
Tb927.5.1250		0	0	0	0	161410000	130270000			1.02301	3.05561	Tb927.5.1250:mRNA-p1 | transcript=Tb927.5.1250:mRNA | gene=Tb927.5.1250 | organism=Trypanosoma_brucei_brucei_TREU927 | gene_product=GAF domain/TIP41-like family, putative | transcript_product=GAF domain/TIP41-like family, putative | location=Tb927_05_v5.1:	9	9	9	19.1	19.1	19.1	63.921	0	86.492	526990000	20
Tb927.5.1270		0	0	0	0	0	0			0.236553	-0.665963	Tb927.5.1270:mRNA-p1 | transcript=Tb927.5.1270:mRNA | gene=Tb927.5.1270 | organism=Trypanosoma_brucei_brucei_TREU927 | gene_product=Acidic leucine-rich nuclear phosphoprotein 32 family member | transcript_product=Acidic leucine-rich nuclear phosphoprotein	2	2	2	9.8	9.8	9.8	24.034	0	3.42	29233000	6
Tb927.5.1460		0	0	0	0	24443000	0			0.181929	0.642485	Tb927.5.1460:mRNA-p1 | transcript=Tb927.5.1460:mRNA | gene=Tb927.5.1460 | organism=Trypanosoma_brucei_brucei_TREU927 | gene_product=Possible lysine decarboxylase, putative | transcript_product=Possible lysine decarboxylase, putative | location=Tb927_05_v5.	5	5	5	19.6	19.6	19.6	36.762	0	11.123	90750000	15
Tb927.5.1470		0	0	0	0	0	49567000			0.72504	1.54449	Tb927.5.1470:mRNA-p1 | transcript=Tb927.5.1470:mRNA | gene=Tb927.5.1470 | organism=Trypanosoma_brucei_brucei_TREU927 | gene_product=NADH-cytochrome b5 reductase, putative | transcript_product=NADH-cytochrome b5 reductase, putative | location=Tb927_05_v5.1:	4	4	4	20.4	20.4	20.4	32.756	0	29.003	349370000	14
Tb927.5.1490		0	0	0	0	10490000	0			0.232415	-0.513629	Tb927.5.1490:mRNA-p1 | transcript=Tb927.5.1490:mRNA | gene=Tb927.5.1490 | organism=Trypanosoma_brucei_brucei_TREU927 | gene_product=Eukaryotic translation initiation factor 4 gamma 1 | transcript_product=Eukaryotic translation initiation factor 4 gamma 1 |	3	3	3	3.7	3.7	3.7	122.1	0	5.006	22674000	1
Tb927.5.1580		0	0	0	0	23690000	31377000			0.920828	1.4356	Tb927.5.1580:mRNA-p1 | transcript=Tb927.5.1580:mRNA | gene=Tb927.5.1580 | organism=Trypanosoma_brucei_brucei_TREU927 | gene_product=zinc finger CCCH domain containing protein 13 | transcript_product=zinc finger CCCH domain containing protein 13 | location=	5	5	5	13.6	13.6	13.6	60.305	0	218.54	105430000	12
Tb927.5.1590		0	0	0	0	0	0			0.803106	-0.851091	Tb927.5.1590:mRNA-p1 | transcript=Tb927.5.1590:mRNA | gene=Tb927.5.1590 | organism=Trypanosoma_brucei_brucei_TREU927 | gene_product=hypothetical protein, conserved | transcript_product=hypothetical protein, conserved | location=Tb927_05_v5.1:562307-563071(	1	1	1	3.1	3.1	3.1	28.263	0.0015004	2.2104	111910000	2
Tb927.5.1650		0	0	0	0	0	2356500			0.629167	-1.21097	Tb927.5.1650:mRNA-p1 | transcript=Tb927.5.1650:mRNA | gene=Tb927.5.1650 | organism=Trypanosoma_brucei_brucei_TREU927 | gene_product=CMGC/DYRK protein kinase, putative | transcript_product=CMGC/DYRK protein kinase, putative | location=Tb927_05_v5.1:574865-5	2	2	2	4.2	4.2	4.2	75.213	0	26.718	7482000	3
Tb927.5.1920		0	0	0	0	214130000	156410000			0.968823	3.28545	Tb927.5.1920:mRNA-p1 | transcript=Tb927.5.1920:mRNA | gene=Tb927.5.1920 | organism=Trypanosoma_brucei_brucei_TREU927 | gene_product=hypothetical protein, conserved | transcript_product=hypothetical protein, conserved | location=Tb927_05_v5.1:653103-655001(	15	15	15	28	28	28	70.439	0	240.43	631240000	24
Tb927.5.1950		0	0	0	0	0	0			0.677208	-1.29471	Tb927.5.1950:mRNA-p1 | transcript=Tb927.5.1950:mRNA | gene=Tb927.5.1950 | organism=Trypanosoma_brucei_brucei_TREU927 | gene_product=hypothetical protein, conserved | transcript_product=hypothetical protein, conserved | location=Tb927_05_v5.1:659005-660840(	3	3	3	8.7	8.7	8.7	66.972	0	23.721	32751000	4
Tb927.5.2060		0	0	0	0	0	0			0.584511	-1.01967	Tb927.5.2060:mRNA-p1 | transcript=Tb927.5.2060:mRNA | gene=Tb927.5.2060 | organism=Trypanosoma_brucei_brucei_TREU927 | gene_product=Cell division cycle 5-like protein | transcript_product=Cell division cycle 5-like protein | location=Tb927_05_v5.1:707746-7	5	5	5	9.1	9.1	9.1	80.149	0	20.662	32654000	7
Tb927.5.2090		0	0	0	0	18877000	0			0.385763	0.724229	Tb927.5.2090:mRNA-p1 | transcript=Tb927.5.2090:mRNA | gene=Tb927.5.2090 | organism=Trypanosoma_brucei_brucei_TREU927 | gene_product=kinesin, putative | transcript_product=kinesin, putative | location=Tb927_05_v5.1:716710-719976(-) | protein_length=1088 | s	9	8	8	10.1	9.1	9.1	122.72	0	36.415	50875000	12
Tb927.5.2130		0	0	0	0	21449000	21594000			1.14871	1.27725	Tb927.5.2130:mRNA-p1 | transcript=Tb927.5.2130:mRNA | gene=Tb927.5.2130 | organism=Trypanosoma_brucei_brucei_TREU927 | gene_product=Lariat debranching enzyme, C-terminal domain containing protein, putative | transcript_product=Lariat debranching enzyme, C-	5	5	5	17.3	17.3	17.3	56.954	0	29.189	158180000	13
Tb927.5.2260;Tb927.5.2230;Tb927.5.2200;Tb927.5.2170;Tb927.5.2160		0	0	0	0	0	16257000			0.0305357	0.103118	Tb927.5.2260:mRNA-p1 | transcript=Tb927.5.2260:mRNA | gene=Tb927.5.2260 | organism=Trypanosoma_brucei_brucei_TREU927 | gene_product=conserved protein | transcript_product=conserved protein | location=Tb927_05_v5.1:761975-762325(+) | protein_length=116 | se	2	2	2	25.9	25.9	25.9	12.354	0	14.228	64153000	4
Tb927.5.2320		0	0	0	0	36752000	0			0.0393763	0.133001	Tb927.5.2320:mRNA-p1 | transcript=Tb927.5.2320:mRNA | gene=Tb927.5.2320 | organism=Trypanosoma_brucei_brucei_TREU927 | gene_product=Mak10 subunit, NatC N(alpha)-terminal acetyltransferase, putative | transcript_product=Mak10 subunit, NatC N(alpha)-terminal	14	14	14	19.2	19.2	19.2	82.159	0	107.35	539240000	36
Tb927.5.2370		0	0	0	0	0	12701000			0.332321	0.595318	Tb927.5.2370:mRNA-p1 | transcript=Tb927.5.2370:mRNA | gene=Tb927.5.2370 | organism=Trypanosoma_brucei_brucei_TREU927 | gene_product=hydrolase, alpha/beta fold family, putative | transcript_product=hydrolase, alpha/beta fold family, putative | location=Tb92	1	1	1	2.5	2.5	2.5	43.296	0.0064148	1.7415	52637000	2
Tb927.5.2400		0	0	0	0	0	0			0.0788821	-0.246641	Tb927.5.2400:mRNA-p1 | transcript=Tb927.5.2400:mRNA | gene=Tb927.5.2400 | organism=Trypanosoma_brucei_brucei_TREU927 | gene_product=Peptidase C19, ubiquitin carboxyl-terminal hydrolase, putative | transcript_product=Peptidase C19, ubiquitin carboxyl-termin	8	8	8	11.5	11.5	11.5	108.26	0	55.78	84521000	16
Tb927.5.2500		0	0	0	0	12264000	0			0.45088	-0.777686	Tb927.5.2500:mRNA-p1 | transcript=Tb927.5.2500:mRNA | gene=Tb927.5.2500 | organism=Trypanosoma_brucei_brucei_TREU927 | gene_product=hypothetical protein, conserved | transcript_product=hypothetical protein, conserved | location=Tb927_05_v5.1:860650-862737(	4	4	4	7.1	7.1	7.1	75.357	0	11.976	37489000	4
Tb927.5.2570		0	0	0	0	120490000	106290000			1.07192	3.10878	Tb927.5.2570:mRNA-p1 | transcript=Tb927.5.2570:mRNA | gene=Tb927.5.2570 | organism=Trypanosoma_brucei_brucei_TREU927 | gene_product=eukaryotic translation initiation factor 3 subunit b | transcript_product=eukaryotic translation initiation factor 3 subunit	10	10	10	19	19	19	79.81	0	85.222	406790000	19
Tb927.5.2660		0	0	0	0	0	0			0.0831189	-0.200878	Tb927.5.2660:mRNA-p1 | transcript=Tb927.5.2660:mRNA | gene=Tb927.5.2660 | organism=Trypanosoma_brucei_brucei_TREU927 | gene_product=NUC130/3NT domain/SDA1, putative | transcript_product=NUC130/3NT domain/SDA1, putative | location=Tb927_05_v5.1:905756-90833	1	1	1	1	1	1	97.84	0	4.1462	5666500	2
Tb927.5.2710		0	0	0	0	0	3622600			0.709349	-1.24103	Tb927.5.2710:mRNA-p1 | transcript=Tb927.5.2710:mRNA | gene=Tb927.5.2710 | organism=Trypanosoma_brucei_brucei_TREU927 | gene_product=hypothetical protein, conserved | transcript_product=hypothetical protein, conserved | location=Tb927_05_v5.1:915253-918027(	2	2	2	3.1	3.1	3.1	102.96	0	9.8105	7328400	3
Tb927.5.2720		0	0	0	0	10406000	0			0.713842	-0.741557	Tb927.5.2720:mRNA-p1 | transcript=Tb927.5.2720:mRNA | gene=Tb927.5.2720 | organism=Trypanosoma_brucei_brucei_TREU927 | gene_product=zinc finger protein ZPR1 | transcript_product=zinc finger protein ZPR1 | location=Tb927_05_v5.1:918536-919951(+) | protein_l	3	3	3	7.2	7.2	7.2	53.621	0	6.5663	16319000	2
Tb927.5.2880		0	0	0	0	2522700	0			0.0299457	0.0997766	Tb927.5.2880:mRNA-p1 | transcript=Tb927.5.2880:mRNA | gene=Tb927.5.2880 | organism=Trypanosoma_brucei_brucei_TREU927 | gene_product=chaperone protein DnaJ, putative | transcript_product=chaperone protein DnaJ, putative | location=Tb927_05_v5.1:962196-96276	2	2	2	20.2	20.2	20.2	21.589	0	4.8983	3956100	2
Tb927.5.2890.2;Tb927.5.2890.1		0	0	0	0	25610000	0			0.125099	-0.450881	Tb927.5.2890.2:mRNA-p1 | transcript=Tb927.5.2890.2:mRNA | gene=Tb927.5.2890 | organism=Trypanosoma_brucei_brucei_TREU927 | gene_product=AAA domain (dynein-related subfamily)/von Willebrand factor type A domain containing protein, putative | transcript_prod	10	10	10	5.9	5.9	5.9	236.85	0	24.284	173660000	25
Tb927.5.2900		0	0	0	0	151250000	122600000			0.997351	3.13471	Tb927.5.2900:mRNA-p1 | transcript=Tb927.5.2900:mRNA | gene=Tb927.5.2900 | organism=Trypanosoma_brucei_brucei_TREU927 | gene_product=histone deacetylase 4 | transcript_product=histone deacetylase 4 | location=Tb927_05_v5.1:971002-972762(-) | protein_length=	10	10	10	27.3	27.3	27.3	63.529	0	95.733	556890000	25
Tb927.5.3080		0	0	0	0	0	5331300			0.330969	0.325255	Tb927.5.3080:mRNA-p1 | transcript=Tb927.5.3080:mRNA | gene=Tb927.5.3080 | organism=Trypanosoma_brucei_brucei_TREU927 | gene_product=hypothetical protein, conserved | transcript_product=hypothetical protein, conserved | location=Tb927_05_v5.1:1018493-101949	2	2	2	9	9	9	36.671	0	18.906	15755000	3
Tb927.5.3120		0	0	0	0	127570000	0			0.313358	1.24602	Tb927.5.3120:mRNA-p1 | transcript=Tb927.5.3120:mRNA | gene=Tb927.5.3120 | organism=Trypanosoma_brucei_brucei_TREU927 | gene_product=eukaryotic translation initiation factor 2 beta subunit, putative | transcript_product=eukaryotic translation initiation fac	7	7	7	22.4	22.4	22.4	34.967	0	24.782	366960000	8
Tb927.5.3460		0	0	0	0	0	7509900			0.0730469	0.203813	Tb927.5.3460:mRNA-p1 | transcript=Tb927.5.3460:mRNA | gene=Tb927.5.3460 | organism=Trypanosoma_brucei_brucei_TREU927 | gene_product=Flagellum attachment zone protein 16 | transcript_product=Flagellum attachment zone protein 16 | location=Tb927_05_v5.1:1145	2	2	2	5.2	5.2	5.2	57.439	0	11.208	21490000	4
Tb927.5.3510		0	0	0	0	0	0			0.0510787	0.124459	Tb927.5.3510:mRNA-p1 | transcript=Tb927.5.3510:mRNA | gene=Tb927.5.3510 | organism=Trypanosoma_brucei_brucei_TREU927 | gene_product=structural maintenance of chromosome 3 , putative | transcript_product=structural maintenance of chromosome 3 , putative | l	2	2	2	2.3	2.3	2.3	136.37	0	2.6114	174140000	4
Tb927.5.3600.2;Tb927.5.3600.1		0	0	0	0	0	0			0.932504	-1.39743	Tb927.5.3600.2:mRNA-p1 | transcript=Tb927.5.3600.2:mRNA | gene=Tb927.5.3600 | organism=Trypanosoma_brucei_brucei_TREU927 | gene_product=ATP-dependent DEAD/H RNA helicase, putative | transcript_product=ATP-dependent DEAD/H RNA helicase, putative | location=	11	11	11	15.7	15.7	15.7	103.62	0	30.203	315210000	19
Tb927.5.3610		0	0	0	0	72658000	50620000			0.679754	1.56879	Tb927.5.3610:mRNA-p1 | transcript=Tb927.5.3610:mRNA | gene=Tb927.5.3610 | organism=Trypanosoma_brucei_brucei_TREU927 | gene_product=adaptor complex protein (AP) 3 delta subunit 1, putative | transcript_product=adaptor complex protein (AP) 3 delta subunit 1	9	9	9	9.1	9.1	9.1	125.4	0	17.069	213210000	11
Tb927.5.3650		0	0	0	0	35831000	0			0.0752072	0.259176	Tb927.5.3650:mRNA-p1 | transcript=Tb927.5.3650:mRNA | gene=Tb927.5.3650 | organism=Trypanosoma_brucei_brucei_TREU927 | gene_product=hypothetical protein, conserved | transcript_product=hypothetical protein, conserved | location=Tb927_05_v5.1:1202328-120474	3	3	3	4.7	4.7	4.7	86.1	0	58.438	76964000	4
Tb927.5.3730		0	0	0	0	8457700	0			0.175266	-0.488979	Tb927.5.3730:mRNA-p1 | transcript=Tb927.5.3730:mRNA | gene=Tb927.5.3730 | organism=Trypanosoma_brucei_brucei_TREU927 | gene_product=hypothetical protein, conserved | transcript_product=hypothetical protein, conserved | location=Tb927_05_v5.1:1221531-122326	2	2	2	4.2	4.2	4.2	67.935	0	4.1236	13263000	1
Tb927.5.3900		0	0	0	0	2768800	0			0.703796	-1.04827	Tb927.5.3900:mRNA-p1 | transcript=Tb927.5.3900:mRNA | gene=Tb927.5.3900 | organism=Trypanosoma_brucei_brucei_TREU927 | gene_product=Galactose oxidase, central domain/Domain of unknown function (DUF4110), putative | transcript_product=Galactose oxidase, cen	1	1	1	1.5	1.5	1.5	82.986	0.0043353	1.8339	4342000	1
Tb927.5.3940		0	0	0	0	0	0			0.412	-1.01496	Tb927.5.3940:mRNA-p1 | transcript=Tb927.5.3940:mRNA | gene=Tb927.5.3940 | organism=Trypanosoma_brucei_brucei_TREU927 | gene_product=helicase, putative | transcript_product=helicase, putative | location=Tb927_05_v5.1:1279415-1281430(+) | protein_length=671	7	7	7	13.4	13.4	13.4	74.909	0	12.943	33478000	8
Tb927.5.4260;Tb927.5.4250;Tb927.5.4240;Tb927.5.4230;Tb927.5.4220;Tb927.5.4210;Tb927.5.4200;Tb927.5.4190;Tb927.5.4180;Tb927.5.4170;Tb927.2.2670		0	3513600	0	0	0	0			0.373856	-0.745403	Tb927.5.4260:mRNA-p1 | transcript=Tb927.5.4260:mRNA | gene=Tb927.5.4260 | organism=Trypanosoma_brucei_brucei_TREU927 | gene_product=histone H4, putative | transcript_product=histone H4, putative | location=Tb927_05_v5.1:1334708-1335010(-) | protein_length=	2	2	2	22	22	22	11.142	0	6.9498	2924900	3
Tb927.5.4270		0	12128000	8942700	0	0	0			0.240201	-0.439033	Tb927.5.4270:mRNA-p1 | transcript=Tb927.5.4270:mRNA | gene=Tb927.5.4270 | organism=Trypanosoma_brucei_brucei_TREU927 | gene_product=ATP-dependent DEAD/H RNA helicase, putative | transcript_product=ATP-dependent DEAD/H RNA helicase, putative | location=Tb92	8	8	8	9.7	9.7	9.7	93.954	0	14.098	63524000	18
Tb927.5.4300		0	0	0	0	5742900	0			0.588532	-0.87551	Tb927.5.4300:mRNA-p1 | transcript=Tb927.5.4300:mRNA | gene=Tb927.5.4300 | organism=Trypanosoma_brucei_brucei_TREU927 | gene_product=prolyl oligopeptidase, putative | transcript_product=prolyl oligopeptidase, putative | location=Tb927_05_v5.1:1341373-134445	1	1	1	1.3	1.3	1.3	114.39	0.0050432	1.7931	9005800	1
Tb927.5.4310		0	0	0	0	14464000	13390000			0.793881	0.484762	Tb927.5.4310:mRNA-p1 | transcript=Tb927.5.4310:mRNA | gene=Tb927.5.4310 | organism=Trypanosoma_brucei_brucei_TREU927 | gene_product=GTP-binding protein, putative | transcript_product=GTP-binding protein, putative | location=Tb927_05_v5.1:1344787-1347231(-)	5	5	5	7.1	7.1	7.1	91.346	0	17.981	48263000	6
Tb927.5.4350		0	0	0	0	1910300	0			0.819829	-1.08063	Tb927.5.4350:mRNA-p1 | transcript=Tb927.5.4350:mRNA | gene=Tb927.5.4350 | organism=Trypanosoma_brucei_brucei_TREU927 | gene_product=Nudix hydrolase 2, putative | transcript_product=Nudix hydrolase 2, putative | location=Tb927_05_v5.1:1354450-1354962(-) | p	1	1	1	8.2	8.2	8.2	19.639	0.0050287	1.7872	2995700	1
Tb927.5.490;Tb11.v5.0219		0	0	0	0	36619000	20865000			0.746312	1.08659	Tb927.5.490:mRNA-p1 | transcript=Tb927.5.490:mRNA | gene=Tb927.5.490 | organism=Trypanosoma_brucei_brucei_TREU927 | gene_product=methyltransferase, putative | transcript_product=methyltransferase, putative | location=Tb927_05_v5.1:208738-211515(-) | protei	5	5	5	9.2	9.2	9.2	99.928	0	30.918	170970000	10
Tb927.5.570		0	0	0	0	112260000	40559000			0.950758	2.43095	Tb927.5.570:mRNA-p1 | transcript=Tb927.5.570:mRNA | gene=Tb927.5.570 | organism=Trypanosoma_brucei_brucei_TREU927 | gene_product=hypothetical protein, conserved | transcript_product=hypothetical protein, conserved | location=Tb927_05_v5.1:232750-239133(-)	13	13	13	8.8	8.8	8.8	233.39	0	50.773	267640000	18
Tb927.5.580		0	0	0	0	2746400	0			0.104178	0.276714	Tb927.5.580:mRNA-p1 | transcript=Tb927.5.580:mRNA | gene=Tb927.5.580 | organism=Trypanosoma_brucei_brucei_TREU927 | gene_product=prefoldin subunit, putative | transcript_product=prefoldin subunit, putative | location=Tb927_05_v5.1:239386-239793(-) | protei	1	1	1	11.1	11.1	11.1	15.578	0.003639	1.8956	4306800	1
Tb927.5.590		0	0	0	0	36559000	0			0.598705	1.56902	Tb927.5.590:mRNA-p1 | transcript=Tb927.5.590:mRNA | gene=Tb927.5.590 | organism=Trypanosoma_brucei_brucei_TREU927 | gene_product=protein phosphatase 1, regulatory subunit, putative | transcript_product=protein phosphatase 1, regulatory subunit, putative |	4	4	4	14.4	14.4	14.4	45.74	0	21.899	57330000	5
Tb927.5.600		0	69950000	0	0	0	0			0.569913	-1.46836	Tb927.5.600:mRNA-p1 | transcript=Tb927.5.600:mRNA | gene=Tb927.5.600 | organism=Trypanosoma_brucei_brucei_TREU927 | gene_product=hypothetical protein, conserved | transcript_product=hypothetical protein, conserved | location=Tb927_05_v5.1:241603-241986(-)	3	3	3	33.9	33.9	33.9	14.37	0	15.455	222670000	10
Tb927.5.800		0	0	0	0	0	21342000			0.0867564	-0.232765	Tb927.5.800:mRNA-p1 | transcript=Tb927.5.800:mRNA | gene=Tb927.5.800 | organism=Trypanosoma_brucei_brucei_TREU927 | gene_product=casein kinase I, isoform 2 | transcript_product=casein kinase I, isoform 2 | location=Tb927_05_v5.1:329485-330483(+) | protein_	9	9	9	28.6	28.6	28.6	38.374	0	33.899	284650000	24
Tb927.5.930		0	0	0	0	72428000	0			0.681085	1.82288	Tb927.5.930:mRNA-p1 | transcript=Tb927.5.930:mRNA | gene=Tb927.5.930 | organism=Trypanosoma_brucei_brucei_TREU927 | gene_product=NADH-dependent fumarate reductase | transcript_product=NADH-dependent fumarate reductase | location=Tb927_05_v5.1:366462-369890	14	5	5	15.8	5.3	5.3	123.69	0	27.892	166460000	7
Tb927.5.940;Tb11.v5.0613		0	0	0	0	218900000	79574000			0.981021	3.17315	Tb927.5.940:mRNA-p1 | transcript=Tb927.5.940:mRNA | gene=Tb927.5.940 | organism=Trypanosoma_brucei_brucei_TREU927 | gene_product=NADH-dependent fumarate reductase, putative | transcript_product=NADH-dependent fumarate reductase, putative | location=Tb927_0	16	16	7	23.7	23.7	8.8	87.388	0	124.37	702760000	38
Tb927.5.970		0	0	0	0	10901000	0			0.0138477	-0.056544	Tb927.5.970:mRNA-p1 | transcript=Tb927.5.970:mRNA | gene=Tb927.5.970 | organism=Trypanosoma_brucei_brucei_TREU927 | gene_product=class I transcription factor A, subunit 6 | transcript_product=class I transcription factor A, subunit 6 | location=Tb927_05_v5	2	2	2	10	10	10	21.712	0	3.5778	67049000	2
Tb927.6.1160		0	0	0	0	41467000	0			0.18069	0.55077	Tb927.6.1160:mRNA-p1 | transcript=Tb927.6.1160:mRNA | gene=Tb927.6.1160 | organism=Trypanosoma_brucei_brucei_TREU927 | gene_product=leucine-rich repeat protein (LRRP), putative | transcript_product=leucine-rich repeat protein (LRRP), putative | location=Tb	11	11	11	17.9	17.9	17.9	81.133	0	55.893	266990000	19
Tb927.6.1470		0	54713000	0	0	0	0			1.43438	-2.53699	Tb927.6.1470:mRNA-p1 | transcript=Tb927.6.1470:mRNA | gene=Tb927.6.1470 | organism=Trypanosoma_brucei_brucei_TREU927 | gene_product=hypothetical protein, conserved | transcript_product=hypothetical protein, conserved | location=Tb927_06_v5.1:517183-517854(	5	5	5	20.2	20.2	20.2	27.521	0	8.6416	78777000	7
Tb927.6.1500		0	43566000	36487000	0	0	0			1.91541	-2.27232	Tb927.6.1500:mRNA-p1 | transcript=Tb927.6.1500:mRNA | gene=Tb927.6.1500 | organism=Trypanosoma_brucei_brucei_TREU927 | gene_product=alkyl-dihydroxyacetone phosphate synthase | transcript_product=alkyl-dihydroxyacetone phosphate synthase | location=Tb927_06	6	6	6	12.9	12.9	12.9	69.067	0	30.534	188240000	16
Tb927.6.160		0	0	0	0	23109000	26383000			1.35981	1.96597	Tb927.6.160:mRNA-p1 | transcript=Tb927.6.160:mRNA | gene=Tb927.6.160 | organism=Trypanosoma_brucei_brucei_TREU927 | gene_product=retrotransposon hot spot protein 1 (RHS1), putative | transcript_product=retrotransposon hot spot protein 1 (RHS1), putative |	9	5	1	16.7	9.7	3.1	77.485	0	17.901	241670000	15
Tb927.6.1770		0	0	0	0	28579000	0			0.11222	-0.324389	Tb927.6.1770:mRNA-p1 | transcript=Tb927.6.1770:mRNA | gene=Tb927.6.1770 | organism=Trypanosoma_brucei_brucei_TREU927 | gene_product=kinesin, putative | transcript_product=kinesin, putative | location=Tb927_06_v5.1:590574-592460(-) | protein_length=628 | se	4	4	4	10.4	10.4	10.4	69.409	0	14.037	71248000	4
Tb927.6.1800		0	0	0	0	191220000	83535000			0.989217	2.95051	Tb927.6.1800:mRNA-p1 | transcript=Tb927.6.1800:mRNA | gene=Tb927.6.1800 | organism=Trypanosoma_brucei_brucei_TREU927 | gene_product=protein phosphatase 2C, putative | transcript_product=protein phosphatase 2C, putative | location=Tb927_06_v5.1:602262-60341	10	10	10	30.4	30.4	30.4	41.135	0	48.41	602940000	24
Tb927.6.1870		0	0	0	0	42678000	34599000			0.548647	1.32909	Tb927.6.1870:mRNA-p1 | transcript=Tb927.6.1870:mRNA | gene=Tb927.6.1870 | organism=Trypanosoma_brucei_brucei_TREU927 | gene_product=Eukaryotic translation initiation factor 4E-4 | transcript_product=Eukaryotic translation initiation factor 4E-4 | location=	5	5	5	13.6	13.6	13.6	46.541	0	21.433	132800000	8
Tb927.6.1880		0	0	0	0	19420000	23936000			0.22314	0.335759	Tb927.6.1880:mRNA-p1 | transcript=Tb927.6.1880:mRNA | gene=Tb927.6.1880 | organism=Trypanosoma_brucei_brucei_TREU927 | gene_product=aspartyl-tRNA synthetase, putative | transcript_product=aspartyl-tRNA synthetase, putative | location=Tb927_06_v5.1:623938-6	8	8	8	16.4	16.4	16.4	62.989	0	48.172	74346000	13
Tb927.6.1900		0	0	0	0	0	0			0.427636	-0.730412	Tb927.6.1900:mRNA-p1 | transcript=Tb927.6.1900:mRNA | gene=Tb927.6.1900 | organism=Trypanosoma_brucei_brucei_TREU927 | gene_product=essential nuclear protein 1, putative | transcript_product=essential nuclear protein 1, putative | location=Tb927_06_v5.1:62	3	3	3	8	8	8	52.9	0	5.1958	48377000	6
Tb927.6.1920		0	0	0	0	0	0			0.127158	-0.246522	Tb927.6.1920:mRNA-p1 | transcript=Tb927.6.1920:mRNA | gene=Tb927.6.1920 | organism=Trypanosoma_brucei_brucei_TREU927 | gene_product=hypothetical protein, conserved | transcript_product=hypothetical protein, conserved | location=Tb927_06_v5.1:635176-636348(	2	2	2	5.6	5.6	5.6	42.421	0	3.8331	35257000	4
Tb927.6.2000		0	0	0	0	0	0			0.851357	-0.858276	Tb927.6.2000:mRNA-p1 | transcript=Tb927.6.2000:mRNA | gene=Tb927.6.2000 | organism=Trypanosoma_brucei_brucei_TREU927 | gene_product=spliceosome-associated protein, putative | transcript_product=spliceosome-associated protein, putative | location=Tb927_06_v	7	7	7	31.8	31.8	31.8	50.03	0	113.38	114020000	9
Tb927.6.2060		0	0	0	0	93188000	72574000			1.44338	2.98355	Tb927.6.2060:mRNA-p1 | transcript=Tb927.6.2060:mRNA | gene=Tb927.6.2060 | organism=Trypanosoma_brucei_brucei_TREU927 | gene_product=histidyl-tRNA synthetase | transcript_product=histidyl-tRNA synthetase | location=Tb927_06_v5.1:670664-672097(-) | protein_l	7	7	7	15.1	15.1	15.1	53.345	0	19.454	295310000	10
Tb927.6.2110;Tb927.6.2100		0	0	0	0	0	0			0.20386	-0.400347	Tb927.6.2110:mRNA-p1 | transcript=Tb927.6.2110:mRNA | gene=Tb927.6.2110 | organism=Trypanosoma_brucei_brucei_TREU927 | gene_product=40S ribosomal protein S30, putative | transcript_product=40S ribosomal protein S30, putative | location=Tb927_06_v5.1:679499	1	1	1	10.6	10.6	10.6	7.4328	0.0029564	2.0698	2200100000	9
Tb927.6.2360;Tb927.6.2300		0	0	0	0	0	0			0.0740815	-0.192116	Tb927.6.2360:mRNA-p1 | transcript=Tb927.6.2360:mRNA | gene=Tb927.6.2360 | organism=Trypanosoma_brucei_brucei_TREU927 | gene_product=adenosine kinase, putative | transcript_product=adenosine kinase, putative | location=Tb927_06_v5.1:727282-728319(+) | prote	2	2	2	6.1	6.1	6.1	37.958	0	2.5811	21951000	3
Tb927.6.2640		0	0	0	0	34277000	18453000			1.08041	1.98137	Tb927.6.2640:mRNA-p1 | transcript=Tb927.6.2640:mRNA | gene=Tb927.6.2640 | organism=Trypanosoma_brucei_brucei_TREU927 | gene_product=importin alpha subunit, putative | transcript_product=importin alpha subunit, putative | location=Tb927_06_v5.1:793568-79516	5	5	5	11.8	11.8	11.8	58.065	0	20.412	118920000	9
Tb927.6.2690		0	0	0	0	10194000	0			0.0254155	-0.0649789	Tb927.6.2690:mRNA-p1 | transcript=Tb927.6.2690:mRNA | gene=Tb927.6.2690 | organism=Trypanosoma_brucei_brucei_TREU927 | gene_product=ubiquitin carboxyl-terminal hydrolase, putative | transcript_product=ubiquitin carboxyl-terminal hydrolase, putative | locat	2	2	2	4.5	4.5	4.5	70.409	0	26.749	34087000	3
Tb927.6.2880		0	0	0	0	0	0			0.453545	-0.81248	Tb927.6.2880:mRNA-p1 | transcript=Tb927.6.2880:mRNA | gene=Tb927.6.2880 | organism=Trypanosoma_brucei_brucei_TREU927 | gene_product=kinesin, putative | transcript_product=kinesin, putative | location=Tb927_06_v5.1:863803-867060(+) | protein_length=1085 | s	2	2	2	1.8	1.8	1.8	122.12	0	2.7765	17656000	8
Tb927.6.2940		0	0	0	0	24685000	23933000			0.835485	1.40532	Tb927.6.2940:mRNA-p1 | transcript=Tb927.6.2940:mRNA | gene=Tb927.6.2940 | organism=Trypanosoma_brucei_brucei_TREU927 | gene_product=phosphopantothenoylcysteine decarboxylase, putative | transcript_product=phosphopantothenoylcysteine decarboxylase, putative	1	1	1	6.4	6.4	6.4	27.586	0	19.934	104320000	9
Tb927.6.2980		0	0	0	0	12758000	0			0.0172549	0.0316086	Tb927.6.2980:mRNA-p1 | transcript=Tb927.6.2980:mRNA | gene=Tb927.6.2980 | organism=Trypanosoma_brucei_brucei_TREU927 | gene_product=Eukaryotic translation initiation factor 2-alpha kinase 3, putative | transcript_product=Eukaryotic translation initiation f	1	1	1	1.1	1.1	1.1	112.93	0	2.4408	20006000	1
Tb927.6.3040		0	0	0	0	0	0			0.466575	-0.841436	Tb927.6.3040:mRNA-p1 | transcript=Tb927.6.3040:mRNA | gene=Tb927.6.3040 | organism=Trypanosoma_brucei_brucei_TREU927 | gene_product=small GTP-binding protein Rab28, putative | transcript_product=small GTP-binding protein Rab28, putative | location=Tb927_06	4	4	4	21.2	21.2	21.2	26.019	0	29.382	160870000	10
Tb927.6.3090		0	0	0	0	0	0			0.367966	-0.648633	Tb927.6.3090:mRNA-p1 | transcript=Tb927.6.3090:mRNA | gene=Tb927.6.3090 | organism=Trypanosoma_brucei_brucei_TREU927 | gene_product=microtubule associated protein xmap215 | transcript_product=microtubule associated protein xmap215 | location=Tb927_06_v5.1:	1	1	1	0.7	0.7	0.7	179.07	0	3.2222	25479000	4
Tb927.6.3130		0	0	0	0	0	0			0.105886	-0.369856	Tb927.6.3130:mRNA-p1 | transcript=Tb927.6.3130:mRNA | gene=Tb927.6.3130 | organism=Trypanosoma_brucei_brucei_TREU927 | gene_product=queuine tRNA-ribosyltransferase, putative | transcript_product=queuine tRNA-ribosyltransferase, putative | location=Tb927_06	1	1	1	5.6	5.6	5.6	49.186	0	8.2119	18361000	1
Tb927.6.3160		0	0	0	0	0	0			0.513596	-0.89529	Tb927.6.3160:mRNA-p1 | transcript=Tb927.6.3160:mRNA | gene=Tb927.6.3160 | organism=Trypanosoma_brucei_brucei_TREU927 | gene_product=splicing factor 3a, putative | transcript_product=splicing factor 3a, putative | location=Tb927_06_v5.1:942151-943779(+) | p	2	2	2	8.9	8.9	8.9	61.529	0	8.6374	24792000	4
Tb927.6.3250		0	0	0	0	166520000	57205000			0.905614	2.16984	Tb927.6.3250:mRNA-p1 | transcript=Tb927.6.3250:mRNA | gene=Tb927.6.3250 | organism=Trypanosoma_brucei_brucei_TREU927 | gene_product=C2H2 type zinc-finger (2 copies), putative | transcript_product=C2H2 type zinc-finger (2 copies), putative | location=Tb927_	7	7	7	31.6	31.6	31.6	35.519	0	22.439	419030000	13
Tb927.6.3330		0	2689200	0	0	0	0			0.427676	-0.539687	Tb927.6.3330:mRNA-p1 | transcript=Tb927.6.3330:mRNA | gene=Tb927.6.3330 | organism=Trypanosoma_brucei_brucei_TREU927 | gene_product=hypothetical protein, conserved | transcript_product=hypothetical protein, conserved | location=Tb927_06_v5.1:980257-981150(	2	2	2	8.1	8.1	8.1	33.354	0.0064057	1.7339	2238600	2
Tb927.6.3340		0	0	0	0	3520200	0			0.142223	-0.313929	Tb927.6.3340:mRNA-p1 | transcript=Tb927.6.3340:mRNA | gene=Tb927.6.3340 | organism=Trypanosoma_brucei_brucei_TREU927 | gene_product=Domain of unknown function (DUF814), putative | transcript_product=Domain of unknown function (DUF814), putative | location=	1	1	1	4.3	4.3	4.3	24.305	0	2.592	5520300	0
Tb927.6.3450		0	0	0	0	0	5222500			0.0322747	0.0732479	Tb927.6.3450:mRNA-p1 | transcript=Tb927.6.3450:mRNA | gene=Tb927.6.3450 | organism=Trypanosoma_brucei_brucei_TREU927 | gene_product=hypothetical protein, conserved | transcript_product=hypothetical protein, conserved | location=Tb927_06_v5.1:1015911-101835	1	1	1	1.8	1.8	1.8	88.002	0	2.6112	10565000	1
Tb927.6.3520;Tb11.v5.0634		0	0	0	0	39543000	33418000			0.421316	1.32475	Tb927.6.3520:mRNA-p1 | transcript=Tb927.6.3520:mRNA | gene=Tb927.6.3520 | organism=Trypanosoma_brucei_brucei_TREU927 | gene_product=Uncharacterised ACR, YagE family COG1723, putative | transcript_product=Uncharacterised ACR, YagE family COG1723, putative |	6	6	6	12	12	12	74.419	0	57.841	136540000	15
Tb927.6.3650		0	0	0	32803000	293620000	223510000			1.21868	3.66969	Tb927.6.3650:mRNA-p1 | transcript=Tb927.6.3650:mRNA | gene=Tb927.6.3650 | organism=Trypanosoma_brucei_brucei_TREU927 | gene_product=ADP-ribosylation factor-like protein 3C, putative | transcript_product=ADP-ribosylation factor-like protein 3C, putative | l	9	9	9	63.9	63.9	63.9	20.072	0	66.442	1408500000	46
Tb927.6.3800;Tb927.6.3750;Tb927.6.3740		0	40624000	23456000	0	0	0			1.61326	-2.54517	Tb927.6.3800:mRNA-p1 | transcript=Tb927.6.3800:mRNA | gene=Tb927.6.3800 | organism=Trypanosoma_brucei_brucei_TREU927 | gene_product=heat shock 70 kDa protein, mitochondrial precursor, putative | transcript_product=heat shock 70 kDa protein, mitochondrial p	9	8	8	20.7	19.5	19.5	71.474	0	57.518	92188000	18
Tb927.6.3790		0	0	0	0	0	0			0.118851	-0.508389	Tb927.6.3790:mRNA-p1 | transcript=Tb927.6.3790:mRNA | gene=Tb927.6.3790 | organism=Trypanosoma_brucei_brucei_TREU927 | gene_product=valosin-containing protein homolog, putative | transcript_product=valosin-containing protein homolog, putative | location=Tb	8	8	8	13.2	13.2	13.2	85.626	0	21.537	91152000	16
Tb927.6.3990		0	0	0	0	12962000	0			0.516782	1.08549	Tb927.6.3990:mRNA-p1 | transcript=Tb927.6.3990:mRNA | gene=Tb927.6.3990 | organism=Trypanosoma_brucei_brucei_TREU927 | gene_product=hypothetical protein, conserved | transcript_product=hypothetical protein, conserved | location=Tb927_06_v5.1:1169099-117123	2	2	2	4.1	4.1	4.1	77.957	0	3.8268	20326000	2
Tb927.6.400		0	0	0	0	10849000	0			0.385604	0.834403	Tb927.6.400:mRNA-p1 | transcript=Tb927.6.400:mRNA | gene=Tb927.6.400 | organism=Trypanosoma_brucei_brucei_TREU927 | gene_product=peptidase M20/M25/M40, putative | transcript_product=peptidase M20/M25/M40, putative | location=Tb927_06_v5.1:190663-192090(+)	2	2	2	5.5	5.5	5.5	52.185	0	4.6334	17012000	2
Tb927.6.4010		0	0	0	0	0	25404000			0.364089	0.864002	Tb927.6.4010:mRNA-p1 | transcript=Tb927.6.4010:mRNA | gene=Tb927.6.4010 | organism=Trypanosoma_brucei_brucei_TREU927 | gene_product=Translation machinery associated TMA7, putative | transcript_product=Translation machinery associated TMA7, putative | locat	1	1	1	21.2	21.2	21.2	5.9728	0	11.337	70991000	2
Tb927.6.4120		0	0	0	0	32596000	0			0.838138	1.3641	Tb927.6.4120:mRNA-p1 | transcript=Tb927.6.4120:mRNA | gene=Tb927.6.4120 | organism=Trypanosoma_brucei_brucei_TREU927 | gene_product=GTPase activating protein, putative | transcript_product=GTPase activating protein, putative | location=Tb927_06_v5.1:119043	2	2	2	6.9	6.9	6.9	44.924	0	13.369	116030000	8
Tb927.6.4140		0	0	0	0	0	0			0.000761764	-0.00298627	Tb927.6.4140:mRNA-p1 | transcript=Tb927.6.4140:mRNA | gene=Tb927.6.4140 | organism=Trypanosoma_brucei_brucei_TREU927 | gene_product=paraflagellar rod component, putative | transcript_product=paraflagellar rod component, putative | location=Tb927_06_v5.1:11	1	1	1	9.6	9.6	9.6	13.009	0	2.5051	106580000	3
Tb927.6.4300;Tb927.6.4280		0	172320000	143450000	59541000	44162000	52120000			0.125096	-0.41199	Tb927.6.4300:mRNA-p1 | transcript=Tb927.6.4300:mRNA | gene=Tb927.6.4300 | organism=Trypanosoma_brucei_brucei_TREU927 | gene_product=glyceraldehyde 3-phosphate dehydrogenase, glycosomal | transcript_product=glyceraldehyde 3-phosphate dehydrogenase, glycosom	13	13	13	41.2	41.2	41.2	39.047	0	124.84	834160000	65
Tb927.6.4370		0	0	0	0	24992000	32531000			0.613701	1.24445	Tb927.6.4370:mRNA-p1 | transcript=Tb927.6.4370:mRNA | gene=Tb927.6.4370 | organism=Trypanosoma_brucei_brucei_TREU927 | gene_product=eukaryotic translation initiation factor 3 subunit d | transcript_product=eukaryotic translation initiation factor 3 subunit	7	7	7	14	14	14	57.974	0	12.066	110250000	8
Tb927.6.4390		0	0	0	0	0	0			0.204079	-0.466642	Tb927.6.4390:mRNA-p1 | transcript=Tb927.6.4390:mRNA | gene=Tb927.6.4390 | organism=Trypanosoma_brucei_brucei_TREU927 | gene_product=kinesin, putative | transcript_product=kinesin, putative | location=Tb927_06_v5.1:1234638-1237973(-) | protein_length=1111 |	1	1	1	1.2	1.2	1.2	125.9	0	2.9803	34498000	4
Tb927.6.4520		0	0	0	0	5589400	0			0.599259	-0.872517	Tb927.6.4520:mRNA-p1 | transcript=Tb927.6.4520:mRNA | gene=Tb927.6.4520 | organism=Trypanosoma_brucei_brucei_TREU927 | gene_product=Tumour suppressor, Mitostatin, putative | transcript_product=Tumour suppressor, Mitostatin, putative | location=Tb927_06_v5.	2	2	2	5.5	5.5	5.5	52.589	0	2.5621	8765200	2
Tb927.6.4650		0	0	0	0	47629000	27581000			0.503693	1.02553	Tb927.6.4650:mRNA-p1 | transcript=Tb927.6.4650:mRNA | gene=Tb927.6.4650 | organism=Trypanosoma_brucei_brucei_TREU927 | gene_product=UV excision repair RAD23 protein, putative | transcript_product=UV excision repair RAD23 protein, putative | location=Tb927_	7	7	7	20.2	20.2	20.2	37.808	0	21.615	146180000	13
Tb927.6.4740		0	0	0	0	0	0			0.455798	-1.05158	Tb927.6.4740:mRNA-p1 | transcript=Tb927.6.4740:mRNA | gene=Tb927.6.4740 | organism=Trypanosoma_brucei_brucei_TREU927 | gene_product=importin-alpha re-exporter protein, putative | transcript_product=importin-alpha re-exporter protein, putative | location=Tb	1	1	1	1.2	1.2	1.2	106.58	0	3.2029	13815000	2
Tb927.6.4750		0	0	0	0	3630400	0			0.190418	0.416658	Tb927.6.4750:mRNA-p1 | transcript=Tb927.6.4750:mRNA | gene=Tb927.6.4750 | organism=Trypanosoma_brucei_brucei_TREU927 | gene_product=hypothetical protein, conserved | transcript_product=hypothetical protein, conserved | location=Tb927_06_v5.1:1321609-132348	2	2	2	6.1	6.1	6.1	67.572	0	2.5862	5693200	2
Tb927.6.4770		0	0	0	0	2830800	0			1.53669	-1.42921	Tb927.6.4770:mRNA-p1 | transcript=Tb927.6.4770:mRNA | gene=Tb927.6.4770 | organism=Trypanosoma_brucei_brucei_TREU927 | gene_product=protein mkt1, putative | transcript_product=protein mkt1, putative | location=Tb927_06_v5.1:1328290-1330497(+) | protein_len	2	2	2	3.1	3.1	3.1	83.306	0	5.4014	32352000	1
Tb927.6.4950		0	0	0	0	28505000	0			0.165824	0.360223	Tb927.6.4950:mRNA-p1 | transcript=Tb927.6.4950:mRNA | gene=Tb927.6.4950 | organism=Trypanosoma_brucei_brucei_TREU927 | gene_product=Protein mago nashi homolog | transcript_product=Protein mago nashi homolog | location=Tb927_06_v5.1:1365428-1365931(+) | pro	3	3	3	18.6	18.6	18.6	19.318	0	10.102	65151000	5
Tb927.6.4960		0	0	0	0	110240000	139560000			0.92997	3.1721	Tb927.6.4960:mRNA-p1 | transcript=Tb927.6.4960:mRNA | gene=Tb927.6.4960 | organism=Trypanosoma_brucei_brucei_TREU927 | gene_product=Zinc finger CCCH domain-containing protein 47 | transcript_product=Zinc finger CCCH domain-containing protein 47 | location=	6	6	6	32.2	32.2	32.2	29.178	0	63.403	449260000	11
Tb927.6.5030		0	0	0	0	81221000	87710000			0.38873	1.77343	Tb927.6.5030:mRNA-p1 | transcript=Tb927.6.5030:mRNA | gene=Tb927.6.5030 | organism=Trypanosoma_brucei_brucei_TREU927 | gene_product=Component of motile flagella protein 46 | transcript_product=Component of motile flagella protein 46 | location=Tb927_06_v5.	11	11	11	22.1	22.1	22.1	64.845	0	144.57	295410000	15
Tb927.9.15190;Tb927.6.5040		0	29435000	0	0	0	0			1.90584	-2.12286	Tb927.9.15190:mRNA-p1 | transcript=Tb927.9.15190:mRNA | gene=Tb927.9.15190 | organism=Trypanosoma_brucei_brucei_TREU927 | gene_product=ribosomal protein L15, putative | transcript_product=ribosomal protein L15, putative | location=Tb927_09_v5.1:2361569-236	2	2	2	12.3	12.3	12.3	24.401	0	3.9288	35255000	5
Tb927.6.600		0	0	0	0	116970000	236650000			0.656396	2.81567	Tb927.6.600:mRNA-p1 | transcript=Tb927.6.600:mRNA | gene=Tb927.6.600 | organism=Trypanosoma_brucei_brucei_TREU927 | gene_product=ccr4-not transcription complex subunit | transcript_product=ccr4-not transcription complex subunit | location=Tb927_06_v5.1:245	7	7	7	26.8	26.8	26.8	38.863	0	115.52	799980000	24
Tb927.6.620		0	0	0	0	7039900	0			0.257253	-0.643394	Tb927.6.620:mRNA-p1 | transcript=Tb927.6.620:mRNA | gene=Tb927.6.620 | organism=Trypanosoma_brucei_brucei_TREU927 | gene_product=hypothetical protein, conserved | transcript_product=hypothetical protein, conserved | location=Tb927_06_v5.1:250035-258221(-)	2	2	2	0.8	0.8	0.8	301.88	0	2.9615	17034000	3
Tb927.6.640		0	0	0	0	118740000	106820000			1.02318	2.81961	Tb927.6.640:mRNA-p1 | transcript=Tb927.6.640:mRNA | gene=Tb927.6.640 | organism=Trypanosoma_brucei_brucei_TREU927 | gene_product=ApaH-like phosphatase ALPH1 | transcript_product=ApaH-like phosphatase ALPH1 | location=Tb927_06_v5.1:267496-269700(-) | protei	13	13	13	22.6	22.6	22.6	79.106	0	99.953	387170000	20
Tb927.6.670		0	0	0	0	0	0			0.413997	-0.954666	Tb927.6.670:mRNA-p1 | transcript=Tb927.6.670:mRNA | gene=Tb927.6.670 | organism=Trypanosoma_brucei_brucei_TREU927 | gene_product=exosome complex component RRP45 | transcript_product=exosome complex component RRP45 | location=Tb927_06_v5.1:281898-282989(-)	3	2	2	9.4	7.7	7.7	38.808	0	31.408	21676000	4
Tb927.6.820		0	0	0	0	2184700	0			0.170209	-0.385958	Tb927.6.820:mRNA-p1 | transcript=Tb927.6.820:mRNA | gene=Tb927.6.820 | organism=Trypanosoma_brucei_brucei_TREU927 | gene_product=Pumilio homology domain family member 4 | transcript_product=Pumilio homology domain family member 4 | location=Tb927_06_v5.1:3	2	2	2	2.8	2.8	2.8	111.38	0	4.7455	15753000	1
Tb927.6.850;Tb11.v5.0689		0	0	0	0	0	21382000			0.303124	0.990314	Tb927.6.850:mRNA-p1 | transcript=Tb927.6.850:mRNA | gene=Tb927.6.850 | organism=Trypanosoma_brucei_brucei_TREU927 | gene_product=ccr4-not transcription complex subunit 2 | transcript_product=ccr4-not transcription complex subunit 2 | location=Tb927_06_v5.1	4	4	4	20.3	20.3	20.3	37.396	0	44.473	102430000	10
Tb927.6.950		0	0	0	0	11817000	0			0.322789	0.611188	Tb927.6.950:mRNA-p1 | transcript=Tb927.6.950:mRNA | gene=Tb927.6.950 | organism=Trypanosoma_brucei_brucei_TREU927 | gene_product=cysteinyl-tRNA synthetase, putative | transcript_product=cysteinyl-tRNA synthetase, putative | location=Tb927_06_v5.1:402054-40	3	3	3	5.5	5.5	5.5	89.376	0	5.1638	18531000	3
Tb927.7.1050;Tb927.7.1040		0	161280000	56883000	0	0	0			1.26608	-3.43399	Tb927.7.1050:mRNA-p1 | transcript=Tb927.7.1050:mRNA | gene=Tb927.7.1050 | organism=Trypanosoma_brucei_brucei_TREU927 | gene_product=40S ribosomal protein S16, putative | transcript_product=40S ribosomal protein S16, putative | location=Tb927_07_v5.1:268952	7	7	7	36.9	36.9	36.9	16.998	0	15.621	311280000	17
Tb927.7.1120;Tb927.7.1130		0	0	0	0	0	0			0.349844	-1.10888	Tb927.7.1120:mRNA-p1 | transcript=Tb927.7.1120:mRNA | gene=Tb927.7.1120 | organism=Trypanosoma_brucei_brucei_TREU927 | gene_product=trypanothione/tryparedoxin dependent peroxidase 1, cytosolic | transcript_product=trypanothione/tryparedoxin dependent perox	3	3	3	25.9	25.9	25.9	18.588	0	7.2042	25862000	4
Tb927.7.1310		0	0	0	0	31994000	47069000			0.731314	1.62739	Tb927.7.1310:mRNA-p1 | transcript=Tb927.7.1310:mRNA | gene=Tb927.7.1310 | organism=Trypanosoma_brucei_brucei_TREU927 | gene_product=hypothetical protein, conserved | transcript_product=hypothetical protein, conserved | location=Tb927_07_v5.1:336723-340766(	9	9	9	9.9	9.9	9.9	152.52	0	38.77	139160000	11
Tb927.7.1340;Tb927.7.1320		0	0	0	0	31314000	0			0.299199	0.761581	Tb927.7.1340:mRNA-p1 | transcript=Tb927.7.1340:mRNA | gene=Tb927.7.1340 | organism=Trypanosoma_brucei_brucei_TREU927 | gene_product=10 kDa heat shock protein, putative | transcript_product=10 kDa heat shock protein, putative | location=Tb927_07_v5.1:343648	2	2	2	30	30	30	10.67	0	25.055	174580000	13
Tb927.7.1530		0	0	0	0	31370000	31481000			0.772774	1.65207	Tb927.7.1530:mRNA-p1 | transcript=Tb927.7.1530:mRNA | gene=Tb927.7.1530 | organism=Trypanosoma_brucei_brucei_TREU927 | gene_product=2OG-Fe(II) oxygenase superfamily, putative | transcript_product=2OG-Fe(II) oxygenase superfamily, putative | location=Tb927_	5	5	5	15.9	15.9	15.9	50.584	0	19.088	114260000	7
Tb927.7.1680		0	0	0	0	33097000	32555000			0.604021	1.45056	Tb927.7.1680:mRNA-p1 | transcript=Tb927.7.1680:mRNA | gene=Tb927.7.1680 | organism=Trypanosoma_brucei_brucei_TREU927 | gene_product=Uncharacterised conserved protein (DUF2305), putative | transcript_product=Uncharacterised conserved protein (DUF2305), puta	7	7	7	24.9	24.9	24.9	36.328	0	14.149	385340000	24
Tb927.7.1690		0	0	0	0	10621000	0			0.0538958	-0.112249	Tb927.7.1690:mRNA-p1 | transcript=Tb927.7.1690:mRNA | gene=Tb927.7.1690 | organism=Trypanosoma_brucei_brucei_TREU927 | gene_product=Silent information regulator 2 related protein 1 | transcript_product=Silent information regulator 2 related protein 1 | loc	3	3	3	13.1	13.1	13.1	38.574	0	16.661	34213000	2
Tb927.7.1750;Tb927.7.1740;Tb927.7.1730		0	29986000	0	0	0	0			0.571488	-1.18253	Tb927.7.1750:mRNA-p1 | transcript=Tb927.7.1750:mRNA | gene=Tb927.7.1750 | organism=Trypanosoma_brucei_brucei_TREU927 | gene_product=60S ribosomal protein L7, putative | transcript_product=60S ribosomal protein L7, putative | location=Tb927_07_v5.1:431071-4	6	6	6	25.2	25.2	25.2	27.713	0	15.79	44042000	9
Tb927.7.1770		0	0	0	0	0	0			0.875006	-0.609568	Tb927.7.1770:mRNA-p1 | transcript=Tb927.7.1770:mRNA | gene=Tb927.7.1770 | organism=Trypanosoma_brucei_brucei_TREU927 | gene_product=Mini-chromosome maintenance complex-binding protein | transcript_product=Mini-chromosome maintenance complex-binding protein	1	1	1	2.6	2.6	2.6	67.052	0	2.3125	4944400	1
Tb927.7.1860;Tb927.7.1820		0	190470000	207760000	185560000	170980000	106950000			0.242276	0.688647	Tb927.7.1860:mRNA-p1 | transcript=Tb927.7.1860:mRNA | gene=Tb927.7.1860 | organism=Trypanosoma_brucei_brucei_TREU927 | gene_product=hypothetical protein, conserved | transcript_product=hypothetical protein, conserved | location=Tb927_07_v5.1:448850-449137(	3	3	3	34.7	34.7	34.7	10.681	0	9.6212	3124200000	30
Tb927.7.1890		0	0	0	0	0	0			0.669383	-1.33715	Tb927.7.1890:mRNA-p1 | transcript=Tb927.7.1890:mRNA | gene=Tb927.7.1890 | organism=Trypanosoma_brucei_brucei_TREU927 | gene_product=hypothetical protein, conserved | transcript_product=hypothetical protein, conserved | location=Tb927_07_v5.1:452593-453459(	2	2	2	9.4	9.4	9.4	30.994	0	58.699	20752000	5
Tb927.7.1920		0	0	0	0	0	9749500			0.19273	-0.36047	Tb927.7.1920:mRNA-p1 | transcript=Tb927.7.1920:mRNA | gene=Tb927.7.1920 | organism=Trypanosoma_brucei_brucei_TREU927 | gene_product=paraflagellar rod component, putative | transcript_product=paraflagellar rod component, putative | location=Tb927_07_v5.1:45	3	3	3	10.1	10.1	10.1	59.271	0	44.576	19723000	4
Tb927.7.2120	hypothetical protein, conserved	0	0	0	0	0	21002000			0.642454	-1.34617	Tb927.7.2120:mRNA-p1 | transcript=Tb927.7.2120:mRNA | gene=Tb927.7.2120 | organism=Trypanosoma_brucei_brucei_TREU927 | gene_product=hypothetical protein, conserved | transcript_product=hypothetical protein, conserved | location=Tb927_07_v5.1:539581-540828(	3	3	3	8.7	8.7	8.7	46.084	0	7.5451	67245000	6
Tb927.7.2170		0	8115900	8160300	0	0	0			1.21088	-1.9277	Tb927.7.2170:mRNA-p1 | transcript=Tb927.7.2170:mRNA | gene=Tb927.7.2170 | organism=Trypanosoma_brucei_brucei_TREU927 | gene_product=Nucleolar protein 168 | transcript_product=Nucleolar protein 168 | location=Tb927_07_v5.1:559785-564230(-) | protein_length=	8	8	8	6.2	6.2	6.2	168.67	0	19.104	77628000	14
Tb927.7.2190		0	0	0	0	0	0			0.566136	-1.2284	Tb927.7.2190:mRNA-p1 | transcript=Tb927.7.2190:mRNA | gene=Tb927.7.2190 | organism=Trypanosoma_brucei_brucei_TREU927 | gene_product=translocon-associated protein (TRAP), alpha subunit, putative | transcript_product=translocon-associated protein (TRAP), alp	1	1	1	3	3	3	29.242	0	2.2631	299010000	3
Tb927.7.2240		0	0	0	0	0	0			0.849678	-1.04178	Tb927.7.2240:mRNA-p1 | transcript=Tb927.7.2240:mRNA | gene=Tb927.7.2240 | organism=Trypanosoma_brucei_brucei_TREU927 | gene_product=hypothetical protein, conserved | transcript_product=hypothetical protein, conserved | location=Tb927_07_v5.1:578992-580626(	7	7	7	14.3	14.3	14.3	59.665	0	20.265	60365000	12
Tb927.7.240;Tb927.7.230		0	0	3930100	0	0	0			0.100899	-0.252443	Tb927.7.240:mRNA-p1 | transcript=Tb927.7.240:mRNA | gene=Tb927.7.240 | organism=Trypanosoma_brucei_brucei_TREU927 | gene_product=40S ribosomal protein S33, putative | transcript_product=40S ribosomal protein S33, putative | location=Tb927_07_v5.1:43919-442	1	1	1	11.7	11.7	11.7	11.17	0	2.6274	7819900	2
Tb927.7.2360		0	0	0	0	38662000	0			0.0586149	-0.254373	Tb927.7.2360:mRNA-p1 | transcript=Tb927.7.2360:mRNA | gene=Tb927.7.2360 | organism=Trypanosoma_brucei_brucei_TREU927 | gene_product=N-acetyltransferase, putative | transcript_product=N-acetyltransferase, putative | location=Tb927_07_v5.1:609925-610851(-) |	2	2	2	8.8	8.8	8.8	34.599	0	5.7991	60629000	3
Tb927.7.2380		0	0	0	0	17744000	0			0.223794	0.656221	Tb927.7.2380:mRNA-p1 | transcript=Tb927.7.2380:mRNA | gene=Tb927.7.2380 | organism=Trypanosoma_brucei_brucei_TREU927 | gene_product=hypothetical protein, conserved | transcript_product=hypothetical protein, conserved | location=Tb927_07_v5.1:612382-612750(	2	2	2	36.1	36.1	36.1	12.784	0	6.1747	48487000	4
Tb927.7.2390		0	0	0	0	0	0			0.542051	-0.60216	Tb927.7.2390:mRNA-p1 | transcript=Tb927.7.2390:mRNA | gene=Tb927.7.2390 | organism=Trypanosoma_brucei_brucei_TREU927 | gene_product=Tripartite attachment complex protein 102 | transcript_product=Tripartite attachment complex protein 102 | location=Tb927_07	5	5	5	7.2	7.2	7.2	102.86	0	9.647	53043000	7
Tb927.7.2400		0	0	0	0	29855000	0			0.0404109	-0.167562	Tb927.7.2400:mRNA-p1 | transcript=Tb927.7.2400:mRNA | gene=Tb927.7.2400 | organism=Trypanosoma_brucei_brucei_TREU927 | gene_product=tyrosyl-tRNA synthetase, putative | transcript_product=tyrosyl-tRNA synthetase, putative | location=Tb927_07_v5.1:617417-618	5	5	5	13.2	13.2	13.2	45.797	0	13.371	108840000	6
Tb927.7.2650		0	0	0	0	12924000	0			0.122508	0.376198	Tb927.7.2650:mRNA-p1 | transcript=Tb927.7.2650:mRNA | gene=Tb927.7.2650 | organism=Trypanosoma_brucei_brucei_TREU927 | gene_product=hypothetical protein, conserved | transcript_product=hypothetical protein, conserved | location=Tb927_07_v5.1:680735-682348(	11	1	1	23.3	5	5	62.171	0.0029477	2.0573	20267000	1
[truncated: 338 more rows]

## Sheet: S1b (GFP high stringency)
		PROTEINS					Confidence groups in the different BioID Experiments
[truncated: 44 more rows]

[truncated: 2 more sheets: S1c (GFP low stringency), LEGEND]
