# Supplementary material for: Impact of inherent biases built into proteomic techniques: Proximity labeling and affinity capture compared
Source: J Biol Chem. 2022 Nov 19;299(1):102726. doi: 10.1016/j.jbc.2022.102726 (PMC9791439; doi:10.1016/j.jbc.2022.102726)
Supplement: Table S2 [file mmc2.xlsx]

## Sheet: Table S2a (LFQ data)
LFQ intensity wtCtrl 11	LFQ intensity wtCtrl 12	LFQ intensity wtCtrl 13	LFQ intensity PabP1 21_1	LFQ intensity PabP1 22_1	LFQ intensity PabP1 23_1	LFQ intensity PabP2 31_1	LFQ intensity PabP1 32_1	LFQ intensity PabP1 33_1	LFQ intensity 21 GFPctrl	LFQ intensity 22 GFPctrl	LFQ intensity 23 GFPctrl	Significance classes GFP (high stringency)	Significance classes GFP (low stringency)	PabP1: Significant Class A	PabP1: Significant Class B	PabP2: Significant Class A	PabP2: Significant Class B	precIDs	label	Gene product_	PabP1: -Log(P-value)	PabP1: Difference	PabP2: -Log(P-value)	PabP2: Difference	Protein IDs	Majority protein IDs	Fasta headers	Peptides	Razor + unique peptides	Unique peptides	Sequence coverage [%]	Unique + razor sequence coverage [%]	Unique sequence coverage [%]	Mol. weight [kDa]	Q-value	Score	Intensity	MS/MS count	LFQ intensity 11	LFQ intensity 12	LFQ intensity 13	LFQ intensity 21	LFQ intensity 22	LFQ intensity 23	LFQ intensity 31	LFQ intensity 32	LFQ intensity 33
0	0	0	3240600000	3633800000	4114400000	11980000000	10201000000	10934000000	192060000	1350700000	1487900000		C	+	+	+	+	Tb927.8.4540	PBP1	PAB1-binding protein , putative	5.49063	10.5112	5.79494	12.1063	Tb927.8.4540:mRNA-p1	Tb927.8.4540:mRNA-p1	Tb927.8.4540:mRNA-p1 | transcript=Tb927.8.4540:mRNA | gene=Tb927.8.4540 | organism=Trypanosoma_brucei_brucei_TREU927 | gene_product=PAB1-binding protein , putative | transcript_product=PAB1-binding protein , putative | location=Tb927_08_v5.1:1347029-134868	22	22	22	49.1	49.1	49.1	59.599	0	323.31	109870000000	435	21.748	21.1775	20.8315	31.5936	31.7588	31.938	33.4799	33.248	33.3481
0	0	0	179230000	276750000	286320000	6055500000	8392700000	5691300000	15609000	165760000	144190000			+	+	+	+	Tb927.9.9450	ZC3H28	zinc finger protein family member, putative	2.71856	7.23428	3.57995	12.0056	Tb927.9.9450:mRNA-p1	Tb927.9.9450:mRNA-p1	Tb927.9.9450:mRNA-p1 | transcript=Tb927.9.9450:mRNA | gene=Tb927.9.9450 | organism=Trypanosoma_brucei_brucei_TREU927 | gene_product=zinc finger protein family member, putative | transcript_product=zinc finger protein family member, putative | location=Tb92	41	41	41	43.3	43.3	43.3	114.75	0	323.31	66715000000	417	21.964	18.7286	21.1588	27.4172	28.044	28.0931	32.4956	32.9665	32.4061
0	0	0	54358000	76268000	79006000	3655700000	4294600000	4486800000	0	361290000	377800000			+	+	+	+	Tb927.11.3490		hypothetical protein, conserved	3.63636	6.01613	4.89593	11.9209	Tb927.11.3490:mRNA-p1	Tb927.11.3490:mRNA-p1	Tb927.11.3490:mRNA-p1 | transcript=Tb927.11.3490:mRNA | gene=Tb927.11.3490 | organism=Trypanosoma_brucei_brucei_TREU927 | gene_product=hypothetical protein, conserved | transcript_product=hypothetical protein, conserved | location=Tb927_11_v5.1:1032022-103	44	44	44	67.7	67.7	67.7	87.8	0	323.31	35694000000	311	20.9099	19.4854	19.6724	25.696	26.1846	26.2355	31.7675	31.9999	32.063
0	0	0	2428600000	2899500000	3518900000	3467100000	4366600000	3609300000	125740000	769670000	526620000		C	+	+	+	+	Tb927.11.6440		hypothetical protein, conserved	3.95809	11.198	4.03654	11.5783	Tb927.11.6440:mRNA-p1;Tb927.8.780:mRNA-p1	Tb927.11.6440:mRNA-p1	Tb927.11.6440:mRNA-p1 | transcript=Tb927.11.6440:mRNA | gene=Tb927.11.6440 | organism=Trypanosoma_brucei_brucei_TREU927 | gene_product=hypothetical protein, conserved | transcript_product=hypothetical protein, conserved | location=Tb927_11_v5.1:1821094-182	23	23	23	46.5	46.5	46.5	48.841	0	323.31	49605000000	267	19.7431	19.32	21.6661	31.1775	31.4332	31.7125	31.6911	32.0239	31.7491
0	0	0	221740000	343920000	285900000	3165000000	5173800000	3674000000	24546000	1177500000	503670000		C	+	+	+	+	Tb927.9.12070	hyp, con	hypothetical protein, conserved	2.8913	7.49418	3.57129	11.3042	Tb927.9.12070:mRNA-p1;REV__Tb927.5.3250.1:mRNA-p1	Tb927.9.12070:mRNA-p1	Tb927.9.12070:mRNA-p1 | transcript=Tb927.9.12070:mRNA | gene=Tb927.9.12070 | organism=Trypanosoma_brucei_brucei_TREU927 | gene_product=hypothetical protein, conserved | transcript_product=hypothetical protein, conserved | location=Tb927_09_v5.1:1880413-188	57	57	57	54.8	54.8	54.8	109.87	0	323.31	38975000000	369	22.157	19.0016	20.5316	27.7243	28.3575	28.0909	31.5596	32.2686	31.7747
0	0	0	1842100000	1837800000	1794600000	3208900000	3889500000	3147600000	8340400	636930000	301370000			+	+	+	+	Tb927.11.10560	eIF4G4	eukaryotic translation initiation factor 4 gamma 4	4.00354	10.0218	4.13152	10.9195	Tb927.11.10560:mRNA-p1	Tb927.11.10560:mRNA-p1	Tb927.11.10560:mRNA-p1 | transcript=Tb927.11.10560:mRNA | gene=Tb927.11.10560 | organism=Trypanosoma_brucei_brucei_TREU927 | gene_product=eukaryotic translation initiation factor 4 gamma 4 | transcript_product=eukaryotic translation initiation factor 4 gam	39	39	39	51.2	51.2	51.2	79.7	0	323.31	41936000000	397	21.7342	19.5371	20.9583	30.7787	30.7753	30.741	31.5794	31.8569	31.5516
0	0	0	179910000	213780000	211170000	2444500000	3206000000	2296200000	0	113600000	104900000			+	+	+	+	Tb927.4.3890		ATP-dependent RNA helicase, putative	2.88548	6.90163	3.58953	10.6061	Tb927.4.3890:mRNA-p1	Tb927.4.3890:mRNA-p1	Tb927.4.3890:mRNA-p1 | transcript=Tb927.4.3890:mRNA | gene=Tb927.4.3890 | organism=Trypanosoma_brucei_brucei_TREU927 | gene_product=ATP-dependent RNA helicase, putative | transcript_product=ATP-dependent RNA helicase, putative | location=Tb927_04_v5.1:1023	47	47	47	50	50	50	122.8	0	323.31	27002000000	251	22.1373	19.1763	20.7296	27.4227	27.6716	27.6538	31.1869	31.5781	31.0966
0	0	0	655330000	593460000	726050000	2251600000	3207000000	2347900000	55717000	807730000	602210000		C	+	+	+	+	Tb927.9.11050	4EIP	4E-interacting protein, putative	4.57404	8.61603	4.83189	10.5853	Tb927.9.11050:mRNA-p1	Tb927.9.11050:mRNA-p1	Tb927.9.11050:mRNA-p1 | transcript=Tb927.9.11050:mRNA | gene=Tb927.9.11050 | organism=Trypanosoma_brucei_brucei_TREU927 | gene_product=4E-interacting protein, putative | transcript_product=4E-interacting protein, putative | location=Tb927_09_v5.1:1742654-1	21	21	21	45.9	45.9	45.9	58.54	0	323.31	28255000000	192	21.2478	19.9342	20.8377	29.2876	29.1446	29.4355	31.0683	31.5786	31.1287
0	0	0	590690000	635090000	683210000	2292300000	2889800000	2242100000	130260000	840130000	689610000		C	+	+	+	+	Tb927.11.14220	REG9.1	Regulator of ESAG9-1	3.27052	8.58035	3.60564	10.5326	Tb927.11.14220:mRNA-p1	Tb927.11.14220:mRNA-p1	Tb927.11.14220:mRNA-p1 | transcript=Tb927.11.14220:mRNA | gene=Tb927.11.14220 | organism=Trypanosoma_brucei_brucei_TREU927 | gene_product=hypothetical protein, conserved | transcript_product=hypothetical protein, conserved | location=Tb927_11_v5.1:3772489-	18	18	18	53.7	53.7	53.7	54.405	0	323.31	25067000000	197	22.0221	19.1116	20.8532	29.1378	29.2424	29.3478	31.0941	31.4283	31.0622
0	0	0	439040000	551560000	512440000	2982100000	4124900000	3426800000	86389000	500530000	370190000		C	+	+	+	+	Tb927.7.2680	ZC3H22	zinc finger protein family member, putative	3.67873	7.67317	4.19019	10.4759	Tb927.7.2680:mRNA-p1	Tb927.7.2680:mRNA-p1	Tb927.7.2680:mRNA-p1 | transcript=Tb927.7.2680:mRNA | gene=Tb927.7.2680 | organism=Trypanosoma_brucei_brucei_TREU927 | gene_product=zinc finger protein family member, putative | transcript_product=zinc finger protein family member, putative | location=Tb92	38	38	38	64.8	64.8	64.8	76.183	0	323.31	36059000000	298	22.1448	20.1293	21.3878	28.7098	29.0389	28.9328	31.4737	31.9417	31.6742
0	0	0	2766300000	2682400000	2467900000	2631000000	3041200000	2835000000	176920000	1322200000	1504700000		C	+	+	+	+	Tb927.3.1030	RBP28	RNA-binding protein	4.66324	10.3521	4.6752	10.455	Tb927.3.1030:mRNA-p1	Tb927.3.1030:mRNA-p1	Tb927.3.1030:mRNA-p1 | transcript=Tb927.3.1030:mRNA | gene=Tb927.3.1030 | organism=Trypanosoma_brucei_brucei_TREU927 | gene_product=RNA-binding protein | transcript_product=RNA-binding protein | location=Tb927_03_v5.1:253218-254291(+) | protein_length=357	30	30	30	75.6	75.6	75.6	39.272	0	323.31	38668000000	319	21.8326	20.3749	20.6231	31.3653	31.3209	31.2006	31.293	31.502	31.4007
0	0	0	988220000	900360000	1087400000	2784000000	2404100000	2578000000	0	92870000	58343000			+	+	+	+	Tb927.10.13800		hypothetical protein, conserved	4.53221	8.90125	4.79395	10.2868	Tb927.10.13800:mRNA-p1	Tb927.10.13800:mRNA-p1	Tb927.10.13800:mRNA-p1 | transcript=Tb927.10.13800:mRNA | gene=Tb927.10.13800 | organism=Trypanosoma_brucei_brucei_TREU927 | gene_product=hypothetical protein, conserved | transcript_product=hypothetical protein, conserved | location=Tb927_10_v5.1:3372730-	26	26	26	52	52	52	46.281	0	323.31	26930000000	274	21.8031	20.6269	20.5107	29.8803	29.7459	30.0182	31.3745	31.1628	31.2636
0	0	0	144680000	169130000	252770000	2619400000	3615100000	2404800000	0	23863000	0			+	+	+	+	Tb927.11.14590	G5-IP	G5-interacting protein	2.72702	6.24558	3.57578	10.1943	Tb927.11.14590:mRNA-p1	Tb927.11.14590:mRNA-p1	Tb927.11.14590:mRNA-p1 | transcript=Tb927.11.14590:mRNA | gene=Tb927.11.14590 | organism=Trypanosoma_brucei_brucei_TREU927 | gene_product=G5-interacting protein | transcript_product=G5-interacting protein | location=Tb927_11_v5.1:3872610-3874499(+) | prote	25	25	25	52.5	52.5	52.5	70.339	0	323.31	32947000000	236	22.5286	19.7003	21.3895	27.1083	27.3336	27.9132	31.2866	31.7514	31.1633
0	0	0	244440000	642290000	628570000	1248100000	3338300000	1477100000	0	0	24003000			+	+	+	+	Tb927.11.14950	ZFP2	zinc finger protein 2	3.10535	8.12771	3.49442	10.1152	Tb927.11.14950:mRNA-p1	Tb927.11.14950:mRNA-p1	Tb927.11.14950:mRNA-p1 | transcript=Tb927.11.14950:mRNA | gene=Tb927.11.14950 | organism=Trypanosoma_brucei_brucei_TREU927 | gene_product=zinc finger protein 2 | transcript_product=zinc finger protein 2 | location=Tb927_11_v5.1:3978189-3978608(-) | protein	4	4	4	52.5	52.5	52.5	15.767	0	205.57	26928000000	133	21.9231	19.3025	20.7424	27.8649	29.2586	29.2275	30.2171	31.6365	30.4601
0	0	0	94952000	150540000	166780000	1857800000	2145500000	2072600000	0	69694000	47544000			+	+	+	+	Tb927.10.14950	ZC3H40	Zinc finger CCCH domain-containing protein 40	3.43827	6.07471	4.47912	9.9943	Tb927.10.14950:mRNA-p1;Tb927.8.8270:mRNA-p1	Tb927.10.14950:mRNA-p1	Tb927.10.14950:mRNA-p1 | transcript=Tb927.10.14950:mRNA | gene=Tb927.10.14950 | organism=Trypanosoma_brucei_brucei_TREU927 | gene_product=Zinc finger CCCH domain-containing protein 40 | transcript_product=Zinc finger CCCH domain-containing protein 40 | loc	18	18	18	70.8	70.8	70.8	46.194	0	323.31	24314000000	171	21.5116	19.9627	21.2813	26.5007	27.1656	27.3134	30.7909	30.9987	30.9488
0	0	0	1012700000	971810000	1006300000	1616300000	1828600000	1494000000	0	63805000	45060000			+	+	+	+	Tb927.2.5530;Tb927.2.5610	POMP22-1	Present in the outer mitochondrial membrane proteome 22-1	3.95819	9.25071	4.0708	9.96958	Tb927.2.5530:mRNA-p1;Tb927.2.5610:mRNA-p1;REV__Tb927.11.9350:mRNA-p1	Tb927.2.5530:mRNA-p1;Tb927.2.5610:mRNA-p1	Tb927.2.5530:mRNA-p1 | transcript=Tb927.2.5530:mRNA | gene=Tb927.2.5530 | organism=Trypanosoma_brucei_brucei_TREU927 | gene_product=Present in the outer mitochondrial membrane proteome 22-1 | transcript_product=Present in the outer mitochondrial membrane p	70	70	70	53.1	53.1	53.1	162.48	0	323.31	21654000000	438	21.3395	19.4273	21.1591	29.9156	29.8561	29.9064	30.59	30.7681	30.4765
0	0	0	210400000	208800000	248640000	1443300000	1720800000	1492300000	0	107000000	27468000			+	+	+	+	Tb927.11.6160	ERF3	eukaryotic release factor 3, putative	4.68961	7.12012	5.27002	9.92227	Tb927.11.6160:mRNA-p1	Tb927.11.6160:mRNA-p1	Tb927.11.6160:mRNA-p1 | transcript=Tb927.11.6160:mRNA | gene=Tb927.11.6160 | organism=Trypanosoma_brucei_brucei_TREU927 | gene_product=eukaryotic release factor 3, putative | transcript_product=eukaryotic release factor 3, putative | location=Tb927_11_v5.1	45	45	45	62	62	62	76.914	0	323.31	14945000000	199	21.1029	20.08	20.6323	27.6486	27.6375	27.8895	30.4267	30.6804	30.4749
0	0	0	127250000	279050000	195910000	1484600000	3050200000	1310500000	0	72862000	73093000			+	+	+	+	Tb927.10.11760	PUF6	pumilio/PUF RNA binding protein 6	4.10064	6.67226	4.60774	9.91776	Tb927.10.11760:mRNA-p1	Tb927.10.11760:mRNA-p1	Tb927.10.11760:mRNA-p1 | transcript=Tb927.10.11760:mRNA | gene=Tb927.10.11760 | organism=Trypanosoma_brucei_brucei_TREU927 | gene_product=pumilio/PUF RNA binding protein 6 | transcript_product=pumilio/PUF RNA binding protein 6 | location=Tb927_10_v5.1:2869	33	33	33	48.2	48.2	48.2	93.062	0	323.31	21314000000	218	20.5355	20.6669	21.3055	26.9231	28.0559	27.5456	30.4674	31.5063	30.2875
0	0	0	1190500000	2102300000	2093900000	1583700000	2467100000	2662800000	0	102040000	67282000			+	+	+	+	Tb927.1.3070	hyp, con	hypothetical protein, conserved	4.33762	9.39526	4.46854	9.72503	Tb927.1.3070:mRNA-p1	Tb927.1.3070:mRNA-p1	Tb927.1.3070:mRNA-p1 | transcript=Tb927.1.3070:mRNA | gene=Tb927.1.3070 | organism=Trypanosoma_brucei_brucei_TREU927 | gene_product=hypothetical protein, conserved | transcript_product=hypothetical protein, conserved | location=Tb927_01_v5.1:675213-676454(	19	19	19	63.2	63.2	63.2	44.99	0	323.31	29080000000	245	22.0977	20.7039	21.0944	30.1489	30.9693	30.9635	30.5607	31.2002	31.3103
0	0	0	907000000	1222500000	1222000000	1794300000	1958400000	1926700000	510540000	3059000000	2530300000		C	+	+	+	+	Tb927.9.5730		nucleosome assembly protein-like protein	3.87536	8.80014	4.06491	9.5738	Tb927.9.5730:mRNA-p1	Tb927.9.5730:mRNA-p1	Tb927.9.5730:mRNA-p1 | transcript=Tb927.9.5730:mRNA | gene=Tb927.9.5730 | organism=Trypanosoma_brucei_brucei_TREU927 | gene_product=nucleosome assembly protein-like protein | transcript_product=nucleosome assembly protein-like protein | location=Tb927_09_v	20	20	20	65.4	65.4	65.4	47.584	0	323.31	23148000000	211	22.3891	20.4138	20.9269	29.7565	30.1872	30.1866	30.7408	30.867	30.8435
0	0	0	511600000	401870000	427540000	2307200000	1970900000	1976400000	0	0	11284000			+	+	+	+	Tb927.9.12360	RBP35	RNA-binding protein, putative	3.63257	7.19415	4.10705	9.41943	Tb927.9.12360:mRNA-p1	Tb927.9.12360:mRNA-p1	Tb927.9.12360:mRNA-p1 | transcript=Tb927.9.12360:mRNA | gene=Tb927.9.12360 | organism=Trypanosoma_brucei_brucei_TREU927 | gene_product=RNA-binding protein, putative | transcript_product=RNA-binding protein, putative | location=Tb927_09_v5.1:1930262-1931944	35	35	35	74.5	74.5	74.5	61.658	0	323.31	21351000000	211	22.5915	20.6637	21.3465	28.9304	28.5822	28.6715	31.1035	30.8762	30.8802
0	0	0	100290000	381690000	343170000	1282800000	1562900000	1046200000	21692000	178530000	98035000			+	+	+	+	Tb927.9.13610		helicase, putative	3.11318	6.93881	4.46427	9.37847	Tb927.9.13610:mRNA-p1	Tb927.9.13610:mRNA-p1	Tb927.9.13610:mRNA-p1 | transcript=Tb927.9.13610:mRNA | gene=Tb927.9.13610 | organism=Trypanosoma_brucei_brucei_TREU927 | gene_product=helicase, putative | transcript_product=helicase, putative | location=Tb927_09_v5.1:2158077-2162069(-) | protein_length=1	64	64	64	55.7	55.7	55.7	149.24	0	323.31	14159000000	282	21.6586	20.18	20.7868	26.5796	28.5078	28.3543	30.2566	30.5416	29.9625
0	0	0	180260000	290540000	363290000	672860000	1341800000	1412700000	0	0	0			+	+	+	+	Tb927.9.8740	DRBD3	Double RNA binding domain protein 3	3.35974	7.25927	3.7233	9.28156	Tb927.9.8740:mRNA-p1	Tb927.9.8740:mRNA-p1	Tb927.9.8740:mRNA-p1 | transcript=Tb927.9.8740:mRNA | gene=Tb927.9.8740 | organism=Trypanosoma_brucei_brucei_TREU927 | gene_product=Double RNA binding domain protein 3 | transcript_product=Double RNA binding domain protein 3 | location=Tb927_09_v5.1:140932	10	10	10	32.1	32.1	32.1	36.984	0	272.28	11239000000	91	21.7883	19.6703	20.7399	27.4255	28.1142	28.4365	29.3257	30.3215	30.3958
0	0	0	382210000	606440000	620850000	1487900000	1919900000	1393500000	0	162400000	104910000			+	+	+	+	Tb927.9.12510	DED1	ATP-dependent DEAD/H RNA helicase, putative	3.45967	7.65186	3.84401	9.24847	Tb927.9.12510:mRNA-p1;REV__Tb927.4.470:mRNA-p1;Tb927.3.1820:mRNA-p1	Tb927.9.12510:mRNA-p1	Tb927.9.12510:mRNA-p1 | transcript=Tb927.9.12510:mRNA | gene=Tb927.9.12510 | organism=Trypanosoma_brucei_brucei_TREU927 | gene_product=ATP-dependent DEAD/H RNA helicase, putative | transcript_product=ATP-dependent DEAD/H RNA helicase, putative | location=T	43	43	42	62	62	60.8	82.74	0	323.31	18611000000	285	21.785	20.0537	22.1009	28.5098	29.1758	29.2097	30.4706	30.8384	30.3761
0	0	0	96738000	101380000	108960000	898870000	943450000	734020000	0	75538000	64163000			+	+	+	+	Tb927.9.9520	ZC3H29	zinc finger protein family member, putative	2.50621	6.18256	3.15947	9.24461	Tb927.9.9520:mRNA-p1	Tb927.9.9520:mRNA-p1	Tb927.9.9520:mRNA-p1 | transcript=Tb927.9.9520:mRNA | gene=Tb927.9.9520 | organism=Trypanosoma_brucei_brucei_TREU927 | gene_product=zinc finger protein family member, putative | transcript_product=zinc finger protein family member, putative | location=Tb92	13	13	13	42	42	42	37.741	0	135.98	8133000000	76	21.8609	18.5784	20.8351	26.5276	26.5952	26.6992	29.7435	29.8134	29.4512
0	0	0	1286500000	1233800000	1291500000	969370000	933530000	1036200000	449090000	3063500000	2387900000		C	+	+	+	+	Tb11.02.5400b;Tb11.02.5400		cystathionine beta-synthase, putative	3.48379	9.59756	3.41431	9.22142	Tb11.02.5400b.1-p1;Tb11.02.5400:mRNA-p1;REV__Tb11.02.5400b.1-p1;REV__Tb11.02.5400:mRNA-p1	Tb11.02.5400b.1-p1;Tb11.02.5400:mRNA-p1	Tb11.02.5400b.1-p1 | transcript=Tb11.02.5400b.1 | gene=Tb11.02.5400b | organism=Trypanosoma_brucei_brucei_TREU927 | gene_product=cystathionine beta-synthase, putative | transcript_product=cystathionine beta-synthase, putative | location=Tb927_11_bin_v5.1:6	24	24	24	77.9	77.9	77.9	39.464	0	323.31	14024000000	231	21.4146	18.9757	21.5447	30.2608	30.2005	30.2664	29.8525	29.7981	29.9487
0	0	0	273360000	294580000	249480000	1130300000	1494300000	1090700000	0	116970000	236650000			+	+	+	+	Tb927.6.600	CAF1	ccr4-not transcription complex subunit	2.8799	6.97463	3.3156	9.14757	Tb927.6.600:mRNA-p1	Tb927.6.600:mRNA-p1	Tb927.6.600:mRNA-p1 | transcript=Tb927.6.600:mRNA | gene=Tb927.6.600 | organism=Trypanosoma_brucei_brucei_TREU927 | gene_product=ccr4-not transcription complex subunit | transcript_product=ccr4-not transcription complex subunit | location=Tb927_06_v5.1:245	18	18	18	62.4	62.4	62.4	38.863	0	323.31	14196000000	172	22.1051	19.3229	21.7027	28.0262	28.1341	27.8943	30.0741	30.4768	30.0226
0	0	0	28714000000	35353000000	41147000000	964860000	1488300000	1289900000	44817000	201640000	113010000		C	+	+	+	+	Tb927.9.9290	PABP1	polyadenylate-binding protein 1	3.55296	13.9125	2.83321	9.09218	Tb927.9.9290:mRNA-p1	Tb927.9.9290:mRNA-p1	Tb927.9.9290:mRNA-p1 | transcript=Tb927.9.9290:mRNA | gene=Tb927.9.9290 | organism=Trypanosoma_brucei_brucei_TREU927 | gene_product=polyadenylate-binding protein 1 | transcript_product=polyadenylate-binding protein 1 | location=Tb927_09_v5.1:1478398-148009	39	39	39	74.4	74.4	74.4	63.029	0	323.31	191920000000	868	22.4728	18.8097	22.0224	34.741	35.0411	35.2601	29.8457	30.471	30.2646
0	0	0	107490000	111960000	107150000	871060000	1020600000	719460000	0	147390000	130570000			+	+	+	+	Tb927.1.1470;Tb11.v5.0315		conserved protein, unknown function	2.77719	5.82169	3.43975	8.80643	Tb927.1.1470:mRNA-p1;Tb11.v5.0315.1-p1	Tb927.1.1470:mRNA-p1;Tb11.v5.0315.1-p1	Tb927.1.1470:mRNA-p1 | transcript=Tb927.1.1470:mRNA | gene=Tb927.1.1470 | organism=Trypanosoma_brucei_brucei_TREU927 | gene_product=conserved protein, unknown function | transcript_product=conserved protein, unknown function | location=Tb927_01_v5.1:367865	34	34	34	62.2	62.2	62.2	64.876	0	323.31	8710400000	157	22.0209	19.4027	21.2044	26.6796	26.7384	26.6751	29.6982	29.9268	29.4223
0	0	0	771530000	876300000	933090000	769550000	1093900000	776130000	241960000	1606400000	1401800000		C	+	+	+	+	Tb927.9.7110		GRAM domain containing protein, putative	3.26878	8.7227	3.24817	8.73955	Tb927.9.7110:mRNA-p1	Tb927.9.7110:mRNA-p1	Tb927.9.7110:mRNA-p1 | transcript=Tb927.9.7110:mRNA | gene=Tb927.9.7110 | organism=Trypanosoma_brucei_brucei_TREU927 | gene_product=GRAM domain containing protein, putative | transcript_product=GRAM domain containing protein, putative | location=Tb927_09_v	17	17	17	61.4	61.4	61.4	32.572	0	323.31	12419000000	142	22.3046	19.359	21.1958	29.5231	29.7069	29.7974	29.5194	30.0268	29.5317
0	0	0	995840000	1185300000	717390000	716810000	1103900000	784570000	260070000	1920900000	1138700000		C	+	+	+	+	Tb927.7.6770		Acyl CoA binding protein, putative	3.97552	8.87675	3.97005	8.72748	Tb927.7.6770:mRNA-p1	Tb927.7.6770:mRNA-p1	Tb927.7.6770:mRNA-p1 | transcript=Tb927.7.6770:mRNA | gene=Tb927.7.6770 | organism=Trypanosoma_brucei_brucei_TREU927 | gene_product=Acyl CoA binding protein, putative | transcript_product=Acyl CoA binding protein, putative | location=Tb927_07_v5.1:1873149-	7	7	7	61.9	61.9	61.9	10.985	0	132.74	13262000000	77	21.8655	19.9987	20.9576	29.8913	30.1426	29.4182	29.417	30.04	29.5473
0	0	0	125670000	123210000	124410000	745580000	918020000	779440000	11374000	333360000	136080000			+	+	+	+	Tb927.3.1920	NOT5	General negative regulator of transcription subunit 5	2.77484	5.93569	3.39014	8.64018	Tb927.3.1920:mRNA-p1	Tb927.3.1920:mRNA-p1	Tb927.3.1920:mRNA-p1 | transcript=Tb927.3.1920:mRNA | gene=Tb927.3.1920 | organism=Trypanosoma_brucei_brucei_TREU927 | gene_product=General negative regulator of transcription subunit 5 | transcript_product=General negative regulator of transcription subun	38	38	38	69	69	69	66.856	0	323.31	10709000000	162	22.2984	19.5632	21.0034	26.9051	26.8765	26.8905	29.4738	29.774	29.5379
0	0	0	291480000	234120000	258970000	631910000	637800000	493020000	28107000	165790000	101420000		C	+	+	+	+	Tb927.6.4440	RBP42	RNA-binding protein 42 (RNA-binding motif protein 42)	3.53325	7.40641	3.76772	8.57009	Tb927.6.4440:mRNA-p1	Tb927.6.4440:mRNA-p1	Tb927.6.4440:mRNA-p1 | transcript=Tb927.6.4440:mRNA | gene=Tb927.6.4440 | organism=Trypanosoma_brucei_brucei_TREU927 | gene_product=RNA-binding protein 42 (RNA-binding motif protein 42) | transcript_product=RNA-binding protein 42 (RNA-binding motif protein	13	13	13	52.6	52.6	52.6	37.718	0	296.56	7000000000	98	21.6916	19.5612	20.3977	28.1188	27.8027	27.9482	29.2351	29.2485	28.8771
0	0	0	196140000	214130000	184440000	734140000	900220000	646340000	0	156230000	119170000			+	+	+	+	Tb927.8.1500	hyp, con	hypothetical protein, conserved	2.85593	6.53987	3.26819	8.46824	Tb927.8.1500:mRNA-p1	Tb927.8.1500:mRNA-p1	Tb927.8.1500:mRNA-p1 | transcript=Tb927.8.1500:mRNA | gene=Tb927.8.1500 | organism=Trypanosoma_brucei_brucei_TREU927 | gene_product=hypothetical protein, conserved | transcript_product=hypothetical protein, conserved | location=Tb927_08_v5.1:487358-489163(	26	26	26	58.4	58.4	58.4	63.206	0	323.31	8594000000	134	22.3914	19.536	21.1328	27.5473	27.6739	27.4586	29.4515	29.7457	29.2677
0	0	0	262080000	251770000	320260000	744410000	691020000	760270000	0	2031500000	1112500000		C	+	+	+	+	Tb927.11.15030	X3	small GTPase	2.6452	7.05249	2.9512	8.45582	Tb927.11.15030:mRNA-p1	Tb927.11.15030:mRNA-p1	Tb927.11.15030:mRNA-p1 | transcript=Tb927.11.15030:mRNA | gene=Tb927.11.15030 | organism=Trypanosoma_brucei_brucei_TREU927 | gene_product=small GTPase | transcript_product=small GTPase | location=Tb927_11_v5.1:3998986-3999585(-) | protein_length=199 | sequ	8	8	8	39.7	39.7	39.7	22.782	0	37.092	7338300000	51	22.48	19.0626	21.4276	27.9654	27.9075	28.2547	29.4715	29.3642	29.5019
0	0	0	1336300000	1101700000	1415900000	748580000	1018400000	674350000	85282000	275430000	543810000		C	+	+	+	+	Tb927.7.4120		hypothetical protein, conserved	4.35705	9.10934	4.1527	8.43614	Tb927.7.4120:mRNA-p1	Tb927.7.4120:mRNA-p1	Tb927.7.4120:mRNA-p1 | transcript=Tb927.7.4120:mRNA | gene=Tb927.7.4120 | organism=Trypanosoma_brucei_brucei_TREU927 | gene_product=hypothetical protein, conserved | transcript_product=hypothetical protein, conserved | location=Tb927_07_v5.1:1093713-109523	16	16	16	41.2	41.2	41.2	52.135	0	323.31	14217000000	169	21.0735	20.3748	21.9754	30.3156	30.0371	30.3991	29.4796	29.9237	29.3289
0	0	0	848580000	773230000	883540000	694860000	640630000	652900000	61900000	677340000	549910000		C	+	+	+	+	Tb927.7.6090	eIF3A	eukaryotic translation initiation factor 3 subunit a	5.10865	8.74842	5.0616	8.41636	Tb927.7.6090:mRNA-p1	Tb927.7.6090:mRNA-p1	Tb927.7.6090:mRNA-p1 | transcript=Tb927.7.6090:mRNA | gene=Tb927.7.6090 | organism=Trypanosoma_brucei_brucei_TREU927 | gene_product=eukaryotic translation initiation factor 3 subunit a | transcript_product=eukaryotic translation initiation factor 3 subunit	47	47	47	55.8	55.8	55.8	88.162	0	323.31	10166000000	253	21.3611	20.3596	20.9396	29.6605	29.5263	29.7187	29.3721	29.2549	29.2823
0	13489000	0	3243300000	5225500000	4238500000	924100000	1885500000	1594600000	139660000	479400000	348510000		C	+	+	+	+	Tb927.10.10280	BBP268	microtubule-associated protein, putative	3.45384	9.87375	3.10341	8.30964	Tb927.10.10280:mRNA-p1	Tb927.10.10280:mRNA-p1	Tb927.10.10280:mRNA-p1 | transcript=Tb927.10.10280:mRNA | gene=Tb927.10.10280 | organism=Trypanosoma_brucei_brucei_TREU927 | gene_product=microtubule-associated protein, putative | transcript_product=microtubule-associated protein, putative | location=Tb92	21	21	4	91.2	91.2	28.6	267.6	0	214.57	34220000000	153	21.77	23.6853	20.7821	31.5948	32.2829	31.9809	29.7835	30.8123	30.5705
0	0	0	105760000	117820000	97551000	515580000	907950000	688990000	0	36864000	0			+	+	+	+	Tb927.3.740	ZC3H5	ZFP family member, putative	3.74228	5.53682	4.20268	8.22071	Tb927.3.740:mRNA-p1	Tb927.3.740:mRNA-p1	Tb927.3.740:mRNA-p1 | transcript=Tb927.3.740:mRNA | gene=Tb927.3.740 | organism=Trypanosoma_brucei_brucei_TREU927 | gene_product=ZFP family member, putative | transcript_product=ZFP family member, putative | location=Tb927_03_v5.1:180970-181710(-) | protei	10	10	10	65	65	65	25.529	0	323.31	6972900000	76	21.7471	20.3641	21.2863	26.6562	26.812	26.5397	28.9416	29.758	29.3599
0	0	0	233340000	210260000	304540000	425360000	483510000	410370000	161550000	629840000	499350000		C	+	+	+	+	Tb927.11.6710		predicted tetratricopeptide repeat (TPR) protein	4.35272	7.32438	4.6653	8.15701	Tb927.11.6710:mRNA-p1	Tb927.11.6710:mRNA-p1	Tb927.11.6710:mRNA-p1 | transcript=Tb927.11.6710:mRNA | gene=Tb927.11.6710 | organism=Trypanosoma_brucei_brucei_TREU927 | gene_product=predicted tetratricopeptide repeat (TPR) protein | transcript_product=predicted tetratricopeptide repeat (TPR) protein |	28	28	28	70.1	70.1	70.1	43.185	0	323.31	5782600000	133	21.2027	20.0074	20.4444	27.7979	27.6476	28.1821	28.6641	28.849	28.6124
0	51831000	23413000	4834100000	5839500000	6690500000	3917600000	4891700000	4642900000	2478300000	12560000000	10463000000		C	+	+	+	+	Tb927.10.4570;Tb927.10.4560		elongation factor 2	2.72985	8.46504	2.66409	8.10309	Tb927.10.4570:mRNA-p1;Tb927.10.4560:mRNA-p1	Tb927.10.4570:mRNA-p1;Tb927.10.4560:mRNA-p1	Tb927.10.4570:mRNA-p1 | transcript=Tb927.10.4570:mRNA | gene=Tb927.10.4570 | organism=Trypanosoma_brucei_brucei_TREU927 | gene_product=elongation factor 2 | transcript_product=elongation factor 2 | location=Tb927_10_v5.1:1167167-1169707(-) | protein_length	58	58	58	81.4	81.4	81.4	94.333	0	323.31	69316000000	713	21.75	25.6273	24.4808	32.1706	32.4432	32.6395	31.8673	32.1877	32.1124
0	0	0	194510000	240650000	183170000	590690000	700490000	434790000	0	147120000	136650000			+	+	+	+	Tb927.5.4500;Tb05.5K5.150	TbSAR1	ras-like small GTPase, putative	3.78244	6.50429	4.03563	7.968	Tb927.5.4500:mRNA-p1;Tb05.5K5.150:mRNA-p1	Tb927.5.4500:mRNA-p1;Tb05.5K5.150:mRNA-p1	Tb927.5.4500:mRNA-p1 | transcript=Tb927.5.4500:mRNA | gene=Tb927.5.4500 | organism=Trypanosoma_brucei_brucei_TREU927 | gene_product=ras-like small GTPase, putative | transcript_product=ras-like small GTPase, putative | location=Tb927_05_v5.1:1383439-138402	11	11	11	68.6	68.6	68.6	21.771	0	323.31	6763500000	100	21.7264	20.2065	21.3805	27.5353	27.8424	27.4486	29.1378	29.3838	28.6957
0	0	0	135130000	234690000	236450000	531140000	684140000	549650000	0	173550000	104290000			+	+	+	+	Tb927.1.670	hyp, con	conserved protein, unknown function	3.0858	6.32336	3.56905	7.90178	Tb927.1.670:mRNA-p1	Tb927.1.670:mRNA-p1	Tb927.1.670:mRNA-p1 | transcript=Tb927.1.670:mRNA | gene=Tb927.1.670 | organism=Trypanosoma_brucei_brucei_TREU927 | gene_product=conserved protein, unknown function | transcript_product=conserved protein, unknown function | location=Tb927_01_v5.1:228043-22	28	28	28	57.7	57.7	57.7	65.781	0	323.31	6383800000	150	22.4783	20.3479	20.8366	27.0098	27.8062	27.817	28.9845	29.3497	29.0339
0	0	0	895960000	748680000	839340000	482060000	402940000	447770000	110970000	1245400000	889030000		C	+	+	+	+	Tb927.8.5580	VPS13	N-terminal region of Chorein, a TM vesicle-mediated sorter/Integral peroxisomal membrane peroxin, putative	3.50783	8.58894	3.32122	7.69077	Tb927.8.5580:mRNA-p1	Tb927.8.5580:mRNA-p1	Tb927.8.5580:mRNA-p1 | transcript=Tb927.8.5580:mRNA | gene=Tb927.8.5580 | organism=Trypanosoma_brucei_brucei_TREU927 | gene_product=N-terminal region of Chorein, a TM vesicle-mediated sorter/Integral peroxisomal membrane peroxin, putative | transcript_prod	143	143	143	37.5	37.5	37.5	526.41	0	323.31	8262500000	547	22.489	20.4536	20.154	29.7389	29.4798	29.6447	28.8446	28.586	28.7382
0	0	0	128280000	155960000	97696000	242210000	628280000	351620000	0	71273000	66441000			+	+	+	+	Tb927.9.7690		SUMO-interacting motif-containing protein	4.09883	6.04406	3.94762	7.63568	Tb927.9.7690:mRNA-p1	Tb927.9.7690:mRNA-p1	Tb927.9.7690:mRNA-p1 | transcript=Tb927.9.7690:mRNA | gene=Tb927.9.7690 | organism=Trypanosoma_brucei_brucei_TREU927 | gene_product=SUMO-interacting motif-containing protein | transcript_product=SUMO-interacting motif-containing protein | location=Tb927_09	51	51	51	41.2	41.2	41.2	199.56	0	323.31	5003700000	186	21.2436	20.24	21.0773	26.9347	27.2166	26.5418	27.8517	29.2268	28.3894
0	0	0	12147000000	13997000000	13424000000	329830000	512110000	372040000	0	42678000	34599000			+	+	+	+	Tb927.6.1870	EIF4E4	Eukaryotic translation initiation factor 4E-4	6.06957	12.5322	4.80051	7.4827	Tb927.6.1870:mRNA-p1	Tb927.6.1870:mRNA-p1	Tb927.6.1870:mRNA-p1 | transcript=Tb927.6.1870:mRNA | gene=Tb927.6.1870 | organism=Trypanosoma_brucei_brucei_TREU927 | gene_product=Eukaryotic translation initiation factor 4E-4 | transcript_product=Eukaryotic translation initiation factor 4E-4 | location=	25	25	25	63.9	63.9	63.9	46.541	0	323.31	71454000000	309	21.5479	20.7792	20.9247	33.4999	33.7044	33.6441	28.2971	28.9319	28.4709
0	0	0	213400000	352330000	335330000	321540000	487150000	363010000	300960000	668130000	563900000		C	+	+	+	+	Tb927.5.2950		Component of motile flagella 3	4.17853	7.02329	4.39005	7.41439	Tb927.5.2950:mRNA-p1	Tb927.5.2950:mRNA-p1	Tb927.5.2950:mRNA-p1 | transcript=Tb927.5.2950:mRNA | gene=Tb927.5.2950 | organism=Trypanosoma_brucei_brucei_TREU927 | gene_product=Component of motile flagella 3 | transcript_product=Component of motile flagella 3 | location=Tb927_05_v5.1:986426-988765(+)	40	40	40	57.5	57.5	57.5	88.256	0	323.31	6310800000	157	21.3505	20.4397	21.5223	27.669	28.3924	28.321	28.2604	28.8598	28.4354
0	0	0	176220000	86064000	127420000	313920000	303710000	277900000	65165000	448450000	421760000		C	+	+	+	+	Tb927.6.1270		PITH domain-containing protein	2.70381	6.11364	3.11921	7.37271	Tb927.6.1270:mRNA-p1	Tb927.6.1270:mRNA-p1	Tb927.6.1270:mRNA-p1 | transcript=Tb927.6.1270:mRNA | gene=Tb927.6.1270 | organism=Trypanosoma_brucei_brucei_TREU927 | gene_product=PITH domain-containing protein | transcript_product=PITH domain-containing protein | location=Tb927_06_v5.1:470831-471478(-)	7	7	7	44.7	44.7	44.7	23.703	0	145.79	3102100000	40	21.8487	19.224	21.263	27.3928	26.3589	26.925	28.2258	28.1781	28.05
0	0	0	73930000	100200000	119800000	243200000	381680000	181300000	0	0	49567000			+	+	+	+	Tb927.5.1470	B5R	NADH-cytochrome b5 reductase, putative	3.01067	5.8531	3.27585	7.26814	Tb927.5.1470:mRNA-p1	Tb927.5.1470:mRNA-p1	Tb927.5.1470:mRNA-p1 | transcript=Tb927.5.1470:mRNA | gene=Tb927.5.1470 | organism=Trypanosoma_brucei_brucei_TREU927 | gene_product=NADH-cytochrome b5 reductase, putative | transcript_product=NADH-cytochrome b5 reductase, putative | location=Tb927_05_v5.1:	13	13	13	55.4	55.4	55.4	32.756	0	323.31	3348900000	56	21.9442	19.8939	20.1566	26.1397	26.5783	26.8361	27.8576	28.5078	27.4338
0	0	0	236500000	198570000	297360000	299500000	317270000	329080000	77817000	908760000	581300000		C	+	+	+	+	Tb927.10.7960		hypothetical protein, conserved	3.90689	6.85853	4.11444	7.2462	Tb927.10.7960:mRNA-p1	Tb927.10.7960:mRNA-p1	Tb927.10.7960:mRNA-p1 | transcript=Tb927.10.7960:mRNA | gene=Tb927.10.7960 | organism=Trypanosoma_brucei_brucei_TREU927 | gene_product=hypothetical protein, conserved | transcript_product=hypothetical protein, conserved | location=Tb927_10_v5.1:1985103-198	13	13	13	61.9	61.9	61.9	17.63	0	286.82	3924000000	73	21.3558	20.1192	21.4794	27.8173	27.5651	28.1476	28.158	28.2411	28.2939
0	0	0	80491000	155840000	140690000	165610000	573500000	443760000	0	110240000	139560000			+	+	+	+	Tb927.6.4960	ZC3H47	Zinc finger CCCH domain-containing protein 47	2.38114	5.67571	2.59919	7.20167	Tb927.6.4960:mRNA-p1	Tb927.6.4960:mRNA-p1	Tb927.6.4960:mRNA-p1 | transcript=Tb927.6.4960:mRNA | gene=Tb927.6.4960 | organism=Trypanosoma_brucei_brucei_TREU927 | gene_product=Zinc finger CCCH domain-containing protein 47 | transcript_product=Zinc finger CCCH domain-containing protein 47 | location=	11	11	11	44.8	44.8	44.8	29.178	0	178.84	4901500000	59	22.7325	19.5568	21.2293	26.2623	27.2155	27.0679	27.3032	29.0952	28.7252
0	0	0	32612000	27303000	40710000	181880000	232140000	225990000	0	48433000	43376000			+	+	+	+	Tb927.10.12660	PUF2	pumilio/PUF RNA binding protein 2	2.86512	4.50784	3.69047	7.1879	Tb927.10.12660:mRNA-p1	Tb927.10.12660:mRNA-p1	Tb927.10.12660:mRNA-p1 | transcript=Tb927.10.12660:mRNA | gene=Tb927.10.12660 | organism=Trypanosoma_brucei_brucei_TREU927 | gene_product=pumilio/PUF RNA binding protein 2 | transcript_product=pumilio/PUF RNA binding protein 2 | location=Tb927_10_v5.1:3073	15	15	15	23.5	23.5	23.5	92.245	0	320.05	1963500000	58	21.5527	19.8382	20.026	24.9589	24.7026	25.2789	27.4384	27.7904	27.7517
0	0	0	116410000	52906000	52411000	186950000	183430000	277780000	0	83447000	54010000			+	+	+	+	Tb927.3.5250	ZC3H8	Zinc finger CCCH domain-containing protein 8	2.77846	5.53331	3.39381	7.16104	Tb927.3.5250:mRNA-p1	Tb927.3.5250:mRNA-p1	Tb927.3.5250:mRNA-p1 | transcript=Tb927.3.5250:mRNA | gene=Tb927.3.5250 | organism=Trypanosoma_brucei_brucei_TREU927 | gene_product=Zinc finger CCCH domain-containing protein 8 | transcript_product=Zinc finger CCCH domain-containing protein 8 | location=Tb	15	15	15	30.7	30.7	30.7	61.206	0	168.52	2131400000	49	21.0709	19.2439	21.1803	26.7946	25.6569	25.6434	27.4781	27.4507	28.0494
0	0	0	179320000	211520000	219120000	234560000	251670000	200670000	0	83789000	57730000			+	+	+	+	Tb927.11.13180	POMP10	Present in the outer mitochondrial membrane proteome 10	3.96607	6.97402	4.00182	7.14444	Tb927.11.13180:mRNA-p1	Tb927.11.13180:mRNA-p1	Tb927.11.13180:mRNA-p1 | transcript=Tb927.11.13180:mRNA | gene=Tb927.11.13180 | organism=Trypanosoma_brucei_brucei_TREU927 | gene_product=Present in the outer mitochondrial membrane proteome 10 | transcript_product=Present in the outer mitochondrial membra	23	23	23	47.1	47.1	47.1	61.21	0	263.54	3202000000	117	20.8795	19.7457	21.2341	27.418	27.6562	27.7071	27.8054	27.907	27.5802
0	0	0	388900000	552110000	493510000	270330000	508840000	300720000	76412000	92601000	46365000		C	+	+	+	+	Tb10.v4.0033;Tb927.10.4430;Tb11.v5.0767	PUF1	pumillo RNA binding protein PUF1	3.75867	7.59642	3.51268	7.14406	Tb10.v4.0033:mRNA-p1;Tb927.10.4430:mRNA-p1;Tb11.v5.0767.1-p1	Tb10.v4.0033:mRNA-p1;Tb927.10.4430:mRNA-p1;Tb11.v5.0767.1-p1	Tb10.v4.0033:mRNA-p1 | transcript=Tb10.v4.0033:mRNA | gene=Tb10.v4.0033 | organism=Trypanosoma_brucei_brucei_TREU927 | gene_product=pumillo RNA binding protein PUF1 | transcript_product=pumillo RNA binding protein PUF1 | location=TP3F6-6f06.p1k:7434-9152(-	27	27	27	55.1	55.1	55.1	63.851	0	302.37	7875600000	127	22.051	20.2006	21.4129	28.5348	29.0404	28.8785	28.0101	28.9226	28.1638
0	0	0	54691000	105980000	145680000	168680000	201740000	223850000	0	191220000	83535000			+	+	+	+	Tb927.6.1800		protein phosphatase 2C, putative	2.5592	6.05149	2.99441	7.10927	Tb927.6.1800:mRNA-p1	Tb927.6.1800:mRNA-p1	Tb927.6.1800:mRNA-p1 | transcript=Tb927.6.1800:mRNA | gene=Tb927.6.1800 | organism=Trypanosoma_brucei_brucei_TREU927 | gene_product=protein phosphatase 2C, putative | transcript_product=protein phosphatase 2C, putative | location=Tb927_06_v5.1:602262-60341	17	17	17	50.5	50.5	50.5	41.135	0	118.8	2189000000	68	22.0295	19.2919	20.0063	25.7048	26.6592	27.1182	27.3297	27.5879	27.738
0	0	0	178940000	186000000	220510000	368580000	370900000	378650000	25919000	267330000	214630000			+	+	+	+	Tb927.9.2730		hypothetical protein, conserved	4.49873	6.16611	4.83033	7.10553	Tb927.9.2730:mRNA-p1	Tb927.9.2730:mRNA-p1	Tb927.9.2730:mRNA-p1 | transcript=Tb927.9.2730:mRNA | gene=Tb927.9.2730 | organism=Trypanosoma_brucei_brucei_TREU927 | gene_product=hypothetical protein, conserved | transcript_product=hypothetical protein, conserved | location=Tb927_09_v5.1:596626-600762(	34	34	34	36.4	36.4	36.4	147.24	0	323.31	4310300000	144	21.7856	20.8308	21.4871	27.4149	27.4707	27.7163	28.4574	28.4665	28.4963
0	0	0	216670000	244180000	304500000	238430000	340790000	270960000	0	0	8128300			+	+	+	+	Tb927.11.2260	eIF4E1	Eukaryotic translation initiation factor 4E-1	3.74486	6.90499	3.77505	7.0552	Tb927.11.2260:mRNA-p1	Tb927.11.2260:mRNA-p1	Tb927.11.2260:mRNA-p1 | transcript=Tb927.11.2260:mRNA | gene=Tb927.11.2260 | organism=Trypanosoma_brucei_brucei_TREU927 | gene_product=Eukaryotic translation initiation factor 4E-1 | transcript_product=Eukaryotic translation initiation factor 4E-1 | locati	8	8	8	37.8	37.8	37.8	26.024	0	121.37	3863600000	63	21.9841	20.3774	20.6598	27.6909	27.8634	28.1819	27.829	28.3443	28.0135
0	0	0	243060000	311380000	313810000	318660000	361030000	277450000	0	285110000	153970000			+	+	+	+	Tb927.4.1820		selenocysteine-specific elongation factor, putative	3.96393	6.89034	4.0099	7.03251	Tb927.4.1820:mRNA-p1	Tb927.4.1820:mRNA-p1	Tb927.4.1820:mRNA-p1 | transcript=Tb927.4.1820:mRNA | gene=Tb927.4.1820 | organism=Trypanosoma_brucei_brucei_TREU927 | gene_product=selenocysteine-specific elongation factor, putative | transcript_product=selenocysteine-specific elongation factor, putative	27	27	27	45.3	45.3	45.3	71.545	0	323.31	4352900000	144	21.7938	20.3554	21.4759	27.8567	28.2141	28.2253	28.2474	28.4275	28.0477
0	0	0	149770000	180020000	178970000	280210000	315120000	297490000	0	441980000	383030000		C	+	+	+	+	Tb927.5.4380;Tb05.5K5.30	KPP1	Kinetoplastid-specific Protein Phosphatase 1	3.28556	6.21043	3.50585	7.0253	Tb927.5.4380:mRNA-p1;Tb05.5K5.30:mRNA-p1	Tb927.5.4380:mRNA-p1;Tb05.5K5.30:mRNA-p1	Tb927.5.4380:mRNA-p1 | transcript=Tb927.5.4380:mRNA | gene=Tb927.5.4380 | organism=Trypanosoma_brucei_brucei_TREU927 | gene_product=Kinetoplastid-specific Protein Phosphatase 1 | transcript_product=Kinetoplastid-specific Protein Phosphatase 1 | location=Tb	33	33	33	60.7	60.7	60.7	71.37	0	323.31	3718400000	145	22.047	19.9923	21.3263	27.1582	27.4236	27.4151	28.0619	28.2313	28.1483
0	0	0	41886000	51941000	52721000	191150000	232220000	139000000	0	21599000	18786000			+	+	+	+	Tb927.11.13970	PAN3	Pab1p-dependent poly(A) ribonuclease subunit, putative	3.90895	5.05059	4.23659	6.96704	Tb927.11.13970:mRNA-p1	Tb927.11.13970:mRNA-p1	Tb927.11.13970:mRNA-p1 | transcript=Tb927.11.13970:mRNA | gene=Tb927.11.13970 | organism=Trypanosoma_brucei_brucei_TREU927 | gene_product=Pab1p-dependent poly(A) ribonuclease subunit, putative | transcript_product=Pab1p-dependent poly(A) ribonuclease subun	20	20	20	58.4	58.4	58.4	56.627	0	226.07	2250700000	66	20.6275	19.8617	20.9612	25.32	25.6304	25.6519	27.5101	27.7909	27.0505
0	0	0	273550000	219540000	208360000	323770000	294700000	279660000	88727000	401760000	442000000		C	+	+	+	+	Tb927.8.5950		mitogen-activated protein kinase kinase 4, putative	4.07437	6.5705	4.22477	6.93468	Tb927.8.5950:mRNA-p1	Tb927.8.5950:mRNA-p1	Tb927.8.5950:mRNA-p1 | transcript=Tb927.8.5950:mRNA | gene=Tb927.8.5950 | organism=Trypanosoma_brucei_brucei_TREU927 | gene_product=mitogen-activated protein kinase kinase 4, putative | transcript_product=mitogen-activated protein kinase kinase 4, putative	17	17	17	55.8	55.8	55.8	38.694	0	151.55	3900200000	71	21.9793	20.7152	20.9656	28.0272	27.7099	27.6345	28.2704	28.1347	28.0591
0	0	0	159900000	123590000	178270000	276380000	255040000	332880000	0	592690000	380400000		C	+	+	+	+	Tb927.6.2330;Tb927.6.2270		RGG protein	3.47722	5.8915	3.75997	6.80336	Tb927.6.2330:mRNA-p1;Tb927.6.2270:mRNA-p1	Tb927.6.2330:mRNA-p1;Tb927.6.2270:mRNA-p1	Tb927.6.2330:mRNA-p1 | transcript=Tb927.6.2330:mRNA | gene=Tb927.6.2330 | organism=Trypanosoma_brucei_brucei_TREU927 | gene_product=RGG protein | transcript_product=RGG protein | location=Tb927_06_v5.1:721884-722636(+) | protein_length=250 | sequence_SO=ch	14	14	14	60	60	60	28.09	0	323.31	3573200000	73	21.9812	20.3409	21.5464	27.2526	26.881	27.4095	28.0421	27.9261	28.3104
0	0	0	53161000	62094000	59522000	228840000	250080000	197230000	0	59168000	66583000			+	+	+	+	Tb927.10.310	PUF3	pumillio/PUF RNA binding protein 3	3.92818	4.73053	4.47496	6.67858	Tb927.10.310:mRNA-p1	Tb927.10.310:mRNA-p1	Tb927.10.310:mRNA-p1 | transcript=Tb927.10.310:mRNA | gene=Tb927.10.310 | organism=Trypanosoma_brucei_brucei_TREU927 | gene_product=pumillio/PUF RNA binding protein 3 | transcript_product=pumillio/PUF RNA binding protein 3 | location=Tb927_10_v5.1:87477-89	13	13	13	29.2	29.2	29.2	61.06	0	244.73	2423000000	63	21.5805	21.0989	20.5077	25.6639	25.888	25.8269	27.7698	27.8978	27.5553
0	0	0	112210000	95368000	104180000	225190000	204150000	158310000	0	216060000	108850000			+	+	+	+	Tb927.11.9040		conserved protein	2.76555	5.77593	2.98023	6.67815	Tb927.11.9040:mRNA-p1	Tb927.11.9040:mRNA-p1	Tb927.11.9040:mRNA-p1 | transcript=Tb927.11.9040:mRNA | gene=Tb927.11.9040 | organism=Trypanosoma_brucei_brucei_TREU927 | gene_product=conserved protein | transcript_product=conserved protein | location=Tb927_11_v5.1:2478985-2479326(+) | protein_length=113	5	5	5	53.1	53.1	53.1	13.034	0	294.34	2323100000	41	22.3908	20.1363	20.0283	26.7416	26.507	26.6345	27.7466	27.6051	27.2382
0	0	0	167690000	146200000	150470000	302550000	321290000	301500000	32803000	293620000	223510000			+	+	+	+	Tb927.6.3650		ADP-ribosylation factor-like protein 3C, putative	3.90935	5.61036	4.20618	6.60703	Tb927.6.3650:mRNA-p1	Tb927.6.3650:mRNA-p1	Tb927.6.3650:mRNA-p1 | transcript=Tb927.6.3650:mRNA | gene=Tb927.6.3650 | organism=Trypanosoma_brucei_brucei_TREU927 | gene_product=ADP-ribosylation factor-like protein 3C, putative | transcript_product=ADP-ribosylation factor-like protein 3C, putative | l	10	10	10	68.9	68.9	68.9	20.072	0	147.25	3435300000	75	21.8073	20.8618	22.1093	27.3212	27.1234	27.1649	28.1726	28.2593	28.1676
0	0	0	122840000	111290000	110580000	219220000	217680000	193890000	40632000	293910000	138470000		C	+	+	+	+	Tb927.10.15530;Tb11.v5.0748		ABC transport system ATP-binding protein, putative	2.66646	5.69135	2.89918	6.56256	Tb927.10.15530:mRNA-p1;Tb11.v5.0748.1-p1	Tb927.10.15530:mRNA-p1;Tb11.v5.0748.1-p1	Tb927.10.15530:mRNA-p1 | transcript=Tb927.10.15530:mRNA | gene=Tb927.10.15530 | organism=Trypanosoma_brucei_brucei_TREU927 | gene_product=ABC transport system ATP-binding protein, putative | transcript_product=ABC transport system ATP-binding protein, puta	36	36	36	58.3	58.3	58.3	67.522	0	323.31	2679400000	116	22.2146	19.5182	21.5157	26.8722	26.7297	26.7205	27.7078	27.6976	27.5307
0	0	0	228330000	216980000	229550000	192910000	211890000	173260000	25162000	1264100000	408120000		C	+	+	+	+	Tb927.9.13380	ATG24	Autophagy-related protein 24	4.55896	6.78747	4.44667	6.5597	Tb927.9.13380:mRNA-p1	Tb927.9.13380:mRNA-p1	Tb927.9.13380:mRNA-p1 | transcript=Tb927.9.13380:mRNA | gene=Tb927.9.13380 | organism=Trypanosoma_brucei_brucei_TREU927 | gene_product=Autophagy-related protein 24 | transcript_product=Autophagy-related protein 24 | location=Tb927_09_v5.1:2119606-2120865(-	27	27	27	76.1	76.1	76.1	48.172	0	323.31	2958300000	123	21.4856	20.3977	20.9881	27.7665	27.693	27.7742	27.5234	27.6587	27.3684
0	0	0	72769000	163240000	147860000	240830000	343750000	169310000	105640000	1075100000	841820000		C	+	+	+	+	Tb927.8.1950		hypothetical protein, conserved	2.81517	5.50688	3.1736	6.50568	Tb927.8.1950:mRNA-p1	Tb927.8.1950:mRNA-p1	Tb927.8.1950:mRNA-p1 | transcript=Tb927.8.1950:mRNA | gene=Tb927.8.1950 | organism=Trypanosoma_brucei_brucei_TREU927 | gene_product=hypothetical protein, conserved | transcript_product=hypothetical protein, conserved | location=Tb927_08_v5.1:627302-629434(	26	26	26	42.1	42.1	42.1	78.766	0	97.543	3653100000	91	22.4231	20.2982	21.297	26.1168	27.2824	27.1397	27.8434	28.3568	27.3351
0	0	0	8726800000	11573000000	9874900000	174550000	267520000	215950000	0	102250000	112340000			+	+	+	+	Tb927.8.4820;Tb11.v5.0659	eIF4G3	eukaryotic translation initiation factor 4 gamma 3	4.75694	11.9595	3.63122	6.42829	Tb927.8.4820:mRNA-p1;Tb11.v5.0659.1-p1	Tb927.8.4820:mRNA-p1;Tb11.v5.0659.1-p1	Tb927.8.4820:mRNA-p1 | transcript=Tb927.8.4820:mRNA | gene=Tb927.8.4820 | organism=Trypanosoma_brucei_brucei_TREU927 | gene_product=eukaryotic translation initiation factor 4 gamma 3 | transcript_product=eukaryotic translation initiation factor 4 gamma 3 |	40	40	40	70.9	70.9	70.9	69.338	0	323.31	58880000000	598	22.1008	20.4333	21.2412	33.0228	33.43	33.2011	27.3791	27.9951	27.6861
0	0	0	125020000	121080000	139230000	219510000	224630000	285270000	0	202200000	177380000			+	+	+	+	Tb927.7.4070;Tb927.7.4060		cysteine peptidase, Clan CA, family C2, putative	4.561	5.46183	4.6927	6.37469	Tb927.7.4070:mRNA-p1;Tb927.7.4060:mRNA-p1	Tb927.7.4070:mRNA-p1;Tb927.7.4060:mRNA-p1	Tb927.7.4070:mRNA-p1 | transcript=Tb927.7.4070:mRNA | gene=Tb927.7.4070 | organism=Trypanosoma_brucei_brucei_TREU927 | gene_product=cysteine peptidase, Clan CA, family C2, putative | transcript_product=cysteine peptidase, Clan CA, family C2, putative | loc	10	10	10	75.8	75.8	75.8	13.518	0	221.37	2662900000	64	21.3958	21.0891	21.9315	26.8976	26.8514	27.0529	27.7097	27.743	28.0878
0	0	0	188020000	218830000	230140000	242260000	265040000	224150000	18521000	210230000	122680000			+	+	+	+	Tb927.11.8290		DIS3-like exonuclease, putative	3.79854	6.13848	3.86589	6.33982	Tb927.11.8290:mRNA-p1;Tb11.v5.1053.1-p1	Tb927.11.8290:mRNA-p1	Tb927.11.8290:mRNA-p1 | transcript=Tb927.11.8290:mRNA | gene=Tb927.11.8290 | organism=Trypanosoma_brucei_brucei_TREU927 | gene_product=DIS3-like exonuclease, putative | transcript_product=DIS3-like exonuclease, putative | location=Tb927_11_v5.1:2327343-233	37	37	37	50.4	50.4	50.4	101.68	0	323.31	3566800000	144	22.3867	21.0282	21.1391	27.4863	27.7052	27.7779	27.852	27.9816	27.7399
0	0	0	350010000	354200000	318700000	179280000	239720000	167930000	0	0	0			+	+	+	+	Tb927.9.2650	POMP2	Present in the outer mitochondrial membrane proteome 2	2.93688	7.10577	2.71076	6.28819	Tb927.9.2650:mRNA-p1	Tb927.9.2650:mRNA-p1	Tb927.9.2650:mRNA-p1 | transcript=Tb927.9.2650:mRNA | gene=Tb927.9.2650 | organism=Trypanosoma_brucei_brucei_TREU927 | gene_product=Present in the outer mitochondrial membrane proteome 2 | transcript_product=Present in the outer mitochondrial membrane prot	23	23	23	54.8	54.8	54.8	66.517	0	302.96	3753600000	112	22.8276	19.8934	20.9921	28.3828	28.4	28.2476	27.4176	27.8368	27.3233
0	0	0	97715000	82735000	123040000	189370000	137120000	146220000	50309000	308830000	266410000		C	+	+	+	+	Tb927.10.11210		hypothetical protein, conserved	3.4647	5.62127	3.67461	6.26542	Tb927.10.11210:mRNA-p1	Tb927.10.11210:mRNA-p1	Tb927.10.11210:mRNA-p1 | transcript=Tb927.10.11210:mRNA | gene=Tb927.10.11210 | organism=Trypanosoma_brucei_brucei_TREU927 | gene_product=hypothetical protein, conserved | transcript_product=hypothetical protein, conserved | location=Tb927_10_v5.1:2743179-	19	19	19	50.7	50.7	50.7	50.464	0	210.61	1902500000	78	21.8668	20.3379	20.65	26.5421	26.302	26.8746	27.4966	27.0309	27.1236
0	0	0	29911000	62420000	69328000	112230000	186630000	139360000	0	230230000	200460000		C	+	+	+	+	Tb927.11.13060	TAE2/RQC2	translation-associated element 2, putative	2.35382	4.76021	2.92834	6.25858	Tb927.11.13060:mRNA-p1	Tb927.11.13060:mRNA-p1	Tb927.11.13060:mRNA-p1 | transcript=Tb927.11.13060:mRNA | gene=Tb927.11.13060 | organism=Trypanosoma_brucei_brucei_TREU927 | gene_product=translation-associated element 2, putative | transcript_product=translation-associated element 2, putative | location=	37	37	37	46.5	46.5	46.5	121.32	0	323.31	1802700000	93	21.1964	19.428	21.8716	24.8342	25.8955	26.0469	26.7419	27.4756	27.0542
0	0	0	80660000	78830000	94112000	87326000	118300000	104350000	75722000	387010000	228750000		C	+	+	+	+	Tb927.7.3820	hyp, con	hypothetical protein, conserved	2.72103	5.96834	2.78525	6.2514	Tb927.7.3820:mRNA-p1	Tb927.7.3820:mRNA-p1	Tb927.7.3820:mRNA-p1 | transcript=Tb927.7.3820:mRNA | gene=Tb927.7.3820 | organism=Trypanosoma_brucei_brucei_TREU927 | gene_product=hypothetical protein, conserved | transcript_product=hypothetical protein, conserved | location=Tb927_07_v5.1:996424-998514(	18	18	18	35.8	35.8	35.8	71.793	0	188.3	1463000000	77	21.5617	18.8005	20.7182	26.2654	26.2322	26.4879	26.3799	26.8179	26.6369
0	0	0	176880000	153930000	140680000	223510000	243820000	182240000	64409000	616760000	597700000		C	+	+	+	+	Tb927.4.1850		hypothetical protein, conserved	2.65028	5.7855	2.76741	6.24367	Tb927.4.1850:mRNA-p1	Tb927.4.1850:mRNA-p1	Tb927.4.1850:mRNA-p1 | transcript=Tb927.4.1850:mRNA | gene=Tb927.4.1850 | organism=Trypanosoma_brucei_brucei_TREU927 | gene_product=hypothetical protein, conserved | transcript_product=hypothetical protein, conserved | location=Tb927_04_v5.1:462615-464351(	28	28	28	66.3	66.3	66.3	64.384	0	323.31	2927800000	120	22.2448	19.785	22.2775	27.3982	27.1977	27.0678	27.7358	27.8612	27.4413
0	0	0	47332000	24852000	46471000	124250000	162000000	112830000	0	50259000	0			+	+	+	+	Tb927.3.3060	hyp, con	hypothetical protein, conserved	2.69741	4.43107	3.42899	6.2233	Tb927.3.3060:mRNA-p1	Tb927.3.3060:mRNA-p1	Tb927.3.3060:mRNA-p1 | transcript=Tb927.3.3060:mRNA | gene=Tb927.3.3060 | organism=Trypanosoma_brucei_brucei_TREU927 | gene_product=hypothetical protein, conserved | transcript_product=hypothetical protein, conserved | location=Tb927_03_v5.1:784857-785771(	10	10	10	51	51	51	32.297	0	107.18	1543200000	44	21.7283	19.8761	20.6354	25.4963	24.5669	25.4698	26.8887	27.2714	26.7496
0	0	0	157420000	110400000	163260000	145690000	142100000	127980000	158870000	678280000	712870000		C	+	+	+	+	Tb927.11.13050;Tb927.11.13040;Tb927.11.13030;Tb927.11.13020		calmodulin	4.17304	6.18441	4.38321	6.15148	Tb927.11.13050:mRNA-p1;Tb927.11.13040:mRNA-p1;Tb927.11.13030:mRNA-p1;Tb927.11.13020:mRNA-p1	Tb927.11.13050:mRNA-p1;Tb927.11.13040:mRNA-p1;Tb927.11.13030:mRNA-p1;Tb927.11.13020:mRNA-p1	Tb927.11.13050:mRNA-p1 | transcript=Tb927.11.13050:mRNA | gene=Tb927.11.13050 | organism=Trypanosoma_brucei_brucei_TREU927 | gene_product=calmodulin | transcript_product=calmodulin | location=Tb927_11_v5.1:3487971-3488420(-) | protein_length=149 | sequence	12	12	12	66.4	66.4	66.4	16.838	0	323.31	1886800000	63	21.1616	20.2716	21.2444	27.23	26.7182	27.2826	27.1183	27.0823	26.9313
0	0	0	133510000	154190000	157870000	131630000	163430000	146410000	0	120490000	106290000			+	+	+	+	Tb927.5.2570	eIF3B	eukaryotic translation initiation factor 3 subunit b	3.63986	6.16582	3.62719	6.15074	Tb927.5.2570:mRNA-p1	Tb927.5.2570:mRNA-p1	Tb927.5.2570:mRNA-p1 | transcript=Tb927.5.2570:mRNA | gene=Tb927.5.2570 | organism=Trypanosoma_brucei_brucei_TREU927 | gene_product=eukaryotic translation initiation factor 3 subunit b | transcript_product=eukaryotic translation initiation factor 3 subunit	35	35	35	63.6	63.6	63.6	79.81	0	235.01	2276900000	126	21.5363	20.0128	21.3801	26.9924	27.2001	27.2342	26.9719	27.2841	27.1254
84801000	635820000	301570000	7925200000	14139000000	12703000000	15082000000	25451000000	13061000000	4554700000	14654000000	13437000000		C	+	+	+	+	Tb927.10.2110;Tb927.10.2100;Tb927.10.2090;Tb11.v5.1046	eEF1A	elongation factor 1-alpha	2.4566	5.47256	2.60563	6.07804	Tb927.10.2110:mRNA-p1;Tb927.10.2100:mRNA-p1;Tb927.10.2090:mRNA-p1;Tb11.v5.1046.1-p1	Tb927.10.2110:mRNA-p1;Tb927.10.2100:mRNA-p1;Tb927.10.2090:mRNA-p1;Tb11.v5.1046.1-p1	Tb927.10.2110:mRNA-p1 | transcript=Tb927.10.2110:mRNA | gene=Tb927.10.2110 | organism=Trypanosoma_brucei_brucei_TREU927 | gene_product=elongation factor 1-alpha | transcript_product=elongation factor 1-alpha | location=Tb927_10_v5.1:549417-550766(+) | prot	32	32	32	76.4	76.4	76.4	49.105	0	323.31	270410000000	1143	26.3376	29.244	28.1679	32.8838	33.719	33.5644	33.8121	34.567	33.6045
0	0	0	280890000	373980000	460560000	201090000	329780000	275420000	121690000	608750000	455940000		C	+	+	+	+	Tb927.7.1780		Adenine phosphoribosyltransferase, putative	2.85142	6.49843	2.72764	6.02997	Tb927.7.1780:mRNA-p1	Tb927.7.1780:mRNA-p1	Tb927.7.1780:mRNA-p1 | transcript=Tb927.7.1780:mRNA | gene=Tb927.7.1780 | organism=Trypanosoma_brucei_brucei_TREU927 | gene_product=Adenine phosphoribosyltransferase, putative | transcript_product=Adenine phosphoribosyltransferase, putative | location=Tb92	9	9	9	49.4	49.4	49.4	25.973	0	115.95	4207400000	89	23.1694	20.4417	22.2162	28.0654	28.4784	28.7788	27.5833	28.2969	28.0371
0	0	0	46741000	72488000	77795000	126680000	114460000	94510000	84034000	543940000	449760000		C	+	+	+	+	Tb927.5.2270		Component of motile flagella 44	2.89018	5.22779	3.2032	6.02054	Tb927.5.2270:mRNA-p1	Tb927.5.2270:mRNA-p1	Tb927.5.2270:mRNA-p1 | transcript=Tb927.5.2270:mRNA | gene=Tb927.5.2270 | organism=Trypanosoma_brucei_brucei_TREU927 | gene_product=Component of motile flagella 44 | transcript_product=Component of motile flagella 44 | location=Tb927_05_v5.1:762850-764286(	16	16	15	42.7	42.7	41.2	53.67	0	181.41	1376000000	61	21.1519	19.5063	21.461	25.4782	26.1112	26.2132	26.9166	26.7703	26.494
0	0	0	1265100000	1294500000	1155700000	171310000	171020000	106070000	0	0	0			+	+	+	+	Tb927.10.11270	RBP23	RNA-binding protein, putative	4.02127	9.09971	3.19892	6.01624	Tb927.10.11270:mRNA-p1	Tb927.10.11270:mRNA-p1	Tb927.10.11270:mRNA-p1 | transcript=Tb927.10.11270:mRNA | gene=Tb927.10.11270 | organism=Trypanosoma_brucei_brucei_TREU927 | gene_product=RNA-binding protein, putative | transcript_product=RNA-binding protein, putative | location=Tb927_10_v5.1:2753010-2753	10	10	10	42.6	42.6	42.6	26.664	0	283.56	7676500000	107	21.6629	19.9526	21.6979	30.2366	30.2697	30.1061	27.352	27.3496	26.6604
0	0	0	50833000	41760000	45618000	207470000	137220000	128490000	91889000	438130000	245850000		C	+	+	+	+	Tb927.11.7600		hypothetical protein, conserved	2.88148	4.06994	3.35752	5.81638	Tb927.11.7600:mRNA-p1	Tb927.11.7600:mRNA-p1	Tb927.11.7600:mRNA-p1 | transcript=Tb927.11.7600:mRNA | gene=Tb927.11.7600 | organism=Trypanosoma_brucei_brucei_TREU927 | gene_product=hypothetical protein, conserved | transcript_product=hypothetical protein, conserved | location=Tb927_11_v5.1:2153057-215	13	13	13	44.8	44.8	44.8	29.317	0	101.17	1660700000	64	22.2918	21.2934	20.563	25.5993	25.3156	25.4431	27.6283	27.0319	26.9371
0	15354000	4309100	1180200000	1141400000	306360000	166930000	537620000	440460000	0	0	0			+	+	+	+	Tb927.9.4680	eIF4A1	Eukaryotic initiation factor 4A-1	2.81859	6.81569	2.68272	5.68766	Tb927.9.4680:mRNA-p1	Tb927.9.4680:mRNA-p1	Tb927.9.4680:mRNA-p1 | transcript=Tb927.9.4680:mRNA | gene=Tb927.9.4680 | organism=Trypanosoma_brucei_brucei_TREU927 | gene_product=Eukaryotic initiation factor 4A-1 | transcript_product=Eukaryotic initiation factor 4A-1 | location=Tb927_09_v5.1:864680-865	22	22	22	66.8	66.8	66.8	45.361	0	310.08	8175100000	150	22.0571	23.8721	22.039	30.1364	30.0882	28.1907	27.3147	29.002	28.7144
0	0	0	90106000	168260000	128820000	69600000	122200000	91842000	0	72658000	50620000			+	+	+	+	Tb927.5.3610		adaptor complex protein (AP) 3 delta subunit 1, putative	2.50013	6.11538	2.39205	5.67467	Tb927.5.3610:mRNA-p1	Tb927.5.3610:mRNA-p1	Tb927.5.3610:mRNA-p1 | transcript=Tb927.5.3610:mRNA | gene=Tb927.5.3610 | organism=Trypanosoma_brucei_brucei_TREU927 | gene_product=adaptor complex protein (AP) 3 delta subunit 1, putative | transcript_product=adaptor complex protein (AP) 3 delta subunit 1	37	37	37	37.9	37.9	37.9	125.4	0	181.8	1658200000	110	22.5992	19.5476	20.1991	26.4251	27.3261	26.9408	26.0526	26.8647	26.4527
0	0	0	226910000	257310000	286060000	93666000	154990000	131960000	141990000	572440000	531280000		C	+	+	+	+	Tb927.10.5040;Tb11.v5.0342	J20	chaperone protein DnaJ, putative	2.91478	6.58465	2.58786	5.54329	Tb927.10.5040:mRNA-p1;Tb11.v5.0342.1-p1	Tb927.10.5040:mRNA-p1;Tb11.v5.0342.1-p1	Tb927.10.5040:mRNA-p1 | transcript=Tb927.10.5040:mRNA | gene=Tb927.10.5040 | organism=Trypanosoma_brucei_brucei_TREU927 | gene_product=chaperone protein DnaJ, putative | transcript_product=chaperone protein DnaJ, putative | location=Tb927_10_v5.1:1247618-1	13	13	13	51.4	51.4	51.4	30.863	0	280.13	2443000000	81	22.9135	20.2949	20.8258	27.7575	27.9389	28.0917	26.481	27.2076	26.9755
0	0	0	317320000	282480000	339500000	104810000	123410000	186160000	91178000	418400000	254440000		C	+	+	+	+	Tb927.11.16540		Roadblock/LC7 domain containing protein, putative	4.59844	6.76286	3.86333	5.54295	Tb927.11.16540:mRNA-p1	Tb927.11.16540:mRNA-p1	Tb927.11.16540:mRNA-p1 | transcript=Tb927.11.16540:mRNA | gene=Tb927.11.16540 | organism=Trypanosoma_brucei_brucei_TREU927 | gene_product=Roadblock/LC7 domain containing protein, putative | transcript_product=Roadblock/LC7 domain containing protein, putati	5	5	5	53.1	53.1	53.1	10.913	0	67.088	2576100000	57	21.9899	21.4128	20.9626	28.2414	28.0736	28.3388	26.6432	26.8789	27.472
0	0	0	167830000	170170000	245490000	138020000	194720000	162170000	23651000	385400000	302120000		C	+	+	+	+	Tb927.10.2730		START domain containing protein, putative	3.58719	5.76326	3.56422	5.53464	Tb927.10.2730:mRNA-p1	Tb927.10.2730:mRNA-p1	Tb927.10.2730:mRNA-p1 | transcript=Tb927.10.2730:mRNA | gene=Tb927.10.2730 | organism=Trypanosoma_brucei_brucei_TREU927 | gene_product=START domain containing protein, putative | transcript_product=START domain containing protein, putative | location=Tb927	18	18	18	81.6	81.6	81.6	32.833	0	323.31	2570800000	82	21.9744	20.9052	22.3666	27.3224	27.3424	27.8711	27.0403	27.5368	27.2729
0	0	0	136720000	136930000	138720000	116610000	120810000	115740000	0	292390000	71208000			+	+	+	+	Tb927.10.1630	ABCE1	atp-binding cassette sub-family e member 1	2.94605	5.71881	2.8794	5.49497	Tb927.10.1630:mRNA-p1;Tb927.11.14340:mRNA-p1	Tb927.10.1630:mRNA-p1	Tb927.10.1630:mRNA-p1 | transcript=Tb927.10.1630:mRNA | gene=Tb927.10.1630 | organism=Trypanosoma_brucei_brucei_TREU927 | gene_product=atp-binding cassette sub-family e member 1 | transcript_product=atp-binding cassette sub-family e member 1 | location=Tb9	24	24	24	47.2	47.2	47.2	71.078	0	198.87	1755200000	83	22.0845	19.9469	21.9154	27.0266	27.0289	27.0476	26.7971	26.8482	26.7863
0	0	0	47631000	43251000	51357000	73471000	58131000	72507000	0	93188000	72574000			+	+	+	+	Tb927.6.2060		histidyl-tRNA synthetase	2.64497	4.78976	2.80071	5.30623	Tb927.6.2060:mRNA-p1	Tb927.6.2060:mRNA-p1	Tb927.6.2060:mRNA-p1 | transcript=Tb927.6.2060:mRNA | gene=Tb927.6.2060 | organism=Trypanosoma_brucei_brucei_TREU927 | gene_product=histidyl-tRNA synthetase | transcript_product=histidyl-tRNA synthetase | location=Tb927_06_v5.1:670664-672097(-) | protein_l	18	18	18	44	44	44	53.345	0	136.74	859340000	54	21.884	19.5061	20.7263	25.5054	25.3662	25.6141	26.1307	25.7928	26.1116
0	0	0	66330000	63534000	61642000	107530000	105430000	115440000	0	238390000	147260000			+	+	+	+	Tb927.10.4940;Tb11.v5.0596	PK50	Nuclear Dbf2-related kinase	3.63039	4.52777	3.89665	5.30538	Tb927.10.4940:mRNA-p1;Tb11.v5.0596.1-p1	Tb927.10.4940:mRNA-p1;Tb11.v5.0596.1-p1	Tb927.10.4940:mRNA-p1 | transcript=Tb927.10.4940:mRNA | gene=Tb927.10.4940 | organism=Trypanosoma_brucei_brucei_TREU927 | gene_product=Nuclear Dbf2-related kinase | transcript_product=Nuclear Dbf2-related kinase | location=Tb927_10_v5.1:1228866-1230179(-)	16	16	16	44.9	44.9	44.9	50.146	0	122.39	1279400000	59	22.0953	20.8889	21.2141	25.9832	25.921	25.8774	26.6802	26.6517	26.7826
0	0	0	159890000	192320000	230170000	88954000	99178000	113880000	79652000	822980000	522060000		C	+	+	+	+	Tb927.7.190	THOP1	thimet oligopeptidase, putative	3.14832	6.24173	2.90074	5.30288	Tb927.7.190:mRNA-p1;REV__Tb927.11.9530:mRNA-p1	Tb927.7.190:mRNA-p1	Tb927.7.190:mRNA-p1 | transcript=Tb927.7.190:mRNA | gene=Tb927.7.190 | organism=Trypanosoma_brucei_brucei_TREU927 | gene_product=thimet oligopeptidase, putative | transcript_product=thimet oligopeptidase, putative | location=Tb927_07_v5.1:34206-36263(+) |	28	28	28	47.3	47.3	47.3	77.472	0	234.93	1892200000	122	22.2892	20.0756	21.4596	27.2525	27.5189	27.7781	26.4066	26.5635	26.7629
0	0	0	65207000	176240000	183850000	144540000	196650000	135390000	113000000	765860000	731970000		C	+	+	+	+	Tb11.1380;Tb927.11.1840		hypothetical protein, conserved	2.85228	5.00267	3.56769	5.29102	Tb11.1380.1-p1;Tb927.11.1840:mRNA-p1;REV__Tb927.11.8050:mRNA-p1	Tb11.1380.1-p1;Tb927.11.1840:mRNA-p1	Tb11.1380.1-p1 | transcript=Tb11.1380.1 | gene=Tb11.1380 | organism=Trypanosoma_brucei_brucei_TREU927 | gene_product=hypothetical protein, conserved | transcript_product=hypothetical protein, conserved | location=Tb927_11_bin_v5.1:5129094-5130293(-) | prot	29	29	29	63.4	63.4	63.4	45.633	0	323.31	2330000000	121	22.1981	21.1354	22.4639	25.9585	27.393	27.454	27.1069	27.5511	27.0125
0	0	0	59088000	132980000	106980000	93531000	148670000	116870000	23650000	364370000	317790000		C	+	+	+	+	Tb927.11.4950		hypothetical protein, conserved	3.06343	4.93803	3.44299	5.25505	Tb927.11.4950:mRNA-p1	Tb927.11.4950:mRNA-p1	Tb927.11.4950:mRNA-p1 | transcript=Tb927.11.4950:mRNA | gene=Tb927.11.4950 | organism=Trypanosoma_brucei_brucei_TREU927 | gene_product=hypothetical protein, conserved | transcript_product=hypothetical protein, conserved | location=Tb927_11_v5.1:1409821-141	30	30	30	42.2	42.2	42.2	88.74	0	228.56	1743800000	101	21.9877	21.9744	20.6996	25.8164	26.9866	26.6728	26.4789	27.1475	26.8003
0	0	0	219190000	255900000	311890000	44355000	53280000	74415000	73745000	396860000	210430000		C	+	+	+	+	Tb927.9.10710		hsp70 subfamily B suppressor 1	3.97492	7.38811	3.27972	5.17601	Tb927.9.10710:mRNA-p1	Tb927.9.10710:mRNA-p1	Tb927.9.10710:mRNA-p1 | transcript=Tb927.9.10710:mRNA | gene=Tb927.9.10710 | organism=Trypanosoma_brucei_brucei_TREU927 | gene_product=hsp70 subfamily B suppressor 1 | transcript_product=hsp70 subfamily B suppressor 1 | location=Tb927_09_v5.1:1695449-16973	22	22	22	33.7	33.7	33.7	68.01	0	133.99	1647600000	79	21.2494	19.6915	20.7499	27.7076	27.931	28.2165	25.4026	25.6671	26.1491
0	0	0	65709000	52805000	54295000	75857000	73675000	86408000	0	0	0			+	+	+	+	Tb927.11.8230		hypothetical protein, conserved	2.99074	4.6185	3.16076	5.07118	Tb927.11.8230:mRNA-p1	Tb927.11.8230:mRNA-p1	Tb927.11.8230:mRNA-p1 | transcript=Tb927.11.8230:mRNA | gene=Tb927.11.8230 | organism=Trypanosoma_brucei_brucei_TREU927 | gene_product=hypothetical protein, conserved | transcript_product=hypothetical protein, conserved | location=Tb927_11_v5.1:2314461-231	17	17	17	49.4	49.4	49.4	45.976	0	129.64	1101800000	51	22.2004	20.7806	20.4816	25.9696	25.6542	25.6943	26.1768	26.1347	26.3647
0	0	0	61771000	102870000	62824000	65790000	86006000	41304000	0	169720000	116360000			+	+	+	+	Tb927.9.6040		E1-like ubiquitin-activating enzyme, putative	2.58752	5.25544	2.45933	4.99797	Tb927.9.6040:mRNA-p1;Tb927.7.2280:mRNA-p1	Tb927.9.6040:mRNA-p1	Tb927.9.6040:mRNA-p1 | transcript=Tb927.9.6040:mRNA | gene=Tb927.9.6040 | organism=Trypanosoma_brucei_brucei_TREU927 | gene_product=E1-like ubiquitin-activating enzyme, putative | transcript_product=E1-like ubiquitin-activating enzyme, putative | location=	11	11	11	34.1	34.1	34.1	42.021	0	178.04	1115600000	37	22.1157	19.5357	20.9838	25.8804	26.6162	25.9048	25.9714	26.3579	25.2998
0	0	0	42221000	51563000	35896000	50815000	69560000	47868000	43682000	240130000	281080000		C	+	+	+	+	Tb927.10.8710		centrin-3	2.69137	4.62336	2.80802	4.99485	Tb927.10.8710:mRNA-p1	Tb927.10.8710:mRNA-p1	Tb927.10.8710:mRNA-p1 | transcript=Tb927.10.8710:mRNA | gene=Tb927.10.8710 | organism=Trypanosoma_brucei_brucei_TREU927 | gene_product=centrin-3 | transcript_product=centrin-3 | location=Tb927_10_v5.1:2151778-2152275(+) | protein_length=165 | sequence_SO=c	11	11	11	76.4	76.4	76.4	18.801	0	155.9	852050000	46	21.613	19.5084	21.0571	25.3315	25.6198	25.0973	25.5988	26.0518	25.5126
0	0	0	58458000	84636000	91124000	40687000	73904000	59527000	29185000	190130000	230570000			+	+	+	+	Tb927.2.4850		Phosducin, putative	3.01252	5.37776	2.81946	4.93351	Tb927.2.4850:mRNA-p1	Tb927.2.4850:mRNA-p1	Tb927.2.4850:mRNA-p1 | transcript=Tb927.2.4850:mRNA | gene=Tb927.2.4850 | organism=Trypanosoma_brucei_brucei_TREU927 | gene_product=Phosducin, putative | transcript_product=Phosducin, putative | location=Tb927_02_v5.1:861375-862133(-) | protein_length=252	16	16	16	56.3	56.3	56.3	29.04	0	257.83	1027100000	57	21.9682	20.0457	20.4298	25.8009	26.3348	26.4413	25.2781	26.1391	25.827
0	0	0	73136000	88916000	98244000	60999000	91076000	92145000	77241000	312710000	307750000		C	+	+	+	+	Tb927.10.11750		hypothetical protein, conserved	4.32532	4.97597	4.04795	4.86942	Tb927.10.11750:mRNA-p1	Tb927.10.11750:mRNA-p1	Tb927.10.11750:mRNA-p1 | transcript=Tb927.10.11750:mRNA | gene=Tb927.10.11750 | organism=Trypanosoma_brucei_brucei_TREU927 | gene_product=hypothetical protein, conserved | transcript_product=hypothetical protein, conserved | location=Tb927_10_v5.1:2867916-	9	9	9	40.1	40.1	40.1	24.793	0	274.82	1256300000	34	21.8285	21.0377	21.2859	26.1241	26.4059	26.5499	25.8623	26.4406	26.4574
0	0	0	15620000	28326000	19931000	30950000	126540000	47055000	0	35532000	33479000			+	+	+	+	Tb927.2.3780	IF-2	translation initiation factor IF-2, putative	3.5105	3.38236	2.83852	4.84412	Tb927.2.3780:mRNA-p1	Tb927.2.3780:mRNA-p1	Tb927.2.3780:mRNA-p1 | transcript=Tb927.2.3780:mRNA | gene=Tb927.2.3780 | organism=Trypanosoma_brucei_brucei_TREU927 | gene_product=translation initiation factor IF-2, putative | transcript_product=translation initiation factor IF-2, putative | location=Tb	24	24	24	32.3	32.3	32.3	94.472	0	84.172	891190000	49	20.923	20.659	21.172	23.8969	24.7556	24.2485	24.8834	26.915	25.4878
0	0	0	108100000	225610000	132540000	47676000	86853000	45884000	189050000	515700000	359250000		C	+	+	+	+	Tb927.11.1900		T-complex protein 1, beta subunit, putative	2.90685	6.1995	2.51746	4.83664	Tb927.11.1900:mRNA-p1	Tb927.11.1900:mRNA-p1	Tb927.11.1900:mRNA-p1 | transcript=Tb927.11.1900:mRNA | gene=Tb927.11.1900 | organism=Trypanosoma_brucei_brucei_TREU927 | gene_product=T-complex protein 1, beta subunit, putative | transcript_product=T-complex protein 1, beta subunit, putative | location=T	25	25	25	56.7	56.7	56.7	58.057	0	201.15	1527500000	76	21.6441	19.5547	21.6216	26.6878	27.7493	26.9819	25.5068	26.3721	25.4515
0	0	0	59531000	94386000	104120000	67428000	130390000	92319000	114100000	436640000	405260000		C	+	+	+	+	Tb927.11.6780		regulator of chromatin condensation, putative	3.6839	4.59663	3.65394	4.75408	Tb927.11.6780:mRNA-p1	Tb927.11.6780:mRNA-p1	Tb927.11.6780:mRNA-p1 | transcript=Tb927.11.6780:mRNA | gene=Tb927.11.6780 | organism=Trypanosoma_brucei_brucei_TREU927 | gene_product=regulator of chromatin condensation, putative | transcript_product=regulator of chromatin condensation, putative | locati	18	18	18	47.3	47.3	47.3	60.293	0	262.17	1484600000	81	21.3015	21.6811	22.1804	25.8271	26.4921	26.6337	26.0068	26.9583	26.4601
0	0	0	88514000	74686000	86814000	73628000	77993000	61293000	0	146130000	112940000			+	+	+	+	Tb927.3.3190	NEK7	Serine/threonine-protein kinase NEK7, putative	4.0868	4.9472	3.95788	4.71208	Tb927.3.3190:mRNA-p1	Tb927.3.3190:mRNA-p1	Tb927.3.3190:mRNA-p1 | transcript=Tb927.3.3190:mRNA | gene=Tb927.3.3190 | organism=Trypanosoma_brucei_brucei_TREU927 | gene_product=Serine/threonine-protein kinase NEK7, putative | transcript_product=Serine/threonine-protein kinase NEK7, putative | locatio	19	19	19	51.1	51.1	51.1	56.152	0	180.47	1122100000	80	21.8644	20.8513	21.3679	26.3994	26.1543	26.3714	26.1338	26.2168	25.8692
0	0	0	32477000	61531000	78480000	49825000	57702000	57257000	31907000	185230000	141640000		C	+	+	+	+	Tb927.6.2520		hypothetical protein, conserved	2.49955	4.64376	2.75189	4.66706	Tb927.6.2520:mRNA-p1	Tb927.6.2520:mRNA-p1	Tb927.6.2520:mRNA-p1 | transcript=Tb927.6.2520:mRNA | gene=Tb927.6.2520 | organism=Trypanosoma_brucei_brucei_TREU927 | gene_product=hypothetical protein, conserved | transcript_product=hypothetical protein, conserved | location=Tb927_06_v5.1:764427-766991(	22	22	22	35.1	35.1	35.1	90.968	0	209.83	741510000	69	22.1339	19.9651	21.0233	24.9529	25.8748	26.2258	25.5704	25.7821	25.7709
0	0	0	29645000	29181000	25965000	64820000	44911000	55710000	0	34347000	0			+	+	+	+	Tb927.11.9470		ADP-ribosylation factor GTPase activating protein, putative	2.81255	3.70693	3.12312	4.65762	Tb927.11.9470:mRNA-p1	Tb927.11.9470:mRNA-p1	Tb927.11.9470:mRNA-p1 | transcript=Tb927.11.9470:mRNA | gene=Tb927.11.9470 | organism=Trypanosoma_brucei_brucei_TREU927 | gene_product=ADP-ribosylation factor GTPase activating protein, putative | transcript_product=ADP-ribosylation factor GTPase activatin	6	6	6	21.2	21.2	21.2	37.113	0	102.92	594770000	25	21.8917	20.2361	21.0012	24.8213	24.7985	24.6301	25.9499	25.4206	25.7314
0	0	0	147790000	125670000	142610000	69112000	79392000	90549000	68314000	485840000	433690000		C	+	+	+	+	Tb927.1.3950	ALAT	alanine aminotransferase	5.38896	5.41337	4.8737	4.60857	Tb927.1.3950:mRNA-p1	Tb927.1.3950:mRNA-p1	Tb927.1.3950:mRNA-p1 | transcript=Tb927.1.3950:mRNA | gene=Tb927.1.3950 | organism=Trypanosoma_brucei_brucei_TREU927 | gene_product=alanine aminotransferase | transcript_product=alanine aminotransferase | location=Tb927_01_v5.1:840877-842391(+) | protein_l	20	20	20	48.2	48.2	48.2	55.704	0	106.07	1394100000	69	21.9073	21.4805	21.5036	27.139	26.9051	27.0875	26.0424	26.2425	26.4322
0	0	0	26103000	22145000	42483000	25964000	25923000	32564000	0	166520000	57205000			+	+	+	+	Tb927.6.3250		C2H2 type zinc-finger (2 copies), putative	3.10565	4.59859	3.34914	4.5439	Tb927.6.3250:mRNA-p1	Tb927.6.3250:mRNA-p1	Tb927.6.3250:mRNA-p1 | transcript=Tb927.6.3250:mRNA | gene=Tb927.6.3250 | organism=Trypanosoma_brucei_brucei_TREU927 | gene_product=C2H2 type zinc-finger (2 copies), putative | transcript_product=C2H2 type zinc-finger (2 copies), putative | location=Tb927_	7	7	7	31	31	31	35.519	0	41.567	357090000	25	21.0104	19.6622	19.9102	24.6377	24.4005	25.3404	24.63	24.6277	24.9568
0	0	0	23841000	56336000	41585000	68621000	62812000	40517000	0	32291000	37017000			+	+	+	+	Tb927.11.6330	6PGL	6-phosphogluconolactonase	2.85124	3.99004	3.36245	4.53825	Tb927.11.6330:mRNA-p1	Tb927.11.6330:mRNA-p1	Tb927.11.6330:mRNA-p1 | transcript=Tb927.11.6330:mRNA | gene=Tb927.11.6330 | organism=Trypanosoma_brucei_brucei_TREU927 | gene_product=6-phosphogluconolactonase | transcript_product=6-phosphogluconolactonase | location=Tb927_11_v5.1:1782237-1783037(-) | pr	10	10	10	53.4	53.4	53.4	28.65	0	79.251	839870000	36	21.8283	20.605	21.1606	24.5069	25.7476	25.3096	26.0321	25.9045	25.272
0	0	0	33939000	85636000	61591000	25782000	115670000	28977000	0	137190000	100640000			+	+	+	+	Tb927.10.14890;Tb11.v5.0636	KIFC1	C-terminal motor kinesin, putative	3.0646	4.86471	2.33073	4.51449	Tb927.10.14890:mRNA-p1;Tb11.v5.0636.1-p1	Tb927.10.14890:mRNA-p1;Tb11.v5.0636.1-p1	Tb927.10.14890:mRNA-p1 | transcript=Tb927.10.14890:mRNA | gene=Tb927.10.14890 | organism=Trypanosoma_brucei_brucei_TREU927 | gene_product=C-terminal motor kinesin, putative | transcript_product=C-terminal motor kinesin, putative | location=Tb927_10_v5.1:36	33	33	33	50	50	50	90.8	0	323.01	1063500000	77	21.6389	20.5019	20.5094	25.0164	26.3517	25.8762	24.6199	26.7854	24.7884
0	0	0	52701000	46532000	52395000	66887000	63770000	56362000	0	127570000	0			+	+	+	+	Tb927.5.3120	eIF2B	eukaryotic translation initiation factor 2 beta subunit, putative	3.17414	4.19796	3.28195	4.49924	Tb927.5.3120:mRNA-p1	Tb927.5.3120:mRNA-p1	Tb927.5.3120:mRNA-p1 | transcript=Tb927.5.3120:mRNA | gene=Tb927.5.3120 | organism=Trypanosoma_brucei_brucei_TREU927 | gene_product=eukaryotic translation initiation factor 2 beta subunit, putative | transcript_product=eukaryotic translation initiation fac	12	12	12	33.5	33.5	33.5	34.967	0	49.734	893470000	42	22.1779	20.6748	21.3194	25.6513	25.4717	25.6429	25.9952	25.9264	25.7482
0	0	0	35533000	48638000	54159000	50067000	56157000	61551000	36457000	144350000	310570000		C	+	+	+	+	Tb927.7.4500;Tb11.v5.0263		PX domain containing protein, putative	2.74799	4.03349	2.93936	4.32904	Tb927.7.4500:mRNA-p1;Tb11.v5.0263.1-p1	Tb927.7.4500:mRNA-p1;Tb11.v5.0263.1-p1	Tb927.7.4500:mRNA-p1 | transcript=Tb927.7.4500:mRNA | gene=Tb927.7.4500 | organism=Trypanosoma_brucei_brucei_TREU927 | gene_product=PX domain containing protein, putative | transcript_product=PX domain containing protein, putative | location=Tb927_07_v5.1:	17	17	17	44.5	44.5	44.5	58.428	0	93.76	771120000	58	22.4187	21.0344	20.7554	25.0827	25.5356	25.6907	25.5774	25.743	25.8753
0	0	0	45748000	83500000	81846000	44477000	126490000	45333000	0	0	0			+	+	+	+	Tb927.11.530	RBP3	RNA-binding protein, putative	3.16338	4.3087	2.63451	4.21076	Tb927.11.530:mRNA-p1	Tb927.11.530:mRNA-p1	Tb927.11.530:mRNA-p1 | transcript=Tb927.11.530:mRNA | gene=Tb927.11.530 | organism=Trypanosoma_brucei_brucei_TREU927 | gene_product=RNA-binding protein, putative | transcript_product=RNA-binding protein, putative | location=Tb927_11_v5.1:133925-134527(-) |	5	5	5	39	39	39	22.331	0	166.15	1251000000	32	22.2489	21.0435	21.8304	25.4472	26.3153	26.2864	25.4066	26.9144	25.4341
0	0	0	22058000	33484000	26527000	42881000	49865000	42834000	0	0	2993200			+	+	+	+	Tb927.11.14190		Staphylococcal nuclease homologue/Tudor domain containing protein, putative	2.53922	3.44071	2.93516	4.18233	Tb927.11.14190:mRNA-p1	Tb927.11.14190:mRNA-p1	Tb927.11.14190:mRNA-p1 | transcript=Tb927.11.14190:mRNA | gene=Tb927.11.14190 | organism=Trypanosoma_brucei_brucei_TREU927 | gene_product=Staphylococcal nuclease homologue/Tudor domain containing protein, putative | transcript_product=Staphylococcal nuclea	21	21	21	29	29	29	100.47	0	159.82	597230000	59	22.1585	20.4374	21.1347	24.3948	24.997	24.661	25.3538	25.5715	25.3523
0	0	0	45175000	77590000	60709000	25454000	39836000	36984000	24547000	74689000	93874000			+	+	+	+	Tb927.2.1890		E2-like ubiquitin-conjugation enzyme	2.71369	4.94219	2.43387	4.10738	Tb927.2.1890:mRNA-p1	Tb927.2.1890:mRNA-p1	Tb927.2.1890:mRNA-p1 | transcript=Tb927.2.1890:mRNA | gene=Tb927.2.1890 | organism=Trypanosoma_brucei_brucei_TREU927 | gene_product=E2-like ubiquitin-conjugation enzyme | transcript_product=E2-like ubiquitin-conjugation enzyme | location=Tb927_02_v5.1:3508	10	10	10	61	61	61	33.628	0	303.48	753410000	35	21.8588	19.6689	21.1396	25.429	26.2094	25.8554	24.6014	25.2476	25.1404
0	0	0	52971000	42622000	43396000	46514000	49702000	42910000	0	0	21382000			+	+	+	+	Tb927.6.850;Tb11.v5.0689	NOT2	ccr4-not transcription complex subunit 2	3.67854	4.01338	3.73861	4.01936	Tb927.6.850:mRNA-p1;Tb11.v5.0689.1-p1	Tb927.6.850:mRNA-p1;Tb11.v5.0689.1-p1	Tb927.6.850:mRNA-p1 | transcript=Tb927.6.850:mRNA | gene=Tb927.6.850 | organism=Trypanosoma_brucei_brucei_TREU927 | gene_product=ccr4-not transcription complex subunit 2 | transcript_product=ccr4-not transcription complex subunit 2 | location=Tb927_06_v5.1	7	7	7	34.5	34.5	34.5	37.396	0	148.93	750710000	30	21.3022	21.0205	22.012	25.6587	25.3451	25.3711	25.4712	25.5668	25.3548
0	0	0	13168000	15791000	15401000	32803000	29596000	24527000	0	0	9257200			+	+	+	+	Tb927.11.6390		START domain containing protein, putative	2.80138	3.05081	3.2159	4.01562	Tb927.11.6390:mRNA-p1	Tb927.11.6390:mRNA-p1	Tb927.11.6390:mRNA-p1 | transcript=Tb927.11.6390:mRNA | gene=Tb927.11.6390 | organism=Trypanosoma_brucei_brucei_TREU927 | gene_product=START domain containing protein, putative | transcript_product=START domain containing protein, putative | location=Tb927	9	9	9	34.9	34.9	34.9	32.852	0	47.459	386210000	28	21.1578	19.9804	21.149	23.6505	23.9126	23.8765	24.9673	24.8189	24.5479
0	0	0	78426000	88687000	64550000	25979000	53701000	35238000	14763000	116970000	36999000			+	+	+	+	Tb927.11.6430		hypothetical protein, conserved	2.98585	4.97902	2.43224	3.91534	Tb927.11.6430:mRNA-p1	Tb927.11.6430:mRNA-p1	Tb927.11.6430:mRNA-p1 | transcript=Tb927.11.6430:mRNA | gene=Tb927.11.6430 | organism=Trypanosoma_brucei_brucei_TREU927 | gene_product=hypothetical protein, conserved | transcript_product=hypothetical protein, conserved | location=Tb927_11_v5.1:1813353-181	33	33	33	40.7	40.7	40.7	134.73	0	180.33	855360000	89	22.281	21.0063	20.3466	26.2248	26.4022	25.9439	24.6308	25.6784	25.0706
0	0	0	284670000	365600000	421710000	59986000	33009000	58968000	0	0	0			+	+	+	+	Tb927.11.7685;Tb927.11.7675		ribosomal protein S10p/S20	3.60387	6.69775	2.54396	3.84636	Tb927.11.7685:mRNA-p1;Tb927.11.7675:mRNA-p1	Tb927.11.7685:mRNA-p1;Tb927.11.7675:mRNA-p1	Tb927.11.7685:mRNA-p1 | transcript=Tb927.11.7685:mRNA | gene=Tb927.11.7685 | organism=Trypanosoma_brucei_brucei_TREU927 | gene_product=ribosomal protein S10p/S20 | transcript_product=ribosomal protein S10p/S20 | location=Tb927_11_v5.1:2176931-2177284(-) |	7	7	7	43.6	43.6	43.6	13.354	0	59.315	2104700000	38	22.7303	21.1394	21.2191	28.0847	28.4457	28.6517	25.8381	24.9764	25.8134
0	0	0	150560000	198640000	119680000	16452000	27930000	16076000	47613000	390780000	209090000		C	+	+	+	+	Tb927.10.5810		The ARF-like 2 binding protein BART, putative	3.56162	6.63025	2.51232	3.65676	Tb927.10.5810:mRNA-p1	Tb927.10.5810:mRNA-p1	Tb927.10.5810:mRNA-p1 | transcript=Tb927.10.5810:mRNA | gene=Tb927.10.5810 | organism=Trypanosoma_brucei_brucei_TREU927 | gene_product=The ARF-like 2 binding protein BART, putative | transcript_product=The ARF-like 2 binding protein BART, putative | locati	15	15	15	36.5	36.5	36.5	48.257	0	124.52	997670000	52	21.3129	19.5883	20.774	27.1658	27.5656	26.8346	23.9718	24.7353	23.9384
0	0	0	100630000	98034000	130750000	26401000	28446000	31116000	0	55317000	0			+	+	+	+	Tb927.10.8430	RPS12	40S ribosomal protein S12, putative	3.37689	5.5062	2.70139	3.57735	Tb927.10.8430:mRNA-p1	Tb927.10.8430:mRNA-p1	Tb927.10.8430:mRNA-p1 | transcript=Tb927.10.8430:mRNA | gene=Tb927.10.8430 | organism=Trypanosoma_brucei_brucei_TREU927 | gene_product=40S ribosomal protein S12, putative | transcript_product=40S ribosomal protein S12, putative | location=Tb927_10_v5.1:209	6	6	6	43	43	43	16.061	0	64.3	806610000	27	21.4959	20.2268	21.8521	26.5845	26.5468	26.9622	24.6541	24.7617	24.8912
0	0	0	28863000	28858000	21204000	26501000	27776000	27122000	0	157720000	151280000		C	+	+	+	+	Tb927.9.8130;Tb927.9.8100		nascent polypeptide associated complex subunit, putative	3.50686	3.50151	3.76723	3.56045	Tb927.9.8130:mRNA-p1;Tb927.9.8100:mRNA-p1	Tb927.9.8130:mRNA-p1;Tb927.9.8100:mRNA-p1	Tb927.9.8130:mRNA-p1 | transcript=Tb927.9.8130:mRNA | gene=Tb927.9.8130 | organism=Trypanosoma_brucei_brucei_TREU927 | gene_product=nascent polypeptide associated complex subunit, putative | transcript_product=nascent polypeptide associated complex subunit	4	4	4	56.9	56.9	56.9	20.129	0	112.7	378990000	31	21.6517	20.8137	20.9331	24.7827	24.7825	24.3378	24.6595	24.7273	24.693
0	0	0	25282000	23132000	26218000	15377000	22814000	17244000	0	27187000	29443000			+	+	+	+	Tb927.7.2980;Tb927.7.3020		Nitroreductase family, putative	2.84426	3.99616	2.57346	3.54891	Tb927.7.2980:mRNA-p1;Tb927.7.3020:mRNA-p1	Tb927.7.2980:mRNA-p1;Tb927.7.3020:mRNA-p1	Tb927.7.2980:mRNA-p1 | transcript=Tb927.7.2980:mRNA | gene=Tb927.7.2980 | organism=Trypanosoma_brucei_brucei_TREU927 | gene_product=Nitroreductase family, putative | transcript_product=Nitroreductase family, putative | location=Tb927_07_v5.1:748550-749122(	8	8	8	43.7	43.7	43.7	21.242	0	24.267	313110000	28	21.2683	19.5841	20.8581	24.5916	24.4634	24.6441	23.8743	24.4434	24.0396
0	0	0	31757000	31940000	33455000	36949000	46601000	32729000	0	162350000	114750000			+	+	+	+	Tb927.4.2680		Zeta toxin, putative	3.25235	3.24768	3.21583	3.49161	Tb927.4.2680:mRNA-p1	Tb927.4.2680:mRNA-p1	Tb927.4.2680:mRNA-p1 | transcript=Tb927.4.2680:mRNA | gene=Tb927.4.2680 | organism=Trypanosoma_brucei_brucei_TREU927 | gene_product=Zeta toxin, putative | transcript_product=Zeta toxin, putative | location=Tb927_04_v5.1:708788-710923(+) | protein_length=71	16	16	16	31.1	31.1	31.1	80.024	0	113.98	581710000	46	21.7231	21.1295	22.2495	24.9206	24.9289	24.9957	25.139	25.4739	24.9641
0	0	0	41918000	48679000	27654000	19545000	23632000	14165000	0	28505000	0			+	+	+	+	Tb927.6.4950	Mago	Protein mago nashi homolog	2.82085	4.49389	2.42778	3.45773	Tb927.6.4950:mRNA-p1	Tb927.6.4950:mRNA-p1	Tb927.6.4950:mRNA-p1 | transcript=Tb927.6.4950:mRNA | gene=Tb927.6.4950 | organism=Trypanosoma_brucei_brucei_TREU927 | gene_product=Protein mago nashi homolog | transcript_product=Protein mago nashi homolog | location=Tb927_06_v5.1:1365428-1365931(+) | pro	8	8	8	44.3	44.3	44.3	19.318	0	25.862	443750000	19	21.7457	20.0556	20.2959	25.3211	25.5368	24.721	24.2203	24.4942	23.7558
0	0	0	37620000	22189000	35073000	28048000	29486000	27993000	0	92667000	78435000			+	+	+	+	Tb927.10.3900		CAMK/CAMKL family protein kinase, putative	3.31102	3.26783	3.96495	3.15493	Tb927.10.3900:mRNA-p1;Tb927.2.1820:mRNA-p1	Tb927.10.3900:mRNA-p1	Tb927.10.3900:mRNA-p1 | transcript=Tb927.10.3900:mRNA | gene=Tb927.10.3900 | organism=Trypanosoma_brucei_brucei_TREU927 | gene_product=CAMK/CAMKL family protein kinase, putative | transcript_product=CAMK/CAMKL family protein kinase, putative | location=Tb9	21	21	21	35	35	35	83.218	0	144.08	485370000	55	21.7994	21.1986	21.8307	25.165	24.4033	25.0639	24.7414	24.8135	24.7386
0	0	0	84737000	98629000	108060000	18764000	39123000	27039000	0	0	27850000			+	+	+	+	Tb927.3.1680	eIF3F	Eukaryotic translation initiation factor 3 subunit F	4.14457	4.90927	2.77417	3.07336	Tb927.3.1680:mRNA-p1	Tb927.3.1680:mRNA-p1	Tb927.3.1680:mRNA-p1 | transcript=Tb927.3.1680:mRNA | gene=Tb927.3.1680 | organism=Trypanosoma_brucei_brucei_TREU927 | gene_product=Eukaryotic translation initiation factor 3 subunit F | transcript_product=Eukaryotic translation initiation factor 3 subunit	13	13	13	41.7	41.7	41.7	37.252	0	83.283	773300000	48	22.0759	21.1356	21.6399	26.3365	26.5555	26.6873	24.1615	25.2215	24.6885
0	0	0	29807000	21910000	27071000	25562000	16723000	20076000	85408000	320700000	345200000		C	+	+	+	+	Tb927.9.3630;Tb11.v5.0530		BSD domain containing protein, putative	2.87999	3.35032	2.63642	3.00276	Tb927.9.3630:mRNA-p1;Tb11.v5.0530.1-p1	Tb927.9.3630:mRNA-p1;Tb11.v5.0530.1-p1	Tb927.9.3630:mRNA-p1 | transcript=Tb927.9.3630:mRNA | gene=Tb927.9.3630 | organism=Trypanosoma_brucei_brucei_TREU927 | gene_product=BSD domain containing protein, putative | transcript_product=BSD domain containing protein, putative | location=Tb927_09_v5.	10	10	10	23	23	23	61.829	0	30.14	276900000	30	21.3731	21.9239	20.5565	24.8291	24.3851	24.6902	24.6075	23.9953	24.259
0	0	0	55103000	49310000	46848000	0	12421000	13333000	0	56915000	86049000			+	+	+	+	Tb927.7.6180		hypothetical protein, conserved	4.86211	5.22353	2.60095	2.87738	Tb927.7.6180:mRNA-p1	Tb927.7.6180:mRNA-p1	Tb927.7.6180:mRNA-p1 | transcript=Tb927.7.6180:mRNA | gene=Tb927.7.6180 | organism=Trypanosoma_brucei_brucei_TREU927 | gene_product=hypothetical protein, conserved | transcript_product=hypothetical protein, conserved | location=Tb927_07_v5.1:1672102-167293	7	7	7	33.1	33.1	33.1	29.957	0	49.583	293060000	26	20.6893	20.367	20.0256	25.7156	25.5554	25.4815	22.4792	23.5663	23.6685
0	0	0	29651000	20146000	21904000	20850000	20549000	18382000	0	0	0			+	+	+	+	Tb927.3.4860		mitogen-activated protein kinase kinase 1	3.25786	3.07305	3.38509	2.82893	Tb927.3.4860:mRNA-p1	Tb927.3.4860:mRNA-p1	Tb927.3.4860:mRNA-p1 | transcript=Tb927.3.4860:mRNA | gene=Tb927.3.4860 | organism=Trypanosoma_brucei_brucei_TREU927 | gene_product=mitogen-activated protein kinase kinase 1 | transcript_product=mitogen-activated protein kinase kinase 1 | location=Tb927_03	8	8	8	27.2	27.2	27.2	42.148	0	27.16	292750000	23	21.8042	20.9366	21.5103	24.8216	24.264	24.3847	24.3135	24.2926	24.1318
0	0	0	3669400000	4092100000	4181300000	19084000000	21399000000	17882000000	1551900000	4401000000	3793200000	B	C	+	+	+	+	Tb927.10.1510			4.1846	11.6326	4.48911	13.9199	Tb927.10.1510:mRNA-p1	Tb927.10.1510:mRNA-p1	Tb927.10.1510:mRNA-p1 | transcript=Tb927.10.1510:mRNA | gene=Tb927.10.1510 | organism=Trypanosoma_brucei_brucei_TREU927 | gene_product=CCR4-NOT transcription complex subunit 1 | transcript_product=CCR4-NOT transcription complex subunit 1 | location=Tb927_1	141	141	141	69.8	69.8	69.8	259.12	0	323.31	206680000000	1482	21.554	19.3231	19.8896	31.7729	31.9302	31.9613	34.1516	34.3168	34.0578
0	0	0	2550500000	2752300000	2599700000	4721600000	5031700000	4400600000	1089000000	4360900000	4118300000	A	A	+	+	+	+	Tb927.9.6560			3.49641	10.6867	3.62279	11.5261	Tb927.9.6560:mRNA-p1	Tb927.9.6560:mRNA-p1	Tb927.9.6560:mRNA-p1 | transcript=Tb927.9.6560:mRNA | gene=Tb927.9.6560 | organism=Trypanosoma_brucei_brucei_TREU927 | gene_product=NAK family pseudokinase, putative | transcript_product=NAK family pseudokinase, putative | location=Tb927_09_v5.1:1077469-10	30	30	30	43.5	43.5	43.5	80.198	0	323.31	54071000000	420	21.9067	18.8218	21.0935	31.2481	31.358	31.2757	32.1366	32.2284	32.0351
0	0	0	10198000000	9731400000	10921000000	6175600000	6667900000	6665500000	244610000	1987800000	1280700000	B	C	+	+	+	+	Tb927.11.11770		Eukaryotic translation initiation factor 4E-3	6.90452	11.9025	6.84809	11.242	Tb927.11.11770:mRNA-p1	Tb927.11.11770:mRNA-p1	Tb927.11.11770:mRNA-p1 | transcript=Tb927.11.11770:mRNA | gene=Tb927.11.11770 | organism=Trypanosoma_brucei_brucei_TREU927 | gene_product=Eukaryotic translation initiation factor 4E-3 | transcript_product=Eukaryotic translation initiation factor 4E-3 | loc	27	27	27	54.5	54.5	54.5	47.963	0	323.31	102550000000	326	21.5651	21.1047	21.3966	33.2476	33.18	33.3464	32.5239	32.6346	32.6341
0	0	0	2707600000	2261900000	3279500000	4829900000	4094500000	5138100000	1418800000	5922300000	4977000000	A	A	+	+	+	+	Tb927.4.2740			5.05893	10.2226	5.29059	11.0023	Tb927.4.2740:mRNA-p1	Tb927.4.2740:mRNA-p1	Tb927.4.2740:mRNA-p1 | transcript=Tb927.4.2740:mRNA | gene=Tb927.4.2740 | organism=Trypanosoma_brucei_brucei_TREU927 | gene_product=p25-alpha, putative | transcript_product=p25-alpha, putative | location=Tb927_04_v5.1:723054-723506(+) | protein_length=150	14	14	14	73.3	73.3	73.3	16.327	0	323.31	51707000000	237	21.7581	20.798	20.7962	31.3344	31.0749	31.6108	32.1693	31.931	32.2586
0	0	0	153310000	262660000	249900000	4398000000	5865700000	4221900000	288750000	963420000	1000400000	A	A	+	+	+	+	Tb927.7.3980			4.02977	6.48059	5.16271	10.9479	Tb927.7.3980:mRNA-p1	Tb927.7.3980:mRNA-p1	Tb927.7.3980:mRNA-p1 | transcript=Tb927.7.3980:mRNA | gene=Tb927.7.3980 | organism=Trypanosoma_brucei_brucei_TREU927 | gene_product=tc40 antigen-like | transcript_product=tc40 antigen-like | location=Tb927_07_v5.1:1047000-1049714(+) | protein_length=904 |	50	50	50	68	68	68	97.32	0	323.31	47087000000	402	21.8306	21.0539	20.731	27.1919	27.9686	27.8968	32.0342	32.4497	31.9752
0	0	0	2104400000	3093600000	2908600000	2596200000	4050200000	2592400000	279220000	1322800000	1307800000	B	C	+	+	+	+	Tb927.8.4500;Tb11.v5.0763		Eukaryotic translation initiation factor 4 gamma 5	4.07363	10.1449	4.06824	10.3202	Tb927.8.4500:mRNA-p1;Tb11.v5.0763.1-p1	Tb927.8.4500:mRNA-p1;Tb11.v5.0763.1-p1	Tb927.8.4500:mRNA-p1 | transcript=Tb927.8.4500:mRNA | gene=Tb927.8.4500 | organism=Trypanosoma_brucei_brucei_TREU927 | gene_product=Eukaryotic translation initiation factor 4 gamma 5 | transcript_product=Eukaryotic translation initiation factor 4 gamma 5 |	48	48	48	66.6	66.6	66.6	84.574	0	323.31	43388000000	442	22.3244	20.3077	20.8682	30.9708	31.5266	31.4377	31.2738	31.9153	31.2716
0	0	0	1210000000	1277300000	1526700000	1448200000	2018200000	2062800000	994940000	3893400000	3302800000	A	A	+	+	+	+	Tb927.8.2820			4.38386	9.24067	4.40353	9.69181	Tb927.8.2820:mRNA-p1	Tb927.8.2820:mRNA-p1	Tb927.8.2820:mRNA-p1 | transcript=Tb927.8.2820:mRNA | gene=Tb927.8.2820 | organism=Trypanosoma_brucei_brucei_TREU927 | gene_product=hypothetical protein, conserved | transcript_product=hypothetical protein, conserved | location=Tb927_08_v5.1:842913-846791(	43	43	43	74.8	74.8	74.8	141.11	0	323.31	22390000000	372	21.9985	20.5954	20.6147	30.1724	30.2505	30.5078	30.4316	30.9104	30.942
0	0	0	1340000000	1340500000	1860100000	770120000	975920000	1159800000	1121100000	2272000000	1649400000	A	A	+	+	+	+	Tb927.6.5010			4.25053	9.41096	4.11441	8.76478	Tb927.6.5010:mRNA-p1	Tb927.6.5010:mRNA-p1	Tb927.6.5010:mRNA-p1 | transcript=Tb927.6.5010:mRNA | gene=Tb927.6.5010 | organism=Trypanosoma_brucei_brucei_TREU927 | gene_product=hypothetical protein, conserved | transcript_product=hypothetical protein, conserved | location=Tb927_06_v5.1:1373762-137491	17	17	17	44.5	44.5	44.5	40.797	0	323.31	15297000000	156	21.8473	20.138	21.2143	30.3196	30.3201	30.7927	29.5205	29.8622	30.1112
0	0	0	6723400000	6690700000	4913200000	556180000	649850000	701580000	1939300000	3303400000	2535300000	A	A	+	+	+	+	Tb927.10.1500			4.14925	11.7492	3.61733	8.49335	Tb927.10.1500:mRNA-p1	Tb927.10.1500:mRNA-p1	Tb927.10.1500:mRNA-p1 | transcript=Tb927.10.1500:mRNA | gene=Tb927.10.1500 | organism=Trypanosoma_brucei_brucei_TREU927 | gene_product=methionyl-tRNA synthetase, putative | transcript_product=methionyl-tRNA synthetase, putative | location=Tb927_10_v5.1:401	40	40	40	51.7	51.7	51.7	86.91	0	323.31	37391000000	363	21.9053	19.562	20.7652	32.6465	32.6395	32.194	29.051	29.2755	29.386
0	0	0	864170000	1165100000	1097500000	505710000	862530000	609130000	572710000	1645500000	1449400000	B	C	+	+	+	+	Tb927.10.2770;Tb11.v5.0684			3.06744	8.82162	2.90469	8.13622	Tb927.10.2770:mRNA-p1;Tb11.v5.0684.1-p1	Tb927.10.2770:mRNA-p1;Tb11.v5.0684.1-p1	Tb927.10.2770:mRNA-p1 | transcript=Tb927.10.2770:mRNA | gene=Tb927.10.2770 | organism=Trypanosoma_brucei_brucei_TREU927 | gene_product=eukaryotic translation initiation factor 5, putative | transcript_product=eukaryotic translation initiation factor 5, put	33	33	33	75.1	75.1	75.1	42.945	0	323.31	12326000000	210	21.9558	19.1803	22.2351	29.6867	30.1178	30.0316	28.9137	29.684	29.1822
0	0	0	317140000	363620000	443000000	339930000	357830000	383490000	212950000	1417500000	1265700000	B	C	+	+	+	+	Tb927.3.2600			2.98409	7.8491	2.99171	7.80538	Tb927.3.2600:mRNA-p1	Tb927.3.2600:mRNA-p1	Tb927.3.2600:mRNA-p1 | transcript=Tb927.3.2600:mRNA | gene=Tb927.3.2600 | organism=Trypanosoma_brucei_brucei_TREU927 | gene_product=ATP-dependent DEAD/H RNA helicase, putative | transcript_product=ATP-dependent DEAD/H RNA helicase, putative | location=Tb92	73	73	73	38.2	38.2	38.2	244.99	0	323.31	5151800000	286	22.0213	18.9136	20.919	28.2405	28.4379	28.7227	28.3407	28.4147	28.5146
0	0	0	208960000	198810000	236720000	381710000	477540000	487460000	197900000	608970000	701280000	A	A	+	+	+	+	Tb927.4.4550			3.18086	6.68757	3.41602	7.7461	Tb927.4.4550:mRNA-p1;Tb927.8.7780:mRNA-p1	Tb927.4.4550:mRNA-p1	Tb927.4.4550:mRNA-p1 | transcript=Tb927.4.4550:mRNA | gene=Tb927.4.4550 | organism=Trypanosoma_brucei_brucei_TREU927 | gene_product=hypothetical protein, conserved | transcript_product=hypothetical protein, conserved | location=Tb927_04_v5.1:1250242-125271	33	33	33	48.8	48.8	48.8	92.148	0	323.31	5835000000	152	22.2884	19.9235	20.7494	27.6387	27.5668	27.8186	28.5079	28.831	28.8607
0	0	0	279530000	920260000	586810000	246450000	311570000	339190000	779100000	1239900000	1126130000	A	A	+	+	+	+	Tb927.4.2070;Tb11.v5.0410;Tb11.v5.0881			3.38277	7.95662	3.6679	7.11162	Tb927.4.2070:mRNA-p1;Tb11.v5.0410.1-p1;Tb11.v5.0881.1-p1	Tb927.4.2070:mRNA-p1;Tb11.v5.0410.1-p1;Tb11.v5.0881.1-p1	Tb927.4.2070:mRNA-p1 | transcript=Tb927.4.2070:mRNA | gene=Tb927.4.2070 | organism=Trypanosoma_brucei_brucei_TREU927 | gene_product=antigenic protein, putative | transcript_product=antigenic protein, putative | location=Tb927_04_v5.1:517255-530622(-) | pro	21	21	21	55.6	55.6	55.6	511.32	0	323.31	6169000000	118	21.8576	20.0205	21.2163	28.0584	29.7775	29.1283	27.8767	28.215	28.3375
0	0	0	107580000	115930000	132690000	240990000	218430000	183430000	64191000	224160000	210120000	B	C	+	+	+	+	Tb927.3.3030			2.95362	6.14483	3.16089	6.99304	Tb927.3.3030:mRNA-p1	Tb927.3.3030:mRNA-p1	Tb927.3.3030:mRNA-p1 | transcript=Tb927.3.3030:mRNA | gene=Tb927.3.3030 | organism=Trypanosoma_brucei_brucei_TREU927 | gene_product=phosphatidylcholine transfer protein, putative | transcript_product=phosphatidylcholine transfer protein, putative | locatio	17	17	17	61.8	61.8	61.8	41.285	0	198.58	2710700000	69	21.8811	19.3635	20.7739	26.6808	26.7887	26.9835	27.8444	27.7026	27.4507
0	0	0	421040000	431820000	402700000	208320000	285500000	200640000	417030000	1802100000	1875600000	B	C	+	+	+	+	Tb927.10.12860			3.07581	7.79254	2.85131	6.92014	Tb927.10.12860:mRNA-p1	Tb927.10.12860:mRNA-p1	Tb927.10.12860:mRNA-p1 | transcript=Tb927.10.12860:mRNA | gene=Tb927.10.12860 | organism=Trypanosoma_brucei_brucei_TREU927 | gene_product=pre-RNA processing PIH1/Nop17, putative | transcript_product=pre-RNA processing PIH1/Nop17, putative | location=Tb927_	35	35	35	54	54	54	77.741	0	301.3	4585600000	145	22.0468	19.1699	21.3261	28.6494	28.6859	28.5851	27.6342	28.0889	27.58
0	0	0	361990000	451150000	469110000	288900000	356610000	261180000	308300000	1238700000	975150000	B	C	+	+	+	+	Tb927.6.4410;Tb927.6.4460;Tb11.v5.0903		S-adenosylmethionine decarboxylase	3.33983	7.36845	3.21398	6.86527	Tb927.6.4410:mRNA-p1;Tb927.6.4460:mRNA-p1;Tb11.v5.0903.1-p1	Tb927.6.4410:mRNA-p1;Tb927.6.4460:mRNA-p1;Tb11.v5.0903.1-p1	Tb927.6.4410:mRNA-p1 | transcript=Tb927.6.4410:mRNA | gene=Tb927.6.4410 | organism=Trypanosoma_brucei_brucei_TREU927 | gene_product=S-adenosylmethionine decarboxylase | transcript_product=S-adenosylmethionine decarboxylase | location=Tb927_06_v5.1:1240697-	16	16	16	47	47	47	41.748	0	139.52	5396200000	96	22.5902	21.0484	20.2418	28.4314	28.749	28.8054	28.106	28.4098	27.9605
0	0	0	169690000	127790000	155880000	291520000	270130000	270760000	1313300000	5903200000	6567000000	A	A	+	+	+	+	Tb927.11.12800;Tb927.11.12790;Tb927.11.12780;Tb11.v5.0288;Tb927.11.12820;Tb927.11.12810			2.53273	5.69154	2.78227	6.57726	Tb927.11.12800:mRNA-p1;Tb927.11.12790:mRNA-p1;Tb927.11.12780.1-p1;Tb11.v5.0288.1-p1;Tb927.11.12820:mRNA-p1;Tb927.11.12810:mRNA-p1	Tb927.11.12800:mRNA-p1;Tb927.11.12790:mRNA-p1;Tb927.11.12780.1-p1;Tb11.v5.0288.1-p1;Tb927.11.12820:mRNA-p1;Tb927.11.12810:mRNA-p1	Tb927.11.12800:mRNA-p1 | transcript=Tb927.11.12800:mRNA | gene=Tb927.11.12800 | organism=Trypanosoma_brucei_brucei_TREU927 | gene_product=ribonucleoside-diphosphate reductase small chain | transcript_product=ribonucleoside-diphosphate reductase small chain	17	17	17	57.3	57.3	57.3	39.061	0	290.49	3322900000	89	22.9868	19.9708	21.4512	27.3383	26.9292	27.2159	28.119	28.0091	28.0124
0	0	0	212000000	292150000	339090000	187730000	197920000	227370000	334970000	1186800000	974300000	B	C	+	+	+	+	Tb927.8.2030			3.53966	6.92446	3.51579	6.48652	Tb927.8.2030:mRNA-p1	Tb927.8.2030:mRNA-p1	Tb927.8.2030:mRNA-p1 | transcript=Tb927.8.2030:mRNA | gene=Tb927.8.2030 | organism=Trypanosoma_brucei_brucei_TREU927 | gene_product=Posterior and Ventral Edge protein 1 | transcript_product=Posterior and Ventral Edge protein 1 | location=Tb927_08_v5.1:6388	25	25	25	51.1	51.1	51.1	48.238	0	187.08	3114700000	111	21.7659	20.0257	21.5537	27.6595	28.1221	28.3371	27.4841	27.5603	27.7605
0	0	0	74551000	98391000	141490000	198370000	231140000	239450000	104920000	459520000	421430000	B	C	+	+	+	+	Tb927.9.13920;Tb927.9.13860;Tb927.9.13820;Tb927.9.13795;Tb927.9.13785		kinetoplastid membrane protein 11-1	4.16399	5.16625	5.57318	6.30061	Tb927.9.13920:mRNA-p1;Tb927.9.13860:mRNA-p1;Tb927.9.13820:mRNA-p1;Tb927.9.13795:mRNA-p1;Tb927.9.13785:mRNA-p1	Tb927.9.13920:mRNA-p1;Tb927.9.13860:mRNA-p1;Tb927.9.13820:mRNA-p1;Tb927.9.13795:mRNA-p1;Tb927.9.13785:mRNA-p1	Tb927.9.13920:mRNA-p1 | transcript=Tb927.9.13920:mRNA | gene=Tb927.9.13920 | organism=Trypanosoma_brucei_brucei_TREU927 | gene_product=kinetoplastid membrane protein 11-1 | transcript_product=kinetoplastid membrane protein 11-1 | location=Tb927_09_v5.1:218	9	9	9	71.7	71.7	71.7	11.076	0	86.367	2596100000	60	21.4506	21.1736	21.657	26.1517	26.552	27.0761	27.5636	27.7842	27.8351
0	0	0	372480000	287110000	365820000	176700000	138330000	172750000	376340000	1802300000	1496100000	B	C	+	+	+	+	Tb927.7.6620.2;Tb927.7.6620.1			3.55516	7.228	3.28862	6.1574	Tb927.7.6620.2:mRNA-p1;Tb927.7.6620.1:mRNA-p1	Tb927.7.6620.2:mRNA-p1;Tb927.7.6620.1:mRNA-p1	Tb927.7.6620.2:mRNA-p1 | transcript=Tb927.7.6620.2:mRNA | gene=Tb927.7.6620 | organism=Trypanosoma_brucei_brucei_TREU927 | gene_product=Probable N6-adenine methyltransferase, putative | transcript_product=Probable N6-adenine methyltransferase, putative | l	17	17	17	33.9	33.9	33.9	54.798	0	150.17	2986800000	100	22.1961	20.1618	20.9742	28.4726	28.097	28.4466	27.3967	27.0435	27.3641
0	0	0	61839000	74771000	83394000	126490000	184530000	152910000	191670000	779790000	564720000	B	C	+	+	+	+	Tb927.10.14730;Tb11.v5.1062		chaperone protein DnaJ, putative	2.7724	4.6485	3.09675	5.71863	Tb927.10.14730:mRNA-p1;Tb11.v5.1062.1-p1;REV__Tb927.10.14030:mRNA-p1	Tb927.10.14730:mRNA-p1;Tb11.v5.1062.1-p1	Tb927.10.14730:mRNA-p1 | transcript=Tb927.10.14730:mRNA | gene=Tb927.10.14730 | organism=Trypanosoma_brucei_brucei_TREU927 | gene_product=chaperone protein DnaJ, putative | transcript_product=chaperone protein DnaJ, putative | location=Tb927_10_v5.1:359493	33	33	33	64.1	64.1	64.1	52.53	0	268.08	1886500000	107	21.7874	20.2954	22.3231	25.882	26.156	26.3134	26.9144	27.4593	27.1881
0	0	0	197650000	191160000	219570000	55221000	46738000	54414000	155440000	400170000	378240000	B	C	+	+	+	+	Tb927.7.4970;Tb11.v5.0178		glutamine synthetase, putative	4.27156	6.42081	3.63198	4.45934	Tb927.7.4970:mRNA-p1;Tb11.v5.0178.1-p1	Tb927.7.4970:mRNA-p1;Tb11.v5.0178.1-p1	Tb927.7.4970:mRNA-p1 | transcript=Tb927.7.4970:mRNA | gene=Tb927.7.4970 | organism=Trypanosoma_brucei_brucei_TREU927 | gene_product=glutamine synthetase, putative | transcript_product=glutamine synthetase, putative | location=Tb927_07_v5.1:1318106-1319251(	14	14	14	53	53	53	42.433	0	88.199	1522800000	48	21.5408	20.4776	21.4978	27.5584	27.5102	27.7101	25.7187	25.4781	25.6975
0	0	0	41895000	82696000	77322000	34013000	37725000	26346000	114850000	478960000	410980000	B	C	+	+	+	+	Tb927.11.1960			3.09529	4.96338	2.9607	3.96795	Tb927.11.1960:mRNA-p1	Tb927.11.1960:mRNA-p1	Tb927.11.1960:mRNA-p1 | transcript=Tb927.11.1960:mRNA | gene=Tb927.11.1960 | organism=Trypanosoma_brucei_brucei_TREU927 | gene_product=leucine-rich repeat protein (LRRP), putative | transcript_product=leucine-rich repeat protein (LRRP), putative | location	14	14	14	61	61	61	42.608	0	189.4	658150000	38	21.8503	20.3785	20.707	25.3203	26.3013	26.2044	25.0196	25.169	24.6511
0	0	0	12845000	38985000	40368000	1613200000	987170000	1738400000	0	41181000	29349000				+	+	+	Tb927.9.15290			2.06412	3.31647	4.2595	9.00423	Tb927.9.15290:mRNA-p1	Tb927.9.15290:mRNA-p1	Tb927.9.15290:mRNA-p1 | transcript=Tb927.9.15290:mRNA | gene=Tb927.9.15290 | organism=Trypanosoma_brucei_brucei_TREU927 | gene_product=CHAT domain containing protein, putative | transcript_product=CHAT domain containing protein, putative | location=Tb927_0	62	62	62	53.2	53.2	53.2	149.76	0	323.31	12584000000	237	22.1809	20.7199	21.2476	23.6147	25.2164	25.2667	30.5873	29.8787	30.6951
0	0	0	12786000	61228000	22290000	815420000	1295700000	954660000	0	4143400	0				+	+	+	Tb927.10.1490			2.00886	3.5102	4.5145	8.78314	Tb927.10.1490:mRNA-p1;Tb11.v5.0875.1-p1	Tb927.10.1490:mRNA-p1	Tb927.10.1490:mRNA-p1 | transcript=Tb927.10.1490:mRNA | gene=Tb927.10.1490 | organism=Trypanosoma_brucei_brucei_TREU927 | gene_product=Temperature dependent protein affecting M2 dsRNA replication, putative | transcript_product=Temperature dependent protein	42	42	42	32.9	32.9	32.9	134.81	0	323.31	10206000000	163	21.8558	20.6925	20.8067	23.6081	25.8677	24.4099	29.603	30.2711	29.8304
0	0	0	13052000	29221000	31302000	483610000	746460000	680680000	0	4496700	0				+	+	+	Tb927.11.350			1.97835	3.32807	3.64917	8.10445	Tb927.11.350:mRNA-p1	Tb927.11.350:mRNA-p1	Tb927.11.350:mRNA-p1 | transcript=Tb927.11.350:mRNA | gene=Tb927.11.350 | organism=Trypanosoma_brucei_brucei_TREU927 | gene_product=RNA-binding protein, putative | transcript_product=RNA-binding protein, putative | location=Tb927_11_v5.1:80378-81685(-) | p	18	18	18	43.4	43.4	43.4	47.513	0	151.87	6237400000	105	21.9702	19.9327	21.4508	23.6378	24.8005	24.8998	28.8493	29.4755	29.3424
0	0	0	18142000	71179000	53303000	570440000	940960000	474080000	0	30884000	0				+	+	+	Tb927.11.550			2.09027	4.08677	3.60094	8.03748	Tb927.11.550:mRNA-p1	Tb927.11.550:mRNA-p1	Tb927.11.550:mRNA-p1 | transcript=Tb927.11.550:mRNA | gene=Tb927.11.550 | organism=Trypanosoma_brucei_brucei_TREU927 | gene_product=Suppressor of clathrin deficiency 6, putative | transcript_product=Suppressor of clathrin deficiency 6, putative | location=	16	16	16	59.6	59.6	59.6	31.292	0	323.31	7107600000	102	22.2687	20.2626	21.0739	24.1128	26.0849	25.6677	29.0875	29.8096	28.8206
0	0	0	12035000	10176000	16228000	189870000	236520000	156080000	0	14794000	0				+	+	+	Tb927.10.2240			1.93157	3.72639	3.09042	7.65444	Tb927.10.2240:mRNA-p1	Tb927.10.2240:mRNA-p1	Tb927.10.2240:mRNA-p1 | transcript=Tb927.10.2240:mRNA | gene=Tb927.10.2240 | organism=Trypanosoma_brucei_brucei_TREU927 | gene_product=RNA binding protein | transcript_product=RNA binding protein | location=Tb927_10_v5.1:578334-580100(+) | protein_length=5	20	20	20	45.1	45.1	45.1	66.352	0	323.31	1991800000	71	21.2689	18.4148	19.8885	23.5207	23.2787	23.952	27.5004	27.8174	27.2177
0	0	0	0	16390000	10191000	465950000	497680000	455270000	0	2830800	0				+	+	+	Tb927.6.4770			2.43061	2.15358	7.25841	7.63323	Tb927.6.4770:mRNA-p1	Tb927.6.4770:mRNA-p1	Tb927.6.4770:mRNA-p1 | transcript=Tb927.6.4770:mRNA | gene=Tb927.6.4770 | organism=Trypanosoma_brucei_brucei_TREU927 | gene_product=protein mkt1, putative | transcript_product=protein mkt1, putative | location=Tb927_06_v5.1:1328290-1330497(+) | protein_len	29	29	29	45	45	45	83.306	0	297.22	4182500000	106	21.1556	21.305	21.0881	22.7623	23.9663	23.2808	28.7956	28.8906	28.7621
0	0	0	0	10388000	11038000	152520000	408440000	276780000	0	35662000	28772000				+	+	+	Tb927.11.7140			1.83193	2.23756	3.66366	7.21368	Tb927.11.7140:mRNA-p1	Tb927.11.7140:mRNA-p1	Tb927.11.7140:mRNA-p1 | transcript=Tb927.11.7140:mRNA | gene=Tb927.11.7140 | organism=Trypanosoma_brucei_brucei_TREU927 | gene_product=cell cycle sequence binding phosphoprotein (RBP33), putative | transcript_product=cell cycle sequence binding phosphoprot	23	23	23	68.7	68.7	68.7	35.476	0	294.1	2747300000	65	21.3696	20.7856	20.0379	22.2014	23.3084	23.396	27.1844	28.6055	28.0442
0	0	0	0	23388000	20448000	224660000	228850000	179720000	0	45899000	0				+	+	+	Tb927.10.3990			2.30649	3.43151	3.44242	6.8096	Tb927.10.3990:mRNA-p1	Tb927.10.3990:mRNA-p1	Tb927.10.3990:mRNA-p1 | transcript=Tb927.10.3990:mRNA | gene=Tb927.10.3990 | organism=Trypanosoma_brucei_brucei_TREU927 | gene_product=DHH1 | transcript_product=DHH1 | location=Tb927_10_v5.1:1056282-1057502(-) | protein_length=406 | sequence_SO=chromosome	22	22	22	63.5	63.5	63.5	46.468	0	188.78	2072200000	62	22.0057	20.0441	20.4556	24.0352	24.4793	24.2855	27.7432	27.7698	27.4212
0	0	0	99624000	89667000	109560000	196370000	199410000	182430000	35021000	182470000	168010000		C		+	+	+	Tb927.7.2260		SEP domain containing protein, putative	2.08809	5.75306	2.32994	6.70897	Tb927.7.2260:mRNA-p1	Tb927.7.2260:mRNA-p1	Tb927.7.2260:mRNA-p1 | transcript=Tb927.7.2260:mRNA | gene=Tb927.7.2260 | organism=Trypanosoma_brucei_brucei_TREU927 | gene_product=SEP domain containing protein, putative | transcript_product=SEP domain containing protein, putative | location=Tb927_07_v5.	13	13	13	50.2	50.2	50.2	30.059	0	200.14	2038100000	60	22.7924	18.7227	20.921	26.57	26.4181	26.7071	27.549	27.5712	27.4428
0	0	0	38323000	129000000	23750000	174200000	346360000	102010000	0	0	0				+	+	+	Tb927.8.5120			1.80271	4.61924	2.50773	6.52326	Tb927.8.5120:mRNA-p1	Tb927.8.5120:mRNA-p1	Tb927.8.5120:mRNA-p1 | transcript=Tb927.8.5120:mRNA | gene=Tb927.8.5120 | organism=Trypanosoma_brucei_brucei_TREU927 | gene_product=cytochrome c | transcript_product=cytochrome c | location=Tb927_08_v5.1:1527060-1527404(+) | protein_length=114 | sequence_S	7	7	7	55.3	55.3	55.3	12.3	0	22.962	3127600000	32	22.3914	19.3275	21.0593	25.1917	26.9428	24.5014	27.3762	28.3677	26.6041
0	0	0	25978000	30335000	34469000	93701000	95020000	79403000	0	55924000	0				+	+	+	Tb927.3.3450			2.04297	4.7139	2.49755	6.2812	Tb927.3.3450:mRNA-p1	Tb927.3.3450:mRNA-p1	Tb927.3.3450:mRNA-p1 | transcript=Tb927.3.3450:mRNA | gene=Tb927.3.3450 | organism=Trypanosoma_brucei_brucei_TREU927 | gene_product=ADP-ribosylation factor-like protein 3, putative | transcript_product=ADP-ribosylation factor-like protein 3, putative | loc	9	9	9	53.9	53.9	53.9	19.881	0	310.86	1061500000	46	21.5044	18.2113	20.6667	24.6308	24.8545	25.0388	26.4816	26.5017	26.2427
0	0	0	13685000	42755000	20696000	102110000	130690000	114030000	0	81007000	55515000				+	+	+	Tb927.7.580			2.03067	3.86449	3.10343	6.18897	Tb927.7.580:mRNA-p1	Tb927.7.580:mRNA-p1	Tb927.7.580:mRNA-p1 | transcript=Tb927.7.580:mRNA | gene=Tb927.7.580 | organism=Trypanosoma_brucei_brucei_TREU927 | gene_product=GTP-binding protein, putative | transcript_product=GTP-binding protein, putative | location=Tb927_07_v5.1:118594-120642(-) | pr	20	20	20	33.1	33.1	33.1	76.908	0	112.59	1315100000	64	21.5804	19.3183	20.8664	23.7061	25.3496	24.3028	26.6055	26.9616	26.7648
0	0	0	0	63589000	62358000	143400000	95697000	108950000	0	54305000	29047000				+	+	+	Tb927.11.740			1.65289	3.81986	3.43986	5.62225	Tb927.11.740:mRNA-p1	Tb927.11.740:mRNA-p1	Tb927.11.740:mRNA-p1 | transcript=Tb927.11.740:mRNA | gene=Tb927.11.740 | organism=Trypanosoma_brucei_brucei_TREU927 | gene_product=eukaryotic translation initiation factor 5A | transcript_product=eukaryotic translation initiation factor 5A | location=Tb92	10	10	10	68.7	68.7	68.7	17.82	0	177.4	1393900000	51	21.8267	20.2393	21.3738	23.083	25.9223	25.8941	27.0955	26.512	26.6991
0	0	0	52528000	37541000	25548000	121380000	106200000	86094000	55342000	159640000	206710000		C		+	+	+	Tb927.10.12110		hypothetical protein, conserved	2.01211	3.99218	2.58609	5.47928	Tb927.10.12110:mRNA-p1	Tb927.10.12110:mRNA-p1	Tb927.10.12110:mRNA-p1 | transcript=Tb927.10.12110:mRNA | gene=Tb927.10.12110 | organism=Trypanosoma_brucei_brucei_TREU927 | gene_product=hypothetical protein, conserved | transcript_product=hypothetical protein, conserved | location=Tb927_10_v5.1:2947190-	6	6	6	51.3	51.3	51.3	13.003	0	165.51	1134800000	35	22.0546	19.5388	21.8453	25.6466	25.162	24.6067	26.855	26.6622	26.3594
0	0	0	0	8727200	7193400	51904000	134130000	77205000	0	0	0				+	+	+	Tb927.10.12330			1.71297	2.22911	2.8515	5.45218	Tb927.10.12330:mRNA-p1	Tb927.10.12330:mRNA-p1	Tb927.10.12330:mRNA-p1 | transcript=Tb927.10.12330:mRNA | gene=Tb927.10.12330 | organism=Trypanosoma_brucei_brucei_TREU927 | gene_product=zinc finger protein family member, putative | transcript_product=zinc finger protein family member, putative | locatio	10	10	10	41.6	41.6	41.6	22.365	0	41.556	892260000	25	21.8951	20.616	19.963	23.326	23.0571	22.7782	25.6293	26.9991	26.2022
0	0	0	39417000	34822000	47913000	79175000	65578000	63672000	0	0	57304000				+	+	+	Tb927.11.2110			2.31843	4.49878	2.58335	5.27535	Tb927.11.2110:mRNA-p1	Tb927.11.2110:mRNA-p1	Tb927.11.2110:mRNA-p1 | transcript=Tb927.11.2110:mRNA | gene=Tb927.11.2110 | organism=Trypanosoma_brucei_brucei_TREU927 | gene_product=Snf7, putative | transcript_product=Snf7, putative | location=Tb927_11_v5.1:601276-601920(+) | protein_length=214 | seque	9	9	9	48.1	48.1	48.1	24.813	0	26.622	862090000	30	21.8364	19.2409	21.2261	25.2323	25.0535	25.5139	26.2385	25.9667	25.9242
0	0	0	36914000	49432000	67686000	42238000	78828000	70142000	26651000	101650000	40014000				+	+	+	Tb927.10.14240;Tb11.v5.0859			2.19687	4.92651	2.28001	5.23286	Tb927.10.14240:mRNA-p1;Tb11.v5.0859.1-p1	Tb927.10.14240:mRNA-p1;Tb11.v5.0859.1-p1	Tb927.10.14240:mRNA-p1 | transcript=Tb927.10.14240:mRNA | gene=Tb927.10.14240 | organism=Trypanosoma_brucei_brucei_TREU927 | gene_product=N-myristoyltransferase | transcript_product=N-myristoyltransferase | location=Tb927_10_v5.1:3457704-3459044(-) | prote	9	9	9	33.2	33.2	33.2	50.528	0	90.062	948140000	43	22.3969	19.3699	20.1626	25.1377	25.5589	26.0124	25.332	26.2322	26.0638
0	0	0	26362000	19567000	33447000	41820000	59985000	38319000	0	59860000	69898000				+	+	+	Tb11.v5.0154			2.32359	4.00577	2.64175	4.8318	Tb11.v5.0154.1-p1	Tb11.v5.0154.1-p1	Tb11.v5.0154.1-p1 | transcript=Tb11.v5.0154.1 | gene=Tb11.v5.0154 | organism=Trypanosoma_brucei_brucei_TREU927 | gene_product=WD domain, G-beta repeat, putative | transcript_product=WD domain, G-beta repeat, putative | location=Tb927_11_bin_v5.1:161952-164	19	19	2	35.8	35.8	4.2	77.689	0	323.31	707620000	52	21.9126	19.679	20.2603	24.652	24.2219	24.9954	25.3177	25.8381	25.1916
0	0	0	60484000	43690000	46909000	110230000	104580000	98878000	0	80259000	65350000				+	+	+	Tb927.11.4360			2.1603	3.64899	2.59561	4.71596	Tb927.11.4360:mRNA-p1	Tb927.11.4360:mRNA-p1	Tb927.11.4360:mRNA-p1 | transcript=Tb927.11.4360:mRNA | gene=Tb927.11.4360 | organism=Trypanosoma_brucei_brucei_TREU927 | gene_product=Protein of unknown function (DUF1014), putative | transcript_product=Protein of unknown function (DUF1014), putative | lo	13	13	13	47.1	47.1	47.1	29.673	0	141.64	1298000000	49	23.1764	20.7598	21.8311	25.85	25.3808	25.4834	26.7159	26.64	26.5591
0	0	0	0	16806000	13055000	45460000	70793000	48124000	0	214130000	156410000				+	+	+	Tb927.5.1920			1.75429	2.34662	3.57428	4.6965	Tb927.5.1920:mRNA-p1	Tb927.5.1920:mRNA-p1	Tb927.5.1920:mRNA-p1 | transcript=Tb927.5.1920:mRNA | gene=Tb927.5.1920 | organism=Trypanosoma_brucei_brucei_TREU927 | gene_product=hypothetical protein, conserved | transcript_product=hypothetical protein, conserved | location=Tb927_05_v5.1:653103-655001(	22	22	22	37.8	37.8	37.8	70.439	0	280.31	596950000	54	21.6446	20.6207	20.6807	22.3452	24.0025	23.6381	25.4381	26.0771	25.5203
0	0	0	0	7452000	7900200	28213000	45059000	34684000	0	0	0				+	+	+	Tb927.7.1670			1.96671	2.13455	3.52888	4.66303	Tb927.7.1670:mRNA-p1	Tb927.7.1670:mRNA-p1	Tb927.7.1670:mRNA-p1 | transcript=Tb927.7.1670:mRNA | gene=Tb927.7.1670 | organism=Trypanosoma_brucei_brucei_TREU927 | gene_product=Eukaryotic translation initiation factor 4E type 6 | transcript_product=Eukaryotic translation initiation factor 4E type 6 |	10	10	10	62.9	62.9	62.9	20.864	0	22.83	442180000	23	20.8776	19.7407	20.6155	21.8948	22.8292	22.9135	24.7499	25.4253	25.0478
0	0	0	15840000	27559000	29826000	61323000	64717000	51124000	164320000	471160000	988210000		C		+	+	+	Tb927.2.5980			2.05927	3.21404	2.74297	4.53468	Tb927.2.5980:mRNA-p1	Tb927.2.5980:mRNA-p1	Tb927.2.5980:mRNA-p1 | transcript=Tb927.2.5980:mRNA | gene=Tb927.2.5980 | organism=Trypanosoma_brucei_brucei_TREU927 | gene_product=chaperone protein ClpB1, putative | transcript_product=chaperone protein ClpB1, putative | location=Tb927_02_v5.1:1084458-10	25	25	25	37.2	37.2	37.2	97.037	0	151.82	645520000	67	22.0458	20.0769	21.6983	23.9171	24.716	24.8301	25.8699	25.9476	25.6075
0	0	0	0	22352000	26096000	97733000	86274000	53003000	0	61969000	50016000				+	+	+	Tb927.2.4870			1.88131	2.31552	3.16038	4.36864	Tb927.2.4870:mRNA-p1	Tb927.2.4870:mRNA-p1	Tb927.2.4870:mRNA-p1 | transcript=Tb927.2.4870:mRNA | gene=Tb927.2.4870 | organism=Trypanosoma_brucei_brucei_TREU927 | gene_product=kinetoplastid-specific dual specificity phosphatase, putative | transcript_product=kinetoplastid-specific dual specificity p	15	15	15	76.5	76.5	76.5	32.994	0	84.666	857730000	49	22.168	21.072	22.2185	23.3537	24.4139	24.6373	26.5423	26.3624	25.6596
0	0	0	0	16716000	13622000	35371000	39463000	26602000	0	39632000	0				+	+	+	Tb927.10.5310;Tb11.v5.0245			2.12705	2.90505	2.62128	4.08636	Tb927.10.5310:mRNA-p1;Tb11.v5.0245.1-p1	Tb927.10.5310:mRNA-p1;Tb11.v5.0245.1-p1	Tb927.10.5310:mRNA-p1 | transcript=Tb927.10.5310:mRNA | gene=Tb927.10.5310 | organism=Trypanosoma_brucei_brucei_TREU927 | gene_product=SNF1-related protein kinases, putative | transcript_product=SNF1-related protein kinases, putative | location=Tb927_10_v5	11	11	11	18	18	18	80.619	0	48.441	407470000	32	22.003	20.6414	20.0716	23.737	23.9947	23.6994	25.0761	25.234	24.665
0	0	0	16651000	27927000	15407000	21250000	32019000	21828000	0	0	0				+	+	+	Tb927.7.4980;Tb11.v5.0179			2.18682	3.46981	2.40438	3.82038	Tb927.7.4980:mRNA-p1;Tb11.v5.0179.1-p1	Tb927.7.4980:mRNA-p1;Tb11.v5.0179.1-p1	Tb927.7.4980:mRNA-p1 | transcript=Tb927.7.4980:mRNA | gene=Tb927.7.4980 | organism=Trypanosoma_brucei_brucei_TREU927 | gene_product=Present in the outer mitochondrial membrane proteome 35 | transcript_product=Present in the outer mitochondrial membrane pro	9	9	9	25.8	25.8	25.8	43.431	0	102.26	365590000	28	21.8706	19.7837	20.5376	23.9891	24.7352	23.8771	24.341	24.9324	24.3797
0	0	0	0	43074000	65585000	823520000	904600000	576540000	0	44912000	45802000					+	+	Tb927.7.2780			1.42758	3.96299	3.8711	8.92762	Tb927.7.2780:mRNA-p1	Tb927.7.2780:mRNA-p1	Tb927.7.2780:mRNA-p1 | transcript=Tb927.7.2780:mRNA | gene=Tb927.7.2780 | organism=Trypanosoma_brucei_brucei_TREU927 | gene_product=hypothetical protein, conserved | transcript_product=hypothetical protein, conserved | location=Tb927_07_v5.1:722307-722660(	9	9	9	68.4	68.4	68.4	12.723	0	323.31	7942700000	68	21.7314	19.8816	20.0768	22.2517	25.3603	25.9669	29.6172	29.7527	29.1028
0	22014000	3817600	40392000	76495000	98714000	3230700000	5837100000	3443700000	0	0	4247800					+	+	Tb927.9.10770			1.64667	3.02107	3.4521	8.92105	Tb927.9.10770:mRNA-p1	Tb927.9.10770:mRNA-p1	Tb927.9.10770:mRNA-p1 | transcript=Tb927.9.10770:mRNA | gene=Tb927.9.10770 | organism=Trypanosoma_brucei_brucei_TREU927 | gene_product=polyadenylate-binding protein 2 | transcript_product=polyadenylate-binding protein 2 | location=Tb927_09_v5.1:1700279-170	40	40	40	66.1	66.1	66.1	62.147	0	323.31	39162000000	242	22.6938	24.3919	21.8642	25.2676	26.1889	26.5568	31.5892	32.4426	31.6813
0	0	0	0	15914000	26485000	462360000	1063400000	789920000	0	0	0					+	+	Tb927.7.6820			1.17561	2.64615	3.57943	8.63052	Tb927.7.6820:mRNA-p1	Tb927.7.6820:mRNA-p1	Tb927.7.6820:mRNA-p1 | transcript=Tb927.7.6820:mRNA | gene=Tb927.7.6820 | organism=Trypanosoma_brucei_brucei_TREU927 | gene_product=hypothetical protein, conserved | transcript_product=hypothetical protein, conserved | location=Tb927_07_v5.1:1888189-188920	15	15	15	71.5	71.5	71.5	36.981	0	275.97	8753900000	113	21.2994	19.586	21.5506	21.792	23.9238	24.6587	28.7844	29.986	29.5571
0	0	0	0	0	0	329570000	543420000	458420000	0	0	0					+	+	Tb927.7.2670			0.204095	0.468573	3.68816	7.70111	Tb927.7.2670:mRNA-p1	Tb927.7.2670:mRNA-p1	Tb927.7.2670:mRNA-p1 | transcript=Tb927.7.2670:mRNA | gene=Tb927.7.2670 | organism=Trypanosoma_brucei_brucei_TREU927 | gene_product=zinc finger protein family member, putative | transcript_product=zinc finger protein family member, putative | location=Tb92	24	24	19	64.6	64.6	53.1	49.686	0	296.49	3868100000	88	21.4249	21.6658	19.8916	22.2473	20.0859	22.0549	28.296	29.0175	28.7721
0	0	0	0	0	7264900	152370000	695780000	504280000	0	0	0					+	+	Tb927.1.1420			0.320872	1.1146	2.33378	7.6099	Tb927.1.1420:mRNA-p1	Tb927.1.1420:mRNA-p1	Tb927.1.1420:mRNA-p1 | transcript=Tb927.1.1420:mRNA | gene=Tb927.1.1420 | organism=Trypanosoma_brucei_brucei_TREU927 | gene_product=conserved protein, unknown function | transcript_product=conserved protein, unknown function | location=Tb927_01_v5.1:360261	25	25	25	38.9	38.9	38.9	70.98	0	323.31	4429800000	100	22.9431	18.9577	20.7362	22.868	20.3203	22.7925	27.183	29.3741	28.9096
0	0	0	0	7058200	0	343920000	495630000	467270000	0	0	0					+	+	Tb927.10.14550			0.96559	1.1821	4.24368	7.5714	Tb927.10.14550:mRNA-p1;REV__Tb927.6.1430:mRNA-p1	Tb927.10.14550:mRNA-p1	Tb927.10.14550:mRNA-p1 | transcript=Tb927.10.14550:mRNA | gene=Tb927.10.14550 | organism=Trypanosoma_brucei_brucei_TREU927 | gene_product=ATP-dependent RNA helicase HEL67 | transcript_product=ATP-dependent RNA helicase HEL67 | location=Tb927_10_v5.1:356501	26	25	25	50.2	48.7	48.7	66.588	0	323.31	3938500000	84	21.8487	20.526	20.9529	22.6716	22.7509	21.4515	28.3575	28.8847	28.7997
0	0	0	0	102530000	72809000	380970000	528230000	381830000	0	78537000	76404000					+	+	Tb927.3.3940			1.38177	3.95765	3.84994	7.48705	Tb927.3.3940:mRNA-p1;Tb927.3.3960:mRNA-p1;Tb927.3.3930:mRNA-p1	Tb927.3.3940:mRNA-p1	Tb927.3.3940:mRNA-p1 | transcript=Tb927.3.3940:mRNA | gene=Tb927.3.3940 | organism=Trypanosoma_brucei_brucei_TREU927 | gene_product=RNA-binding protein, putative | transcript_product=RNA-binding protein, putative | location=Tb927_03_v5.1:1097682-1099463(+)	18	18	18	34.6	34.6	34.6	61.716	0	300.79	4469800000	91	21.9726	20.2487	21.3076	22.6728	26.6115	26.1176	28.5051	28.9766	28.5084
0	0	0	0	6323700	9454600	244250000	563980000	301370000	0	53752000	54216000					+	+	Tb927.10.15310			0.716917	1.87317	2.43324	7.48625	Tb927.10.15310:mRNA-p1;REV__Tb927.10.2600:mRNA-p1	Tb927.10.15310:mRNA-p1	Tb927.10.15310:mRNA-p1 | transcript=Tb927.10.15310:mRNA | gene=Tb927.10.15310 | organism=Trypanosoma_brucei_brucei_TREU927 | gene_product=hypothetical protein, conserved | transcript_product=hypothetical protein, conserved | location=Tb927_10_v5.1:3745784-	20	20	20	60.1	60.1	60.1	47.654	0	323.31	4012000000	97	22.5312	18.6053	21.5066	22.4977	22.5923	23.1726	27.8638	29.0711	28.167
0	0	0	0	15036000	0	227600000	287660000	188570000	0	18537000	0					+	+	Tb927.11.2300			1.08217	2.24345	3.43411	7.41579	Tb927.11.2300:mRNA-p1	Tb927.11.2300:mRNA-p1	Tb927.11.2300:mRNA-p1 | transcript=Tb927.11.2300:mRNA | gene=Tb927.11.2300 | organism=Trypanosoma_brucei_brucei_TREU927 | gene_product=eukaryotic peptide chain release factor subunit 1, putative | transcript_product=eukaryotic peptide chain release factor	24	24	24	52.4	52.4	52.4	50.976	0	222.82	2677600000	64	21.4235	19.2095	20.4718	22.6901	23.8419	21.3032	27.7619	28.0998	27.4905
0	0	0	0	0	12135000	408460000	732760000	469090000	0	10490000	0					+	+	Tb927.5.1490			0.127074	0.449603	4.25465	7.32111	Tb927.5.1490:mRNA-p1	Tb927.5.1490:mRNA-p1	Tb927.5.1490:mRNA-p1 | transcript=Tb927.5.1490:mRNA | gene=Tb927.5.1490 | organism=Trypanosoma_brucei_brucei_TREU927 | gene_product=Eukaryotic translation initiation factor 4 gamma 1 | transcript_product=Eukaryotic translation initiation factor 4 gamma 1 |	26	26	26	27.8	27.8	27.8	122.1	0	323.31	5988300000	84	21.7589	21.0316	22.1058	23.1359	19.5766	23.5327	28.6056	29.4488	28.8053
0	0	0	0	22513000	30812000	291790000	590350000	186670000	0	0	0					+	+	Tb927.11.6600			1.17605	2.52959	3.60583	7.07756	Tb927.11.6600:mRNA-p1	Tb927.11.6600:mRNA-p1	Tb927.11.6600:mRNA-p1 | transcript=Tb927.11.6600:mRNA | gene=Tb927.11.6600 | organism=Trypanosoma_brucei_brucei_TREU927 | gene_product=conserved protein, unknown function | transcript_product=conserved protein, unknown function | location=Tb927_11_v5.1:186	15	15	15	40.4	40.4	40.4	56.877	0	288.76	3929600000	58	20.868	20.8487	21.7838	21.7881	24.4243	24.877	28.1204	29.137	27.4759
0	0	0	0	4796500	12261000	354660000	211410000	212970000	0	0	0					+	+	Tb927.10.5250;Tb11.v5.0232			1.73201	1.91401	4.27305	7.0409	Tb927.10.5250:mRNA-p1;Tb11.v5.0232.1-p1	Tb927.10.5250:mRNA-p1;Tb11.v5.0232.1-p1	Tb927.10.5250:mRNA-p1 | transcript=Tb927.10.5250:mRNA | gene=Tb927.10.5250 | organism=Trypanosoma_brucei_brucei_TREU927 | gene_product=zinc finger protein family member, putative | transcript_product=zinc finger protein family member, putative | location=T	30	30	30	56.6	56.6	56.6	72.04	0	245.15	2312300000	86	21.3009	20.2985	21.0012	22.6016	22.1936	23.5476	28.4019	27.6555	27.6661
0	7887100	6283400	8930200	103050000	67769000	516420000	1582000000	740130000	0	0	0					+	+	Tb927.9.4080			1.12003	2.62242	3.82284	7.03679	Tb927.9.4080:mRNA-p1	Tb927.9.4080:mRNA-p1	Tb927.9.4080:mRNA-p1 | transcript=Tb927.9.4080:mRNA | gene=Tb927.9.4080 | organism=Trypanosoma_brucei_brucei_TREU927 | gene_product=Stumpy formation signalling pathway protein, putative | transcript_product=Stumpy formation signalling pathway protein, puta	45	45	45	45.5	45.5	45.5	142.13	0	323.31	8965700000	178	22.3617	22.9111	22.5831	23.0903	26.6188	26.0141	28.944	30.5591	29.4632
0	0	0	4405700	4850900	3118700	201450000	355660000	229500000	0	32596000	0					+	+	Tb927.6.4120			0.399955	1.00669	2.53458	6.97749	Tb927.6.4120:mRNA-p1	Tb927.6.4120:mRNA-p1	Tb927.6.4120:mRNA-p1 | transcript=Tb927.6.4120:mRNA | gene=Tb927.6.4120 | organism=Trypanosoma_brucei_brucei_TREU927 | gene_product=GTPase activating protein, putative | transcript_product=GTPase activating protein, putative | location=Tb927_06_v5.1:119043	14	14	14	45.3	45.3	45.3	44.924	0	318.78	2637700000	61	22.9151	19.3433	20.5748	22.0709	22.2098	21.5725	27.5858	28.4059	27.7739
0	0	0	0	9223800	0	203720000	239110000	266750000	0	7600600	0					+	+	Tb927.7.2660			1.10992	1.36973	4.98123	6.91868	Tb927.7.2660:mRNA-p1	Tb927.7.2660:mRNA-p1	Tb927.7.2660:mRNA-p1 | transcript=Tb927.7.2660:mRNA | gene=Tb927.7.2660 | organism=Trypanosoma_brucei_brucei_TREU927 | gene_product=zinc finger protein family member, putative | transcript_product=zinc finger protein family member, putative | location=Tb92	16	11	11	52.8	39.8	39.8	43.757	0	150.56	2042400000	44	21.1103	20.4398	21.1199	22.3514	23.1369	21.2908	27.602	27.8331	27.9909
0	0	0	0	0	0	243580000	292920000	340790000	0	7602000	0					+	+	Tb927.10.14930			0.305609	-0.748483	3.96457	6.40977	Tb927.10.14930:mRNA-p1	Tb927.10.14930:mRNA-p1	Tb927.10.14930:mRNA-p1 | transcript=Tb927.10.14930:mRNA | gene=Tb927.10.14930 | organism=Trypanosoma_brucei_brucei_TREU927 | gene_product=Zinc finger CCCH domain-containing protein 39 | transcript_product=Zinc finger CCCH domain-containing protein 39 | loc	14	14	14	60.4	60.4	60.4	31.519	0	224.16	2348600000	48	22.4419	21.575	21.0839	22.7156	19.6471	20.4926	27.8598	28.1259	28.3443
0	0	0	0	48120000	39729000	153100000	206950000	191260000	0	26467000	0					+	+	Tb927.10.9910			1.50403	3.4593	3.16364	6.35291	Tb927.10.9910:mRNA-p1	Tb927.10.9910:mRNA-p1	Tb927.10.9910:mRNA-p1 | transcript=Tb927.10.9910:mRNA | gene=Tb927.10.9910 | organism=Trypanosoma_brucei_brucei_TREU927 | gene_product=PSP1 C-terminal conserved region, putative | transcript_product=PSP1 C-terminal conserved region, putative | location=Tb9	19	19	19	47.9	47.9	47.9	48.986	0	97.233	1796300000	52	21.9539	19.8018	21.5111	22.8809	25.5201	25.2437	27.1899	27.6247	27.511
0	0	0	0	0	0	173110000	233790000	170060000	0	0	0					+	+	Tb927.4.410			0.504749	0.685154	4.54577	6.33638	Tb927.4.410:mRNA-p1	Tb927.4.410:mRNA-p1	Tb927.4.410:mRNA-p1 | transcript=Tb927.4.410:mRNA | gene=Tb927.4.410 | organism=Trypanosoma_brucei_brucei_TREU927 | gene_product=CAF 40 | transcript_product=CAF 40 | location=Tb927_04_v5.1:117385-118335(-) | protein_length=316 | sequence_SO=chromosome | SO	13	13	13	49.1	49.1	49.1	35.32	0	69.945	1904600000	43	21.6769	20.9612	20.862	22.5565	20.8012	22.1979	27.3671	27.8006	27.3415
0	0	0	0	20504000	90197000	81487000	98687000	429730000	0	118740000	106820000					+	+	Tb927.6.640			1.20526	3.39403	2.74861	6.31081	Tb927.6.640:mRNA-p1	Tb927.6.640:mRNA-p1	Tb927.6.640:mRNA-p1 | transcript=Tb927.6.640:mRNA | gene=Tb927.6.640 | organism=Trypanosoma_brucei_brucei_TREU927 | gene_product=ApaH-like phosphatase ALPH1 | transcript_product=ApaH-like phosphatase ALPH1 | location=Tb927_06_v5.1:267496-269700(-) | protei	21	21	21	35.8	35.8	35.8	79.106	0	156.95	1397900000	63	21.6184	20.3023	20.6621	22.049	24.2894	26.4266	26.2801	26.5564	28.6789
0	0	0	0	0	0	89809000	88884000	105390000	0	69949000	58396000					+	+	Tb927.6.3870		RNA-binding protein, putative	0.569706	1.49203	3.49132	6.15437	Tb927.6.3870:mRNA-p1	Tb927.6.3870:mRNA-p1	Tb927.6.3870:mRNA-p1 | transcript=Tb927.6.3870:mRNA | gene=Tb927.6.3870 | organism=Trypanosoma_brucei_brucei_TREU927 | gene_product=RNA-binding protein, putative | transcript_product=RNA-binding protein, putative | location=Tb927_06_v5.1:1144969-1145613(-)	8	8	8	31.8	31.8	31.8	22.904	0	49.921	925580000	29	21.33	20.1533	19.5306	23.8765	20.5034	21.11	26.4204	26.4054	26.6512
0	0	0	0	0	0	172750000	181450000	184200000	0	0	0					+	+	Tb927.3.3370			0.220284	0.465396	4.2098	6.11368	Tb927.3.3370:mRNA-p1	Tb927.3.3370:mRNA-p1	Tb927.3.3370:mRNA-p1 | transcript=Tb927.3.3370:mRNA | gene=Tb927.3.3370 | organism=Trypanosoma_brucei_brucei_TREU927 | gene_product=hypothetical protein, conserved | transcript_product=hypothetical protein, conserved | location=Tb927_03_v5.1:862437-863609(	15	15	15	37.2	37.2	37.2	44.043	0	60.344	1488200000	41	21.9239	20.7238	21.2671	23.0936	21.7088	20.5086	27.3641	27.435	27.4567
0	0	0	0	26495000	15294000	190000000	223020000	127920000	0	26756000	26036000					+	+	Tb927.3.5420			1.30878	2.19354	4.83209	6.06915	Tb927.3.5420:mRNA-p1;Tb927.9.1880:mRNA-p1	Tb927.3.5420:mRNA-p1	Tb927.3.5420:mRNA-p1 | transcript=Tb927.3.5420:mRNA | gene=Tb927.3.5420 | organism=Trypanosoma_brucei_brucei_TREU927 | gene_product=protein transport protein Sec24 | transcript_product=protein transport protein Sec24 | location=Tb927_03_v5.1:1515728-151843	27	27	27	37.9	37.9	37.9	100.87	0	222.59	1985700000	72	21.293	21.2765	21.3878	22.0122	24.6592	23.8665	27.5014	27.7326	26.9307
0	0	0	0	75886000	69787000	110440000	200220000	117040000	0	93106000	66689000					+	+	Tb927.8.3820			0.950292	3.48681	3.43416	6.05401	Tb927.8.3820:mRNA-p1	Tb927.8.3820:mRNA-p1	Tb927.8.3820:mRNA-p1 | transcript=Tb927.8.3820:mRNA | gene=Tb927.8.3820 | organism=Trypanosoma_brucei_brucei_TREU927 | gene_product=Stress granule protein | transcript_product=Stress granule protein | location=Tb927_08_v5.1:1137477-1138496(-) | protein_len	7	7	7	58.1	58.1	58.1	34.81	0	264.83	1639000000	47	21.0675	20.1254	21.7432	21.1628	26.1773	26.0565	26.7187	27.577	26.8024
0	0	0	0	20630000	0	144030000	214690000	160130000	0	0	0					+	+	Tb927.4.400			0.413427	1.28832	3.52869	6.03716	Tb927.4.400:mRNA-p1	Tb927.4.400:mRNA-p1	Tb927.4.400:mRNA-p1 | transcript=Tb927.4.400:mRNA | gene=Tb927.4.400 | organism=Trypanosoma_brucei_brucei_TREU927 | gene_product=Double RNA binding domain protein 7 | transcript_product=Double RNA binding domain protein 7 | location=Tb927_04_v5.1:115494-11	9	9	9	34.9	34.9	34.9	42.495	0	151.43	1644200000	36	22.1564	21.2793	20.4869	23.2929	24.2982	20.1965	27.1018	27.6777	27.2547
0	0	0	0	48721000	40867000	102790000	98994000	88482000	0	79318000	71531000					+	+	Tb927.8.6430			1.29134	3.79194	2.44988	5.89312	Tb927.8.6430:mRNA-p1	Tb927.8.6430:mRNA-p1	Tb927.8.6430:mRNA-p1 | transcript=Tb927.8.6430:mRNA | gene=Tb927.8.6430 | organism=Trypanosoma_brucei_brucei_TREU927 | gene_product=hypothetical protein, conserved | transcript_product=hypothetical protein, conserved | location=Tb927_08_v5.1:1862445-186276	6	6	6	58.1	58.1	58.1	11.709	0	61.163	955510000	29	22.4167	19.1445	20.3343	22.4488	25.538	25.2844	26.6151	26.5608	26.3989
0	0	0	0	0	0	82530000	206210000	110350000	0	0	0					+	+	Tb927.11.6720			0.0331873	-0.0710303	3.19689	5.80689	Tb927.11.6720:mRNA-p1	Tb927.11.6720:mRNA-p1	Tb927.11.6720:mRNA-p1 | transcript=Tb927.11.6720:mRNA | gene=Tb927.11.6720 | organism=Trypanosoma_brucei_brucei_TREU927 | gene_product=mRNA cap guanine-N7 methyltransferase, putative | transcript_product=mRNA cap guanine-N7 methyltransferase, putative | lo	34	34	34	42.7	42.7	42.7	117.56	0	214.22	1593400000	62	21.6448	20.172	21.398	21.8381	21.2286	19.935	26.2984	27.6195	26.7175
0	0	0	0	41991000	42501000	67459000	144420000	102590000	0	0	21342000					+	+	Tb927.5.800;Tb927.5.790			1.10147	3.19567	3.9469	5.78561	Tb927.5.800:mRNA-p1;Tb927.5.790:mRNA-p1	Tb927.5.800:mRNA-p1;Tb927.5.790:mRNA-p1	Tb927.5.800:mRNA-p1 | transcript=Tb927.5.800:mRNA | gene=Tb927.5.800 | organism=Trypanosoma_brucei_brucei_TREU927 | gene_product=casein kinase I, isoform 2 | transcript_product=casein kinase I, isoform 2 | location=Tb927_05_v5.1:329485-330483(+) | protein_	18	18	18	47.6	47.6	47.6	38.374	0	94.998	1329300000	59	20.891	20.3756	21.1021	21.2911	25.3236	25.341	26.0075	27.1057	26.6123
0	0	0	0	0	0	138540000	112030000	98380000	0	0	0					+	+	Tb927.11.3440			1.15843	1.84573	3.97759	5.77739	Tb927.11.3440:mRNA-p1	Tb927.11.3440:mRNA-p1	Tb927.11.3440:mRNA-p1 | transcript=Tb927.11.3440:mRNA | gene=Tb927.11.3440 | organism=Trypanosoma_brucei_brucei_TREU927 | gene_product=hypothetical protein, conserved | transcript_product=hypothetical protein, conserved | location=Tb927_11_v5.1:1016595-101	15	15	15	48.3	48.3	48.3	58.165	0	251.69	1140500000	38	21.4096	20.3093	21.2858	24.1685	22.0784	22.2951	27.0457	26.7393	26.5519
0	0	0	0	6203300	0	105920000	120890000	95477000	0	11237000	13592000					+	+	Tb927.8.1510			0.162574	0.491208	2.46069	5.76173	Tb927.8.1510:mRNA-p1	Tb927.8.1510:mRNA-p1	Tb927.8.1510:mRNA-p1 | transcript=Tb927.8.1510:mRNA | gene=Tb927.8.1510 | organism=Trypanosoma_brucei_brucei_TREU927 | gene_product=ATP-dependent RNA helicase DBP2B, putative | transcript_product=ATP-dependent RNA helicase DBP2B, putative | location=Tb927_	20	20	20	44.3	44.3	44.3	62.439	0	120.01	1005400000	52	22.7016	19.6104	20.419	21.3558	22.5646	20.2842	26.6584	26.8491	26.5086
0	0	0	0	0	0	151290000	134370000	114010000	0	8650200	0					+	+	Tb927.11.4180			0.0356517	-0.094717	3.94145	5.63377	Tb927.11.4180:mRNA-p1	Tb927.11.4180:mRNA-p1	Tb927.11.4180:mRNA-p1 | transcript=Tb927.11.4180:mRNA | gene=Tb927.11.4180 | organism=Trypanosoma_brucei_brucei_TREU927 | gene_product=PSP1 C-terminal conserved region, putative | transcript_product=PSP1 C-terminal conserved region, putative | location=Tb9	18	18	18	51.7	51.7	51.7	55.629	0	285.96	1320700000	44	21.7697	20.6388	21.6292	22.9027	20.4035	20.4473	27.1727	27.0016	26.7646
0	0	0	0	85538000	89685000	56131000	88586000	83200000	0	287870000	298000000					+	+	Tb927.2.2650			1.40781	4.48746	2.86301	5.57804	Tb927.2.2650:mRNA-p1;Tb11.v5.0614.1-p1	Tb927.2.2650:mRNA-p1	Tb927.2.2650:mRNA-p1 | transcript=Tb927.2.2650:mRNA | gene=Tb927.2.2650 | organism=Trypanosoma_brucei_brucei_TREU927 | gene_product=hypothetical protein, conserved | transcript_product=hypothetical protein, conserved | location=Tb927_02_v5.1:519905-530194(	54	54	54	22.5	22.5	22.5	367.69	0	268.43	1095300000	124	21.9181	19.8689	19.9318	22.4128	26.3501	26.4184	25.7423	26.4006	26.3101
0	0	0	0	0	0	116820000	136910000	61581000	0	0	0					+	+	Tb927.11.14100			0.107198	0.342129	2.47784	5.53296	Tb927.11.14100:mRNA-p1	Tb927.11.14100:mRNA-p1	Tb927.11.14100:mRNA-p1 | transcript=Tb927.11.14100:mRNA | gene=Tb927.11.14100 | organism=Trypanosoma_brucei_brucei_TREU927 | gene_product=Double RNA-binding domain containing protein 4 | transcript_product=Double RNA-binding domain containing protein 4 | l	15	15	15	43.6	43.6	43.6	54.707	0	179.49	1078900000	38	22.4222	19.6132	21.07	22.7883	19.9542	21.3893	26.7997	27.0287	25.876
0	0	0	0	0	0	167020000	197830000	175940000	0	10606000	0					+	+	Tb927.7.4900;Tb11.v5.0171			0.0651714	0.13634	3.19557	5.48646	Tb927.7.4900:mRNA-p1;Tb11.v5.0171.1-p1	Tb927.7.4900:mRNA-p1;Tb11.v5.0171.1-p1	Tb927.7.4900:mRNA-p1 | transcript=Tb927.7.4900:mRNA | gene=Tb927.7.4900 | organism=Trypanosoma_brucei_brucei_TREU927 | gene_product=5-3 exoribonuclease A | transcript_product=5-3 exoribonuclease A | location=Tb927_07_v5.1:1288490-1292746(-) | protein_l	40	40	40	37.3	37.3	37.3	158.67	0	179.82	1705700000	84	22.9787	21.0506	21.777	22.9978	21.6378	21.5796	27.3154	27.5597	27.3905
0	0	0	0	0	13377000	47660000	135240000	54608000	0	10739000	0					+	+	Tb927.10.14700			0.714453	1.83943	2.41204	5.3558	Tb927.10.14700:mRNA-p1	Tb927.10.14700:mRNA-p1	Tb927.10.14700:mRNA-p1 | transcript=Tb927.10.14700:mRNA | gene=Tb927.10.14700 | organism=Trypanosoma_brucei_brucei_TREU927 | gene_product=hypothetical protein, conserved | transcript_product=hypothetical protein, conserved | location=Tb927_10_v5.1:3590736-	11	11	11	40.6	40.6	40.6	37.7	0	79.52	917160000	32	21.5368	19.2058	21.4098	23.2236	20.7739	23.6733	25.5063	27.0109	25.7026
0	0	0	0	13316000	11159000	79572000	271040000	190640000	0	27754000	0					+	+	Tb927.8.910			0.353309	0.828221	2.66598	5.34581	Tb927.8.910:mRNA-p1	Tb927.8.910:mRNA-p1	Tb927.8.910:mRNA-p1 | transcript=Tb927.8.910:mRNA | gene=Tb927.8.910 | organism=Trypanosoma_brucei_brucei_TREU927 | gene_product=hypothetical protein, conserved | transcript_product=hypothetical protein, conserved | location=Tb927_08_v5.1:283743-285140(-)	7	7	7	27.7	27.7	27.7	50.195	0	323.31	1761100000	39	22.5428	20.8148	22.3709	21.1348	23.6667	23.4117	26.2458	28.0139	27.5063
0	0	0	0	0	0	34246000	51326000	36686000	0	0	0					+	+	Tb927.7.1100			1.10728	1.52809	3.40496	5.29611	Tb927.7.1100:mRNA-p1	Tb927.7.1100:mRNA-p1	Tb927.7.1100:mRNA-p1 | transcript=Tb927.7.1100:mRNA | gene=Tb927.7.1100 | organism=Trypanosoma_brucei_brucei_TREU927 | gene_product=hypothetical protein, conserved | transcript_product=hypothetical protein, conserved | location=Tb927_07_v5.1:285391-287604(	17	17	17	35.4	35.4	35.4	82.315	0	182.8	377960000	33	20.4047	19.0645	20.4139	21.8835	20.5544	22.0294	25.0294	25.6132	25.1287
0	0	0	0	10718000	12943000	46725000	80988000	42337000	0	0	0					+	+	Tb927.10.10850			1.53623	2.66388	2.68078	5.27555	Tb927.10.10850:mRNA-p1	Tb927.10.10850:mRNA-p1	Tb927.10.10850:mRNA-p1 | transcript=Tb927.10.10850:mRNA | gene=Tb927.10.10850 | organism=Trypanosoma_brucei_brucei_TREU927 | gene_product=Protein argonaute-1 | transcript_product=Protein argonaute-1 | location=Tb927_10_v5.1:2635529-2638240(-) | protein_len	25	25	25	33.6	33.6	33.6	99.184	0	92.156	645440000	60	21.595	19.2245	20.4382	22.2701	23.3535	23.6257	25.4777	26.2712	25.3354
0	0	0	0	17424000	0	73741000	82922000	75002000	0	26632000	21546000					+	+	Tb927.11.670;Tb11.0890			0.48451	1.48448	2.31091	5.22181	Tb927.11.670:mRNA-p1;Tb11.0890:mRNA-p1;REV__Tb927.10.12640:mRNA-p1;Tb927.8.3590:mRNA-p1	Tb927.11.670:mRNA-p1;Tb11.0890:mRNA-p1	Tb927.11.670:mRNA-p1 | transcript=Tb927.11.670:mRNA | gene=Tb927.11.670 | organism=Trypanosoma_brucei_brucei_TREU927 | gene_product=epsinR | transcript_product=epsinR | location=Tb927_11_v5.1:163880-165397(-) | protein_length=505 | sequence_SO=chromosome |	15	15	15	34.5	34.5	34.5	55.266	0	200.91	779590000	36	22.4859	19.2945	21.1559	22.594	24.0546	20.7411	26.136	26.3053	26.1604
0	0	0	22484000	29042000	17459000	86730000	126740000	81398000	0	23690000	31377000					+	+	Tb927.5.1580			1.59602	3.12156	2.36737	5.21967	Tb927.5.1580:mRNA-p1	Tb927.5.1580:mRNA-p1	Tb927.5.1580:mRNA-p1 | transcript=Tb927.5.1580:mRNA | gene=Tb927.5.1580 | organism=Trypanosoma_brucei_brucei_TREU927 | gene_product=zinc finger CCCH domain containing protein 13 | transcript_product=zinc finger CCCH domain containing protein 13 | location=	14	14	14	29.3	29.3	29.3	60.305	0	323.31	1082700000	60	22.4157	19.584	21.9071	24.4224	24.7916	24.0575	26.37	26.9173	26.2785
0	0	0	0	41930000	27268000	66119000	103920000	84554000	0	53320000	89786000					+	+	Tb927.11.4420			1.60165	3.26429	2.6286	5.1315	Tb927.11.4420:mRNA-p1	Tb927.11.4420:mRNA-p1	Tb927.11.4420:mRNA-p1 | transcript=Tb927.11.4420:mRNA | gene=Tb927.11.4420 | organism=Trypanosoma_brucei_brucei_TREU927 | gene_product=hypothetical protein, conserved | transcript_product=hypothetical protein, conserved | location=Tb927_11_v5.1:1280598-128	17	17	17	38.9	38.9	38.9	59.291	0	157.02	1049400000	47	22.3839	19.8857	21.2787	23.319	25.3215	24.7007	25.9786	26.6309	26.3334
0	0	0	0	0	0	94953000	118210000	103910000	0	3466400	0					+	+	Tb927.8.710			0.0728642	0.196426	2.70387	5.11839	Tb927.8.710:mRNA-p1	Tb927.8.710:mRNA-p1	Tb927.8.710:mRNA-p1 | transcript=Tb927.8.710:mRNA | gene=Tb927.8.710 | organism=Trypanosoma_brucei_brucei_TREU927 | gene_product=RNA-binding protein, putative | transcript_product=RNA-binding protein, putative | location=Tb927_08_v5.1:196484-200617(-) | pr	37	37	37	36.2	36.2	36.2	149.48	0	323.31	1070400000	74	22.9361	20.7175	20.9394	22.4692	20.4762	22.237	26.5007	26.8168	26.6308
0	0	0	0	0	0	75725000	66506000	67175000	0	43932000	0					+	+	Tb927.11.5900			0.245713	0.453022	3.04048	5.08614	Tb927.11.5900:mRNA-p1	Tb927.11.5900:mRNA-p1	Tb927.11.5900:mRNA-p1 | transcript=Tb927.11.5900:mRNA | gene=Tb927.11.5900 | organism=Trypanosoma_brucei_brucei_TREU927 | gene_product=hypothetical protein, conserved | transcript_product=hypothetical protein, conserved | location=Tb927_11_v5.1:1672175-167	12	12	12	46.7	46.7	46.7	35.009	0	111.47	618840000	31	21.0883	19.9204	21.8956	22.1545	20.6026	21.5062	26.1743	25.987	26.0014
0	0	0	0	23422000	33840000	62701000	89638000	53284000	0	104610000	130170000		C			+	+	Tb927.11.7520			0.834981	2.5596	2.66537	5.04607	Tb927.11.7520:mRNA-p1	Tb927.11.7520:mRNA-p1	Tb927.11.7520:mRNA-p1 | transcript=Tb927.11.7520:mRNA | gene=Tb927.11.7520 | organism=Trypanosoma_brucei_brucei_TREU927 | gene_product=hypothetical protein, conserved | transcript_product=hypothetical protein, conserved | location=Tb927_11_v5.1:2129059-213	13	13	13	41.2	41.2	41.2	40.557	0	80.952	806440000	36	21.3916	19.6091	21.8479	21.0338	24.4814	25.0122	25.902	26.4176	25.6672
0	0	0	0	4484800	0	72263000	94787000	59622000	0	38287000	31472000					+	+	Tb927.10.10050			0.185972	0.398933	2.60298	5.04373	Tb927.10.10050:mRNA-p1	Tb927.10.10050:mRNA-p1	Tb927.10.10050:mRNA-p1 | transcript=Tb927.10.10050:mRNA | gene=Tb927.10.10050 | organism=Trypanosoma_brucei_brucei_TREU927 | gene_product=hypothetical protein, conserved | transcript_product=hypothetical protein, conserved | location=Tb927_10_v5.1:2475035-	11	11	11	10.9	10.9	10.9	132.74	0	274.04	769100000	29	22.3468	19.8519	21.1043	21.6365	22.0966	20.7668	26.1068	26.4982	25.8293
0	0	0	0	0	0	66814000	77232000	49019000	0	56383000	0					+	+	Tb927.11.9060			0.258594	0.676498	2.56337	5.0254	Tb927.11.9060:mRNA-p1	Tb927.11.9060:mRNA-p1	Tb927.11.9060:mRNA-p1 | transcript=Tb927.11.9060:mRNA | gene=Tb927.11.9060 | organism=Trypanosoma_brucei_brucei_TREU927 | gene_product=DnaJ domain containing protein, putative | transcript_product=DnaJ domain containing protein, putative | location=Tb927_1	7	7	7	31.8	31.8	31.8	40.417	0	112.61	615830000	22	22.2899	19.7936	20.5835	22.8812	20.336	21.4793	25.9936	26.2027	25.5468
0	0	0	0	0	0	51898000	89874000	36582000	0	0	0					+	+	Tb927.5.760			0.0727069	0.201642	2.57143	5.00723	Tb927.5.760:mRNA-p1	Tb927.5.760:mRNA-p1	Tb927.5.760:mRNA-p1 | transcript=Tb927.5.760:mRNA | gene=Tb927.5.760 | organism=Trypanosoma_brucei_brucei_TREU927 | gene_product=Cell cycle sequence binding phosphoprotein, putative | transcript_product=Cell cycle sequence binding phosphoprotein, putative	14	14	14	39.1	39.1	39.1	79.048	0	252.26	679230000	25	21.569	19.4322	21.1523	22.1559	19.6634	20.9392	25.6292	26.4214	25.1246
0	0	0	0	0	0	77928000	72459000	72616000	0	0	0					+	+	Tb927.9.14120			0.134281	-0.286636	3.85908	4.9668	Tb927.9.14120:mRNA-p1	Tb927.9.14120:mRNA-p1	Tb927.9.14120:mRNA-p1 | transcript=Tb927.9.14120:mRNA | gene=Tb927.9.14120 | organism=Trypanosoma_brucei_brucei_TREU927 | gene_product=NLI interacting factor-like phosphatase, putative | transcript_product=NLI interacting factor-like phosphatase, putative	19	19	19	43.1	43.1	43.1	59.066	0	159.39	648960000	30	20.8858	20.7859	21.8679	21.9649	19.5588	21.1561	26.2156	26.1107	26.1138
0	0	0	0	0	17151000	46164000	103120000	65585000	0	0	0					+	+	Tb927.9.14220			0.293563	0.847526	2.85149	4.90223	Tb927.9.14220:mRNA-p1	Tb927.9.14220:mRNA-p1	Tb927.9.14220:mRNA-p1 | transcript=Tb927.9.14220:mRNA | gene=Tb927.9.14220 | organism=Trypanosoma_brucei_brucei_TREU927 | gene_product=metacaspase 5, putative | transcript_product=metacaspase 5, putative | location=Tb927_09_v5.1:2225670-2227172(-) | protei	11	11	11	20.8	20.8	20.8	55.442	0	57.07	718520000	29	21.3501	20.1099	21.8802	21.1692	20.6818	24.0318	25.4603	26.6197	25.9669
0	0	0	0	0	0	15974000	66983000	62786000	0	21449000	21594000					+	+	Tb927.5.2130			0.365719	0.945155	2.28458	4.85064	Tb927.5.2130:mRNA-p1	Tb927.5.2130:mRNA-p1	Tb927.5.2130:mRNA-p1 | transcript=Tb927.5.2130:mRNA | gene=Tb927.5.2130 | organism=Trypanosoma_brucei_brucei_TREU927 | gene_product=Lariat debranching enzyme, C-terminal domain containing protein, putative | transcript_product=Lariat debranching enzyme, C-	13	13	13	39.5	39.5	39.5	56.954	0	108.61	459410000	30	21.3453	19.4164	20.5168	23.2113	20.3018	20.601	23.9292	25.9973	25.9039
0	0	0	0	15295000	19026000	47466000	52082000	37400000	0	17086000	0					+	+	Tb927.8.6390			1.60439	2.71749	4.03208	4.84552	Tb927.8.6390:mRNA-p1	Tb927.8.6390:mRNA-p1	Tb927.8.6390:mRNA-p1 | transcript=Tb927.8.6390:mRNA | gene=Tb927.8.6390 | organism=Trypanosoma_brucei_brucei_TREU927 | gene_product=lysophospholipase, putative | transcript_product=lysophospholipase, putative | location=Tb927_08_v5.1:1855921-1856763(+) | p	11	11	11	56.4	56.4	56.4	30.092	0	71.51	551560000	31	20.525	20.1486	21.0811	21.8591	23.8666	24.1815	25.5004	25.6343	25.1565
0	0	0	0	19384000	26332000	35996000	39807000	62437000	0	104120000	79313000					+	+	Tb927.7.5770			1.03459	2.61837	2.82196	4.64976	Tb927.7.5770:mRNA-p1	Tb927.7.5770:mRNA-p1	Tb927.7.5770:mRNA-p1 | transcript=Tb927.7.5770:mRNA | gene=Tb927.7.5770 | organism=Trypanosoma_brucei_brucei_TREU927 | gene_product=Nuclear Dbf2-related kinase | transcript_product=Nuclear Dbf2-related kinase | location=Tb927_07_v5.1:1556268-1557662(+) | p	9	9	9	19.8	19.8	19.8	53.01	0	46.766	430530000	24	21.6041	19.7307	20.9597	21.2909	24.2084	24.6503	25.1013	25.2465	25.8959
0	24087000	17013000	26915000	116190000	84355000	217790000	607410000	268970000	52174000	54557000	33261000					+	+	Tb927.11.5850			1.19351	2.27116	2.41333	4.62967	Tb927.11.5850:mRNA-p1	Tb927.11.5850:mRNA-p1	Tb927.11.5850:mRNA-p1 | transcript=Tb927.11.5850:mRNA | gene=Tb927.11.5850 | organism=Trypanosoma_brucei_brucei_TREU927 | gene_product=RNA-binding protein 38, putative | transcript_product=RNA-binding protein 38, putative | location=Tb927_11_v5.1:1657002-1	24	24	24	58.8	58.8	58.8	51.629	0	305.47	4559400000	92	22.4484	24.5218	24.0201	24.6819	26.7919	26.33	27.6984	29.1781	28.0029
0	0	0	34385000	0	43335000	47848000	42389000	47835000	56255000	48350000	204900000		C			+	+	Tb927.8.1750			0.745666	2.74323	3.09067	4.60385	Tb927.8.1750:mRNA-p1	Tb927.8.1750:mRNA-p1	Tb927.8.1750:mRNA-p1 | transcript=Tb927.8.1750:mRNA | gene=Tb927.8.1750 | organism=Trypanosoma_brucei_brucei_TREU927 | gene_product=Fe-S cluster assembly protein DRE2 | transcript_product=Fe-S cluster assembly protein DRE2 | location=Tb927_08_v5.1:576442-5	4	4	4	38.7	38.7	38.7	13.129	0	85.572	550340000	18	21.7203	19.9777	20.8512	25.0353	20.3745	25.369	25.512	25.3372	25.5116
0	0	0	0	0	0	33911000	85485000	73318000	0	0	5333600					+	+	Tb927.10.10870			0.0591473	0.19945	2.67357	4.52775	Tb927.10.10870:mRNA-p1	Tb927.10.10870:mRNA-p1	Tb927.10.10870:mRNA-p1 | transcript=Tb927.10.10870:mRNA | gene=Tb927.10.10870 | organism=Trypanosoma_brucei_brucei_TREU927 | gene_product=CMGC family protein kinase, putative | transcript_product=CMGC family protein kinase, putative | location=Tb927_10_v5.	18	18	18	31.9	31.9	31.9	64.471	0	46.475	611200000	30	21.9041	20.3308	21.674	22.1771	19.4251	22.905	25.0152	26.3492	26.1277
0	0	0	0	17767000	28574000	54629000	43005000	69146000	29299000	216580000	143160000		C			+	+	Tb927.8.4190			1.61634	2.61958	3.08393	4.45098	Tb927.8.4190:mRNA-p1	Tb927.8.4190:mRNA-p1	Tb927.8.4190:mRNA-p1 | transcript=Tb927.8.4190:mRNA | gene=Tb927.8.4190 | organism=Trypanosoma_brucei_brucei_TREU927 | gene_product=hypothetical protein, conserved | transcript_product=hypothetical protein, conserved | location=Tb927_08_v5.1:1234854-123554	6	6	6	24.7	24.7	24.7	26.02	0	97.52	434750000	18	22.1451	20.7186	20.8876	22.7592	24.0827	24.7682	25.7032	25.358	26.0431
0	0	0	0	21743000	22993000	40121000	75680000	53917000	0	43576000	0					+	+	Tb927.10.1210;Tb11.v5.0486			1.23256	2.42228	2.67407	4.43878	Tb927.10.1210:mRNA-p1;Tb11.v5.0486.1-p1	Tb927.10.1210:mRNA-p1;Tb11.v5.0486.1-p1	Tb927.10.1210:mRNA-p1 | transcript=Tb927.10.1210:mRNA | gene=Tb927.10.1210 | organism=Trypanosoma_brucei_brucei_TREU927 | gene_product=katanin, putative | transcript_product=katanin, putative | location=Tb927_10_v5.1:324529-326571(-) | protein_length=680 |	19	19	19	31.8	31.8	31.8	75.358	0	145.66	679030000	39	22.3233	20.3683	21.1075	22.2373	24.374	24.4547	25.2579	26.1734	25.6842
0	0	0	0	30046000	35480000	42995000	39634000	43017000	0	0	0					+	+	Tb927.3.3290;Tb11.v5.0474			1.31749	3.12466	2.65019	4.39475	Tb927.3.3290:mRNA-p1;Tb11.v5.0474.1-p1	Tb927.3.3290:mRNA-p1;Tb11.v5.0474.1-p1	Tb927.3.3290:mRNA-p1 | transcript=Tb927.3.3290:mRNA | gene=Tb927.3.3290 | organism=Trypanosoma_brucei_brucei_TREU927 | gene_product=protein kinase, putative | transcript_product=protein kinase, putative | location=Tb927_03_v5.1:845530-846948(-) | protein_l	13	13	13	29.9	29.9	29.9	52.418	0	52.165	505490000	39	22.1713	20.1448	20.456	22.2249	24.8407	25.0805	25.3577	25.2402	25.3584
0	0	0	0	10451000	14290000	50140000	92261000	65658000	0	0	0					+	+	Tb927.9.3460			1.23702	1.49158	3.33334	4.39132	Tb927.9.3460:mRNA-p1	Tb927.9.3460:mRNA-p1	Tb927.9.3460:mRNA-p1 | transcript=Tb927.9.3460:mRNA | gene=Tb927.9.3460 | organism=Trypanosoma_brucei_brucei_TREU927 | gene_product=zinc finger protein family member, putative | transcript_product=zinc finger protein family member, putative | location=Tb92	19	19	19	27.5	27.5	27.5	87.94	0	71.465	676950000	45	21.8491	22.028	20.956	22.2223	23.3171	23.7685	25.5795	26.4592	25.9685
0	0	0	0	8010800	0	29846000	38208000	26437000	0	81221000	87710000					+	+	Tb927.6.5030			0.838814	1.46525	2.8864	4.37943	Tb927.6.5030:mRNA-p1	Tb927.6.5030:mRNA-p1	Tb927.6.5030:mRNA-p1 | transcript=Tb927.6.5030:mRNA | gene=Tb927.6.5030 | organism=Trypanosoma_brucei_brucei_TREU927 | gene_product=Component of motile flagella protein 46 | transcript_product=Component of motile flagella protein 46 | location=Tb927_06_v5.	13	13	13	27.7	27.7	27.7	64.845	0	62.432	329380000	32	21.2496	19.5039	20.7826	22.1837	22.9335	20.8147	24.831	25.1874	24.6561
0	0	0	0	15299000	31934000	49895000	45947000	51294000	0	0	0					+	+	Tb927.11.1750			0.939669	2.2562	3.02392	4.36353	Tb927.11.1750:mRNA-p1	Tb927.11.1750:mRNA-p1	Tb927.11.1750:mRNA-p1 | transcript=Tb927.11.1750:mRNA | gene=Tb927.11.1750 | organism=Trypanosoma_brucei_brucei_TREU927 | gene_product=hypothetical protein, conserved | transcript_product=hypothetical protein, conserved | location=Tb927_11_v5.1:529782-5307	9	9	9	32.1	32.1	32.1	34.911	0	48.197	505360000	30	21.6798	20.188	21.6798	21.5206	23.8669	24.9286	25.5724	25.4535	25.6123
0	0	0	0	12436000	0	33287000	23281000	29519000	0	0	27860000					+	+	Tb927.10.460			1.22439	2.23815	2.96921	4.27011	Tb927.10.460:mRNA-p1	Tb927.10.460:mRNA-p1	Tb927.10.460:mRNA-p1 | transcript=Tb927.10.460:mRNA | gene=Tb927.10.460 | organism=Trypanosoma_brucei_brucei_TREU927 | gene_product=NIMA-related protein kinase | transcript_product=NIMA-related protein kinase | location=Tb927_10_v5.1:119555-121849(+) | pro	9	9	9	15.4	15.4	15.4	87.208	0	78.331	302760000	26	21.1733	19.5587	20.7339	23.2985	23.568	21.3138	24.9885	24.4727	24.8151
0	0	0	13075000	19521000	0	27312000	95002000	27262000	0	22991000	0					+	+	Tb927.8.3840			0.641101	1.70672	2.58659	4.25048	Tb927.8.3840:mRNA-p1	Tb927.8.3840:mRNA-p1	Tb927.8.3840:mRNA-p1 | transcript=Tb927.8.3840:mRNA | gene=Tb927.8.3840 | organism=Trypanosoma_brucei_brucei_TREU927 | gene_product=hypothetical protein, conserved | transcript_product=hypothetical protein, conserved | location=Tb927_08_v5.1:1143111-114533	23	23	23	43.5	43.5	43.5	80.049	0	56.004	667390000	40	21.3581	20.6544	21.1409	23.6403	24.2185	20.4148	24.703	26.5015	24.7004
0	0	0	0	0	0	52605000	58102000	33158000	0	2184700	0					+	+	Tb927.6.820			0.293707	0.244635	3.52827	4.24232	Tb927.6.820:mRNA-p1	Tb927.6.820:mRNA-p1	Tb927.6.820:mRNA-p1 | transcript=Tb927.6.820:mRNA | gene=Tb927.6.820 | organism=Trypanosoma_brucei_brucei_TREU927 | gene_product=Pumilio homology domain family member 4 | transcript_product=Pumilio homology domain family member 4 | location=Tb927_06_v5.1:3	9	9	9	12.1	12.1	12.1	111.38	0	42.299	434740000	21	21.733	21.1001	20.8636	21.8572	21.1109	21.4625	25.6487	25.7921	24.9829
0	0	0	0	8899200	0	28205000	33840000	20788000	0	49669000	27236000					+	+	Tb927.9.5440			0.771764	1.48931	2.63543	4.22264	Tb927.9.5440:mRNA-p1	Tb927.9.5440:mRNA-p1	Tb927.9.5440:mRNA-p1 | transcript=Tb927.9.5440:mRNA | gene=Tb927.9.5440 | organism=Trypanosoma_brucei_brucei_TREU927 | gene_product=actin, putative | transcript_product=actin, putative | location=Tb927_09_v5.1:943765-945030(+) | protein_length=421 | sequen	11	11	11	37.8	37.8	37.8	46.749	0	33.876	298480000	21	21.5035	19.5104	20.3891	22.0391	23.0852	20.7466	24.7494	25.0122	24.3092
0	0	0	0	0	11969000	40798000	53033000	35220000	0	25828000	0					+	+	Tb927.3.1210			0.596485	1.16696	2.502	4.18593	Tb927.3.1210:mRNA-p1	Tb927.3.1210:mRNA-p1	Tb927.3.1210:mRNA-p1 | transcript=Tb927.3.1210:mRNA | gene=Tb927.3.1210 | organism=Trypanosoma_brucei_brucei_TREU927 | gene_product=protein transport protein Sec24 | transcript_product=protein transport protein Sec24 | location=Tb927_03_v5.1:299855-302776(	22	22	22	33.1	33.1	33.1	108.19	0	63.167	383400000	37	21.6875	19.8845	21.8825	21.84	21.6026	23.5128	25.282	25.6604	25.0699
0	0	0	0	0	0	58619000	45284000	44481000	0	23330000	0					+	+	Tb927.11.10470			0.0609805	0.0725924	4.1999	4.15527	Tb927.11.10470:mRNA-p1	Tb927.11.10470:mRNA-p1	Tb927.11.10470:mRNA-p1 | transcript=Tb927.11.10470:mRNA | gene=Tb927.11.10470 | organism=Trypanosoma_brucei_brucei_TREU927 | gene_product=hypothetical protein, conserved | transcript_product=hypothetical protein, conserved | location=Tb927_11_v5.1:2785437-	13	13	13	29.6	29.6	29.6	70.885	0	62.389	469860000	24	21.7701	21.3197	21.0884	21.9347	20.7551	21.7063	25.8049	25.4325	25.4067
0	0	0	0	0	0	31920000	51759000	29719000	0	0	0					+	+	Tb927.8.3660			0.124374	-0.28815	2.45953	4.1311	Tb927.8.3660:mRNA-p1	Tb927.8.3660:mRNA-p1	Tb927.8.3660:mRNA-p1 | transcript=Tb927.8.3660:mRNA | gene=Tb927.8.3660 | organism=Trypanosoma_brucei_brucei_TREU927 | gene_product=protein transport protein SEC23 | transcript_product=protein transport protein SEC23 | location=Tb927_08_v5.1:1096057-109896	15	15	15	25	25	25	106.63	0	109.86	407160000	25	21.384	19.7831	21.8177	21.8651	20.1473	20.108	24.928	25.6253	24.8249
0	0	0	0	15046000	22149000	38640000	62413000	64083000	0	3342500	0					+	+	Tb927.9.9060			1.41351	2.11867	2.72956	4.12119	Tb927.9.9060:mRNA-p1	Tb927.9.9060:mRNA-p1	Tb927.9.9060:mRNA-p1 | transcript=Tb927.9.9060:mRNA | gene=Tb927.9.9060 | organism=Trypanosoma_brucei_brucei_TREU927 | gene_product=Lsm12 protein, putative | transcript_product=Lsm12 protein, putative | location=Tb927_09_v5.1:1448681-1449253(-) | protein_l	9	9	9	39.5	39.5	39.5	21.06	0	37.872	542070000	26	22.1637	20.5396	21.9655	22.7812	23.8429	24.4007	25.2036	25.8953	25.9334
0	0	0	0	0	0	47704000	39725000	40844000	0	0	9148200					+	+	Tb927.2.5440			0.0660427	-0.278784	2.39549	4.10144	Tb927.2.5440:mRNA-p1	Tb927.2.5440:mRNA-p1	Tb927.2.5440:mRNA-p1 | transcript=Tb927.2.5440:mRNA | gene=Tb927.2.5440 | organism=Trypanosoma_brucei_brucei_TREU927 | gene_product=hypothetical protein, conserved | transcript_product=hypothetical protein, conserved | location=Tb927_02_v5.1:968688-971330(	14	14	14	25.3	25.3	25.3	96.001	0	128.89	364990000	31	22.5615	20.2588	20.9102	23.5176	20.131	19.2455	25.5076	25.2435	25.2836
0	0	0	0	18752000	22463000	37192000	48462000	24709000	0	0	0					+	+	Tb927.7.3040			0.981529	2.25935	2.41232	3.94578	Tb927.7.3040:mRNA-p1	Tb927.7.3040:mRNA-p1	Tb927.7.3040:mRNA-p1 | transcript=Tb927.7.3040:mRNA | gene=Tb927.7.3040 | organism=Trypanosoma_brucei_brucei_TREU927 | gene_product=F-box and WD40 domain containing protein | transcript_product=F-box and WD40 domain containing protein | location=Tb927_07_v	17	17	17	40.5	40.5	40.5	69.073	0	70.918	492750000	37	21.9079	19.968	21.5242	21.5965	24.1605	24.421	25.1485	25.5303	24.5585
0	0	0	0	18019000	22802000	23086000	29930000	27148000	0	20304000	0					+	+	Tb927.8.4220			1.56553	2.81301	3.08154	3.90958	Tb927.8.4220:mRNA-p1	Tb927.8.4220:mRNA-p1	Tb927.8.4220:mRNA-p1 | transcript=Tb927.8.4220:mRNA | gene=Tb927.8.4220 | organism=Trypanosoma_brucei_brucei_TREU927 | gene_product=hypothetical protein, conserved | transcript_product=hypothetical protein, conserved | location=Tb927_08_v5.1:1251195-125187	7	7	7	37.8	37.8	37.8	25.995	0	110.16	312940000	24	21.3607	19.9515	20.949	22.1546	24.103	24.4427	24.4605	24.8351	24.6943
0	0	0	0	0	0	22686000	27240000	22913000	0	0	0					+	+	Tb927.5.2620			0.880179	0.764477	5.25245	3.86835	Tb927.5.2620:mRNA-p1	Tb927.5.2620:mRNA-p1	Tb927.5.2620:mRNA-p1 | transcript=Tb927.5.2620:mRNA | gene=Tb927.5.2620 | organism=Trypanosoma_brucei_brucei_TREU927 | gene_product=hypothetical protein, conserved | transcript_product=hypothetical protein, conserved | location=Tb927_05_v5.1:894723-896081(	11	11	11	27.9	27.9	27.9	48.704	0	81.221	217230000	22	20.5923	20.5591	20.8278	22.0803	20.7133	21.479	24.4353	24.6992	24.4497
0	0	0	0	17566000	14882000	26077000	27460000	23409000	0	51607000	43680000					+	+	Tb927.10.7790			1.07528	2.2441	2.61057	3.72048	Tb927.10.7790:mRNA-p1	Tb927.10.7790:mRNA-p1	Tb927.10.7790:mRNA-p1 | transcript=Tb927.10.7790:mRNA | gene=Tb927.10.7790 | organism=Trypanosoma_brucei_brucei_TREU927 | gene_product=ubiquitin fusion degradation protein, putative | transcript_product=ubiquitin fusion degradation protein, putative | loca	9	9	9	30.4	30.4	30.4	33.574	0	17.039	324380000	21	21.8397	19.9576	20.8689	21.5052	24.0663	23.8271	24.6363	24.7108	24.4806
0	0	0	0	0	0	20400000	41676000	16467000	0	0	0					+	+	Tb927.10.8330			0.223966	0.481142	2.57849	3.67372	Tb927.10.8330:mRNA-p1	Tb927.10.8330:mRNA-p1	Tb927.10.8330:mRNA-p1 | transcript=Tb927.10.8330:mRNA | gene=Tb927.10.8330 | organism=Trypanosoma_brucei_brucei_TREU927 | gene_product=S. cerevisiae PSP1 homologue, putative | transcript_product=S. cerevisiae PSP1 homologue, putative | location=Tb927_10_v5	10	10	10	52.3	52.3	52.3	26.821	0	52.972	295900000	17	21.4978	20.2007	20.8482	22.8163	20.3995	20.7744	24.2821	25.3127	23.9731
0	0	0	0	8507900	0	32323000	35322000	27440000	0	25762000	0					+	+	Tb927.9.9870			1.82094	1.43193	3.37153	3.59826	Tb927.9.9870:mRNA-p1	Tb927.9.9870:mRNA-p1	Tb927.9.9870:mRNA-p1 | transcript=Tb927.9.9870:mRNA | gene=Tb927.9.9870 | organism=Trypanosoma_brucei_brucei_TREU927 | gene_product=Kinesin-13 6, putative | transcript_product=Kinesin-13 6, putative | location=Tb927_09_v5.1:1565175-1566623(-) | protein_len	12	12	12	31.3	31.3	31.3	53.501	0	56.052	312080000	28	21.9427	21.0561	20.9364	22.705	23.0204	22.5055	24.9461	25.0741	24.7098
0	0	0	0	0	0	16756000	60882000	27064000	0	27626000	17903000					+	+	Tb927.4.1150			0.0145175	0.0676587	2.49964	3.59502	Tb927.4.1150:mRNA-p1	Tb927.4.1150:mRNA-p1	Tb927.4.1150:mRNA-p1 | transcript=Tb927.4.1150:mRNA | gene=Tb927.4.1150 | organism=Trypanosoma_brucei_brucei_TREU927 | gene_product=hypothetical protein, conserved | transcript_product=hypothetical protein, conserved | location=Tb927_04_v5.1:302414-304639(	18	18	18	33.6	33.6	33.6	83.151	0	87.99	408430000	34	21.2445	20.9787	21.5393	24.2348	19.0291	20.7016	23.9982	25.8595	24.6899
0	0	0	0	0	0	33446000	40258000	22069000	0	0	0					+	+	Tb927.1.2600			0.656006	-0.947931	2.62744	3.57762	Tb927.1.2600:mRNA-p1	Tb927.1.2600:mRNA-p1	Tb927.1.2600:mRNA-p1 | transcript=Tb927.1.2600:mRNA | gene=Tb927.1.2600 | organism=Trypanosoma_brucei_brucei_TREU927 | gene_product=pumilio/PUF RNA binding protein 9 | transcript_product=pumilio/PUF RNA binding protein 9 | location=Tb927_01_v5.1:610030-612	9	9	9	20.4	20.4	20.4	74.065	0	186.66	397970000	18	21.8113	20.4015	21.708	21.2747	19.7099	20.0923	24.9953	25.2628	24.3955
0	0	0	0	21471000	0	36932000	39597000	35373000	0	0	0					+	+	Tb927.6.3040			0.734912	1.30121	3.35732	3.56897	Tb927.6.3040:mRNA-p1	Tb927.6.3040:mRNA-p1	Tb927.6.3040:mRNA-p1 | transcript=Tb927.6.3040:mRNA | gene=Tb927.6.3040 | organism=Trypanosoma_brucei_brucei_TREU927 | gene_product=small GTP-binding protein Rab28, putative | transcript_product=small GTP-binding protein Rab28, putative | location=Tb927_06	5	5	5	25.4	25.4	25.4	26.019	0	27.741	465350000	19	22.237	21.3448	21.1646	22.0064	24.3559	22.2879	25.1384	25.2389	25.0761
0	0	0	0	15936000	10700000	44151000	27643000	28831000	0	0	0					+	+	Tb927.9.3370			1.52349	1.95623	2.44229	3.49457	Tb927.9.3370:mRNA-p1	Tb927.9.3370:mRNA-p1	Tb927.9.3370:mRNA-p1 | transcript=Tb927.9.3370:mRNA | gene=Tb927.9.3370 | organism=Trypanosoma_brucei_brucei_TREU927 | gene_product=thioredoxin | transcript_product=thioredoxin | location=Tb927_09_v5.1:700627-700950(+) | protein_length=107 | sequence_SO=ch	5	5	5	54.2	54.2	54.2	12.135	0	154.85	338090000	20	22.3856	20.5541	21.4741	23.0055	23.9258	23.3511	25.3959	24.7204	24.7811
0	0	0	0	0	0	32099000	39771000	13564000	0	94891000	77212000					+	+	Tb927.11.6460			0.636583	0.542131	2.46912	3.41512	Tb927.11.6460:mRNA-p1	Tb927.11.6460:mRNA-p1	Tb927.11.6460:mRNA-p1 | transcript=Tb927.11.6460:mRNA | gene=Tb927.11.6460 | organism=Trypanosoma_brucei_brucei_TREU927 | gene_product=hypothetical protein, conserved | transcript_product=hypothetical protein, conserved | location=Tb927_11_v5.1:1825897-182	15	15	15	27.5	27.5	27.5	107.35	0	119.32	336370000	37	21.626	21.316	20.6872	22.2543	21.6568	21.3446	24.936	25.2452	23.6933
0	0	0	0	14830000	26322000	20815000	24613000	21012000	0	136710000	166280000					+	+	Tb927.4.2750			1.25626	2.34953	2.66122	3.22279	Tb927.4.2750:mRNA-p1	Tb927.4.2750:mRNA-p1	Tb927.4.2750:mRNA-p1 | transcript=Tb927.4.2750:mRNA | gene=Tb927.4.2750 | organism=Trypanosoma_brucei_brucei_TREU927 | gene_product=hypothetical protein, conserved | transcript_product=hypothetical protein, conserved | location=Tb927_04_v5.1:726421-727320(	8	8	8	38.5	38.5	38.5	31.517	0	91.847	330460000	22	21.9392	20.371	21.2101	22.0972	23.822	24.6498	24.3111	24.5529	24.3247
0	0	0	0	5245500	0	21299000	15777000	18367000	0	21801000	22155000					+	+	Tb927.4.1710			0.614324	0.845087	3.14926	3.16414	Tb927.4.1710:mRNA-p1	Tb927.4.1710:mRNA-p1	Tb927.4.1710:mRNA-p1 | transcript=Tb927.4.1710:mRNA | gene=Tb927.4.1710 | organism=Trypanosoma_brucei_brucei_TREU927 | gene_product=rhodanese-like domain containing protein, putative | transcript_product=rhodanese-like domain containing protein, putative |	8	8	8	39.7	39.7	39.7	27.883	0	23.568	191410000	21	21.2391	20.3422	21.3126	22.3626	22.3226	20.7438	24.3443	23.9113	24.1306
0	0	0	0	14840000	17346000	17952000	18226000	18546000	0	16917000	0					+	+	Tb927.10.13950			1.58737	2.29794	4.01135	3.11377	Tb927.10.13950:mRNA-p1	Tb927.10.13950:mRNA-p1	Tb927.10.13950:mRNA-p1 | transcript=Tb927.10.13950:mRNA | gene=Tb927.10.13950 | organism=Trypanosoma_brucei_brucei_TREU927 | gene_product=tubulin-specific chaperone, putative | transcript_product=tubulin-specific chaperone, putative | location=Tb927_10_v5.	5	5	5	33.2	33.2	33.2	26.459	0	19.015	238030000	19	21.0564	20.6408	21.3232	22.0431	23.823	24.0481	24.0976	24.1195	24.1446
0	0	0	0	0	0	22681000	17746000	18624000	0	0	0					+	+	Tb927.10.8630			0.182686	0.440142	3.19874	3.09387	Tb927.10.8630:mRNA-p1	Tb927.10.8630:mRNA-p1	Tb927.10.8630:mRNA-p1 | transcript=Tb927.10.8630:mRNA | gene=Tb927.10.8630 | organism=Trypanosoma_brucei_brucei_TREU927 | gene_product=Sucrase/ferredoxin-like, putative | transcript_product=Sucrase/ferredoxin-like, putative | location=Tb927_10_v5.1:2138489	5	5	5	30.6	30.6	30.6	27.968	0	25.367	158950000	13	21.3758	20.5311	21.4782	23.275	20.9859	20.4445	24.435	24.081	24.1507
0	0	0	0	0	0	14047000	17916000	18274000	0	64706000	45283000					+	+	Tb927.4.3770			0.347328	0.442064	3.96995	2.83054	Tb927.4.3770:mRNA-p1	Tb927.4.3770:mRNA-p1	Tb927.4.3770:mRNA-p1 | transcript=Tb927.4.3770:mRNA | gene=Tb927.4.3770 | organism=Trypanosoma_brucei_brucei_TREU927 | gene_product=calcium/calmodulin-dependent protein kinase, putative | transcript_product=calcium/calmodulin-dependent protein kinase, puta	12	12	12	29.9	29.9	29.9	54.338	0	33.9	212200000	17	21.0147	21.0198	21.4356	22.6107	21.1903	20.9954	23.7438	24.0947	24.1233
0	0	0	0	0	11232000	24986000	19140000	16749000	0	0	0					+	+	Tb927.11.13780			0.409398	0.881015	2.96071	2.76163	Tb927.11.13780:mRNA-p1	Tb927.11.13780:mRNA-p1	Tb927.11.13780:mRNA-p1 | transcript=Tb927.11.13780:mRNA | gene=Tb927.11.13780 | organism=Trypanosoma_brucei_brucei_TREU927 | gene_product=profilin | transcript_product=profilin | location=Tb927_11_v5.1:3673050-3673502(+) | protein_length=150 | sequence_SO=	4	4	4	29.3	29.3	29.3	16.122	0	8.7531	211850000	17	21.7808	20.9301	21.7665	23.0516	20.6477	23.4211	24.5746	24.1901	23.9976
0	0	0	0	13592000	10809000	23745000	17586000	18933000	0	6103000	0					+	+	Tb927.11.2490			1.62241	1.64565	3.29083	2.75103	Tb927.11.2490:mRNA-p1	Tb927.11.2490:mRNA-p1	Tb927.11.2490:mRNA-p1 | transcript=Tb927.11.2490:mRNA | gene=Tb927.11.2490 | organism=Trypanosoma_brucei_brucei_TREU927 | gene_product=Unc104-like kinesin, putative | transcript_product=Unc104-like kinesin, putative | location=Tb927_11_v5.1:730054-734772(-	17	17	17	13.9	13.9	13.9	172.38	0	39.783	208980000	24	21.2848	21.2399	21.9657	22.3653	23.6963	23.3657	24.5011	24.0679	24.1744
0	0	0	0	8735200	0	18846000	17260000	14539000	0	0	0					+	+	Tb927.8.3550			0.41179	0.696736	3.48057	2.70616	Tb927.8.3550:mRNA-p1	Tb927.8.3550:mRNA-p1	Tb927.8.3550:mRNA-p1 | transcript=Tb927.8.3550:mRNA | gene=Tb927.8.3550 | organism=Trypanosoma_brucei_brucei_TREU927 | gene_product=mitogen-activated protein kinase 3, putative | transcript_product=mitogen-activated protein kinase 3, putative | location=Tb	9	9	9	37.7	37.7	37.7	42.672	0	69.925	164030000	22	21.7069	21.0296	21.1472	22.2101	23.0584	20.7053	24.1678	24.0409	23.7934
0	0	0	0	0	0	0	7627400	6304900	0	0	0					+	+	Tb927.10.7310			0.388187	0.580792	2.94913	1.72955	Tb927.10.7310:mRNA-p1	Tb927.10.7310:mRNA-p1	Tb927.10.7310:mRNA-p1 | transcript=Tb927.10.7310:mRNA | gene=Tb927.10.7310 | organism=Trypanosoma_brucei_brucei_TREU927 | gene_product=terminal uridylyltransferase 3, putative | transcript_product=terminal uridylyltransferase 3, putative | location=Tb927_1	5	5	5	8.5	8.5	8.5	91.991	0	9.238	45636000	7	21.3967	21.0567	20.8416	22.6804	20.5766	21.7803	23.0328	22.8628	22.588
0	0	0	0	0	0	0	4938300	0	0	18609000	0					+	+	Tb927.10.15180			0.127734	-0.249686	2.96425	1.40058	Tb927.10.15180:mRNA-p1	Tb927.10.15180:mRNA-p1	Tb927.10.15180:mRNA-p1 | transcript=Tb927.10.15180:mRNA | gene=Tb927.10.15180 | organism=Trypanosoma_brucei_brucei_TREU927 | gene_product=nucleosome assembly protein, putative | transcript_product=nucleosome assembly protein, putative | location=Tb927_10_v	7	7	7	22.4	22.4	22.4	41.302	0	10.668	66943000	9	21.1061	20.9393	21.2512	22.1379	20.7264	19.6833	22.7107	22.2356	22.552
0	0	0	84646000	75813000	72604000	37450000	33888000	35048000	29628000	501610000	444170000		C	+	+		+	Tb927.4.2000	RUVBL	ruvB-like DNA helicase, putative,ATP-dependent DNA helicase, putative	2.64278	4.76681	2.21618	3.63718	Tb927.4.2000:mRNA-p1	Tb927.4.2000:mRNA-p1	Tb927.4.2000:mRNA-p1 | transcript=Tb927.4.2000:mRNA | gene=Tb927.4.2000 | organism=Trypanosoma_brucei_brucei_TREU927 | gene_product=ruvB-like DNA helicase, putative | transcript_product=ruvB-like DNA helicase, putative | location=Tb927_04_v5.1:505347-50677	17	17	17	40.1	40.1	40.1	52.61	0	62.599	729200000	55	22.3777	20.1078	21.8384	26.3349	26.1759	26.1135	25.1585	25.0143	25.0628
0	0	0	25561000	31327000	36845000	15761000	20335000	20513000	40651000	559640000	184530000		C	+	+		+	Tb927.2.5150		TPR-repeat protein, putative	2.37034	4.27299	2.09333	3.551	Tb927.2.5150:mRNA-p1	Tb927.2.5150:mRNA-p1	Tb927.2.5150:mRNA-p1 | transcript=Tb927.2.5150:mRNA | gene=Tb927.2.5150 | organism=Trypanosoma_brucei_brucei_TREU927 | gene_product=TPR-repeat protein, putative | transcript_product=TPR-repeat protein, putative | location=Tb927_02_v5.1:909185-910654(+) | p	16	16	16	46.4	46.4	46.4	54.016	0	88.209	303060000	34	21.4989	19.1951	21.1304	24.6074	24.9009	25.135	23.9099	24.2775	24.29
0	0	0	93261000	97825000	121090000	21562000	26147000	64931000	53626000	502490000	257930000		C	+	+		+	Tb927.9.12650	UBA2	ubiquitin-activating enzyme E1, putative (UBA2)	2.7991	5.18039	1.88711	3.54191	Tb927.9.12650:mRNA-p1;Tb11.v5.0675.1-p1	Tb927.9.12650:mRNA-p1	Tb927.9.12650:mRNA-p1 | transcript=Tb927.9.12650:mRNA | gene=Tb927.9.12650 | organism=Trypanosoma_brucei_brucei_TREU927 | gene_product=ubiquitin-activating enzyme E1, putative | transcript_product=ubiquitin-activating enzyme E1, putative | location=Tb927_0	25	25	25	27	27	27	134.65	0	89.863	795020000	76	22.4139	20.1591	21.7558	26.4748	26.5437	26.8515	24.362	24.6401	25.9524
0	0	0	10330000	18809000	13272000	15362000	34902000	10651000	0	77716000	107240000			+	+		+	Tb927.11.5300	kinesin 13-3	kinesin, putative,mitotic centromere-associated kinesin, putative (Kif13-3)	2.46096	3.08708	2.19143	3.46941	Tb927.11.5300:mRNA-p1	Tb927.11.5300:mRNA-p1	Tb927.11.5300:mRNA-p1 | transcript=Tb927.11.5300:mRNA | gene=Tb927.11.5300 | organism=Trypanosoma_brucei_brucei_TREU927 | gene_product=Kinesin-13 3, putative | transcript_product=Kinesin-13 3, putative | location=Tb927_11_v5.1:1510715-1512415(+) | protein_	16	16	16	41	41	41	62.524	0	100.09	293210000	41	21.1734	20.9201	19.7724	23.3003	24.1649	23.6619	23.8729	25.0568	23.3445
0	0	0	82819000	83286000	114310000	21593000	17910000	38340000	35839000	211330000	149150000		C	+	+		+	Tb927.7.4390	threonine synthase	threonine synthase, putative	3.07992	5.25393	2.16658	3.34301	Tb927.7.4390:mRNA-p1	Tb927.7.4390:mRNA-p1	Tb927.7.4390:mRNA-p1 | transcript=Tb927.7.4390:mRNA | gene=Tb927.7.4390 | organism=Trypanosoma_brucei_brucei_TREU927 | gene_product=threonine synthase, putative | transcript_product=threonine synthase, putative | location=Tb927_07_v5.1:1164231-1166258(-) |	17	17	17	37.9	37.9	37.9	73.873	0	65.132	617140000	49	22.3165	20.5072	20.7979	26.3035	26.3116	26.7684	24.3641	24.0943	25.1923
0	0	0	53612000	54318000	41755000	24121000	16229000	15725000	0	85246000	74243000			+	+		+	Tb927.9.5520	DUB9	ubiquitin carboxyl-terminal hydrolase, putative	2.8762	4.64645	2.22605	3.21178	Tb927.9.5520:mRNA-p1	Tb927.9.5520:mRNA-p1	Tb927.9.5520:mRNA-p1 | transcript=Tb927.9.5520:mRNA | gene=Tb927.9.5520 | organism=Trypanosoma_brucei_brucei_TREU927 | gene_product=ubiquitin carboxyl-terminal hydrolase, putative | transcript_product=ubiquitin carboxyl-terminal hydrolase, putative | locat	19	19	19	18.9	18.9	18.9	151.16	0	93.18	469260000	61	21.8989	20.9178	19.9305	25.6761	25.6949	25.3154	24.5238	23.9521	23.9066
0	0	0	264440000	237740000	169570000	10291000	63821000	14027000	143950000	386650000	575940000		C	+	+		+	Tb927.9.13490		metallo-peptidase, Clan MG, Family M24	4.48694	6.38565	1.61481	2.99353	Tb927.9.13490:mRNA-p1	Tb927.9.13490:mRNA-p1	Tb927.9.13490:mRNA-p1 | transcript=Tb927.9.13490:mRNA | gene=Tb927.9.13490 | organism=Trypanosoma_brucei_brucei_TREU927 | gene_product=metallo-peptidase, Clan MG, Family M24 | transcript_product=metallo-peptidase, Clan MG, Family M24 | location=Tb927_09_v5	17	17	17	49.1	49.1	49.1	54.408	0	323.31	1500900000	69	21.723	20.8891	21.3715	27.9784	27.8248	27.3373	23.2949	25.9275	23.7417
0	0	0	198680000	241040000	207430000	27316000	33589000	11213000	66951000	193290000	184880000		C	+	+		+	Tb927.7.1110	asparagine synthetase a, putative	asparagine synthetase a, putative	4.43374	6.03598	2.07257	2.73091	Tb927.7.1110:mRNA-p1	Tb927.7.1110:mRNA-p1	Tb927.7.1110:mRNA-p1 | transcript=Tb927.7.1110:mRNA | gene=Tb927.7.1110 | organism=Trypanosoma_brucei_brucei_TREU927 | gene_product=asparagine synthetase a, putative | transcript_product=asparagine synthetase a, putative | location=Tb927_07_v5.1:288012-289	14	14	14	55.8	55.8	55.8	39.597	0	50.892	1383500000	50	22.1346	21.132	21.664	27.5659	27.8447	27.628	24.7032	25.0015	23.4187
0	0	0	52323000	68802000	69709000	0	14134000	27870000	18492000	263790000	196960000		C	+	+		+	Tb927.11.12640		PH domain containing protein, putative	3.38601	4.72475	1.80667	2.6385	Tb927.11.12640:mRNA-p1	Tb927.11.12640:mRNA-p1	Tb927.11.12640:mRNA-p1 | transcript=Tb927.11.12640:mRNA | gene=Tb927.11.12640 | organism=Trypanosoma_brucei_brucei_TREU927 | gene_product=PH domain containing protein, putative | transcript_product=PH domain containing protein, putative | location=Tb927_11	23	23	23	33.4	33.4	33.4	106.76	0	100.8	440620000	49	21.6291	20.3575	21.5709	25.6409	26.0359	26.0548	22.9881	23.7527	24.7322
0	0	0	21494000	32193000	32087000	0	11164000	11830000	0	0	0			+	+		+	Tb927.3.5140		exonuclease, putative	3.07737	3.83384	1.95626	2.2224	Tb927.3.5140:mRNA-p1	Tb927.3.5140:mRNA-p1	Tb927.3.5140:mRNA-p1 | transcript=Tb927.3.5140:mRNA | gene=Tb927.3.5140 | organism=Trypanosoma_brucei_brucei_TREU927 | gene_product=exonuclease, putative | transcript_product=exonuclease, putative | location=Tb927_03_v5.1:1441259-1443547(+) | protein_lengt	9	9	9	16.8	16.8	16.8	83.695	0	97.812	218760000	25	21.4928	20.2006	21.0382	24.3574	24.9402	24.9355	22.4905	23.4124	23.4959
0	0	0	195350000	227190000	182090000	9930900	10593000	13673000	0	195220000	172640000			+	+		+	Tb927.11.11460	ATOM69	hypothetical protein, conserved , Mitochondrial import receptor subunit ATOM69	3.86389	6.22352	2.01327	2.07153	Tb927.11.11460:mRNA-p1	Tb927.11.11460:mRNA-p1	Tb927.11.11460:mRNA-p1 | transcript=Tb927.11.11460:mRNA | gene=Tb927.11.11460 | organism=Trypanosoma_brucei_brucei_TREU927 | gene_product=Mitochondrial import receptor subunit ATOM69 | transcript_product=Mitochondrial import receptor subunit ATOM69 | locat	25	25	25	44.8	44.8	44.8	68.998	0	242.35	1156300000	78	21.9013	20.5234	21.6456	27.5415	27.7593	27.4401	23.2435	23.3366	23.7048
0	0	0	53110000	48425000	39676000	19840000	32122000	22968000	91549000	399890000	312410000	B	C	+	+		+	Tb927.11.13260;Tb927.11.13260			3.06086	3.46681	2.41362	2.53301	Tb927.11.13260.1-p1;Tb927.11.13260.2-p1	Tb927.11.13260.1-p1;Tb927.11.13260.2-p1	Tb927.11.13260.1-p1 | transcript=Tb927.11.13260.1 | gene=Tb927.11.13260 | organism=Trypanosoma_brucei_brucei_TREU927 | gene_product=hypothetical protein, conserved | transcript_product=hypothetical protein, conserved | location=Tb927_11_v5.1:3555557-355648	14	14	14	49	49	49	34.668	0	71.834	464610000	41	22.6811	21.4132	21.9388	25.6625	25.5292	25.2418	24.2419	24.9371	24.4531
0	0	0	16352000	33578000	43610000	68790000	84916000	56988000	0	31370000	31481000				+		+	Tb927.7.1530			1.62843	3.86765	2.14548	5.1334	Tb927.7.1530:mRNA-p1	Tb927.7.1530:mRNA-p1	Tb927.7.1530:mRNA-p1 | transcript=Tb927.7.1530:mRNA | gene=Tb927.7.1530 | organism=Trypanosoma_brucei_brucei_TREU927 | gene_product=2OG-Fe(II) oxygenase superfamily, putative | transcript_product=2OG-Fe(II) oxygenase superfamily, putative | location=Tb927_	17	17	17	44.3	44.3	44.3	50.584	0	179.03	871720000	48	22.6425	19.1794	20.9173	23.963	25.001	25.3782	26.0357	26.3395	25.7642
0	76987000	42691000	762050000	1065700000	969150000	579360000	876630000	712900000	235650000	175450000	222220000				+		+	Tb927.11.1980			1.86089	5.22192	1.7492	4.84852	Tb927.11.1980:mRNA-p1	Tb927.11.1980:mRNA-p1	Tb927.11.1980:mRNA-p1 | transcript=Tb927.11.1980:mRNA | gene=Tb927.11.1980 | organism=Trypanosoma_brucei_brucei_TREU927 | gene_product=zinc finger protein family member, putative | transcript_product=zinc finger protein family member, putative | location=T	31	31	31	62.7	62.7	62.7	58.459	0	323.31	12128000000	220	22.1353	26.1981	25.3474	29.5053	29.9892	29.8521	29.1099	29.7074	29.4091
0	0	0	24764000	44342000	37771000	36032000	41280000	21090000	0	21177000	33045000				+		+	Tb927.1.710;Tb927.1.700			1.89472	4.92238	1.84048	4.78807	Tb927.1.710:mRNA-p1;Tb927.1.700:mRNA-p1;Tb927.1.720:mRNA-p1	Tb927.1.710:mRNA-p1;Tb927.1.700:mRNA-p1	Tb927.1.710:mRNA-p1 | transcript=Tb927.1.710:mRNA | gene=Tb927.1.710 | organism=Trypanosoma_brucei_brucei_TREU927 | gene_product=phosphoglycerate kinase | transcript_product=phosphoglycerate kinase | location=Tb927_01_v5.1:234176-235438(-) | protein_length	14	14	14	42.6	42.6	42.6	45.247	0	86.84	537530000	51	21.8593	18.03	20.4783	24.5617	25.4022	25.1708	25.1028	25.2989	24.3301
0	0	0	26139000	59081000	58204000	34401000	76252000	71305000	34703000	283220000	209380000		C		+		+	Tb927.11.15430		U5 small nuclear ribonucleoprotein component, putative	2.01936	4.38851	2.15103	4.74092	Tb927.11.15430:mRNA-p1	Tb927.11.15430:mRNA-p1	Tb927.11.15430:mRNA-p1 | transcript=Tb927.11.15430:mRNA | gene=Tb927.11.15430 | organism=Trypanosoma_brucei_brucei_TREU927 | gene_product=U5 small nuclear ribonucleoprotein component, putative | transcript_product=U5 small nuclear ribonucleoprotein compone	26	26	26	33.6	33.6	33.6	105.47	0	154.25	829810000	83	21.8114	19.3163	21.9573	24.6397	25.8162	25.7946	25.0359	26.1843	26.0875
0	0	0	17133000	33548000	33179000	37670000	60609000	31561000	0	77831000	72785000				+		+	Tb927.1.3300			1.67997	4.0858	1.904	4.72507	Tb927.1.3300:mRNA-p1	Tb927.1.3300:mRNA-p1	Tb927.1.3300:mRNA-p1 | transcript=Tb927.1.3300:mRNA | gene=Tb927.1.3300 | organism=Trypanosoma_brucei_brucei_TREU927 | gene_product=Myotubularin-related protein, putative | transcript_product=Myotubularin-related protein, putative | location=Tb927_01_v5.1:	20	20	20	30.6	30.6	30.6	97.543	0	109.25	633280000	52	22.5133	18.8673	20.3757	24.0303	24.9997	24.9838	25.1669	25.853	24.9116
0	0	0	48445000	39197000	47192000	65511000	73339000	86825000	0	109190000	82652000				+		+	Tb927.2.2360			1.83025	3.95427	2.08248	4.69386	Tb927.2.2360:mRNA-p1	Tb927.2.2360:mRNA-p1	Tb927.2.2360:mRNA-p1 | transcript=Tb927.2.2360:mRNA | gene=Tb927.2.2360 | organism=Trypanosoma_brucei_brucei_TREU927 | gene_product=Ankyrin repeats (3 copies)/Zinc finger, C3HC4 type (RING finger), putative | transcript_product=Ankyrin repeats (3 copies)/Z	20	20	20	46.3	46.3	46.3	74.569	0	288.02	855580000	58	22.8853	19.6383	21.8597	25.5298	25.2242	25.492	25.9652	26.1281	26.3716
0	0	0	31936000	39687000	46725000	64859000	68081000	60051000	0	151250000	122600000				+		+	Tb927.5.2900			1.62265	3.69189	1.89308	4.41279	Tb927.5.2900:mRNA-p1	Tb927.5.2900:mRNA-p1	Tb927.5.2900:mRNA-p1 | transcript=Tb927.5.2900:mRNA | gene=Tb927.5.2900 | organism=Trypanosoma_brucei_brucei_TREU927 | gene_product=histone deacetylase 4 | transcript_product=histone deacetylase 4 | location=Tb927_05_v5.1:971002-972762(-) | protein_length=	20	20	20	52.9	52.9	52.9	63.529	0	176.75	856090000	58	23.3847	19.8348	21.3534	24.9287	25.2422	25.4777	25.9508	26.0207	25.8397
0	0	0	76384000	113440000	79176000	32858000	51615000	46787000	204140000	635200000	675450000		C		+		+	Tb927.11.14250			2.04594	5.40263	1.72861	4.36528	Tb927.11.14250:mRNA-p1	Tb927.11.14250:mRNA-p1	Tb927.11.14250:mRNA-p1 | transcript=Tb927.11.14250:mRNA | gene=Tb927.11.14250 | organism=Trypanosoma_brucei_brucei_TREU927 | gene_product=T-complex protein 1, epsilon subunit, putative | transcript_product=T-complex protein 1, epsilon subunit, putative | l	16	16	16	38.5	38.5	38.5	59.381	0	117.81	926960000	53	23.1258	19.315	20.5339	26.1868	26.7574	26.2386	24.9697	25.6213	25.4796
0	0	0	67049000	82256000	63035000	27856000	64172000	48716000	413440000	804980000	832550000	B	C		+		+	Tb927.8.4950			1.94145	4.89644	1.66658	4.23072	Tb927.8.4950:mRNA-p1	Tb927.8.4950:mRNA-p1	Tb927.8.4950:mRNA-p1 | transcript=Tb927.8.4950:mRNA | gene=Tb927.8.4950 | organism=Trypanosoma_brucei_brucei_TREU927 | gene_product=Kinesin Localized to the Ingressing Furrow | transcript_product=Kinesin Localized to the Ingressing Furrow | location=Tb927_	20	20	20	35.9	35.9	35.9	165.15	0	129.86	794120000	54	23.0387	19.231	21.243	25.9987	26.2936	25.9096	24.7315	25.9354	25.5379
0	0	0	0	65204000	94241000	12875000	58373000	18217000	0	72428000	0				+		+	Tb927.5.930			1.9413	4.78843	1.78487	3.87253	Tb927.5.930:mRNA-p1	Tb927.5.930:mRNA-p1	Tb927.5.930:mRNA-p1 | transcript=Tb927.5.930:mRNA | gene=Tb927.5.930 | organism=Trypanosoma_brucei_brucei_TREU927 | gene_product=NADH-dependent fumarate reductase | transcript_product=NADH-dependent fumarate reductase | location=Tb927_05_v5.1:366462-369890	26	26	10	30.8	30.8	10.8	123.69	0	138.93	726830000	57	21.4539	19.2129	21.2513	23.835	25.9585	26.4899	23.6181	25.7988	24.1188
0	0	0	23112000	18799000	20352000	34002000	29329000	27445000	0	118310000	87266000				+		+	Tb927.11.9630			1.7125	3.29134	1.93385	3.83468	Tb927.11.9630:mRNA-p1	Tb927.11.9630:mRNA-p1	Tb927.11.9630:mRNA-p1 | transcript=Tb927.11.9630:mRNA | gene=Tb927.11.9630 | organism=Trypanosoma_brucei_brucei_TREU927 | gene_product=Snf7, putative | transcript_product=Snf7, putative | location=Tb927_11_v5.1:2619175-2619861(-) | protein_length=228 | seq	6	5	5	25	22.4	22.4	25.504	0	11.492	367500000	20	22.6458	19.7004	20.6848	24.4621	24.1642	24.2787	25.0191	24.8058	24.71
0	0	0	48742000	40139000	48315000	30671000	27051000	26775000	27143000	345270000	200390000		C		+		+	Tb927.9.10490			2.30149	4.48551	2.04592	3.78911	Tb927.9.10490:mRNA-p1	Tb927.9.10490:mRNA-p1	Tb927.9.10490:mRNA-p1 | transcript=Tb927.9.10490:mRNA | gene=Tb927.9.10490 | organism=Trypanosoma_brucei_brucei_TREU927 | gene_product=Component of motile flagella 56 | transcript_product=Component of motile flagella 56 | location=Tb927_09_v5.1:1645182-164	9	9	9	21.7	21.7	21.7	65.271	0	70.727	447160000	34	22.4146	19.675	20.777	25.5387	25.2585	25.526	24.8704	24.6892	24.6744
0	0	0	21105000	23184000	29613000	26812000	24736000	39067000	0	165740000	122670000				+		+	Tb927.1.5000			2.09213	3.50781	2.18062	3.78731	Tb927.1.5000:mRNA-p1	Tb927.1.5000:mRNA-p1	Tb927.1.5000:mRNA-p1 | transcript=Tb927.1.5000:mRNA | gene=Tb927.1.5000 | organism=Trypanosoma_brucei_brucei_TREU927 | gene_product=hypothetical protein, conserved | transcript_product=hypothetical protein, conserved | location=Tb927_01_v5.1:1004308-100512	4	4	4	17.7	17.7	17.7	30.458	0	120.97	421000000	14	21.8877	19.6395	21.5668	24.3311	24.4666	24.8197	24.6764	24.5601	25.2194
0	0	0	0	7946800	7533600	13184000	56924000	21247000	0	36758000	0				+		+	Tb927.10.1540			2.36776	2.28536	2.23589	3.77847	Tb927.10.1540:mRNA-p1	Tb927.10.1540:mRNA-p1	Tb927.10.1540:mRNA-p1 | transcript=Tb927.10.1540:mRNA | gene=Tb927.10.1540 | organism=Trypanosoma_brucei_brucei_TREU927 | gene_product=zinc finger protein family member, putative | transcript_product=zinc finger protein family member, putative | location=T	14	14	14	38.5	38.5	38.5	60.136	0	151.61	377020000	30	21.2998	20.1793	20.941	23.5094	22.9219	22.8449	23.6523	25.7625	24.3408
0	0	0	23971000	24255000	21066000	29139000	19474000	19669000	0	23109000	26383000				+		+	Tb927.6.160			1.61852	3.76307	1.58267	3.71838	Tb927.6.160:mRNA-p1;Tb927.10.70:mRNA-p1;Tb11.v5.0532.1-p1	Tb927.6.160:mRNA-p1	Tb927.6.160:mRNA-p1 | transcript=Tb927.6.160:mRNA | gene=Tb927.6.160 | organism=Trypanosoma_brucei_brucei_TREU927 | gene_product=retrotransposon hot spot protein 1 (RHS1), putative | transcript_product=retrotransposon hot spot protein 1 (RHS1), putative |	11	11	3	24.1	24.1	9.5	77.485	0	42.382	342470000	28	22.2584	18.6688	21.1585	24.5148	24.5318	24.3284	24.7964	24.215	24.2294
0	0	0	23424000	22473000	19633000	18757000	22444000	21163000	16815000	318000000	209100000		C		+		+	Tb927.7.730			1.64625	3.47988	1.61756	3.40849	Tb927.7.730:mRNA-p1	Tb927.7.730:mRNA-p1	Tb927.7.730:mRNA-p1 | transcript=Tb927.7.730:mRNA | gene=Tb927.7.730 | organism=Trypanosoma_brucei_brucei_TREU927 | gene_product=Component of motile flagella 49 | transcript_product=Component of motile flagella 49 | location=Tb927_07_v5.1:164530-166356(-)	12	12	12	27.1	27.1	27.1	66.907	0	71.147	313780000	31	22.6353	19.3168	20.7382	24.4815	24.4217	24.2268	24.1609	24.4198	24.335
0	0	0	35133000	22619000	29411000	28822000	15105000	20917000	0	63024000	25781000				+		+	Tb927.3.2100			1.95893	3.696	1.72786	3.24271	Tb927.3.2100:mRNA-p1	Tb927.3.2100:mRNA-p1	Tb927.3.2100:mRNA-p1 | transcript=Tb927.3.2100:mRNA | gene=Tb927.3.2100 | organism=Trypanosoma_brucei_brucei_TREU927 | gene_product=hypothetical protein, conserved | transcript_product=hypothetical protein, conserved | location=Tb927_03_v5.1:553025-553951(	15	15	15	61.4	61.4	61.4	33.996	0	60.242	361620000	27	22.6143	19.9046	20.7003	25.0663	24.431	24.8099	24.7807	23.8485	24.3182
0	0	0	8042900	20868000	23275000	12654000	21260000	12591000	0	24992000	32531000				+		+	Tb927.6.4370			1.97388	2.92691	2.35257	2.85833	Tb927.6.4370:mRNA-p1	Tb927.6.4370:mRNA-p1	Tb927.6.4370:mRNA-p1 | transcript=Tb927.6.4370:mRNA | gene=Tb927.6.4370 | organism=Trypanosoma_brucei_brucei_TREU927 | gene_product=eukaryotic translation initiation factor 3 subunit d | transcript_product=eukaryotic translation initiation factor 3 subunit	13	13	13	33.2	33.2	33.2	57.974	0	28.079	268860000	32	20.5897	20.5231	21.8328	22.9393	24.3148	24.4723	23.5931	24.3416	23.5859
0	0	0	0	12444000	17997000	0	17181000	13857000	0	24762000	17573000				+		+	Tb927.11.810			2.18791	2.9247	1.82596	2.80481	Tb927.11.810:mRNA-p1	Tb927.11.810:mRNA-p1	Tb927.11.810:mRNA-p1 | transcript=Tb927.11.810:mRNA | gene=Tb927.11.810 | organism=Trypanosoma_brucei_brucei_TREU927 | gene_product=hypothetical protein, conserved | transcript_product=hypothetical protein, conserved | location=Tb927_11_v5.1:205093-207483(	18	18	18	26.3	26.3	26.3	86.684	0	52.892	196570000	36	20.9691	19.8733	20.5849	22.5312	23.5689	24.1013	22.0833	24.0343	23.7241
0	0	0	11714000	10002000	7467800	8735600	20227000	8293000	0	143950000	101840000				+		+	Tb927.8.4460			2.02091	2.52675	1.87349	2.77474	Tb927.8.4460:mRNA-p1	Tb927.8.4460:mRNA-p1	Tb927.8.4460:mRNA-p1 | transcript=Tb927.8.4460:mRNA | gene=Tb927.8.4460 | organism=Trypanosoma_brucei_brucei_TREU927 | gene_product=Domain of Unknown Function (DUF1042), putative | transcript_product=Domain of Unknown Function (DUF1042), putative | locatio	11	11	11	13.7	13.7	13.7	109.59	0	25.183	196000000	22	21.3401	19.6711	20.9763	23.4817	23.2538	22.8323	23.0585	24.2698	22.9835
0	0	0	0	10353000	13132000	14758000	15196000	15947000	0	16500000	26134000				+		+	Tb927.11.8090			1.93492	2.3012	2.23797	2.74621	Tb927.11.8090:mRNA-p1	Tb927.11.8090:mRNA-p1	Tb927.11.8090:mRNA-p1 | transcript=Tb927.11.8090:mRNA | gene=Tb927.11.8090 | organism=Trypanosoma_brucei_brucei_TREU927 | gene_product=protein phosphatase 1, putative | transcript_product=protein phosphatase 1, putative | location=Tb927_11_v5.1:2267955-226	9	9	8	47.9	47.9	44.9	34.443	0	42.699	208050000	25	21.9732	20.2103	21.1768	23.3138	23.3035	23.6466	23.815	23.8572	23.9268
0	0	0	0	21894000	23539000	0	14489000	20071000	0	63948000	66578000				+		+	Tb927.3.5470			2.21335	3.02749	1.95403	2.61658	Tb927.3.5470:mRNA-p1	Tb927.3.5470:mRNA-p1	Tb927.3.5470:mRNA-p1 | transcript=Tb927.3.5470:mRNA | gene=Tb927.3.5470 | organism=Trypanosoma_brucei_brucei_TREU927 | gene_product=hypothetical protein, conserved | transcript_product=hypothetical protein, conserved | location=Tb927_03_v5.1:1531821-153234	10	10	10	54.9	54.9	54.9	19.675	0	49.049	209750000	19	21.6512	20.1902	21.2896	23.3409	24.384	24.4886	22.9336	23.7885	24.2586
0	0	0	0	20597000	19743000	6456800	20119000	8948700	20758000	299220000	273660000		C		+		+	Tb927.9.13440			1.97172	2.97199	1.64344	2.47647	Tb927.9.13440:mRNA-p1	Tb927.9.13440:mRNA-p1	Tb927.9.13440:mRNA-p1 | transcript=Tb927.9.13440:mRNA | gene=Tb927.9.13440 | organism=Trypanosoma_brucei_brucei_TREU927 | gene_product=Flagellar Member 5 | transcript_product=Flagellar Member 5 | location=Tb927_09_v5.1:2128239-2132975(-) | protein_length=1	18	18	18	15	15	15	177.37	0	60.211	208500000	36	21.8147	20.4499	20.2836	22.9335	24.2959	24.2348	22.6224	24.2621	23.0932
0	0	0	26472000	26394000	20028000	14457000	13849000	13764000	0	48997000	49827000				+		+	Tb927.10.1400;Tb927.10.1470			2.12866	3.05201	1.72546	2.27059	Tb927.10.1400:mRNA-p1;Tb927.10.1470:mRNA-p1	Tb927.10.1400:mRNA-p1;Tb927.10.1470:mRNA-p1	Tb927.10.1400:mRNA-p1 | transcript=Tb927.10.1400:mRNA | gene=Tb927.10.1400 | organism=Trypanosoma_brucei_brucei_TREU927 | gene_product=hypoxanthine-guanine phosphoribosyltransferase | transcript_product=hypoxanthine-guanine phosphoribosyltransferase | loca	5	5	5	36.7	36.7	36.7	23.36	0	18.952	260950000	16	22.6581	20.8341	20.9189	24.658	24.6537	24.2555	23.7853	23.7233	23.7144
0	0	0	0	6711900	4471200	6721200	5963900	6909600	0	0	0				+		+	Tb927.4.3320			2.00764	1.41871	2.56584	1.54814	Tb927.4.3320:mRNA-p1	Tb927.4.3320:mRNA-p1	Tb927.4.3320:mRNA-p1 | transcript=Tb927.4.3320:mRNA | gene=Tb927.4.3320 | organism=Trypanosoma_brucei_brucei_TREU927 | gene_product=uracil phosphoribosyltransferase, putative | transcript_product=uracil phosphoribosyltransferase, putative | location=Tb927_	5	5	5	28.8	28.8	28.8	27.031	0	16.759	94009000	13	21.4784	20.6989	21.0865	22.7495	22.6783	22.0922	22.6803	22.5078	22.7202
83937000	168630000	187190000	347200000	526030000	528140000	384890000	418710000	365960000	402430000	1078000000	754030000				+		+	Tb927.8.3530			1.85131	1.7287	1.81356	1.49211	Tb927.8.3530:mRNA-p1	Tb927.8.3530:mRNA-p1	Tb927.8.3530:mRNA-p1 | transcript=Tb927.8.3530:mRNA | gene=Tb927.8.3530 | organism=Trypanosoma_brucei_brucei_TREU927 | gene_product=glycerol-3-phosphate dehydrogenase [NAD+], glycosomal | transcript_product=glycerol-3-phosphate dehydrogenase [NAD+], glycos	18	18	18	56.2	56.2	56.2	37.805	0	184.42	6801900000	138	26.3228	27.3293	27.4799	28.3712	28.9706	28.9763	28.5199	28.6414	28.4471
0	0	0	0	65907000	68494000	127180000	422420000	85271000	0	0	0						+	Tb927.3.720			1.57667	4.25129	2.17959	6.29166	Tb927.3.720:mRNA-p1	Tb927.3.720:mRNA-p1	Tb927.3.720:mRNA-p1 | transcript=Tb927.3.720:mRNA | gene=Tb927.3.720 | organism=Trypanosoma_brucei_brucei_TREU927 | gene_product=zinc finger protein 3 | transcript_product=zinc finger protein 3 | location=Tb927_03_v5.1:176779-177171(-) | protein_length=130	3	3	3	28.5	28.5	28.5	14.168	0	169.03	3058700000	35	21.7299	19.0454	22.2717	23.7974	25.9739	26.0295	26.9223	28.6541	26.3456
0	0	0	0	0	0	82446000	132760000	121880000	0	0	0						+	Tb927.9.7480			0.0970666	0.369325	2.04749	5.92392	Tb927.9.7480:mRNA-p1	Tb927.9.7480:mRNA-p1	Tb927.9.7480:mRNA-p1 | transcript=Tb927.9.7480:mRNA | gene=Tb927.9.7480 | organism=Trypanosoma_brucei_brucei_TREU927 | gene_product=hypothetical protein, conserved | transcript_product=hypothetical protein, conserved | location=Tb927_09_v5.1:1230260-123177	10	10	10	36.1	36.1	36.1	53.775	0	250.54	1076500000	28	22.6992	18.4953	21.1759	22.0962	21.3065	20.0756	26.2969	26.9842	26.8609
0	0	0	0	15171000	12377000	50215000	152040000	53408000	0	0	0						+	Tb927.11.1890			1.08153	2.55801	2.11363	5.50897	Tb927.11.1890:mRNA-p1	Tb927.11.1890:mRNA-p1	Tb927.11.1890:mRNA-p1 | transcript=Tb927.11.1890:mRNA | gene=Tb927.11.1890 | organism=Trypanosoma_brucei_brucei_TREU927 | gene_product=Serine-threonine kinase receptor-associated protein, putative | transcript_product=Serine-threonine kinase receptor-assoc	14	14	14	62.6	62.6	62.6	36.025	0	287.99	879310000	40	21.6791	18.6728	21.5533	22.1632	23.8548	23.5612	25.5816	27.1799	25.6706
0	0	0	0	0	0	59773000	50924000	45796000	0	20298000	24700000						+	Tb927.8.750			0.0816024	0.279184	2.19035	5.24214	Tb927.8.750:mRNA-p1	Tb927.8.750:mRNA-p1	Tb927.8.750:mRNA-p1 | transcript=Tb927.8.750:mRNA | gene=Tb927.8.750 | organism=Trypanosoma_brucei_brucei_TREU927 | gene_product=nucleolar RNA-binding protein, putative | transcript_product=nucleolar RNA-binding protein, putative | location=Tb927_08_v5.1:2	6	6	6	27.3	27.3	27.3	39.761	0	19.171	458670000	17	21.8689	18.4846	20.8036	21.651	19.3588	20.9849	25.833	25.6018	25.4487
0	0	0	0	20258000	0	45628000	105410000	74012000	0	48807000	38342000						+	Tb927.11.9180			0.382526	1.28137	1.98854	4.98019	Tb927.11.9180:mRNA-p1	Tb927.11.9180:mRNA-p1	Tb927.11.9180:mRNA-p1 | transcript=Tb927.11.9180:mRNA | gene=Tb927.11.9180 | organism=Trypanosoma_brucei_brucei_TREU927 | gene_product=ADP-ribosylation factor GTPase activating protein, putative | transcript_product=ADP-ribosylation factor GTPase activatin	13	13	13	47.4	47.4	47.4	31.714	0	190.03	859230000	40	23.1437	19.8328	20.3191	21.7006	24.272	21.1671	25.4434	26.6514	26.1413
0	0	0	0	0	0	33093000	98837000	48846000	0	0	0						+	Tb927.4.4940			0.321373	1.17836	1.92526	4.88914	Tb927.4.4940:mRNA-p1;Tb927.8.7480:mRNA-p1	Tb927.4.4940:mRNA-p1	Tb927.4.4940:mRNA-p1 | transcript=Tb927.4.4940:mRNA | gene=Tb927.4.4940 | organism=Trypanosoma_brucei_brucei_TREU927 | gene_product=SUMO-interacting motif-containing protein | transcript_product=SUMO-interacting motif-containing protein | location=Tb927_04	19	19	19	38.3	38.3	38.3	73.839	0	122.7	736400000	36	22.3459	18.8863	21.1806	24.1731	21.1851	20.5897	24.98	26.5585	25.5417
0	0	0	0	26801000	33813000	88944000	143470000	70323000	0	133140000	91416000						+	Tb927.9.1350			0.839343	2.32047	2.13964	4.88895	Tb927.9.1350:mRNA-p1	Tb927.9.1350:mRNA-p1	Tb927.9.1350:mRNA-p1 | transcript=Tb927.9.1350:mRNA | gene=Tb927.9.1350 | organism=Trypanosoma_brucei_brucei_TREU927 | gene_product=hypothetical protein, conserved | transcript_product=hypothetical protein, conserved | location=Tb927_09_v5.1:339083-340696(	21	21	21	47.5	47.5	47.5	59.813	0	114.77	1197800000	48	23.3301	20.1665	21.4066	22.1778	24.6758	25.0111	26.4064	27.0962	26.0675
0	0	0	0	26483000	22235000	55449000	68837000	34120000	0	0	0						+	Tb927.11.880			1.3956	3.02471	2.27864	4.7032	Tb927.11.880:mRNA-p1	Tb927.11.880:mRNA-p1	Tb927.11.880:mRNA-p1 | transcript=Tb927.11.880:mRNA | gene=Tb927.11.880 | organism=Trypanosoma_brucei_brucei_TREU927 | gene_product=cyclophilin a | transcript_product=cyclophilin a | location=Tb927_11_v5.1:224507-225040(+) | protein_length=177 | sequence_S	11	11	9	67.2	67.2	59.9	18.717	0	54.45	707620000	33	22.341	19.5882	20.7467	22.6851	24.6586	24.4063	25.7247	26.0367	25.0241
0	0	0	0	0	35020000	45157000	48853000	55937000	0	109570000	75831000						+	Tb927.3.5380			0.272433	1.19086	2.16303	4.6916	Tb927.3.5380:mRNA-p1	Tb927.3.5380:mRNA-p1	Tb927.3.5380:mRNA-p1 | transcript=Tb927.3.5380:mRNA | gene=Tb927.3.5380 | organism=Trypanosoma_brucei_brucei_TREU927 | gene_product=Tubulin-tyrosine ligase family, putative | transcript_product=Tubulin-tyrosine ligase family, putative | location=Tb927_03_v	13	13	13	29	29	29	58.003	0	107.41	527620000	36	22.2549	19.1552	21.2228	20.5634	20.5804	25.0617	25.4284	25.5419	25.7373
0	0	0	0	0	0	22206000	52822000	26455000	0	46824000	37612000						+	Tb927.11.11340			0.440145	1.17266	1.90802	4.48762	Tb927.11.11340:mRNA-p1;Tb11.v5.1036.1-p1	Tb927.11.11340:mRNA-p1	Tb927.11.11340:mRNA-p1 | transcript=Tb927.11.11340:mRNA | gene=Tb927.11.11340 | organism=Trypanosoma_brucei_brucei_TREU927 | gene_product=gamma-tubulin complex component 3 | transcript_product=gamma-tubulin complex component 3 | location=Tb927_11_v5.1:3030	20	20	20	30.2	30.2	30.2	87.877	0	147.84	383840000	25	21.5805	18.5049	21.1678	22.7416	20.6411	21.3886	24.4044	25.6546	24.657
0	0	0	0	0	0	18500000	90551000	44721000	132790000	779580000	801120000		C				+	Tb927.6.2550		RNA-binding protein, putative, TRRM2	0.700284	1.12474	2.00039	4.31272	Tb927.6.2550:mRNA-p1	Tb927.6.2550:mRNA-p1	Tb927.6.2550:mRNA-p1 | transcript=Tb927.6.2550:mRNA | gene=Tb927.6.2550 | organism=Trypanosoma_brucei_brucei_TREU927 | gene_product=RNA-binding protein, putative | transcript_product=RNA-binding protein, putative | location=Tb927_06_v5.1:771666-773933(+) |	15	15	15	29.5	29.5	29.5	82.867	0	148.96	596010000	30	21.5497	19.7012	21.7987	22.7689	21.8495	21.8053	24.141	26.4322	25.4144
0	0	0	0	34662000	40166000	43079000	45168000	29415000	0	0	36362000						+	Tb927.4.1930			1.06376	3.18266	1.87125	4.23267	Tb927.4.1930:mRNA-p1	Tb927.4.1930:mRNA-p1	Tb927.4.1930:mRNA-p1 | transcript=Tb927.4.1930:mRNA | gene=Tb927.4.1930 | organism=Trypanosoma_brucei_brucei_TREU927 | gene_product=eukaryotic translation initiation factor 3 subunit g | transcript_product=eukaryotic translation initiation factor 3 subunit	10	10	10	37.1	37.1	37.1	31.293	0	161.64	541060000	20	22.4559	19.1105	21.3349	22.143	25.0469	25.2595	25.3605	25.4288	24.81
0	0	0	29016000	23411000	18735000	43510000	48319000	28524000	0	54349000	0						+	Tb927.11.1770			1.45227	3.40384	1.71082	4.14928	Tb927.11.1770:mRNA-p1	Tb927.11.1770:mRNA-p1	Tb927.11.1770:mRNA-p1 | transcript=Tb927.11.1770:mRNA | gene=Tb927.11.1770 | organism=Trypanosoma_brucei_brucei_TREU927 | gene_product=hypothetical protein, conserved | transcript_product=hypothetical protein, conserved | location=Tb927_11_v5.1:534232-5349	8	8	8	43.8	43.8	43.8	25.183	0	55.02	575030000	35	23.0859	19.4209	20.712	24.7903	24.4807	24.1592	25.3748	25.5261	24.7657
0	0	0	0	0	0	28757000	67468000	36494000	0	0	0						+	Tb927.7.320			0.067125	0.238427	1.56492	4.07503	Tb927.7.320:mRNA-p1	Tb927.7.320:mRNA-p1	Tb927.7.320:mRNA-p1 | transcript=Tb927.7.320:mRNA | gene=Tb927.7.320 | organism=Trypanosoma_brucei_brucei_TREU927 | gene_product=RNA-binding protein 8 | transcript_product=RNA-binding protein 8 | location=Tb927_07_v5.1:59534-60076(-) | protein_length=180 |	8	8	8	65	65	65	20.27	0	102.84	477530000	18	23.3361	19.4203	20.9248	22.0248	20.5005	21.8712	24.7774	26.0077	25.1212
0	0	0	28051000	32517000	32009000	43658000	58400000	38840000	0	17037000	0						+	Tb927.8.3770			1.61294	3.36898	1.82094	3.95633	Tb927.8.3770:mRNA-p1	Tb927.8.3770:mRNA-p1	Tb927.8.3770:mRNA-p1 | transcript=Tb927.8.3770:mRNA | gene=Tb927.8.3770 | organism=Trypanosoma_brucei_brucei_TREU927 | gene_product=Mitogen-activated protein kinase 10, putative | transcript_product=Mitogen-activated protein kinase 10, putative | location=	16	16	16	50.1	50.1	50.1	46.936	0	79.091	635040000	52	23.2093	19.9101	21.4019	24.7415	24.9547	24.932	25.3797	25.7995	25.211
0	0	0	0	0	0	53455000	37029000	32081000	0	0	0						+	Tb927.3.1910			0.113145	-0.329106	2.22281	3.91988	Tb927.3.1910:mRNA-p1	Tb927.3.1910:mRNA-p1	Tb927.3.1910:mRNA-p1 | transcript=Tb927.3.1910:mRNA | gene=Tb927.3.1910 | organism=Trypanosoma_brucei_brucei_TREU927 | gene_product=Histone RNA hairpin-binding protein RNA-binding domain containing protein, putative | transcript_product=Histone RNA hairpin	9	9	9	21.2	21.2	21.2	63.506	0	51.277	400070000	15	22.6222	20.2052	21.1622	21.632	19.4369	21.9334	25.6718	25.1422	24.9352
0	0	0	18427000	15033000	10016000	27407000	59892000	28250000	0	118920000	102030000						+	Tb927.10.4010			1.62817	2.52584	2.16511	3.88014	Tb927.10.4010:mRNA-p1	Tb927.10.4010:mRNA-p1	Tb927.10.4010:mRNA-p1 | transcript=Tb927.10.4010:mRNA | gene=Tb927.10.4010 | organism=Trypanosoma_brucei_brucei_TREU927 | gene_product=hypothetical protein, conserved | transcript_product=hypothetical protein, conserved | location=Tb927_10_v5.1:1059453-106	18	18	18	37.7	37.7	37.7	73.756	0	166.06	455170000	40	21.6609	19.9196	22.0747	24.1353	23.8416	23.2558	24.708	25.8359	24.7517
0	0	0	0	31740000	16608000	31517000	12471000	23186000	0	122210000	92314000		C				+	Tb927.2.4370;Tb11.v5.0653			1.48899	3.35272	1.94578	3.8597	Tb927.2.4370:mRNA-p1;Tb11.v5.0653.1-p1	Tb927.2.4370:mRNA-p1;Tb11.v5.0653.1-p1	Tb927.2.4370:mRNA-p1 | transcript=Tb927.2.4370:mRNA | gene=Tb927.2.4370 | organism=Trypanosoma_brucei_brucei_TREU927 | gene_product=trypanothione synthetase | transcript_product=trypanothione synthetase | location=Tb927_02_v5.1:771007-772890(-) | protein_l	15	15	15	28.2	28.2	28.2	71.612	0	36.082	317390000	26	21.1145	18.9119	21.343	22.5223	24.9198	23.9854	24.9096	23.5721	24.4668
0	0	0	0	0	13439000	32579000	20436000	25558000	0	127880000	0						+	Tb927.10.12370			0.854935	1.75105	2.11358	3.84263	Tb927.10.12370:mRNA-p1	Tb927.10.12370:mRNA-p1	Tb927.10.12370:mRNA-p1 | transcript=Tb927.10.12370:mRNA | gene=Tb927.10.12370 | organism=Trypanosoma_brucei_brucei_TREU927 | gene_product=gamma-glutamylcysteine synthetase | transcript_product=gamma-glutamylcysteine synthetase | location=Tb927_10_v5.1:3000	8	8	8	19.1	19.1	19.1	77.467	0	26.074	238790000	21	21.9214	19.3642	21.0358	22.1234	21.7712	23.6799	24.9574	24.2846	24.6073
0	0	0	0	19075000	26591000	28088000	33934000	21850000	0	0	23637000						+	Tb927.8.6470			1.40157	2.94894	1.95551	3.75716	Tb927.8.6470:mRNA-p1	Tb927.8.6470:mRNA-p1	Tb927.8.6470:mRNA-p1 | transcript=Tb927.8.6470:mRNA | gene=Tb927.8.6470 | organism=Trypanosoma_brucei_brucei_TREU927 | gene_product=SET domain containing protein, putative | transcript_product=SET domain containing protein, putative | location=Tb927_08_v5.	14	14	14	33.8	33.8	33.8	60.267	0	55.76	391330000	33	22.2284	19.4232	21.2177	22.8665	24.1852	24.6644	24.7435	25.0162	24.3811
0	0	0	0	8343200	7022400	20652000	58198000	38643000	0	31801000	0						+	Tb927.11.12110			0.631657	1.28087	1.69617	3.70457	Tb927.11.12110:mRNA-p1	Tb927.11.12110:mRNA-p1	Tb927.11.12110:mRNA-p1 | transcript=Tb927.11.12110:mRNA | gene=Tb927.11.12110 | organism=Trypanosoma_brucei_brucei_TREU927 | gene_product=RNA helicase, putative | transcript_product=RNA helicase, putative | location=Tb927_11_v5.1:3234510-3238409(+) | prote	24	24	24	25.5	25.5	25.5	143.09	0	109.22	402710000	45	22.8538	19.7815	21.5489	22.2911	22.9922	22.7435	24.2998	25.7945	25.2037
0	0	0	0	0	0	23386000	26412000	16210000	0	0	12063000						+	Tb927.11.15520			0.193161	0.473326	2.03527	3.65317	Tb927.11.15520:mRNA-p1	Tb927.11.15520:mRNA-p1	Tb927.11.15520:mRNA-p1 | transcript=Tb927.11.15520:mRNA | gene=Tb927.11.15520 | organism=Trypanosoma_brucei_brucei_TREU927 | gene_product=hypothetical protein, conserved | transcript_product=hypothetical protein, conserved | location=Tb927_11_v5.1:4120912-	9	9	9	15.6	15.6	15.6	83.179	0	20.919	208590000	18	21.7263	19.2554	21.143	22.3072	20.4425	20.7949	24.4791	24.6547	23.9504
0	0	0	0	11377000	0	17129000	15087000	12292000	0	0	0						+	Tb927.11.14270			1.1782	2.15747	2.17735	3.56493	Tb927.11.14270:mRNA-p1	Tb927.11.14270:mRNA-p1	Tb927.11.14270:mRNA-p1 | transcript=Tb927.11.14270:mRNA | gene=Tb927.11.14270 | organism=Trypanosoma_brucei_brucei_TREU927 | gene_product=STE group serine/threonine-protein kinase, putative | transcript_product=STE group serine/threonine-protein kinase, pu	10	10	10	13.7	13.7	13.7	84.077	0	26.178	191990000	21	21.1881	18.9362	20.6089	22.103	23.4396	21.6629	24.0299	23.8468	23.5512
0	0	0	0	7317200	0	27612000	57431000	27622000	0	0	3137100						+	Tb927.10.12620			0.161061	0.40528	1.77993	3.54885	Tb927.10.12620:mRNA-p1	Tb927.10.12620:mRNA-p1	Tb927.10.12620:mRNA-p1 | transcript=Tb927.10.12620:mRNA | gene=Tb927.10.12620 | organism=Trypanosoma_brucei_brucei_TREU927 | gene_product=Protein of unknown function (DUF3648), putative | transcript_product=Protein of unknown function (DUF3648), putative |	18	18	18	22.5	22.5	22.5	121.24	0	106	423920000	33	22.7219	19.9471	21.8979	21.2169	22.8029	21.763	24.7188	25.7753	24.7193
0	0	0	0	0	0	11675000	31567000	14087000	0	0	0						+	Tb927.10.13870			0.412213	0.755395	1.9876	3.41115	Tb927.10.13870:mRNA-p1	Tb927.10.13870:mRNA-p1	Tb927.10.13870:mRNA-p1 | transcript=Tb927.10.13870:mRNA | gene=Tb927.10.13870 | organism=Trypanosoma_brucei_brucei_TREU927 | gene_product=tubulin tyrosine ligase protein, putative | transcript_product=tubulin tyrosine ligase protein, putative | location=Tb	10	10	10	27.9	27.9	27.9	50.357	0	41.018	229140000	19	21.1952	19.4283	21.2798	22.3443	21.1224	20.7027	23.4769	24.9119	23.7479
0	0	0	0	0	0	30743000	44442000	14627000	0	0	0						+	Tb927.10.9330			0.0381515	0.100576	2.04349	3.32887	Tb927.10.9330:mRNA-p1	Tb927.10.9330:mRNA-p1	Tb927.10.9330:mRNA-p1 | transcript=Tb927.10.9330:mRNA | gene=Tb927.10.9330 | organism=Trypanosoma_brucei_brucei_TREU927 | gene_product=hypothetical protein, conserved | transcript_product=hypothetical protein, conserved | location=Tb927_10_v5.1:2309655-231	12	12	12	28.7	28.7	28.7	66.031	0	106.13	325650000	21	22.395	20.7162	20.9835	22.2921	20.0155	22.0889	24.8738	25.4054	23.8021
0	0	0	0	0	0	27172000	30038000	32291000	0	291510000	155000000						+	Tb927.10.6630		ATP-dependent RNA helicase DBP2A, putative	0.679762	-1.48158	2.1137	3.24819	Tb927.10.6630:mRNA-p1	Tb927.10.6630:mRNA-p1	Tb927.10.6630:mRNA-p1 | transcript=Tb927.10.6630:mRNA | gene=Tb927.10.6630 | organism=Trypanosoma_brucei_brucei_TREU927 | gene_product=ATP-dependent RNA helicase DBP2A, putative | transcript_product=ATP-dependent RNA helicase DBP2A, putative | location=Tb9	20	20	20	43	43	43	64.082	0	80.565	303630000	32	22.8221	20.6246	21.2892	21.5886	19.2819	19.4207	24.6956	24.8403	24.9446
0	0	0	0	0	10608000	30311000	20722000	18337000	0	46463000	0						+	Tb927.8.5880			0.575053	1.13651	2.04713	3.1624	Tb927.8.5880:mRNA-p1	Tb927.8.5880:mRNA-p1	Tb927.8.5880:mRNA-p1 | transcript=Tb927.8.5880:mRNA | gene=Tb927.8.5880 | organism=Trypanosoma_brucei_brucei_TREU927 | gene_product=eukaryotic translation initiation factor 1A, putative | transcript_product=eukaryotic translation initiation factor 1A, puta	4	4	4	31.4	31.4	31.4	19.445	0	32.655	220840000	11	22.1322	20.0431	21.6238	22.627	21.243	23.3386	24.8533	24.3047	24.1283
0	0	0	0	12267000	0	27493000	24027000	30283000	0	97559000	105180000						+	Tb927.10.13720		RNA-binding protein 29, putative	0.127739	0.354631	2.29993	3.09761	Tb927.10.13720:mRNA-p1	Tb927.10.13720:mRNA-p1	Tb927.10.13720:mRNA-p1 | transcript=Tb927.10.13720:mRNA | gene=Tb927.10.13720 | organism=Trypanosoma_brucei_brucei_TREU927 | gene_product=RNA-binding protein 29, putative | transcript_product=RNA-binding protein 29, putative | location=Tb927_10_v5.1:335180	9	9	9	23.3	23.3	23.3	40.678	0	53.368	301370000	22	22.2768	20.5184	21.9947	21.7055	23.5483	20.6	24.7126	24.5182	24.852
117390000	68545000	39923000	142720000	127120000	160630000	370470000	493010000	988310000	363940000	286440000	229810000						+	Tb927.10.6060;Tb11.v5.0199			1.08468	1.06046	2.10983	3.04474	Tb927.10.6060:mRNA-p1;Tb11.v5.0199.1-p1	Tb927.10.6060:mRNA-p1;Tb11.v5.0199.1-p1	Tb927.10.6060:mRNA-p1 | transcript=Tb927.10.6060:mRNA | gene=Tb927.10.6060 | organism=Trypanosoma_brucei_brucei_TREU927 | gene_product=universal minicircle sequence binding protein 2 | transcript_product=universal minicircle sequence binding protein 2 | lo	11	11	10	81.2	81.2	75.1	21.836	0	187.36	5929300000	128	26.8067	26.0305	25.2507	27.0886	26.9216	27.2592	28.4648	28.877	29.8804
0	0	0	0	0	0	20901000	30195000	16714000	0	0	0						+	Tb927.3.4040			0.048012	0.134903	2.22389	3.03808	Tb927.3.4040:mRNA-p1	Tb927.3.4040:mRNA-p1	Tb927.3.4040:mRNA-p1 | transcript=Tb927.3.4040:mRNA | gene=Tb927.3.4040 | organism=Trypanosoma_brucei_brucei_TREU927 | gene_product=Ankyrin repeats (3 copies), putative | transcript_product=Ankyrin repeats (3 copies), putative | location=Tb927_03_v5.1:1140	13	13	13	22.9	22.9	22.9	67.631	0	52.393	268150000	20	22.276	20.5046	21.2646	22.7882	19.9857	21.676	24.3171	24.8478	23.9946
0	0	0	0	0	0	13233000	15049000	16483000	0	0	0						+	Tb927.8.7250;Tb927.4.5140			0.243328	0.570973	2.14059	2.99083	Tb927.8.7250:mRNA-p1;Tb927.4.5140:mRNA-p1	Tb927.8.7250:mRNA-p1;Tb927.4.5140:mRNA-p1	Tb927.8.7250:mRNA-p1 | transcript=Tb927.8.7250:mRNA | gene=Tb927.8.7250 | organism=Trypanosoma_brucei_brucei_TREU927 | gene_product=repressor of RNA polymerase III transcription MAF1 | transcript_product=repressor of RNA polymerase III transcription MAF1 |	4	4	4	29.4	29.4	29.4	29.701	0	11.814	171530000	11	21.7873	19.7695	20.946	22.8011	20.4132	21.0014	23.6576	23.8432	23.9745
0	0	0	0	0	0	24512000	27223000	20169000	0	60432000	0						+	Tb927.11.9290			0.198282	0.552041	2.3638	2.99	Tb927.11.9290:mRNA-p1	Tb927.11.9290:mRNA-p1	Tb927.11.9290:mRNA-p1 | transcript=Tb927.11.9290:mRNA | gene=Tb927.11.9290 | organism=Trypanosoma_brucei_brucei_TREU927 | gene_product=Flagellum attachment zone protein 20 | transcript_product=Flagellum attachment zone protein 20 | location=Tb927_11_v5.1:2	14	14	14	21.4	21.4	21.4	85.448	0	38.901	236000000	22	22.4962	21.1575	20.8873	23.962	21.1684	21.0667	24.547	24.6983	24.2656
0	0	0	0	0	0	15085000	17648000	13567000	0	0	0						+	Tb927.10.14150			0.384482	0.96084	2.01718	2.9248	Tb927.10.14150:mRNA-p1;Tb11.v5.0606.1-p1	Tb927.10.14150:mRNA-p1	Tb927.10.14150:mRNA-p1 | transcript=Tb927.10.14150:mRNA | gene=Tb927.10.14150 | organism=Trypanosoma_brucei_brucei_TREU927 | gene_product=nuclear segregation protein, putative | transcript_product=nuclear segregation protein, putative | location=Tb927_10_v	9	9	9	21.3	21.3	21.3	55.311	0	32.642	169530000	20	21.6846	19.718	21.4362	22.9471	20.221	22.5532	23.8466	24.073	23.6936
0	0	0	0	0	0	13526000	16413000	16816000	0	0	21159000						+	Tb927.10.11850			1.05523	1.611	1.88224	2.89894	Tb927.10.11850:mRNA-p1;Tb927.10.11840:mRNA-p1	Tb927.10.11850:mRNA-p1	Tb927.10.11850:mRNA-p1 | transcript=Tb927.10.11850:mRNA | gene=Tb927.10.11850 | organism=Trypanosoma_brucei_brucei_TREU927 | gene_product=WD domain, G-beta repeat, putative | transcript_product=WD domain, G-beta repeat, putative | location=Tb927_10_v5.1:28	9	9	9	9.8	9.8	9.8	111.8	0	132.73	168190000	17	21.9495	19.6887	21.3259	22.1805	22.587	23.0295	23.6892	23.9683	24.0033
0	0	0	0	0	0	17486000	17885000	22248000	0	35331000	0						+	Tb927.10.9870			0.492452	1.04969	1.94643	2.88743	Tb927.10.9870:mRNA-p1	Tb927.10.9870:mRNA-p1	Tb927.10.9870:mRNA-p1 | transcript=Tb927.10.9870:mRNA | gene=Tb927.10.9870 | organism=Trypanosoma_brucei_brucei_TREU927 | gene_product=Component of motile flagella 12 | transcript_product=Component of motile flagella 12 | location=Tb927_10_v5.1:2439063-243	9	9	9	45.7	45.7	45.7	29.794	0	55.17	181910000	18	22.4331	20.2163	21.2474	23.5837	21.2667	22.1954	24.0597	24.0922	24.4072
0	0	0	40489000	145510000	0	0	34021000	20920000	0	171490000	232370000		C				+	Tb927.10.5840			0.824288	3.24856	1.84222	2.85359	Tb927.10.5840:mRNA-p1	Tb927.10.5840:mRNA-p1	Tb927.10.5840:mRNA-p1 | transcript=Tb927.10.5840:mRNA | gene=Tb927.10.5840 | organism=Trypanosoma_brucei_brucei_TREU927 | gene_product=translation elongation factor 1-beta, putative | transcript_product=translation elongation factor 1-beta, putative | loca	5	4	4	35.8	31.3	31.3	21.959	0	57.476	730200000	16	21.7908	20.8763	20.9995	25.271	27.1165	21.0247	22.8891	25.0199	24.3184
0	0	0	0	21631000	13351000	30407000	14220000	13866000	0	33074000	26875000						+	Tb927.11.4800			1.59439	2.37611	1.91097	2.84121	Tb927.11.4800:mRNA-p1	Tb927.11.4800:mRNA-p1	Tb927.11.4800:mRNA-p1 | transcript=Tb927.11.4800:mRNA | gene=Tb927.11.4800 | organism=Trypanosoma_brucei_brucei_TREU927 | gene_product=clathrin coat assembly protein, putative | transcript_product=clathrin coat assembly protein, putative | location=Tb927_1	10	10	10	25.8	25.8	25.8	54.924	0	78.533	268140000	20	22.2959	21.0602	20.4646	22.912	24.3666	23.6704	24.8579	23.7614	23.725
0	0	0	0	0	0	21593000	19696000	13578000	0	61755000	69032000						+	Tb927.10.6960;Tb927.10.6920;Tb10.v4.0248			0.358991	0.543886	2.37945	2.62517	Tb927.10.6960:mRNA-p1;Tb927.10.6920:mRNA-p1;Tb10.v4.0248:mRNA-p1	Tb927.10.6960:mRNA-p1;Tb927.10.6920:mRNA-p1;Tb10.v4.0248:mRNA-p1	Tb927.10.6960:mRNA-p1 | transcript=Tb927.10.6960:mRNA | gene=Tb927.10.6960 | organism=Trypanosoma_brucei_brucei_TREU927 | gene_product=hypothetical protein, conserved | transcript_product=hypothetical protein, conserved | location=Tb927_10_v5.1:1755170-175	10	10	10	34.7	34.7	34.7	36.056	0	21.876	168960000	18	22.1387	20.7664	21.5097	22.3582	22.6414	21.0468	24.3641	24.2314	23.6948
0	0	0	0	11615000	0	17971000	10445000	9033000	0	0	0						+	Tb927.3.3780;Tb927.3.3760			1.36997	1.73875	2.31615	2.51217	Tb927.3.3780:mRNA-p1;Tb927.3.3760:mRNA-p1	Tb927.3.3780:mRNA-p1;Tb927.3.3760:mRNA-p1	Tb927.3.3780:mRNA-p1 | transcript=Tb927.3.3780:mRNA | gene=Tb927.3.3780 | organism=Trypanosoma_brucei_brucei_TREU927 | gene_product=tryparedoxin 1a, putative | transcript_product=tryparedoxin 1a, putative | location=Tb927_03_v5.1:1053583-1054017(+) | prote	5	5	5	41.7	41.7	41.7	15.891	0	9.6964	139420000	13	21.6191	20.5183	20.8483	22.9399	23.4695	21.7926	24.0992	23.3163	23.1068
0	0	0	0	0	8777600	0	17160000	13831000	0	0	0						+	Tb927.11.3450			0.985814	1.62436	1.64166	2.48589	Tb927.11.3450:mRNA-p1	Tb927.11.3450:mRNA-p1	Tb927.11.3450:mRNA-p1 | transcript=Tb927.11.3450:mRNA | gene=Tb927.11.3450 | organism=Trypanosoma_brucei_brucei_TREU927 | gene_product=hypothetical protein, conserved | transcript_product=hypothetical protein, conserved | location=Tb927_11_v5.1:1021886-102	12	12	12	22.5	22.5	22.5	76.311	0	37.982	129450000	18	21.6418	20.0914	20.8834	23.185	21.2394	23.0654	22.3204	24.0325	23.7214
0	0	0	0	13665000	0	13031000	15594000	17739000	0	117050000	97269000						+	Tb927.4.1720			0.3516	0.8027	1.78386	2.38276	Tb927.4.1720:mRNA-p1	Tb927.4.1720:mRNA-p1	Tb927.4.1720:mRNA-p1 | transcript=Tb927.4.1720:mRNA | gene=Tb927.4.1720 | organism=Trypanosoma_brucei_brucei_TREU927 | gene_product=Nucleoside diphosphate kinase 3 | transcript_product=Nucleoside diphosphate kinase 3 | location=Tb927_04_v5.1:438498-439547(	6	6	6	24.9	24.9	24.9	38.948	0	19.924	168210000	18	22.4438	20.4251	21.5931	21.9981	23.704	21.1681	23.6354	23.8945	24.0804
0	0	0	0	0	11073000	0	17108000	9112200	0	62667000	69838000						+	Tb927.3.1090			0.136628	0.475016	1.77446	2.36376	Tb927.3.1090:mRNA-p1	Tb927.3.1090:mRNA-p1	Tb927.3.1090:mRNA-p1 | transcript=Tb927.3.1090:mRNA | gene=Tb927.3.1090 | organism=Trypanosoma_brucei_brucei_TREU927 | gene_product=U1 small nuclear ribonucleoprotein 24 kDa | transcript_product=U1 small nuclear ribonucleoprotein 24 kDa | location=Tb927_03	4	4	4	30.7	30.7	30.7	24.187	0	146.9	158710000	10	22.21	20.7583	20.4883	22.0545	19.4266	23.4005	23.4004	24.0282	23.1194
0	0	0	0	0	0	14610000	25210000	16004000	0	0	12701000						+	Tb927.5.2370			1.12423	-1.41352	2.16268	2.318	Tb927.5.2370:mRNA-p1	Tb927.5.2370:mRNA-p1	Tb927.5.2370:mRNA-p1 | transcript=Tb927.5.2370:mRNA | gene=Tb927.5.2370 | organism=Trypanosoma_brucei_brucei_TREU927 | gene_product=hydrolase, alpha/beta fold family, putative | transcript_product=hydrolase, alpha/beta fold family, putative | location=Tb92	9	9	9	29.7	29.7	29.7	43.296	0	72.672	200720000	15	22.0445	21.0382	22.2832	20.7834	19.4729	20.8689	23.8005	24.5875	23.9319
155730000	75598000	54153000	234340000	168900000	189420000	339140000	431960000	524550000	875570000	573710000	489070000						+	Tb927.10.6070			1.18413	1.18526	2.04703	2.30443	Tb927.10.6070:mRNA-p1	Tb927.10.6070:mRNA-p1	Tb927.10.6070:mRNA-p1 | transcript=Tb927.10.6070:mRNA | gene=Tb927.10.6070 | organism=Trypanosoma_brucei_brucei_TREU927 | gene_product=universal minicircle sequence binding protein 1 | transcript_product=universal minicircle sequence binding protein 1 | lo	8	7	7	63.6	54.3	54.3	14.566	0	103.6	5003500000	88	27.2145	26.1718	25.6905	27.804	27.3316	27.497	28.3373	28.6863	28.9665
0	0	0	10096000	0	8686800	0	5423100	7222700	0	11443000	0						+	Tb927.2.5060			0.896425	1.91472	1.70025	2.05547	Tb927.2.5060:mRNA-p1	Tb927.2.5060:mRNA-p1	Tb927.2.5060:mRNA-p1 | transcript=Tb927.2.5060:mRNA | gene=Tb927.2.5060 | organism=Trypanosoma_brucei_brucei_TREU927 | gene_product=GTP binding protein, putative | transcript_product=GTP binding protein, putative | location=Tb927_02_v5.1:895261-896445(-) |	8	8	8	17.3	17.3	17.3	44.349	0	10.583	95063000	17	21.1518	19.3997	20.6393	23.2673	20.6174	23.0504	22.2025	22.3707	22.7841
0	0	0	0	7831600	8999400	9134000	13250000	8224700	0	5698400	0						+	Tb927.10.14810			1.74194	1.80212	1.78781	2.02144	Tb927.10.14810:mRNA-p1	Tb927.10.14810:mRNA-p1	Tb927.10.14810:mRNA-p1 | transcript=Tb927.10.14810:mRNA | gene=Tb927.10.14810 | organism=Trypanosoma_brucei_brucei_TREU927 | gene_product=multiprotein-bridging factor 1, putative | transcript_product=multiprotein-bridging factor 1, putative | location=Tb92	5	5	5	40.6	40.6	40.6	17.974	0	19.375	166090000	15	21.9277	20.3565	21.4053	23.0936	22.9009	23.1014	23.1228	23.6595	22.9715
0	0	0	47262000	76675000	87928000	0	37560000	8772900	0	147840000	157020000			+	+			Tb927.10.14000	ACO	aconitase (ACO)	2.75051	5.56226	1.25406	3.00928	Tb927.10.14000:mRNA-p1;REV__Tb927.5.940:mRNA-p1	Tb927.10.14000:mRNA-p1	Tb927.10.14000:mRNA-p1 | transcript=Tb927.10.14000:mRNA | gene=Tb927.10.14000 | organism=Trypanosoma_brucei_brucei_TREU927 | gene_product=aconitase | transcript_product=aconitase | location=Tb927_10_v5.1:3409635-3412328(-) | protein_length=897 | sequence_S	26	26	26	42.5	42.5	42.5	98.314	0	178.41	577740000	71	21.3498	19.0803	20.9593	25.4942	26.1923	26.3898	22.19	25.1627	23.0646
0	0	0	141610000	147220000	142980000	49650000	35813000	0	0	31314000	0			+	+			Tb927.7.1340;Tb927.7.1320	HSP10	10 kDa heat shock protein, putative	4.60627	5.78413	1.22718	2.93062	Tb927.7.1340:mRNA-p1;Tb927.7.1320:mRNA-p1	Tb927.7.1340:mRNA-p1;Tb927.7.1320:mRNA-p1	Tb927.7.1340:mRNA-p1 | transcript=Tb927.7.1340:mRNA | gene=Tb927.7.1340 | organism=Trypanosoma_brucei_brucei_TREU927 | gene_product=10 kDa heat shock protein, putative | transcript_product=10 kDa heat shock protein, putative | location=Tb927_07_v5.1:343648	5	5	5	57	57	57	10.67	0	22.727	976690000	29	21.786	20.884	21.2796	27.0773	27.1334	27.0912	25.5653	25.094	22.0822
0	6234800	0	134220000	213120000	186720000	15074000	26507000	28457000	107490000	243580000	141830000		C	+	+			Tb927.11.16760	TCP-1-alpha	T-complex protein 1, alpha subunit, putative (TCP-1-alpha)	2.54205	5.73852	1.42729	2.77995	Tb927.11.16760:mRNA-p1	Tb927.11.16760:mRNA-p1	Tb927.11.16760:mRNA-p1 | transcript=Tb927.11.16760:mRNA | gene=Tb927.11.16760 | organism=Trypanosoma_brucei_brucei_TREU927 | gene_product=T-complex protein 1, alpha subunit, putative | transcript_product=T-complex protein 1, alpha subunit, putative | locat	23	23	23	45.7	45.7	45.7	59.432	0	118.85	1165000000	75	22.4286	22.5719	19.9274	27	27.6671	27.4763	23.8456	24.6599	24.7623
0	0	0	30722000	43094000	54409000	0	26794000	21737000	0	63119000	0			+	+			Tb927.8.5290		WW domain containing protein, putative	3.85733	4.68061	1.04728	2.70518	Tb927.8.5290:mRNA-p1	Tb927.8.5290:mRNA-p1	Tb927.8.5290:mRNA-p1 | transcript=Tb927.8.5290:mRNA | gene=Tb927.8.5290 | organism=Trypanosoma_brucei_brucei_TREU927 | gene_product=WW domain containing protein, putative | transcript_product=WW domain containing protein, putative | location=Tb927_08_v5.1:	12	12	12	32.6	32.6	32.6	67.435	0	49.566	409500000	41	21.0346	20.5901	20.2645	24.8728	25.361	25.6973	20.9557	24.6754	24.3736
0	0	0	31171000	28123000	38053000	0	17412000	12611000	0	58110000	56919000			+	+			Tb927.11.1020		ribokinase, putative	2.63174	4.30317	1.20125	2.45552	Tb927.11.1020:mRNA-p1	Tb927.11.1020:mRNA-p1	Tb927.11.1020:mRNA-p1 | transcript=Tb927.11.1020:mRNA | gene=Tb927.11.1020 | organism=Trypanosoma_brucei_brucei_TREU927 | gene_product=ribokinase, putative | transcript_product=ribokinase, putative | location=Tb927_11_v5.1:260682-261683(+) | protein_length	9	9	9	36.6	36.6	36.6	35.288	0	111.4	296920000	29	21.6735	19.5552	20.6822	24.8937	24.7452	25.1815	21.6357	24.0536	23.5882
0	0	0	657610000	790320000	761530000	0	42239000	12350000	907040000	361890000	293280000		C	+	+			Tb927.4.960		WD domain, G-beta repeat, putative	3.12557	8.16499	0.919827	2.44376	Tb927.4.960:mRNA-p1	Tb927.4.960:mRNA-p1	Tb927.4.960:mRNA-p1 | transcript=Tb927.4.960:mRNA | gene=Tb927.4.960 | organism=Trypanosoma_brucei_brucei_TREU927 | gene_product=WD domain, G-beta repeat, putative | transcript_product=WD domain, G-beta repeat, putative | location=Tb927_04_v5.1:263441-2669	39	39	39	37.9	37.9	37.9	128.61	0	323.31	4064400000	124	22.7255	19.7022	21.4322	29.2927	29.5579	29.5043	22.3011	25.3321	23.558
0	0	0	26602000	41344000	36629000	24029000	58678000	0	0	99324000	143620000			+	+			Tb927.10.10880	ABCF1	ATP-binding cassette protein, putative,ABC transporter, putative,ATPase, putative	3.16942	3.59522	0.60854	2.19025	Tb927.10.10880:mRNA-p1	Tb927.10.10880:mRNA-p1	Tb927.10.10880:mRNA-p1 | transcript=Tb927.10.10880:mRNA | gene=Tb927.10.10880 | organism=Trypanosoma_brucei_brucei_TREU927 | gene_product=ATP-binding cassette sub-family F member 1, putative | transcript_product=ATP-binding cassette sub-family F member 1,	13	13	13	27.8	27.8	27.8	77.697	0	90.358	562420000	31	22.0804	21.1981	21.0285	24.665	25.3012	25.1265	24.5183	25.8063	20.5532
0	0	0	194200000	137840000	137380000	0	46680000	0	0	52968000	0			+	+			Tb927.11.2230	CAT	carnitine O-acetyltransferase, putative	3.92556	6.37224	0.677896	2.04607	Tb927.11.2230:mRNA-p1	Tb927.11.2230:mRNA-p1	Tb927.11.2230:mRNA-p1 | transcript=Tb927.11.2230:mRNA | gene=Tb927.11.2230 | organism=Trypanosoma_brucei_brucei_TREU927 | gene_product=carnitine O-acetyltransferase, putative | transcript_product=carnitine O-acetyltransferase, putative | location=Tb927_11_	17	17	17	27.8	27.8	27.8	82.426	0	49.327	678770000	31	21.6102	20.3372	20.5408	27.533	27.0384	27.0336	21.8915	25.4763	21.2587
0	0	0	111120000	123750000	136080000	0	13947000	10548000	130130000	124200000	177460000		C	+	+			Tb927.3.1300	hyp, con	hypothetical protein, conserved	2.57208	5.85499	0.803256	1.88464	Tb927.3.1300:mRNA-p1	Tb927.3.1300:mRNA-p1	Tb927.3.1300:mRNA-p1 | transcript=Tb927.3.1300:mRNA | gene=Tb927.3.1300 | organism=Trypanosoma_brucei_brucei_TREU927 | gene_product=hypothetical protein, conserved | transcript_product=hypothetical protein, conserved | location=Tb927_03_v5.1:320722-321954(	16	16	16	42.2	42.2	42.2	46.085	0	55.335	678050000	53	22.5348	19.4918	21.0387	26.7275	26.8829	27.0199	21.6553	23.7335	23.3305
0	0	0	62640000	132460000	102480000	0	13437000	11460000	89524000	231540000	229990000		C	+	+			Tb927.7.3880	BBP87	basal body protein	2.89514	5.59646	0.690112	1.71616	Tb927.7.3880:mRNA-p1	Tb927.7.3880:mRNA-p1	Tb927.7.3880:mRNA-p1 | transcript=Tb927.7.3880:mRNA | gene=Tb927.7.3880 | organism=Trypanosoma_brucei_brucei_TREU927 | gene_product=Basal body protein | transcript_product=Basal body protein | location=Tb927_07_v5.1:1011321-1013651(-) | protein_length=776	22	22	22	37	37	37	87.072	0	82.06	636200000	46	21.7988	19.7225	21.1816	25.9006	26.981	26.6108	20.7216	23.6797	23.4501
0	0	0	78701000	74694000	97185000	0	19507000	17989000	22769000	0	70227000			+	+			Tb927.9.5860;Tb927.9.5770		tryparedoxin peroxidase	2.76018	4.71084	0.661473	1.63396	Tb927.9.5860:mRNA-p1;Tb927.9.5770:mRNA-p1	Tb927.9.5860:mRNA-p1;Tb927.9.5770:mRNA-p1	Tb927.9.5860:mRNA-p1 | transcript=Tb927.9.5860:mRNA | gene=Tb927.9.5860 | organism=Trypanosoma_brucei_brucei_TREU927 | gene_product=tryparedoxin peroxidase | transcript_product=tryparedoxin peroxidase | location=Tb927_09_v5.1:989953-990552(+) | protein_len	12	12	12	54.3	54.3	54.3	22.424	0	31.771	517390000	34	22.6024	20.4597	21.724	26.2299	26.1545	26.5342	21.3699	24.2175	24.1006
0	0	0	96127000	106900000	117390000	8235200	11520000	8793100	66180000	188970000	96404000		C	+	+			Tb927.7.5210		Putative Phosphatase/Protein of unknown function DUF89, putative	3.56785	5.03443	1.61573	1.53512	Tb927.7.5210:mRNA-p1	Tb927.7.5210:mRNA-p1	Tb927.7.5210:mRNA-p1 | transcript=Tb927.7.5210:mRNA | gene=Tb927.7.5210 | organism=Trypanosoma_brucei_brucei_TREU927 | gene_product=Putative Phosphatase/Protein of unknown function DUF89, putative | transcript_product=Putative Phosphatase/Protein of unknow	20	20	20	28.3	28.3	28.3	100.48	0	187.99	601360000	50	21.5717	20.9548	22.3672	26.5184	26.6717	26.8067	22.9734	23.4576	23.0679
0	0	0	40776000	42812000	43138000	0	7023000	0	31043000	65610000	125170000			+	+			Tb927.3.5340	Hsc70-interacting protein (Hip), putative	Hsc70-interacting protein (Hip), putative	2.75336	4.08322	1.05492	1.53397	Tb927.3.5340:mRNA-p1	Tb927.3.5340:mRNA-p1	Tb927.3.5340:mRNA-p1 | transcript=Tb927.3.5340:mRNA | gene=Tb927.3.5340 | organism=Trypanosoma_brucei_brucei_TREU927 | gene_product=Hsc70-interacting protein (Hip), putative | transcript_product=Hsc70-interacting protein (Hip), putative | location=Tb927_03	8	8	8	22.9	22.9	22.9	42.028	0	43.062	213380000	30	22.1822	20.2779	21.2854	25.2812	25.3515	25.3625	22.1006	22.7437	23.5032
0	0	0	26192000	26442000	33541000	0	19448000	0	0	19071000	0			+	+			Tb927.10.12880		SET domain containing protein, putative	2.67213	3.73259	0.638998	1.46346	Tb927.10.12880:mRNA-p1	Tb927.10.12880:mRNA-p1	Tb927.10.12880:mRNA-p1 | transcript=Tb927.10.12880:mRNA | gene=Tb927.10.12880 | organism=Trypanosoma_brucei_brucei_TREU927 | gene_product=SET domain containing protein, putative | transcript_product=SET domain containing protein, putative | location=Tb927_	8	8	8	23.4	23.4	23.4	48.422	0	78.941	281300000	33	21.8143	20.0588	21.2275	24.6426	24.6563	24.9994	21.1969	24.2131	22.081
0	0	0	22081000	68545000	68042000	0	27088000	0	35146000	104340000	74643000			+	+			Tb927.11.5400	SRP54	signal recognition particle 54 kDa (SRP54)	2.77086	4.58605	0.486645	1.38748	Tb927.11.5400:mRNA-p1	Tb927.11.5400:mRNA-p1	Tb927.11.5400:mRNA-p1 | transcript=Tb927.11.5400:mRNA | gene=Tb927.11.5400 | organism=Trypanosoma_brucei_brucei_TREU927 | gene_product=signal recognition particle 54 kDa | transcript_product=signal recognition particle 54 kDa | location=Tb927_11_v5.1:15356	20	20	20	41.7	41.7	41.7	53.374	0	46.359	411000000	46	21.1267	20.3351	21.2268	24.3963	26.0305	26.0199	21.2626	24.6912	20.8973
0	0	0	31772000	91768000	33662000	0	6258200	0	34630000	46703000	40073000			+	+			Tb927.5.1090	threonyl-tRNA synthetase, putative	threonyl-tRNA synthetase, putative	2.50322	4.57109	1.07002	1.34379	Tb927.5.1090:mRNA-p1	Tb927.5.1090:mRNA-p1	Tb927.5.1090:mRNA-p1 | transcript=Tb927.5.1090:mRNA | gene=Tb927.5.1090 | organism=Trypanosoma_brucei_brucei_TREU927 | gene_product=threonyl-tRNA synthetase, putative | transcript_product=threonyl-tRNA synthetase, putative | location=Tb927_05_v5.1:409713-4	17	17	17	26	26	26	90.983	0	51.197	309710000	39	21.926	20.3142	20.4239	24.9213	26.4515	25.0046	22.4395	22.5773	21.6786
0	0	0	167850000	258510000	183370000	0	17183000	0	0	73480000	57906000			+	+			Tb927.3.1240	PP2A	protein phosphatase 2A, putative	4.24756	6.50479	0.57112	1.23634	Tb927.3.1240:mRNA-p1	Tb927.3.1240:mRNA-p1	Tb927.3.1240:mRNA-p1 | transcript=Tb927.3.1240:mRNA | gene=Tb927.3.1240 | organism=Trypanosoma_brucei_brucei_TREU927 | gene_product=Serine/threonine-protein phosphatase 2A, putative | transcript_product=Serine/threonine-protein phosphatase 2A, putative | l	12	12	12	44.3	44.3	44.3	36.243	0	134.87	1140300000	63	21.582	20.5156	21.1065	27.3226	27.9456	27.4502	21.9402	24.0345	20.9384
0	0	0	51142000	75916000	56397000	0	9531400	0	30854000	485470000	392340000		C	+	+			Tb11.v5.0366;Tb927.11.12880	POMP17	Present in the outer mitochondrial membrane proteome 17	3.05163	4.59357	0.796423	1.10393	Tb11.v5.0366.1-p1;Tb927.11.12880:mRNA-p1	Tb11.v5.0366.1-p1;Tb927.11.12880:mRNA-p1	Tb11.v5.0366.1-p1 | transcript=Tb11.v5.0366.1 | gene=Tb11.v5.0366 | organism=Trypanosoma_brucei_brucei_TREU927 | gene_product=hypothetical protein, conserved | transcript_product=hypothetical protein, conserved | location=Tb927_11_bin_v5.1:1226272-1229520(	18	18	5	25.9	25.9	9.1	120.58	0	51.411	383360000	41	22.206	20.9502	20.5981	25.608	26.1779	25.7491	21.9591	23.1843	21.9228
0	0	0	26491000	17924000	16267000	0	9679400	0	0	117190000	95104000			+	+			Tb927.7.4750;Tb11.v5.0158		hypothetical protein, conserved	3.40103	3.2897	0.564623	1.0918	Tb927.7.4750:mRNA-p1;Tb11.v5.0158.1-p1	Tb927.7.4750:mRNA-p1;Tb11.v5.0158.1-p1	Tb927.7.4750:mRNA-p1 | transcript=Tb927.7.4750:mRNA | gene=Tb927.7.4750 | organism=Trypanosoma_brucei_brucei_TREU927 | gene_product=hypothetical protein, conserved | transcript_product=hypothetical protein, conserved | location=Tb927_07_v5.1:1260954-126219	8	8	8	21.8	21.8	21.8	45.395	0	80.017	176170000	18	21.2277	20.5351	21.0779	24.659	24.0954	23.9554	22.4829	23.2065	20.4267
0	0	0	50015000	32739000	42561000	0	10010000	0	0	5437800	0			+	+			Tb927.11.14580	CE1	Bifunctional Monophosphate RNA Kinase/RNA guanylyltransferase	3.8938	3.95683	0.514358	0.749876	Tb927.11.14580:mRNA-p1	Tb927.11.14580:mRNA-p1	Tb927.11.14580:mRNA-p1 | transcript=Tb927.11.14580:mRNA | gene=Tb927.11.14580 | organism=Trypanosoma_brucei_brucei_TREU927 | gene_product=Bifunctional Monophosphate RNA Kinase/RNA guanylyltransferase | transcript_product=Bifunctional Monophosphate RNA Kina	11	11	11	25.1	25.1	25.1	66.941	0	44.929	238930000	27	21.5754	21.5059	20.9316	25.5759	24.9645	25.343	21.7856	23.2549	21.222
0	0	0	78450000	73933000	110200000	0	19396000	0	0	57514000	48386000			+	+			Tb927.3.4500;Tb11.v5.0629		Fumarate hydratase class I, cytosolic	2.73504	4.81522	0.248029	0.729312	Tb927.3.4500:mRNA-p1;Tb11.v5.0629.1-p1	Tb927.3.4500:mRNA-p1;Tb11.v5.0629.1-p1	Tb927.3.4500:mRNA-p1 | transcript=Tb927.3.4500:mRNA | gene=Tb927.3.4500 | organism=Trypanosoma_brucei_brucei_TREU927 | gene_product=Fumarate hydratase class I, cytosolic | transcript_product=Fumarate hydratase class I, cytosolic | location=Tb927_03_v5.1:12	17	17	17	38.1	38.1	38.1	62.262	0	127.8	507900000	43	22.0113	20.295	22.3286	26.2253	26.1397	26.7155	21.5494	24.2093	21.0641
0	0	0	0	13609000	9025100	0	6754700	0	0	29096000	31878000			+	+			Tb927.4.2280	hyp, con	hypothetical protein, conserved	2.7541	2.13502	0.310643	0.450494	Tb927.4.2280:mRNA-p1	Tb927.4.2280:mRNA-p1	Tb927.4.2280:mRNA-p1 | transcript=Tb927.4.2280:mRNA | gene=Tb927.4.2280 | organism=Trypanosoma_brucei_brucei_TREU927 | gene_product=hypothetical protein, conserved | transcript_product=hypothetical protein, conserved | location=Tb927_04_v5.1:593290-594438(	8	8	8	31.9	31.9	31.9	42.285	0	40.771	72375000	16	21.3895	21.0464	20.8536	22.8909	23.6981	23.1055	20.9306	22.6875	21.0228
0	0	0	50003000	57925000	53836000	0	0	0	0	67113000	87973000			+	+			Tb927.11.3730	LeuRS	leucyl-tRNA synthetase, putative (LeuRS)	3.92501	4.53045	0.0619263	0.193039	Tb927.11.3730:mRNA-p1	Tb927.11.3730:mRNA-p1	Tb927.11.3730:mRNA-p1 | transcript=Tb927.11.3730:mRNA | gene=Tb927.11.3730 | organism=Trypanosoma_brucei_brucei_TREU927 | gene_product=leucyl-tRNA synthetase, putative | transcript_product=leucyl-tRNA synthetase, putative | location=Tb927_11_v5.1:1098860-1	19	19	19	25	25	25	121.82	0	80.652	278040000	29	21.7301	20.7369	20.9869	25.5755	25.7877	25.6821	22.8127	19.3334	21.887
0	0	0	413750000	412370000	389760000	0	0	0	0	0	0			+	+			Tb927.9.12390	hyp, con	hypothetical protein, conserved	4.68134	7.82039	0.0573102	0.132361	Tb927.9.12390:mRNA-p1	Tb927.9.12390:mRNA-p1	Tb927.9.12390:mRNA-p1 | transcript=Tb927.9.12390:mRNA | gene=Tb927.9.12390 | organism=Trypanosoma_brucei_brucei_TREU927 | gene_product=hypothetical protein, conserved | transcript_product=hypothetical protein, conserved | location=Tb927_09_v5.1:1935698-193	2	2	2	8.4	8.4	8.4	22.418	0	7.0489	2016300000	11	21.1257	20.0988	21.0959	28.6242	28.6194	28.538	22.2024	19.7007	20.8144
0	0	0	42812000	32067000	21108000	0	0	0	0	0	0			+	+			Tb927.3.4840	DUB2	ubiquitin carboxyl-terminal hydrolase, putative	2.45398	4.03264	0.0399637	0.101888	Tb927.3.4840:mRNA-p1	Tb927.3.4840:mRNA-p1	Tb927.3.4840:mRNA-p1 | transcript=Tb927.3.4840:mRNA | gene=Tb927.3.4840 | organism=Trypanosoma_brucei_brucei_TREU927 | gene_product=ubiquitin carboxyl-terminal hydrolase, putative | transcript_product=ubiquitin carboxyl-terminal hydrolase, putative | locat	10	10	10	15.7	15.7	15.7	81.752	0	58.843	167220000	19	21.8082	19.7922	20.919	25.3515	24.9346	24.3313	20.8397	19.8859	22.0995
0	0	0	61585000	69807000	49787000	0	0	0	0	51676000	27059000			+	+			Tb927.3.4560		5'-AMP-activated protein kinase catalytic subunit alpha, putative	3.82063	5.28514	0.0144683	-0.0298456	Tb927.3.4560:mRNA-p1	Tb927.3.4560:mRNA-p1	Tb927.3.4560:mRNA-p1 | transcript=Tb927.3.4560:mRNA | gene=Tb927.3.4560 | organism=Trypanosoma_brucei_brucei_TREU927 | gene_product=5-AMP-activated protein kinase catalytic subunit alpha, putative | transcript_product=5-AMP-activated protein kinase catal	15	15	15	31.7	31.7	31.7	70.655	0	36.783	287620000	30	21.0717	19.885	20.6901	25.8761	26.0569	25.5693	21.4318	19.4246	20.7008
0	0	0	356560000	330540000	475180000	0	0	0	0	0	0			+	+			Tb927.4.1590;Tb927.4.1590	POMP28	POMP28 (present in outer mitochondrial membrane)	3.81492	7.41745	0.0266353	-0.0622597	Tb927.4.1590.1-p1;Tb927.4.1590.2-p1	Tb927.4.1590.1-p1;Tb927.4.1590.2-p1	Tb927.4.1590.1-p1 | transcript=Tb927.4.1590.1 | gene=Tb927.4.1590 | organism=Trypanosoma_brucei_brucei_TREU927 | gene_product=Present in the outer mitochondrial membrane proteome 28 | transcript_product=Present in the outer mitochondrial membrane proteome	19	19	19	48.1	48.1	48.1	48.07	0	197.17	1906200000	69	22.1012	20.4871	20.693	28.4096	28.3002	28.8239	21.3976	19.8629	21.834
0	0	0	46427000	54138000	35783000	0	0	0	70393000	0	0			+	+			Tb927.11.1090;Tb927.11.1100;Tb927.11.1110;Tb11.v5.1038	ClpGM6	calpain-like protein, putative	2.8933	4.38042	0.0314568	-0.0739524	Tb927.11.1090:mRNA-p1;Tb927.11.1100:mRNA-p1;Tb927.11.1110.1-p1;Tb11.v5.1038.1-p1	Tb927.11.1090:mRNA-p1;Tb927.11.1100:mRNA-p1;Tb927.11.1110.1-p1;Tb11.v5.1038.1-p1	Tb927.11.1090:mRNA-p1 | transcript=Tb927.11.1090:mRNA | gene=Tb927.11.1090 | organism=Trypanosoma_brucei_brucei_TREU927 | gene_product=calpain-like protein, putative | transcript_product=calpain-like protein, putative | location=Tb927_11_v5.1:279194-296707	7	5	5	43.8	43.4	43.4	658.93	0	13.737	281060000	12	22.0032	20.2513	20.8555	25.4685	25.6901	25.0928	21.163	19.8323	21.893
0	0	0	20372000	31290000	55878000	0	0	0	43701000	75293000	90630000		C	+	+			Tb927.10.5380;Tb11.v5.0337	IFT122	intraflagellar transport protein 122	2.67762	4.45259	0.156471	-0.353704	Tb927.10.5380:mRNA-p1;Tb11.v5.0337.1-p1	Tb927.10.5380:mRNA-p1;Tb11.v5.0337.1-p1	Tb927.10.5380:mRNA-p1 | transcript=Tb927.10.5380:mRNA | gene=Tb927.10.5380 | organism=Trypanosoma_brucei_brucei_TREU927 | gene_product=intraflagellar transport protein 122 | transcript_product=intraflagellar transport protein 122 | location=Tb927_10_v5.1:1	19	19	19	20.8	20.8	20.8	139.43	0	42.937	188620000	27	21.4502	20.0025	20.1046	24.2801	24.8992	25.7358	20.692	18.7671	21.0371
0	0	0	26818000	44661000	37015000	0	0	0	0	58464000	0			+	+			Tb927.10.12890	bifunctional aminoacyl-tRNA synthetase, putative	bifunctional aminoacyl-tRNA synthetase, putative	2.55853	3.7643	0.169903	-0.380749	Tb927.10.12890:mRNA-p1	Tb927.10.12890:mRNA-p1	Tb927.10.12890:mRNA-p1 | transcript=Tb927.10.12890:mRNA | gene=Tb927.10.12890 | organism=Trypanosoma_brucei_brucei_TREU927 | gene_product=bifunctional aminoacyl-tRNA synthetase, putative | transcript_product=bifunctional aminoacyl-tRNA synthetase, putative	13	13	13	24.5	24.5	24.5	80.555	0	49.713	207650000	28	22.3063	21.1372	20.4945	24.6767	25.4125	25.1416	22.0644	19.7782	20.9531
0	0	0	21825000	17296000	22295000	0	0	0	0	40156000	33936000			+	+			Tb927.4.920		TPR repeat, putative	4.02492	2.99738	0.111197	-0.398712	Tb927.4.920:mRNA-p1	Tb927.4.920:mRNA-p1	Tb927.4.920:mRNA-p1 | transcript=Tb927.4.920:mRNA | gene=Tb927.4.920 | organism=Trypanosoma_brucei_brucei_TREU927 | gene_product=TPR repeat, putative | transcript_product=TPR repeat, putative | location=Tb927_04_v5.1:259313-260074(-) | protein_length=253 |	4	4	4	15.8	15.8	15.8	28.089	0	6.7442	99226000	9	21.5017	20.9956	21.3442	24.3795	24.0439	24.4102	21.8681	18.3244	22.4529
0	0	0	441870000	457440000	373560000	0	0	0	0	0	0			+	+			Tb927.3.790	ZC3H6	ZFP family member, putative (ZC3H6)	2.74097	7.53329	0.113374	-0.420661	Tb927.3.790:mRNA-p1	Tb927.3.790:mRNA-p1	Tb927.3.790:mRNA-p1 | transcript=Tb927.3.790:mRNA | gene=Tb927.3.790 | organism=Trypanosoma_brucei_brucei_TREU927 | gene_product=zinc finger CCCH domain-containing protein 6, putative | transcript_product=zinc finger CCCH domain-containing protein 6, putat	12	12	12	46.3	46.3	46.3	38.651	0	227.23	2518400000	46	23.061	19.6063	20.6976	28.719	28.769	28.4768	21.1105	19.0164	21.9761
0	0	0	19347000	20466000	24844000	0	0	0	0	0	0			+	+			Tb927.8.5370	hyp, con	hypothetical protein, conserved	2.48728	3.14098	0.356312	-0.761908	Tb927.8.5370:mRNA-p1	Tb927.8.5370:mRNA-p1	Tb927.8.5370:mRNA-p1 | transcript=Tb927.8.5370:mRNA | gene=Tb927.8.5370 | organism=Trypanosoma_brucei_brucei_TREU927 | gene_product=hypothetical protein, conserved | transcript_product=hypothetical protein, conserved | location=Tb927_08_v5.1:1593473-159484	8	8	8	28.2	28.2	28.2	51.062	0	27.44	126530000	18	22.1265	20.4647	21.0446	24.2056	24.2867	24.5664	21.0905	18.9646	21.2949
0	0	0	178220000	166620000	191450000	0	0	0	86695000	284410000	229110000		C	+	+			Tb927.9.3400	ENGase	endo-beta-N-acetylglucosaminidase, putative	3.0403	6.44596	0.285993	-0.87692	Tb927.9.3400:mRNA-p1	Tb927.9.3400:mRNA-p1	Tb927.9.3400:mRNA-p1 | transcript=Tb927.9.3400:mRNA | gene=Tb927.9.3400 | organism=Trypanosoma_brucei_brucei_TREU927 | gene_product=endo-beta-N-acetylglucosaminidase, putative | transcript_product=endo-beta-N-acetylglucosaminidase, putative | location=Tb92	27	27	27	32.7	32.7	32.7	115.9	0	160.18	954320000	64	22.4141	20.3724	20.1091	27.4091	27.312	27.5124	19.9239	18.444	21.897
0	0	0	186120000	197420000	223570000	0	0	0	0	161410000	130270000			+	+			Tb927.5.1250		GAF domain/TIP41-like family, putative	5.27476	6.05826	0.415849	-1.05138	Tb927.5.1250:mRNA-p1	Tb927.5.1250:mRNA-p1	Tb927.5.1250:mRNA-p1 | transcript=Tb927.5.1250:mRNA | gene=Tb927.5.1250 | organism=Trypanosoma_brucei_brucei_TREU927 | gene_product=GAF domain/TIP41-like family, putative | transcript_product=GAF domain/TIP41-like family, putative | location=Tb927_05_v5.1:	22	22	22	45	45	45	63.921	0	98.325	1089400000	54	21.7738	21.2053	21.6106	27.4717	27.5567	27.7362	21.9057	18.4011	21.1288
0	0	0	249070000	306890000	281370000	0	52271000	10654000	340990000	933880000	812180000	A	A	+	+			Tb05.5K5.110;Tb927.5.4460;Tb11.v5.0866			3.15227	7.28411	0.72155	2.50371	Tb05.5K5.110:mRNA-p1;Tb927.5.4460:mRNA-p1;Tb11.v5.0866.1-p1	Tb05.5K5.110:mRNA-p1;Tb927.5.4460:mRNA-p1;Tb11.v5.0866.1-p1	Tb05.5K5.110:mRNA-p1 | transcript=Tb05.5K5.110:mRNA | gene=Tb05.5K5.110 | organism=Trypanosoma_brucei_brucei_TREU927 | gene_product=major vault protein, putative | transcript_product=major vault protein, putative | location=5K5_v5.1:18945-21461(-) | protei	39	39	39	56.1	56.1	56.1	94.06	0	291.98	1732400000	102	21.7933	19.2658	21.2416	27.892	28.1931	28.0679	20.8274	25.6395	23.3449
0	0	0	57518000	40470000	49407000	26011000	20935000	0	120400000	238230000	209840000	B	C	+	+			Tb927.7.4420			2.64374	4.66527	0.494707	1.98552	Tb927.7.4420:mRNA-p1	Tb927.7.4420:mRNA-p1	Tb927.7.4420:mRNA-p1 | transcript=Tb927.7.4420:mRNA | gene=Tb927.7.4420 | organism=Trypanosoma_brucei_brucei_TREU927 | gene_product=proteasome alpha 3 subunit, putative | transcript_product=proteasome alpha 3 subunit, putative | location=Tb927_07_v5.1:1175	8	8	8	35	35	35	32.154	0	47.521	430670000	30	21.8597	19.6277	21.1229	25.7775	25.2703	25.5582	24.6326	24.3194	19.6148
0	0	0	518550000	288050000	531170000	0	91742000	0	779620000	686040000	2502400000	A	A	+	+			Tb927.3.5530			3.35277	7.88925	0.366635	1.80695	Tb927.3.5530:mRNA-p1;Tb927.11.15490:mRNA-p1	Tb927.3.5530:mRNA-p1	Tb927.3.5530:mRNA-p1 | transcript=Tb927.3.5530:mRNA | gene=Tb927.3.5530 | organism=Trypanosoma_brucei_brucei_TREU927 | gene_product=Tb-292 membrane associated protein | transcript_product=Tb-292 membrane associated protein | location=Tb927_03_v5.1:1547572-	34	34	33	28.1	28.1	15.1	279.19	0	88.365	2090200000	71	22.1088	19.8171	20.4426	28.9499	28.1017	28.9846	20.242	26.4511	21.0963
0	0	0	20771000	65911000	75925000	0	46907000	62764000	571630000	2495900000	2329400000	A	A		+			Tb927.7.2640			1.76549	4.83585	0.760809	3.34037	Tb927.7.2640:mRNA-p1;Tb927.7.2650:mRNA-p1	Tb927.7.2640:mRNA-p1	Tb927.7.2640:mRNA-p1 | transcript=Tb927.7.2640:mRNA | gene=Tb927.7.2640 | organism=Trypanosoma_brucei_brucei_TREU927 | gene_product=cytoskeleton associated protein, putative | transcript_product=cytoskeleton associated protein, putative | location=Tb927_07	22	22	22	45.5	45.5	45.5	50.853	0	139.96	636930000	64	22.7151	19.0679	20.1697	24.3081	25.974	26.1781	20.587	25.4833	25.9034
0	0	0	27537000	21840000	28273000	21663000	15418000	14470000	0	89424000	89655000				+			Tb927.11.9910;Tb11.v5.0355			1.75658	3.86547	1.50761	3.26052	Tb927.11.9910:mRNA-p1;Tb11.v5.0355.1-p1;Tb11.v5.0354.1-p1	Tb927.11.9910:mRNA-p1;Tb11.v5.0355.1-p1	Tb927.11.9910:mRNA-p1 | transcript=Tb927.11.9910:mRNA | gene=Tb927.11.9910 | organism=Trypanosoma_brucei_brucei_TREU927 | gene_product=Domain of unknown function (DUF3846)/TPR repeat, putative | transcript_product=Domain of unknown function (DUF3846)/TPR r	10	10	10	35	35	35	40.908	0	136.31	295730000	32	22.6489	19.3543	20.2487	24.7149	24.3805	24.7529	24.3687	23.8781	23.7866
0	88727000	49254000	2991600000	3055200000	2916100000	200460000	255680000	283500000	1379100000	2532900000	2240700000		C		+			Tb927.11.11330;Tb11.v5.1035			2.19192	6.77153	1.13752	3.15786	Tb927.11.11330:mRNA-p1;Tb11.v5.1035.1-p1;Tb11.v5.1034.1-p1;Tb927.11.11290:mRNA-p1	Tb927.11.11330:mRNA-p1;Tb11.v5.1035.1-p1	Tb927.11.11330:mRNA-p1 | transcript=Tb927.11.11330:mRNA | gene=Tb927.11.11330 | organism=Trypanosoma_brucei_brucei_TREU927 | gene_product=heat shock protein 70 | transcript_product=heat shock protein 70 | location=Tb927_11_v5.1:3028681-3030666(+) | protein	39	39	35	51.6	51.6	47.2	71.408	0	323.31	17085000000	305	22.1571	26.4029	25.5537	31.4783	31.5086	31.4414	27.5787	27.9298	28.0788
0	0	0	24973000	119220000	50951000	10004000	20712000	9629900	82721000	273420000	165490000		C		+			Tb927.4.4560			2.06963	4.55181	1.48217	2.46901	Tb927.4.4560:mRNA-p1	Tb927.4.4560:mRNA-p1	Tb927.4.4560:mRNA-p1 | transcript=Tb927.4.4560:mRNA | gene=Tb927.4.4560 | organism=Trypanosoma_brucei_brucei_TREU927 | gene_product=hypothetical protein, conserved | transcript_product=hypothetical protein, conserved | location=Tb927_04_v5.1:1255045-125828	20	20	20	24.1	24.1	24.1	117.5	0	150.67	499960000	50	22.2746	21.1658	19.9097	24.5739	26.8291	25.6026	23.2541	24.304	23.1991
0	0	0	18188000	11113000	16167000	22878000	18878000	0	0	0	0				+			Tb927.2.4930			2.15609	2.92376	0.790548	2.22611	Tb927.2.4930:mRNA-p1	Tb927.2.4930:mRNA-p1	Tb927.2.4930:mRNA-p1 | transcript=Tb927.2.4930:mRNA | gene=Tb927.2.4930 | organism=Trypanosoma_brucei_brucei_TREU927 | gene_product=esterase, putative | transcript_product=esterase, putative | location=Tb927_02_v5.1:871088-871825(-) | protein_length=245 |	8	8	8	31	31	31	27.191	0	9.8027	258770000	21	21.7896	19.9505	20.9574	24.1165	23.4057	23.9465	24.4475	24.1702	20.7582
0	0	0	0	12561000	13424000	12713000	20287000	0	0	36120000	0				+			Tb927.3.2170			2.11025	2.68587	0.732235	2.07319	Tb927.3.2170:mRNA-p1	Tb927.3.2170:mRNA-p1	Tb927.3.2170:mRNA-p1 | transcript=Tb927.3.2170:mRNA | gene=Tb927.3.2170 | organism=Trypanosoma_brucei_brucei_TREU927 | gene_product=translation elongation factor EF-2, putative | transcript_product=translation elongation factor EF-2, putative | location=Tb	17	17	17	23.6	23.6	23.6	98.562	0	34.406	204090000	36	20.9716	19.7533	21.2823	22.8041	23.5824	23.6783	23.5998	24.2741	20.3529
0	0	0	18002000	149590000	83449000	0	25320000	27172000	74537000	339780000	305050000		C		+			Tb927.9.11540			1.70666	4.47681	0.600097	1.99056	Tb927.9.11540:mRNA-p1	Tb927.9.11540:mRNA-p1	Tb927.9.11540:mRNA-p1 | transcript=Tb927.9.11540:mRNA | gene=Tb927.9.11540 | organism=Trypanosoma_brucei_brucei_TREU927 | gene_product=hypothetical protein, conserved | transcript_product=hypothetical protein, conserved | location=Tb927_09_v5.1:1800844-180	18	18	18	55.9	55.9	55.9	50.786	0	159.73	747910000	40	22.4753	19.9124	21.7543	24.1017	27.1564	26.3144	20.8243	24.5938	24.6956
0	0	0	0	5224800	6667900	10219000	14605000	0	0	0	0				+			Tb927.2.3620			1.92649	1.83871	1.13325	1.9721	Tb927.2.3620:mRNA-p1	Tb927.2.3620:mRNA-p1	Tb927.2.3620:mRNA-p1 | transcript=Tb927.2.3620:mRNA | gene=Tb927.2.3620 | organism=Trypanosoma_brucei_brucei_TREU927 | gene_product=GTP-binding elongation factor Tu family, putative | transcript_product=GTP-binding elongation factor Tu family, putative | l	9	9	9	14.3	14.3	14.3	87.19	0	62.237	143790000	22	21.4516	20.2152	20.8805	23.0778	22.3169	22.6688	23.2847	23.8	21.379
0	0	0	15688000	31641000	34606000	0	25136000	0	0	0	19114000				+			Tb927.5.2540;Tb11.v5.0574			1.87661	4.07828	0.587186	1.85832	Tb927.5.2540:mRNA-p1;Tb11.v5.0574.1-p1	Tb927.5.2540:mRNA-p1;Tb11.v5.0574.1-p1	Tb927.5.2540:mRNA-p1 | transcript=Tb927.5.2540:mRNA | gene=Tb927.5.2540 | organism=Trypanosoma_brucei_brucei_TREU927 | gene_product=Organic solute transport protein 1, putative | transcript_product=Organic solute transport protein 1, putative | location=Tb	11	11	11	32.4	32.4	32.4	46.075	0	172.33	290260000	34	21.4222	18.7585	21.4474	23.9032	24.9153	25.0445	21.1415	24.5833	21.4783
0	0	0	0	9742400	16305000	0	10334000	12982000	0	0	0				+			Tb927.3.4770;Tb927.3.4730			2.15594	2.48012	1.45881	1.83873	Tb927.3.4770:mRNA-p1;Tb927.3.4730:mRNA-p1	Tb927.3.4770:mRNA-p1;Tb927.3.4730:mRNA-p1	Tb927.3.4770:mRNA-p1 | transcript=Tb927.3.4770:mRNA | gene=Tb927.3.4770 | organism=Trypanosoma_brucei_brucei_TREU927 | gene_product=leucine-rich repeat-containing protein | transcript_product=leucine-rich repeat-containing protein | location=Tb927_03_v5.1:	10	10	10	35.8	35.8	35.8	44.234	0	23.873	138680000	17	22.0578	20.9251	20.7055	23.9541	23.2158	23.9588	22.2737	23.3009	23.63
0	0	0	0	8888600	12516000	0	15716000	0	0	0	0				+			Tb927.5.1880			2.2283	2.29612	0.973393	1.6698	Tb927.5.1880:mRNA-p1	Tb927.5.1880:mRNA-p1	Tb927.5.1880:mRNA-p1 | transcript=Tb927.5.1880:mRNA | gene=Tb927.5.1880 | organism=Trypanosoma_brucei_brucei_TREU927 | gene_product=inhibitor of serine peptidase (ISP), putative | transcript_product=inhibitor of serine peptidase (ISP), putative | location=	4	4	4	27.9	27.9	27.9	17.81	0	30.659	171770000	13	21.2642	20.1448	21.0413	22.6778	23.0835	23.5773	22.0533	23.9057	21.5006
0	0	0	0	28894000	36935000	0	9652400	9928100	0	95611000	77065000				+			Tb927.9.6430			2.24815	2.96101	1.74728	1.58437	Tb927.9.6430:mRNA-p1	Tb927.9.6430:mRNA-p1	Tb927.9.6430:mRNA-p1 | transcript=Tb927.9.6430:mRNA | gene=Tb927.9.6430 | organism=Trypanosoma_brucei_brucei_TREU927 | gene_product=Rab geranylgeranyl transferase component A, putative | transcript_product=Rab geranylgeranyl transferase component A, putati	10	10	10	15.8	15.8	15.8	107.56	0	47.447	181090000	16	22.435	21.061	21.4567	23.9129	24.7843	25.1385	23.2602	23.2025	23.2431
0	0	0	0	11420000	14214000	0	22543000	8213300	0	65289000	0				+			Tb927.4.760			2.4253	2.05307	0.900093	1.56751	Tb927.4.760:mRNA-p1;REV__Tb927.5.297b:mRNA-p1;REV__Tb927.7.4890:mRNA-p1;REV__Tb11.v5.0170.1-p1;REV__Tb927.9.12090:mRNA-p1	Tb927.4.760:mRNA-p1	Tb927.4.760:mRNA-p1 | transcript=Tb927.4.760:mRNA | gene=Tb927.4.760 | organism=Trypanosoma_brucei_brucei_TREU927 | gene_product=AP-1 adapter complex gamma subunit, putative | transcript_product=AP-1 adapter complex gamma subunit, putative | location=Tb927	14	14	14	24.1	24.1	24.1	87.344	0	66.472	197490000	35	22.1138	21.4372	20.9968	23.501	23.4451	23.7608	21.8545	24.4262	22.9695
0	0	0	0	18293000	17483000	0	10698000	13265000	0	131160000	120310000				+			Tb927.10.3390;Tb11.v5.0724			2.39441	2.39244	0.852879	1.41243	Tb927.10.3390:mRNA-p1;Tb11.v5.0724.1-p1	Tb927.10.3390:mRNA-p1;Tb11.v5.0724.1-p1	Tb927.10.3390:mRNA-p1 | transcript=Tb927.10.3390:mRNA | gene=Tb927.10.3390 | organism=Trypanosoma_brucei_brucei_TREU927 | gene_product=predicted TLD domain protein | transcript_product=predicted TLD domain protein | location=Tb927_10_v5.1:874379-878197(+)	13	13	13	11	11	11	141.18	0	20.389	157170000	18	21.7799	21.2487	21.0536	23.0753	24.1248	24.0595	21.3076	23.3508	23.6611
0	0	0	32888000	39471000	59852000	0	12754000	9375800	0	184780000	181930000				+			Tb927.1.3260			1.61213	4.03687	0.461514	1.40022	Tb927.1.3260:mRNA-p1	Tb927.1.3260:mRNA-p1	Tb927.1.3260:mRNA-p1 | transcript=Tb927.1.3260:mRNA | gene=Tb927.1.3260 | organism=Trypanosoma_brucei_brucei_TREU927 | gene_product=hypothetical protein, conserved | transcript_product=hypothetical protein, conserved | location=Tb927_01_v5.1:703126-708786(	24	24	24	16.2	16.2	16.2	203.06	0	81.431	300430000	43	22.5394	19.0785	22.3117	24.9711	25.2343	25.8349	21.3653	23.6044	23.1605
0	0	0	0	20362000	23155000	0	0	0	0	139770000	147830000				+			Tb927.8.6200			1.8851	3.29983	0.556754	1.02015	Tb927.8.6200:mRNA-p1	Tb927.8.6200:mRNA-p1	Tb927.8.6200:mRNA-p1 | transcript=Tb927.8.6200:mRNA | gene=Tb927.8.6200 | organism=Trypanosoma_brucei_brucei_TREU927 | gene_product=tubulin folding cofactor D, putative | transcript_product=tubulin folding cofactor D, putative | location=Tb927_08_v5.1:1802	14	14	14	13	13	13	147.63	0	38.606	88870000	24	21.6827	19.3849	21.1136	23.3365	24.2794	24.4648	22.4384	20.9668	21.8364
0	0	0	0	26094000	31321000	0	15391000	0	0	218900000	79574000				+			Tb927.5.940;Tb11.v5.0613			2.07489	3.35851	0.348105	0.922272	Tb927.5.940:mRNA-p1;Tb11.v5.0613.1-p1;Tb927.11.6730.1-p1;Tb927.10.3650:mRNA-p1	Tb927.5.940:mRNA-p1;Tb11.v5.0613.1-p1	Tb927.5.940:mRNA-p1 | transcript=Tb927.5.940:mRNA | gene=Tb927.5.940 | organism=Trypanosoma_brucei_brucei_TREU927 | gene_product=NADH-dependent fumarate reductase, putative | transcript_product=NADH-dependent fumarate reductase, putative | location=Tb927_0	23	7	7	38.1	9.9	9.9	87.388	0	16.181	236740000	17	22.0805	19.9147	21.5926	24.1254	24.6372	24.9006	21.3706	23.8756	21.1084
0	0	0	16082000	17148000	24475000	0	9485900	11387000	0	80614000	88811000				+			Tb927.5.1700		replication Factor A 28 kDa subunit, putative	1.7457	2.40122	0.403862	0.860258	Tb927.5.1700:mRNA-p1	Tb927.5.1700:mRNA-p1	Tb927.5.1700:mRNA-p1 | transcript=Tb927.5.1700:mRNA | gene=Tb927.5.1700 | organism=Trypanosoma_brucei_brucei_TREU927 | gene_product=replication Factor A 28 kDa subunit, putative | transcript_product=replication Factor A 28 kDa subunit, putative | location=	6	6	6	27.5	27.5	27.5	27.593	0	11.73	169190000	16	22.925	20.9753	21.4113	23.9389	24.0315	24.5448	21.2742	23.1774	23.4409
0	0	0	0	10062000	10826000	0	5106400	0	0	91448000	67995000				+			Tb927.11.16050			2.22873	2.3502	0.731851	0.822242	Tb927.11.16050:mRNA-p1	Tb927.11.16050:mRNA-p1	Tb927.11.16050:mRNA-p1 | transcript=Tb927.11.16050:mRNA | gene=Tb927.11.16050 | organism=Trypanosoma_brucei_brucei_TREU927 | gene_product=CS domain/TPR repeat, putative | transcript_product=CS domain/TPR repeat, putative | location=Tb927_11_v5.1:4249468-42	8	8	8	15.3	15.3	15.3	68.775	0	25.377	75958000	18	21.539	20.1048	21.2568	23.3208	23.2624	23.368	21.7262	22.2839	21.3572
0	0	0	27625000	46603000	27665000	0	13050000	0	51457000	65791000	69969000	B	C		+			Tb927.6.3100			1.74836	3.66073	0.264504	0.801093	Tb927.6.3100:mRNA-p1	Tb927.6.3100:mRNA-p1	Tb927.6.3100:mRNA-p1 | transcript=Tb927.6.3100:mRNA | gene=Tb927.6.3100 | organism=Trypanosoma_brucei_brucei_TREU927 | gene_product=Intraflagellar transport complex B protein 46 C terminal, putative | transcript_product=Intraflagellar transport complex B p	10	10	10	50.6	50.6	50.6	48.134	0	100.13	250220000	22	22.0927	19.4974	22.3426	24.7195	25.4739	24.7216	20.9507	23.6375	21.7478
0	0	0	19028000	47008000	33303000	0	0	0	25312000	78277000	83200000				+			Tb927.7.4000			1.64904	4.12296	0.219971	0.694538	Tb927.7.4000:mRNA-p1	Tb927.7.4000:mRNA-p1	Tb927.7.4000:mRNA-p1 | transcript=Tb927.7.4000:mRNA | gene=Tb927.7.4000 | organism=Trypanosoma_brucei_brucei_TREU927 | gene_product=glutathione synthetase, putative | transcript_product=glutathione synthetase, putative | location=Tb927_07_v5.1:1057299-1058	11	11	11	27.7	27.7	27.7	61.304	0	22.285	189100000	20	22.7786	20.4019	19.1077	24.1816	25.4864	24.9891	22.559	20.4997	21.3132
0	0	0	0	29412000	27831000	0	13847000	0	20210000	134480000	88087000				+			Tb927.11.17000;Tb11.v5.0404			2.26632	3.0715	0.276429	0.672754	Tb927.11.17000:mRNA-p1;Tb11.v5.0404.1-p1	Tb927.11.17000:mRNA-p1;Tb11.v5.0404.1-p1	Tb927.11.17000:mRNA-p1 | transcript=Tb927.11.17000:mRNA | gene=Tb927.11.17000 | organism=Trypanosoma_brucei_brucei_TREU927 | gene_product=AIR9-like protein | transcript_product=AIR9-like protein | location=Tb927_11_v5.1:4532213-4535212(-) | protein_length=	12	12	12	20.5	20.5	20.5	109.72	0	53.405	200430000	25	21.9338	20.6165	21.3105	23.5352	24.8099	24.7302	21.3945	23.7231	20.7615
0	0	0	0	35075000	26147000	0	0	0	0	0	0				+			Tb927.11.1290			1.70347	3.54031	0.206957	0.574383	Tb927.11.1290:mRNA-p1	Tb927.11.1290:mRNA-p1	Tb927.11.1290:mRNA-p1 | transcript=Tb927.11.1290:mRNA | gene=Tb927.11.1290 | organism=Trypanosoma_brucei_brucei_TREU927 | gene_product=hypothetical protein, conserved | transcript_product=hypothetical protein, conserved | location=Tb927_11_v5.1:379002-3801	8	8	8	27.1	27.1	27.1	43.112	0	30.715	136380000	14	21.4801	19.8187	20.2637	22.4793	25.0639	24.6401	22.1453	19.1955	21.9448
0	0	0	17975000	13587000	14283000	0	0	0	0	150770000	112470000				+			Tb927.7.660			1.81037	2.55941	0.136357	0.385638	Tb927.7.660:mRNA-p1	Tb927.7.660:mRNA-p1	Tb927.7.660:mRNA-p1 | transcript=Tb927.7.660:mRNA | gene=Tb927.7.660 | organism=Trypanosoma_brucei_brucei_TREU927 | gene_product=Cupin-like domain containing protein, putative | transcript_product=Cupin-like domain containing protein, putative | location=T	5	5	5	15.9	15.9	15.9	52.795	0	28.307	106190000	14	22.5137	20.4916	20.8794	24.0995	23.6957	23.7678	23.2265	20.3375	21.4777
0	0	0	23725000	33372000	23261000	0	0	0	0	26195000	0				+			Tb927.9.7770			2.3163	3.45439	0.133452	0.365463	Tb927.9.7770:mRNA-p1	Tb927.9.7770:mRNA-p1	Tb927.9.7770:mRNA-p1 | transcript=Tb927.9.7770:mRNA | gene=Tb927.9.7770 | organism=Trypanosoma_brucei_brucei_TREU927 | gene_product=spermidine synthase | transcript_product=spermidine synthase | location=Tb927_09_v5.1:1275756-1276652(-) | protein_length=29	6	6	6	25.5	25.5	25.5	32.926	0	47.143	145120000	17	22.0278	20.0644	21.5081	24.4999	24.9921	24.4714	21.7004	20.0826	22.9137
0	0	0	0	10843000	13033000	0	0	0	0	0	0				+			Tb927.11.14460			2.23829	2.41799	0.0509755	0.123543	Tb927.11.14460:mRNA-p1	Tb927.11.14460:mRNA-p1	Tb927.11.14460:mRNA-p1 | transcript=Tb927.11.14460:mRNA | gene=Tb927.11.14460 | organism=Trypanosoma_brucei_brucei_TREU927 | gene_product=ADP-ribosylation factor GTPase activating protein 1, putative | transcript_product=ADP-ribosylation factor GTPase acti	4	4	4	14.3	14.3	14.3	34.004	0	10.3	55175000	10	21.3662	21.1434	20.1057	22.8634	23.3703	23.6357	21.0371	19.6989	22.25
0	0	0	0	26714000	29020000	0	0	0	0	0	0				+			Tb927.10.12710			2.11894	3.47898	0.0829493	0.112396	Tb927.10.12710:mRNA-p1	Tb927.10.12710:mRNA-p1	Tb927.10.12710:mRNA-p1 | transcript=Tb927.10.12710:mRNA | gene=Tb927.10.12710 | organism=Trypanosoma_brucei_brucei_TREU927 | gene_product=heat shock protein 110, putative | transcript_product=heat shock protein 110, putative | location=Tb927_10_v5.1:308559	12	12	12	20	20	20	90.863	0	31.922	106280000	20	21.351	20.021	20.6358	22.9831	24.6711	24.7905	20.7124	20.3236	21.309
0	0	0	14678000	40489000	33993000	0	3517100	0	0	0	0				+			Tb927.7.7170			2.22107	3.13584	0.0467285	0.0586109	Tb927.7.7170:mRNA-p1	Tb927.7.7170:mRNA-p1	Tb927.7.7170:mRNA-p1 | transcript=Tb927.7.7170:mRNA | gene=Tb927.7.7170 | organism=Trypanosoma_brucei_brucei_TREU927 | gene_product=CYC2-like cyclin, putative | transcript_product=CYC2-like cyclin, putative | location=Tb927_07_v5.1:2056393-2058567(-) | pro	8	8	8	14.4	14.4	14.4	78.963	0	168.01	168080000	18	22.3002	21.0429	21.3463	23.8072	25.271	25.0187	21.2268	21.746	21.8925
0	0	0	0	0	3332700	0	0	0	0	0	0				+			Tb927.7.5290			1.76174	1.96372	0.020599	-0.0746682	Tb927.7.5290:mRNA-p1	Tb927.7.5290:mRNA-p1	Tb927.7.5290:mRNA-p1 | transcript=Tb927.7.5290:mRNA | gene=Tb927.7.5290 | organism=Trypanosoma_brucei_brucei_TREU927 | gene_product=hypothetical protein, conserved | transcript_product=hypothetical protein, conserved | location=Tb927_07_v5.1:1402790-140503	3	3	3	4.3	4.3	4.3	81.281	0	5.9494	10523000	6	20.6675	19.956	20.1566	23.1247	21.8782	21.6683	21.3828	17.8069	21.3663
0	0	0	0	5622000	7709500	0	0	0	0	0	0				+			Tb927.7.6270			2.17025	1.68442	0.307681	-0.36649	Tb927.7.6270:mRNA-p1	Tb927.7.6270:mRNA-p1	Tb927.7.6270:mRNA-p1 | transcript=Tb927.7.6270:mRNA | gene=Tb927.7.6270 | organism=Trypanosoma_brucei_brucei_TREU927 | gene_product=peptidase t, putative | transcript_product=peptidase t, putative | location=Tb927_07_v5.1:1697525-1698787(-) | protein_lengt	5	5	5	13.6	13.6	13.6	46.333	0	18.928	24542000	8	21.4459	21.3276	20.7772	23.3032	22.4227	22.8782	21.2603	19.9377	21.2533
0	0	0	24257000	54270000	38843000	0	0	0	35736000	44897000	46449000				+			Tb927.10.12260			1.97176	4.0396	0.138317	-0.385778	Tb927.10.12260:mRNA-p1	Tb927.10.12260:mRNA-p1	Tb927.10.12260:mRNA-p1 | transcript=Tb927.10.12260:mRNA | gene=Tb927.10.12260 | organism=Trypanosoma_brucei_brucei_TREU927 | gene_product=cytosolic nonspecific dipeptidase, putative | transcript_product=cytosolic nonspecific dipeptidase, putative | locatio	9	9	9	27.4	27.4	27.4	51.578	0	85.705	220460000	21	22.5746	19.7086	21.0346	24.5319	25.6937	25.2112	21.2013	19.501	21.4582
0	0	0	0	26163000	19988000	0	0	0	0	0	0				+			Tb927.4.1540			1.7524	2.78841	0.173462	-0.40919	Tb927.4.1540:mRNA-p1	Tb927.4.1540:mRNA-p1	Tb927.4.1540:mRNA-p1 | transcript=Tb927.4.1540:mRNA | gene=Tb927.4.1540 | organism=Trypanosoma_brucei_brucei_TREU927 | gene_product=NAD dependent epimerase/dehydratase family, putative | transcript_product=NAD dependent epimerase/dehydratase family, putati	6	6	6	14.8	14.8	14.8	55.24	0	39.795	97971000	13	21.8353	20.3839	21.0454	22.7362	24.641	24.2526	20.9679	19.1915	21.8776
0	0	0	20496000	34600000	48404000	0	0	0	66003000	84060000	71011000		C		+			Tb927.10.2930			2.17844	3.58984	0.303422	-0.456087	Tb927.10.2930:mRNA-p1	Tb927.10.2930:mRNA-p1	Tb927.10.2930:mRNA-p1 | transcript=Tb927.10.2930:mRNA | gene=Tb927.10.2930 | organism=Trypanosoma_brucei_brucei_TREU927 | gene_product=hypothetical protein, conserved | transcript_product=hypothetical protein, conserved | location=Tb927_10_v5.1:761087-7633	15	15	15	27.2	27.2	27.2	80.866	0	55.252	182390000	30	21.9806	20.1793	21.9323	24.2888	25.0443	25.5286	21.1967	20.6853	20.8419
0	0	0	21377000	64696000	62543000	0	0	0	14872000	96642000	61481000				+			Tb927.3.3130			2.28849	4.25654	0.289743	-0.551514	Tb927.3.3130:mRNA-p1	Tb927.3.3130:mRNA-p1	Tb927.3.3130:mRNA-p1 | transcript=Tb927.3.3130:mRNA | gene=Tb927.3.3130 | organism=Trypanosoma_brucei_brucei_TREU927 | gene_product=Present in the outer mitochondrial membrane proteome 24 | transcript_product=Present in the outer mitochondrial membrane pro	23	23	23	17.7	17.7	17.7	178.08	0	44.706	275610000	46	21.9645	20.0751	21.3859	24.3496	25.9472	25.8983	20.9308	19.5527	21.2874
0	11006000	11443000	32136000	60521000	102370000	0	5799300	0	0	62690000	58839000				+			Tb927.10.2890;Tb11.v5.0650			1.66473	3.06358	0.330165	-0.629777	Tb927.10.2890:mRNA-p1;Tb11.v5.0650.1-p1	Tb927.10.2890:mRNA-p1;Tb11.v5.0650.1-p1	Tb927.10.2890:mRNA-p1 | transcript=Tb927.10.2890:mRNA | gene=Tb927.10.2890 | organism=Trypanosoma_brucei_brucei_TREU927 | gene_product=enolase | transcript_product=enolase | location=Tb927_10_v5.1:746309-747598(+) | protein_length=429 | sequence_SO=chromos	16	16	16	47.1	47.1	47.1	46.592	0	71.183	403680000	49	21.3674	23.3918	23.448	24.9377	25.8509	26.6092	21.3358	22.4674	22.5145
0	0	0	22609000	31070000	16819000	0	0	0	0	24443000	0				+			Tb927.5.1460			1.85634	2.74671	0.218229	-0.634855	Tb927.5.1460:mRNA-p1	Tb927.5.1460:mRNA-p1	Tb927.5.1460:mRNA-p1 | transcript=Tb927.5.1460:mRNA | gene=Tb927.5.1460 | organism=Trypanosoma_brucei_brucei_TREU927 | gene_product=Possible lysine decarboxylase, putative | transcript_product=Possible lysine decarboxylase, putative | location=Tb927_05_v5.	7	7	7	26.1	26.1	26.1	36.762	0	21.619	150080000	15	22.876	21.3315	20.8754	24.4304	24.889	24.0036	22.4965	19.2455	21.4363
0	0	0	78665000	76600000	84398000	0	0	0	52470000	24603000	24674000				+			Tb927.10.2180;Tb11.v5.0512			2.16832	5.00898	0.15906	-0.861296	Tb927.10.2180:mRNA-p1;Tb11.v5.0512.1-p1	Tb927.10.2180:mRNA-p1;Tb11.v5.0512.1-p1	Tb927.10.2180:mRNA-p1 | transcript=Tb927.10.2180:mRNA | gene=Tb927.10.2180 | organism=Trypanosoma_brucei_brucei_TREU927 | gene_product=Rtr1/RPAP2 family, putative | transcript_product=Rtr1/RPAP2 family, putative | location=Tb927_10_v5.1:560290-561714(+) |	5	5	5	7.8	7.8	7.8	51.556	0	19.621	415580000	12	22.6675	19.3805	21.6759	26.2292	26.1908	26.3307	23.048	16.9981	21.0939
0	0	0	0	8651400	8618800	8697400	55672000	22739000	0	84277000	81822000		C					Tb927.3.1060			0.89132	1.93045	1.46423	3.74911	Tb927.3.1060:mRNA-p1	Tb927.3.1060:mRNA-p1	Tb927.3.1060:mRNA-p1 | transcript=Tb927.3.1060:mRNA | gene=Tb927.3.1060 | organism=Trypanosoma_brucei_brucei_TREU927 | gene_product=cAMP Response Protein 4 | transcript_product=cAMP Response Protein 4 | location=Tb927_03_v5.1:259855-263532(+) | protein_len	19	19	19	31.8	31.8	31.8	90.126	0	194.1	371060000	34	21.6238	18.8554	21.4947	21.6817	23.0445	23.0391	23.0522	25.7304	24.4387
0	0	0	0	0	0	15237000	48870000	20279000	0	0	0							Tb927.11.14750			0.222555	0.744088	1.49959	3.49432	Tb927.11.14750:mRNA-p1	Tb927.11.14750:mRNA-p1	Tb927.11.14750:mRNA-p1 | transcript=Tb927.11.14750:mRNA | gene=Tb927.11.14750 | organism=Trypanosoma_brucei_brucei_TREU927 | gene_product=PSP1 C-terminal conserved region, putative | transcript_product=PSP1 C-terminal conserved region, putative | location=	11	11	11	32.8	32.8	32.8	42.2	0	25.14	324740000	17	22.534	19.2808	21.3793	22.9797	20.0571	22.3895	23.8611	25.5424	24.2735
0	0	0	0	30509000	40017000	26384000	27901000	19174000	0	11256000	0							Tb927.1.3200			1.03576	3.17155	1.39002	3.48562	Tb927.1.3200:mRNA-p1	Tb927.1.3200:mRNA-p1	Tb927.1.3200:mRNA-p1 | transcript=Tb927.1.3200:mRNA | gene=Tb927.1.3200 | organism=Trypanosoma_brucei_brucei_TREU927 | gene_product=Suppressor of G2 allele of SKP1, putative | transcript_product=Suppressor of G2 allele of SKP1, putative | location=Tb927_01	9	9	9	64.3	64.3	64.3	24.493	0	55.501	359310000	31	23.1044	19.1006	20.9178	22.5206	24.8627	25.2541	24.6532	24.7338	24.1926
0	0	0	0	0	0	0	34961000	31653000	0	0	0							Tb927.9.13990			0.462678	1.19749	1.36326	3.4607	Tb927.9.13990:mRNA-p1	Tb927.9.13990:mRNA-p1	Tb927.9.13990:mRNA-p1 | transcript=Tb927.9.13990:mRNA | gene=Tb927.9.13990 | organism=Trypanosoma_brucei_brucei_TREU927 | gene_product=RNA-binding protein, putative | transcript_product=RNA-binding protein, putative | location=Tb927_09_v5.1:2186949-2187866	7	7	7	26.2	26.2	26.2	34.618	0	44.408	243730000	14	21.2622	19.3069	20.9583	23.1277	19.9326	22.0596	21.9344	25.0592	24.9158
0	0	0	0	34004000	22827000	48428000	33200000	0	0	68300000	46942000							Tb927.9.10350			1.00221	2.96758	1.12687	3.43673	Tb927.9.10350:mRNA-p1	Tb927.9.10350:mRNA-p1	Tb927.9.10350:mRNA-p1 | transcript=Tb927.9.10350:mRNA | gene=Tb927.9.10350 | organism=Trypanosoma_brucei_brucei_TREU927 | gene_product=Snf7, putative | transcript_product=Snf7, putative | location=Tb927_09_v5.1:1624766-1625389(-) | protein_length=207 | seq	7	7	7	30.9	30.9	30.9	23.469	0	109.87	433200000	21	22.0144	19.2951	20.5819	21.3307	25.0192	24.4442	25.5293	24.9847	21.6876
0	0	0	0	12473000	0	0	28168000	27632000	0	11346000	0							Tb927.10.3560			0.832688	2.05817	1.26027	3.42245	Tb927.10.3560:mRNA-p1	Tb927.10.3560:mRNA-p1	Tb927.10.3560:mRNA-p1 | transcript=Tb927.10.3560:mRNA | gene=Tb927.10.3560 | organism=Trypanosoma_brucei_brucei_TREU927 | gene_product=arginine N-methyltransferase, putative | transcript_product=arginine N-methyltransferase, putative | location=Tb927_10_v5	11	11	11	38.3	38.3	38.3	42.121	0	115.58	243680000	24	21.7523	18.5207	21.3623	22.4734	23.5723	21.7641	22.4352	24.7476	24.7198
0	0	0	0	17081000	0	0	58708000	27472000	0	90307000	73118000							Tb927.7.7030			0.985045	2.01711	1.03539	3.34387	Tb927.7.7030:mRNA-p1	Tb927.7.7030:mRNA-p1	Tb927.7.7030:mRNA-p1 | transcript=Tb927.7.7030:mRNA | gene=Tb927.7.7030 | organism=Trypanosoma_brucei_brucei_TREU927 | gene_product=zinc-finger of a C2HC-type, putative | transcript_product=zinc-finger of a C2HC-type, putative | location=Tb927_07_v5.1:2009	15	15	15	35.6	35.6	35.6	68.705	0	191.21	443510000	25	21.7342	19.7546	20.1884	22.1762	24.0259	21.5265	21.1904	25.8071	24.7115
0	0	0	0	208000000	148560000	0	121510000	62894000	23905000000	39077000000	37962000000	A	A					Tb10.v4.0052;Tb927.10.10360;Tb10.v4.0053			1.39764	4.40314	0.976983	3.2981	Tb10.v4.0052:mRNA-p1;Tb927.10.10360:mRNA-p1;Tb10.v4.0053:mRNA-p1	Tb10.v4.0052:mRNA-p1;Tb927.10.10360:mRNA-p1;Tb10.v4.0053:mRNA-p1	Tb10.v4.0052:mRNA-p1 | transcript=Tb10.v4.0052:mRNA | gene=Tb10.v4.0052 | organism=Trypanosoma_brucei_brucei_TREU927 | gene_product=microtubule-associated protein 2 | transcript_product=microtubule-associated protein 2 | location=Tp_ends-39g01.p1k:50-14692	20	3	3	90.5	39.3	39.3	561.21	0	112.73	1592200000	16	22.0482	21.3089	21.2803	23.0683	27.632	27.1465	21.7687	26.8565	25.9064
0	0	0	0	0	0	25871000	55653000	15302000	0	0	0							Tb927.3.870			0.0551636	-0.146791	1.46349	3.17845	Tb927.3.870:mRNA-p1	Tb927.3.870:mRNA-p1	Tb927.3.870:mRNA-p1 | transcript=Tb927.3.870:mRNA | gene=Tb927.3.870 | organism=Trypanosoma_brucei_brucei_TREU927 | gene_product=Histone RNA hairpin-binding protein RNA-binding domain containing protein, putative | transcript_product=Histone RNA hairpin-bi	11	11	11	38.2	38.2	38.2	47.873	0	53.64	389570000	20	23.1242	20.1979	21.3646	21.6732	20.7309	21.8422	24.6248	25.73	23.8672
0	0	0	27056000	9396900	0	33808000	35896000	0	0	0	0							Tb927.4.2040			0.765681	2.13627	1.12124	3.13421	Tb927.4.2040:mRNA-p1	Tb927.4.2040:mRNA-p1	Tb927.4.2040:mRNA-p1 | transcript=Tb927.4.2040:mRNA | gene=Tb927.4.2040 | organism=Trypanosoma_brucei_brucei_TREU927 | gene_product=DNA/RNA-binding protein Alba 3 | transcript_product=DNA/RNA-binding protein Alba 3 | location=Tb927_04_v5.1:512689-513261(-)	9	9	3	45.8	45.8	23.7	20.808	0	32.318	400120000	25	21.5352	19.417	21.4581	24.6894	23.1638	20.966	25.0109	25.0973	21.7048
0	0	0	0	0	0	0	31742000	15571000	0	0	0							Tb927.6.1670			0.412584	1.61412	0.933033	2.97205	Tb927.6.1670:pseudogenic_transcript-p1	Tb927.6.1670:pseudogenic_transcript-p1	Tb927.6.1670:pseudogenic_transcript-p1 | transcript=Tb927.6.1670:pseudogenic_transcript | gene=Tb927.6.1670 | organism=Trypanosoma_brucei_brucei_TREU927 | gene_product=PAB-dependent poly(A)-specific ribonuclease subunit PAN2 (pseudogene) | transcript_produ	13	13	7	17.6	17.6	8.8	119.36	0	154.04	205390000	20	22.4776	18.3723	20.953	24.4946	20.7685	21.3821	21.9068	24.9199	23.8924
0	0	0	0	0	0	0	27736000	9276700	0	14464000	13390000							Tb927.5.4310			0.644147	1.00558	1.56568	2.94573	Tb927.5.4310:mRNA-p1	Tb927.5.4310:mRNA-p1	Tb927.5.4310:mRNA-p1 | transcript=Tb927.5.4310:mRNA | gene=Tb927.5.4310 | organism=Trypanosoma_brucei_brucei_TREU927 | gene_product=GTP-binding protein, putative | transcript_product=GTP-binding protein, putative | location=Tb927_05_v5.1:1344787-1347231(-)	13	13	13	18.6	18.6	18.6	91.346	0	50.035	175440000	22	20.9074	19.7866	20.2936	22.5847	20.6448	20.7749	21.9544	24.7253	23.1452
0	0	0	0	0	0	0	33171000	36763000	0	0	0							Tb927.10.12740			0.0262122	0.0788263	0.837754	2.90619	Tb927.10.12740:mRNA-p1	Tb927.10.12740:mRNA-p1	Tb927.10.12740:mRNA-p1 | transcript=Tb927.10.12740:mRNA | gene=Tb927.10.12740 | organism=Trypanosoma_brucei_brucei_TREU927 | gene_product=Zinc finger CCCH domain-containing protein 35 | transcript_product=Zinc finger CCCH domain-containing protein 35 | loc	8	8	7	29.7	29.7	27.8	51.324	0	75.179	270900000	17	22.183	19.3009	20.8399	21.9827	20.177	20.4006	20.9272	24.9834	25.1318
0	0	0	0	0	0	9824700	14067000	15376000	0	317690000	256510000							Tb927.7.5850		hypothetical protein, conserved	0.0591663	0.232035	1.21188	2.83953	Tb927.7.5850:mRNA-p1	Tb927.7.5850:mRNA-p1	Tb927.7.5850:mRNA-p1 | transcript=Tb927.7.5850:mRNA | gene=Tb927.7.5850 | organism=Trypanosoma_brucei_brucei_TREU927 | gene_product=hypothetical protein, conserved | transcript_product=hypothetical protein, conserved | location=Tb927_07_v5.1:1576640-157851	7	7	7	14.3	14.3	14.3	70.761	0	47.2	87383000	12	22.4379	18.7418	21.1496	22.504	20.8407	19.6807	23.228	23.7458	23.8742
0	0	0	0	0	0	0	9630200	18612000	0	41375000	0							Tb927.11.5150		hypothetical protein, conserved	0.82386	1.24983	1.4428	2.80728	Tb927.11.5150:mRNA-p1	Tb927.11.5150:mRNA-p1	Tb927.11.5150:mRNA-p1 | transcript=Tb927.11.5150:mRNA | gene=Tb927.11.5150 | organism=Trypanosoma_brucei_brucei_TREU927 | gene_product=hypothetical protein, conserved | transcript_product=hypothetical protein, conserved | location=Tb927_11_v5.1:1470026-147	6	6	6	19.5	19.5	19.5	57.047	0	41.008	168630000	13	21.4613	19.1824	20.2883	21.9675	21.1134	21.6007	22.005	23.1991	24.1497
0	0	0	0	14577000	0	18690000	17027000	0	0	0	16257000							Tb927.5.2260;Tb927.5.2230;Tb927.5.2200;Tb927.5.2170;Tb927.5.2160			0.59265	1.66974	1.37186	2.7479	Tb927.5.2260:mRNA-p1;Tb927.5.2230:mRNA-p1;Tb927.5.2200:mRNA-p1;Tb927.5.2170:mRNA-p1;Tb927.5.2160:mRNA-p1	Tb927.5.2260:mRNA-p1;Tb927.5.2230:mRNA-p1;Tb927.5.2200:mRNA-p1;Tb927.5.2170:mRNA-p1;Tb927.5.2160:mRNA-p1	Tb927.5.2260:mRNA-p1 | transcript=Tb927.5.2260:mRNA | gene=Tb927.5.2260 | organism=Trypanosoma_brucei_brucei_TREU927 | gene_product=conserved protein | transcript_product=conserved protein | location=Tb927_05_v5.1:761975-762325(+) | protein_length=116 | se	5	5	5	55.2	55.2	55.2	12.354	0	13.287	190480000	9	21.2842	19.3315	21.5411	23.0291	23.7972	20.3396	24.1558	24.0213	22.2234
0	0	0	0	13674000	0	0	29767000	19387000	0	192040000	150070000							Tb927.10.230			0.588544	1.85893	0.827838	2.73926	Tb927.10.230:mRNA-p1	Tb927.10.230:mRNA-p1	Tb927.10.230:mRNA-p1 | transcript=Tb927.10.230:mRNA | gene=Tb927.10.230 | organism=Trypanosoma_brucei_brucei_TREU927 | gene_product=proteasome subunit alpha type-5, putative | transcript_product=proteasome subunit alpha type-5, putative | location=Tb927_10	7	7	7	43.1	43.1	43.1	27.176	0	71.146	221150000	17	21.7186	18.5423	21.8631	23.2117	23.7049	20.7842	21.306	24.8272	24.2086
0	0	0	0	15181000	10793000	19526000	14776000	17943000	0	6618700	0							Tb927.8.3020			0.808459	1.84664	1.33134	2.72243	Tb927.8.3020:mRNA-p1	Tb927.8.3020:mRNA-p1	Tb927.8.3020:mRNA-p1 | transcript=Tb927.8.3020:mRNA | gene=Tb927.8.3020 | organism=Trypanosoma_brucei_brucei_TREU927 | gene_product=hypothetical protein, conserved | transcript_product=hypothetical protein, conserved | location=Tb927_08_v5.1:907278-909089(	7	7	7	17.2	17.2	17.2	66.012	0	40.272	206010000	28	22.898	19.6166	21.4507	22.2858	23.8558	23.3636	24.2189	23.8168	24.0969
0	0	0	0	0	0	0	20358000	0	0	0	0							Tb927.3.1320			0.045719	0.138443	1.31088	2.70028	Tb927.3.1320:mRNA-p1	Tb927.3.1320:mRNA-p1	Tb927.3.1320:mRNA-p1 | transcript=Tb927.3.1320:mRNA | gene=Tb927.3.1320 | organism=Trypanosoma_brucei_brucei_TREU927 | gene_product=hypothetical protein, conserved | transcript_product=hypothetical protein, conserved | location=Tb927_03_v5.1:327436-330879(	5	5	5	8.2	8.2	8.2	124.78	0	10.482	108070000	5	21.982	19.2344	20.4215	21.9903	20.2256	19.8374	23.0362	24.2791	22.4235
0	0	0	752230000	0	0	317880000	0	0	0	0	0							Tb927.5.3510			0.328416	2.61574	0.431569	2.68884	Tb927.5.3510:mRNA-p1	Tb927.5.3510:mRNA-p1	Tb927.5.3510:mRNA-p1 | transcript=Tb927.5.3510:mRNA | gene=Tb927.5.3510 | organism=Trypanosoma_brucei_brucei_TREU927 | gene_product=structural maintenance of chromosome 3 , putative | transcript_product=structural maintenance of chromosome 3 , putative | l	3	3	3	2.9	2.9	2.9	136.37	0.0016611	2.1177	12323000000	15	21.6051	18.9296	21.0442	29.4866	20.1541	19.7854	28.2439	20.0998	21.3017
0	0	0	0	14510000	21586000	0	28724000	34955000	0	16485000	0							Tb927.9.4960			1.36543	2.81749	0.753767	2.67736	Tb927.9.4960:mRNA-p1	Tb927.9.4960:mRNA-p1	Tb927.9.4960:mRNA-p1 | transcript=Tb927.9.4960:mRNA | gene=Tb927.9.4960 | organism=Trypanosoma_brucei_brucei_TREU927 | gene_product=hypothetical protein, conserved | transcript_product=hypothetical protein, conserved | location=Tb927_09_v5.1:899036-899182(	2	2	2	35.4	35.4	35.4	5.3027	0	7.5151	298790000	10	22.5134	19.6401	20.4095	22.8613	23.7905	24.3636	20.7603	24.7758	25.059
0	0	0	0	0	0	0	26579000	0	0	0	0							Tb927.6.740			0.634648	1.10195	1.10016	2.57101	Tb927.6.740:mRNA-p1	Tb927.6.740:mRNA-p1	Tb927.6.740:mRNA-p1 | transcript=Tb927.6.740:mRNA | gene=Tb927.6.740 | organism=Trypanosoma_brucei_brucei_TREU927 | gene_product=ATP-dependent DEAH-box RNA helicase, putative | transcript_product=ATP-dependent DEAH-box RNA helicase, putative | location=Tb9	17	17	17	19	19	19	139.08	0	57.786	169350000	22	21.9426	19.2814	20.5284	21.4095	21.9113	21.7375	22.0232	24.6638	22.7785
0	207540000	88539000	0	270860000	163240000	201770000	292720000	240640000	253080000	267230000	213340000							Tb927.10.8940			0.0905559	0.62603	0.657517	2.5498	Tb927.10.8940:mRNA-p1	Tb927.10.8940:mRNA-p1	Tb927.10.8940:mRNA-p1 | transcript=Tb927.10.8940:mRNA | gene=Tb927.10.8940 | organism=Trypanosoma_brucei_brucei_TREU927 | gene_product=flagellum targeting protein kharon1, putative | transcript_product=flagellum targeting protein kharon1, putative | locati	22	22	22	66.7	66.7	66.7	45.398	0	323.31	4040700000	120	21.8774	27.6288	26.3998	22.4887	28.013	27.2824	27.5881	28.1249	27.8423
0	0	0	0	0	0	16682000	10055000	0	0	18073000	0							Tb927.11.15480			0.696623	1.02605	1.18056	2.53633	Tb927.11.15480:mRNA-p1	Tb927.11.15480:mRNA-p1	Tb927.11.15480:mRNA-p1 | transcript=Tb927.11.15480:mRNA | gene=Tb927.11.15480 | organism=Trypanosoma_brucei_brucei_TREU927 | gene_product=heat shock protein Hsp20, putative | transcript_product=heat shock protein Hsp20, putative | location=Tb927_11_v5.1:41	5	5	5	35.1	35.1	35.1	23.085	0	13.962	124650000	11	21.1902	19.1134	20.6695	21.5407	21.6514	20.8592	23.9918	23.2614	21.3289
0	0	0	0	8304100	0	14289000	12291000	15039000	0	0	0							Tb927.11.2330			0.379115	1.03282	1.20069	2.52997	Tb927.11.2330:mRNA-p1	Tb927.11.2330:mRNA-p1	Tb927.11.2330:mRNA-p1 | transcript=Tb927.11.2330:mRNA | gene=Tb927.11.2330 | organism=Trypanosoma_brucei_brucei_TREU927 | gene_product=molybdopterin synthase sulphurylase protein, putative | transcript_product=molybdopterin synthase sulphurylase protein, p	9	9	9	24.6	24.6	24.6	54.862	0	31.018	153130000	17	23.0564	19.7023	20.8131	22.5988	22.9854	21.086	23.7684	23.5511	23.8422
0	0	0	0	24299000	11490000	8027500	37391000	12493000	26163000	270420000	144330000							Tb927.9.1600			0.884842	2.10591	1.03008	2.5096	Tb927.9.1600:mRNA-p1	Tb927.9.1600:mRNA-p1	Tb927.9.1600:mRNA-p1 | transcript=Tb927.9.1600:mRNA | gene=Tb927.9.1600 | organism=Trypanosoma_brucei_brucei_TREU927 | gene_product=hypothetical protein, conserved | transcript_product=hypothetical protein, conserved | location=Tb927_09_v5.1:374226-379043(	20	20	20	22.7	22.7	22.7	182.2	0	168.29	301260000	34	23.051	19.8192	21.2682	22.468	24.5344	23.4539	22.9365	25.1562	23.5746
0	0	0	0	12099000	0	8130500	30430000	0	0	12443000	0							Tb11.v5.0487;Tb927.10.1200			1.16091	2.13181	1.01131	2.44905	Tb11.v5.0487.1-p1;Tb927.10.1200:mRNA-p1	Tb11.v5.0487.1-p1;Tb927.10.1200:mRNA-p1	Tb11.v5.0487.1-p1 | transcript=Tb11.v5.0487.1 | gene=Tb11.v5.0487 | organism=Trypanosoma_brucei_brucei_TREU927 | gene_product=Programmed cell death protein 2, C-terminal putative domain containing protein, putative | transcript_product=Programmed cell deat	10	10	10	43.8	43.8	43.8	38.911	0	134.41	234230000	25	22.2828	19.4385	20.972	22.6264	23.5284	22.9339	22.9549	24.859	22.2265
0	0	0	0	0	0	13307000	21154000	26214000	0	0	0							Tb927.11.4460			0.108635	0.320119	1.18494	2.43506	Tb927.11.4460:mRNA-p1	Tb927.11.4460:mRNA-p1	Tb927.11.4460:mRNA-p1 | transcript=Tb927.11.4460:mRNA | gene=Tb927.11.4460 | organism=Trypanosoma_brucei_brucei_TREU927 | gene_product=ALBA-Domain Protein | transcript_product=ALBA-Domain Protein | location=Tb927_11_v5.1:1292887-1293264(+) | protein_length	5	5	5	40.8	40.8	40.8	14.038	0	13.963	146020000	9	23.3198	20.1315	21.8875	23.1493	21.4144	21.7354	23.6657	24.3344	24.6438
0	0	0	0	0	5809100	9454300	7776000	0	0	0	0							Tb927.10.1690			0.837614	1.75183	1.40942	2.4132	Tb927.10.1690:mRNA-p1	Tb927.10.1690:mRNA-p1	Tb927.10.1690:mRNA-p1 | transcript=Tb927.10.1690:mRNA | gene=Tb927.10.1690 | organism=Trypanosoma_brucei_brucei_TREU927 | gene_product=cytosolic Fe-S cluster assembly factor NBP35, putative | transcript_product=cytosolic Fe-S cluster assembly factor NBP35,	5	5	5	27.6	27.6	27.6	33.284	0	27.661	90940000	14	21.8797	19.1443	20.7162	23.2253	21.3005	22.4699	23.1725	22.8906	22.9167
0	0	0	0	0	10125000	10961000	8878200	11274000	0	0	13019000							Tb927.7.5500			0.213748	0.70195	1.49135	2.41077	Tb927.7.5500:mRNA-p1	Tb927.7.5500:mRNA-p1	Tb927.7.5500:mRNA-p1 | transcript=Tb927.7.5500:mRNA | gene=Tb927.7.5500 | organism=Trypanosoma_brucei_brucei_TREU927 | gene_product=hypothetical protein, conserved | transcript_product=hypothetical protein, conserved | location=Tb927_07_v5.1:1483522-148705	7	7	7	6.5	6.5	6.5	131.56	0	81.216	101990000	13	21.8932	19.4428	21.3259	21.8021	19.6943	23.2714	23.3859	23.0818	23.4265
0	0	0	0	0	0	15553000	22317000	0	0	0	0							Tb927.11.5480			0.272584	0.538534	0.945122	2.38836	Tb927.11.5480:mRNA-p1	Tb927.11.5480:mRNA-p1	Tb927.11.5480:mRNA-p1 | transcript=Tb927.11.5480:mRNA | gene=Tb927.11.5480 | organism=Trypanosoma_brucei_brucei_TREU927 | gene_product=phosphotransferase, putative | transcript_product=phosphotransferase, putative | location=Tb927_11_v5.1:1555817-1557439(+	5	5	5	14.4	14.4	14.4	60.775	0	23.821	171130000	7	21.7244	19.9062	20.5253	22.3823	20.4155	20.9738	23.8907	24.4116	21.0188
0	0	0	0	0	9565400	30989000	26190000	0	104300000	306050000	340600000	B	C					Tb927.10.11230			0.531328	1.05639	0.780083	2.36063	Tb927.10.11230:mRNA-p1	Tb927.10.11230:mRNA-p1	Tb927.10.11230:mRNA-p1 | transcript=Tb927.10.11230:mRNA | gene=Tb927.10.11230 | organism=Trypanosoma_brucei_brucei_TREU927 | gene_product=Ras-induced vulval development antagonist, putative | transcript_product=Ras-induced vulval development antagonist, pu	8	8	8	32.5	32.5	32.5	34.706	0	72.596	281170000	21	22.6409	20.0841	20.9616	21.8473	21.819	23.1894	24.8853	24.6425	21.2407
0	0	0	0	8981200	8210900	5423400	29878000	9196900	0	19420000	23936000							Tb927.6.1880			1.4853	1.61917	1.33517	2.35254	Tb927.6.1880:mRNA-p1	Tb927.6.1880:mRNA-p1	Tb927.6.1880:mRNA-p1 | transcript=Tb927.6.1880:mRNA | gene=Tb927.6.1880 | organism=Trypanosoma_brucei_brucei_TREU927 | gene_product=aspartyl-tRNA synthetase, putative | transcript_product=aspartyl-tRNA synthetase, putative | location=Tb927_06_v5.1:623938-6	15	15	15	33.9	33.9	33.9	62.989	0	85.177	216730000	28	21.8633	20.7786	20.6365	22.0684	23.0985	22.9691	22.3708	24.8326	23.1327
0	0	0	0	0	0	0	23827000	0	0	21384000	0							Tb927.2.2120			0.152357	0.49373	0.733451	2.3518	Tb927.2.2120:mRNA-p1	Tb927.2.2120:mRNA-p1	Tb927.2.2120:mRNA-p1 | transcript=Tb927.2.2120:mRNA | gene=Tb927.2.2120 | organism=Trypanosoma_brucei_brucei_TREU927 | gene_product=Serine/threonine-protein kinase NEK22, putative | transcript_product=Serine/threonine-protein kinase NEK22, putative | locat	8	8	8	23	23	23	50.602	0	66.515	150890000	15	22.53	18.5817	21.2972	21.5955	20.6532	21.6413	23.4927	24.5061	21.4655
0	0	0	0	36749000	33419000	0	40934000	26527000	0	0	27477000							Tb927.3.2900			1.61756	2.85801	0.897406	2.33704	Tb927.3.2900:mRNA-p1	Tb927.3.2900:mRNA-p1	Tb927.3.2900:mRNA-p1 | transcript=Tb927.3.2900:mRNA | gene=Tb927.3.2900 | organism=Trypanosoma_brucei_brucei_TREU927 | gene_product=eukaryotic translation initiation factor 2 subunit alpha | transcript_product=eukaryotic translation initiation factor 2 sub	9	9	9	30.6	30.6	30.6	46.824	0	71.865	495320000	22	21.6714	20.7359	22.112	22.968	25.1312	24.9942	21.5827	25.2868	24.661
0	0	0	0	0	0	0	25334000	0	0	0	0							Tb927.10.13540			1.05895	1.27181	0.935993	2.32562	Tb927.10.13540:mRNA-p1	Tb927.10.13540:mRNA-p1	Tb927.10.13540:mRNA-p1 | transcript=Tb927.10.13540:mRNA | gene=Tb927.10.13540 | organism=Trypanosoma_brucei_brucei_TREU927 | gene_product=RNA-binding protein, putative | transcript_product=RNA-binding protein, putative | location=Tb927_10_v5.1:3304584-3305	7	7	7	32.4	32.4	32.4	40.16	0	64.929	151210000	10	20.8197	19.563	20.9065	22.416	21.2582	21.4305	22.8088	24.5946	20.8627
0	0	0	0	0	0	0	18797000	12729000	0	0	0							Tb927.11.13100			0.12026	0.348255	1.43482	2.31596	Tb927.11.13100:mRNA-p1	Tb927.11.13100:mRNA-p1	Tb927.11.13100:mRNA-p1 | transcript=Tb927.11.13100:mRNA | gene=Tb927.11.13100 | organism=Trypanosoma_brucei_brucei_TREU927 | gene_product=hypothetical protein, conserved | transcript_product=hypothetical protein, conserved | location=Tb927_11_v5.1:3498983-	5	5	5	16.1	16.1	16.1	38.957	0	10.824	138870000	9	21.1412	20.3877	21.0988	22.3637	19.1736	22.1352	21.81	24.164	23.6016
0	0	0	0	0	9733700	0	12579000	31001000	0	0	0							Tb927.3.1590			0.0597302	0.221778	1.06587	2.31469	Tb927.3.1590:mRNA-p1	Tb927.3.1590:mRNA-p1	Tb927.3.1590:mRNA-p1 | transcript=Tb927.3.1590:mRNA | gene=Tb927.3.1590 | organism=Trypanosoma_brucei_brucei_TREU927 | gene_product=mitochondrial RNA binding complex 1 subunit | transcript_product=mitochondrial RNA binding complex 1 subunit | location=Tb92	10	10	10	24.1	24.1	24.1	72.678	0	95.422	123970000	17	22.9047	19.9852	21.5687	22.0164	19.893	23.2146	22.9324	23.5845	24.8858
0	0	0	0	0	4199500	7555100	12565000	8868500	0	0	3840500							Tb927.7.7070;Tb11.v5.0612			0.159438	0.653862	1.02576	2.30227	Tb927.7.7070:mRNA-p1;Tb11.v5.0612.1-p1	Tb927.7.7070:mRNA-p1;Tb11.v5.0612.1-p1	Tb927.7.7070:mRNA-p1 | transcript=Tb927.7.7070:mRNA | gene=Tb927.7.7070 | organism=Trypanosoma_brucei_brucei_TREU927 | gene_product=MYND finger, putative | transcript_product=MYND finger, putative | location=Tb927_07_v5.1:2020498-2021829(-) | protein_lengt	10	10	10	25.7	25.7	25.7	49.45	0	88.654	107550000	23	22.5204	18.973	21.1119	23.2163	19.3489	22.0018	22.849	23.5829	23.0803
0	0	0	0	32397000	0	0	29419000	0	0	0	0							Tb927.6.4140			1.38235	2.81602	1.04842	2.30195	Tb927.6.4140:mRNA-p1	Tb927.6.4140:mRNA-p1	Tb927.6.4140:mRNA-p1 | transcript=Tb927.6.4140:mRNA | gene=Tb927.6.4140 | organism=Trypanosoma_brucei_brucei_TREU927 | gene_product=paraflagellar rod component, putative | transcript_product=paraflagellar rod component, putative | location=Tb927_06_v5.1:11	2	2	2	20.9	20.9	20.9	13.009	0	9.2897	323610000	9	20.3949	20.1981	20.8549	23.2176	24.9494	21.729	21.7404	24.8102	21.8031
0	0	0	0	0	0	10621000	6681500	12449000	0	3089300	0							Tb927.3.2290			0.0276173	-0.101055	1.35512	2.29465	Tb927.3.2290:mRNA-p1	Tb927.3.2290:mRNA-p1	Tb927.3.2290:mRNA-p1 | transcript=Tb927.3.2290:mRNA | gene=Tb927.3.2290 | organism=Trypanosoma_brucei_brucei_TREU927 | gene_product=chaperone protein DnaJ, putative | transcript_product=chaperone protein DnaJ, putative | location=Tb927_03_v5.1:591399-59252	6	6	6	23.1	23.1	23.1	43.863	0	66.454	76790000	16	22.3821	20.2684	20.0472	21.9144	18.8505	21.6297	23.3404	22.6717	23.5695
0	0	0	0	0	0	0	34790000	0	0	0	0							Tb927.11.1970			0.0940059	0.253716	0.838041	2.27688	Tb927.11.1970:mRNA-p1	Tb927.11.1970:mRNA-p1	Tb927.11.1970:mRNA-p1 | transcript=Tb927.11.1970:mRNA | gene=Tb927.11.1970 | organism=Trypanosoma_brucei_brucei_TREU927 | gene_product=hypothetical protein, conserved | transcript_product=hypothetical protein, conserved | location=Tb927_11_v5.1:573210-5740	3	3	3	9.5	9.5	9.5	30.39	0	4.0546	281790000	8	22.0868	19.9665	20.181	22.365	20.4695	20.1609	22.5658	25.0522	21.447
0	0	0	0	0	0	0	24779000	7780300	0	0	0							Tb927.6.4030			0.464502	0.807927	1.03069	2.26997	Tb927.6.4030:mRNA-p1	Tb927.6.4030:mRNA-p1	Tb927.6.4030:mRNA-p1 | transcript=Tb927.6.4030:mRNA | gene=Tb927.6.4030 | organism=Trypanosoma_brucei_brucei_TREU927 | gene_product=superoxide dismutase, putative | transcript_product=superoxide dismutase, putative | location=Tb927_06_v5.1:1177461-1178252(	7	7	7	31.6	31.6	31.6	29.652	0	39.421	159130000	10	21.8488	19.6547	20.8925	22.3185	21.577	20.9244	21.7519	24.5626	22.8914
0	0	0	0	0	0	36846000	0	31034000	0	43561000	46304000							Tb927.9.5650			0.0287003	-0.0802294	0.555822	2.2501	Tb927.9.5650:mRNA-p1	Tb927.9.5650:mRNA-p1	Tb927.9.5650:mRNA-p1 | transcript=Tb927.9.5650:mRNA | gene=Tb927.9.5650 | organism=Trypanosoma_brucei_brucei_TREU927 | gene_product=E2-like ubiquitin-conjugation enzyme, putative | transcript_product=E2-like ubiquitin-conjugation enzyme, putative | locatio	4	4	4	23.6	23.6	23.6	19.007	0	129.26	525780000	13	21.7044	20.3884	20.9356	22.0905	19.2533	21.4438	25.135	19.7563	24.8873
0	0	0	0	0	0	0	21805000	0	0	0	0							Tb927.8.1290			0.0783552	0.186146	1.16141	2.23327	Tb927.8.1290:mRNA-p1	Tb927.8.1290:mRNA-p1	Tb927.8.1290:mRNA-p1 | transcript=Tb927.8.1290:mRNA | gene=Tb927.8.1290 | organism=Trypanosoma_brucei_brucei_TREU927 | gene_product=SUMO-interacting motif-containing protein | transcript_product=SUMO-interacting motif-containing protein | location=Tb927_08	7	7	7	9.3	9.3	9.3	120.05	0	36.698	135120000	10	20.6972	19.807	21.6925	22.1875	20.2159	20.3519	22.0014	24.3782	22.517
0	0	0	0	15379000	10667000	0	15406000	14705000	0	43041000	0							Tb927.11.8930			1.01016	2.14066	1.06187	2.22335	Tb927.11.8930:mRNA-p1	Tb927.11.8930:mRNA-p1	Tb927.11.8930:mRNA-p1 | transcript=Tb927.11.8930:mRNA | gene=Tb927.11.8930 | organism=Trypanosoma_brucei_brucei_TREU927 | gene_product=D123, putative | transcript_product=D123, putative | location=Tb927_11_v5.1:2449202-2450638(+) | protein_length=478 | seq	13	13	13	31.2	31.2	31.2	53.439	0	71.065	165690000	32	23.1261	19.748	21.7391	23.8141	23.8745	23.3467	23.5965	23.877	23.8098
0	0	0	18220000	16645000	18211000	11643000	21536000	0	0	10621000	0							Tb927.7.1690			1.54293	2.86939	1.00583	2.20321	Tb927.7.1690:mRNA-p1	Tb927.7.1690:mRNA-p1	Tb927.7.1690:mRNA-p1 | transcript=Tb927.7.1690:mRNA | gene=Tb927.7.1690 | organism=Trypanosoma_brucei_brucei_TREU927 | gene_product=Silent information regulator 2 related protein 1 | transcript_product=Silent information regulator 2 related protein 1 | loc	6	6	6	21.7	21.7	21.7	38.574	0	21.943	220210000	15	22.1953	19.5008	21.9216	24.119	23.9886	24.1183	23.473	24.3602	22.3941
0	0	0	0	0	0	0	14830000	0	0	55664000	0							Tb927.10.7680		GTPase activating protein, putative	0.00756741	0.0264645	0.926201	2.20198	Tb927.10.7680:mRNA-p1	Tb927.10.7680:mRNA-p1	Tb927.10.7680:mRNA-p1 | transcript=Tb927.10.7680:mRNA | gene=Tb927.10.7680 | organism=Trypanosoma_brucei_brucei_TREU927 | gene_product=GTPase activating protein, putative | transcript_product=GTPase activating protein, putative | location=Tb927_10_v5.1:193	3	3	3	6.4	6.4	6.4	60.165	0	10.113	101060000	4	21.6615	18.724	21.3056	21.943	20.046	19.7816	22.7814	23.822	21.6937
0	0	0	0	33448000	23230000	0	17034000	15140000	0	16831000	0							Tb927.11.11690			1.13938	2.92665	0.874084	2.18316	Tb927.11.11690:mRNA-p1	Tb927.11.11690:mRNA-p1	Tb927.11.11690:mRNA-p1 | transcript=Tb927.11.11690:mRNA | gene=Tb927.11.11690 | organism=Trypanosoma_brucei_brucei_TREU927 | gene_product=Vacuolar proton pump subunit B, putative | transcript_product=Vacuolar proton pump subunit B, putative | location=Tb92	8	8	8	23.8	23.8	23.8	55.619	0	69.81	233900000	26	22.6166	20.1016	20.1207	22.154	24.9954	24.4695	21.5147	24.0219	23.8519
0	0	0	0	0	0	0	16771000	6739600	0	0	0							Tb927.1.1150;Tb11.v5.0383			0.375793	0.731845	1.24897	2.15892	Tb927.1.1150:mRNA-p1;Tb11.v5.0383.1-p1	Tb927.1.1150:mRNA-p1;Tb11.v5.0383.1-p1	Tb927.1.1150:mRNA-p1 | transcript=Tb927.1.1150:mRNA | gene=Tb927.1.1150 | organism=Trypanosoma_brucei_brucei_TREU927 | gene_product=zeta tubulin | transcript_product=zeta tubulin | location=Tb927_01_v5.1:317829-319271(+) | protein_length=480 | sequence_SO=	6	6	6	20.2	20.2	20.2	52.704	0	55.112	121350000	11	21.7789	20.1825	20.1584	22.5597	20.4349	21.3207	21.9129	23.9995	22.6842
0	52197000	32667000	88608000	66717000	117140000	84849000	78529000	100350000	0	77076000	57036000							Tb927.11.14020;Tb927.11.14000			0.913878	2.15976	0.924251	2.1429	Tb927.11.14020:mRNA-p1;Tb927.11.14000:mRNA-p1	Tb927.11.14020:mRNA-p1;Tb927.11.14000:mRNA-p1	Tb927.11.14020:mRNA-p1 | transcript=Tb927.11.14020:mRNA | gene=Tb927.11.14020 | organism=Trypanosoma_brucei_brucei_TREU927 | gene_product=nuclear RNA binding domain 2 | transcript_product=nuclear RNA binding domain 2 | location=Tb927_11_v5.1:3711538-371237	15	15	15	52	52	52	30.274	0	50.641	1352400000	63	22.1181	25.6375	24.9613	26.4009	25.9916	26.8037	26.3384	26.2267	26.5805
0	0	0	0	26992000	0	0	15425000	18058000	303110000	391010000	423290000	B	C					Tb927.10.1450			0.548231	1.64087	0.882823	2.13273	Tb927.10.1450:mRNA-p1	Tb927.10.1450:mRNA-p1	Tb927.10.1450:mRNA-p1 | transcript=Tb927.10.1450:mRNA | gene=Tb927.10.1450 | organism=Trypanosoma_brucei_brucei_TREU927 | gene_product=plectin, putative | transcript_product=plectin, putative | location=Tb927_10_v5.1:377887-386505(-) | protein_length=2872	6	6	6	22.8	22.8	22.8	329.64	0	16.215	209610000	13	21.6531	19.4527	22.6598	22.4089	24.686	21.5933	22.179	23.8788	24.1061
0	0	0	0	13660000	8706700	0	30263000	21375000	0	20047000	0							Tb927.9.4350			1.29503	1.60142	0.906179	2.11386	Tb927.9.4350:mRNA-p1	Tb927.9.4350:mRNA-p1	Tb927.9.4350:mRNA-p1 | transcript=Tb927.9.4350:mRNA | gene=Tb927.9.4350 | organism=Trypanosoma_brucei_brucei_TREU927 | gene_product=hypothetical protein, conserved | transcript_product=hypothetical protein, conserved | location=Tb927_09_v5.1:814603-817248(	12	12	12	19.3	19.3	19.3	94.103	0	53.539	255660000	18	22.4587	20.8268	21.2839	22.6165	23.7035	23.0537	21.7105	24.8511	24.3494
0	84335000	14136000	7358200	166010000	62255000	45314000	132780000	49997000	203250000	391340000	362100000							Tb927.7.3550			0.308656	1.44179	0.654618	2.10311	Tb927.7.3550:mRNA-p1	Tb927.7.3550:mRNA-p1	Tb927.7.3550:mRNA-p1 | transcript=Tb927.7.3550:mRNA | gene=Tb927.7.3550 | organism=Trypanosoma_brucei_brucei_TREU927 | gene_product=cytoskeleton associated protein, putative | transcript_product=cytoskeleton associated protein, putative | location=Tb927_07	36	36	36	38.1	38.1	38.1	138.16	0	323.31	1641700000	116	21.6014	26.3296	23.7529	22.8109	27.3067	25.8917	25.4335	26.9845	25.5753
0	0	0	0	0	0	10787000	16292000	11368000	0	18748000	0							Tb927.11.6620			0.307879	-0.920954	1.65825	2.09035	Tb927.11.6620:mRNA-p1	Tb927.11.6620:mRNA-p1	Tb927.11.6620:mRNA-p1 | transcript=Tb927.11.6620:mRNA | gene=Tb927.11.6620 | organism=Trypanosoma_brucei_brucei_TREU927 | gene_product=Nucleolar protein 47 | transcript_product=Nucleolar protein 47 | location=Tb927_11_v5.1:1868099-1869367(-) | protein_leng	8	8	8	29.4	29.4	29.4	47.73	0	60.472	140470000	15	21.9603	20.4136	22.114	22.6956	19.0625	19.9669	23.3628	23.9577	23.4385
0	0	0	0	0	0	8246100	6594900	5413800	0	4443000	0							Tb927.3.2440			0.701656	1.48502	1.59272	2.08452	Tb927.3.2440:mRNA-p1	Tb927.3.2440:mRNA-p1	Tb927.3.2440:mRNA-p1 | transcript=Tb927.3.2440:mRNA | gene=Tb927.3.2440 | organism=Trypanosoma_brucei_brucei_TREU927 | gene_product=AGC essential kinase 1 | transcript_product=AGC essential kinase 1 | location=Tb927_03_v5.1:614482-615702(+) | protein_lengt	6	6	6	20.4	20.4	20.4	45.811	0	16.335	59266000	10	21.5707	19.5815	20.5907	23.4665	20.7871	21.9443	22.9753	22.6529	22.3682
0	0	0	0	18873000	15570000	0	23909000	29898000	0	72609000	0							Tb927.4.2110			0.961559	2.14209	0.547229	2.06988	Tb927.4.2110:mRNA-p1	Tb927.4.2110:mRNA-p1	Tb927.4.2110:mRNA-p1 | transcript=Tb927.4.2110:mRNA | gene=Tb927.4.2110 | organism=Trypanosoma_brucei_brucei_TREU927 | gene_product=protein phosphatase 2C, putative | transcript_product=protein phosphatase 2C, putative | location=Tb927_04_v5.1:546879-54782	8	8	8	42.4	42.4	42.4	33.456	0	76.278	288180000	24	21.5739	19.827	21.7449	21.51	24.1698	23.8923	20.0108	24.5111	24.8335
0	0	0	0	0	0	0	9582900	9438200	0	78114000	46025000							Tb927.5.1100			0.719887	1.28607	1.04285	2.06925	Tb927.5.1100:mRNA-p1	Tb927.5.1100:mRNA-p1	Tb927.5.1100:mRNA-p1 | transcript=Tb927.5.1100:mRNA | gene=Tb927.5.1100 | organism=Trypanosoma_brucei_brucei_TREU927 | gene_product=peroxisome targeting signal 1 receptor | transcript_product=peroxisome targeting signal 1 receptor | location=Tb927_05_v5.1:	7	7	7	23.1	23.1	23.1	72.095	0	52.828	87745000	11	21.9032	19.5489	20.0817	22.4546	21.0754	21.8621	21.3794	23.192	23.1701
0	0	0	0	11880000	0	12852000	21271000	0	0	0	21002000							Tb927.7.2120		hypothetical protein, conserved	0.724043	1.781	0.612737	2.03775	Tb927.7.2120:mRNA-p1	Tb927.7.2120:mRNA-p1	Tb927.7.2120:mRNA-p1 | transcript=Tb927.7.2120:mRNA | gene=Tb927.7.2120 | organism=Trypanosoma_brucei_brucei_TREU927 | gene_product=hypothetical protein, conserved | transcript_product=hypothetical protein, conserved | location=Tb927_07_v5.1:539581-540828(	7	7	7	22.7	22.7	22.7	46.084	0	86.508	211470000	22	21.6505	19.1004	21.3555	23.0115	23.502	20.9359	23.6155	24.3424	20.2617
0	0	0	0	0	0	0	21988000	0	0	0	0							Tb927.8.6240			0.0820573	0.334007	0.884274	2.0318	Tb927.8.6240:mRNA-p1	Tb927.8.6240:mRNA-p1	Tb927.8.6240:mRNA-p1 | transcript=Tb927.8.6240:mRNA | gene=Tb927.8.6240 | organism=Trypanosoma_brucei_brucei_TREU927 | gene_product=STOP axonemal protein | transcript_product=STOP axonemal protein | location=Tb927_08_v5.1:1814348-1815148(+) | protein_lengt	4	4	4	21.8	21.8	21.8	30.042	0	58.581	162080000	10	21.6478	19.7036	20.4739	23.4366	20.4616	18.9291	22.1924	24.3902	21.3382
0	0	0	0	0	0	0	19452000	15400000	0	0	0							Tb927.3.5150			0.0649246	0.186875	0.770329	2.02309	Tb927.3.5150:mRNA-p1	Tb927.3.5150:mRNA-p1	Tb927.3.5150:mRNA-p1 | transcript=Tb927.3.5150:mRNA | gene=Tb927.3.5150 | organism=Trypanosoma_brucei_brucei_TREU927 | gene_product=exonuclease, putative | transcript_product=exonuclease, putative | location=Tb927_03_v5.1:1445889-1446878(+) | protein_lengt	7	7	7	22.5	22.5	22.5	37.899	0	64.942	222060000	12	22.2812	19.8505	20.9937	22.5348	20.0712	21.0801	21.105	24.2134	23.8764
0	0	0	0	0	0	0	9516900	0	0	0	5331300							Tb927.5.3080			0.513965	1.18978	0.888894	2.02277	Tb927.5.3080:mRNA-p1	Tb927.5.3080:mRNA-p1	Tb927.5.3080:mRNA-p1 | transcript=Tb927.5.3080:mRNA | gene=Tb927.5.3080 | organism=Trypanosoma_brucei_brucei_TREU927 | gene_product=hypothetical protein, conserved | transcript_product=hypothetical protein, conserved | location=Tb927_05_v5.1:1018493-101949	5	5	5	21.6	21.6	21.6	36.671	0	17.26	51020000	6	22.287	18.9714	19.94	21.8332	21.093	21.8416	21.8562	23.1821	22.2284
0	0	0	0	0	0	0	8809200	11272000	0	0	0							Tb927.8.1440			0.048493	0.164778	1.59958	2.02071	Tb927.8.1440:mRNA-p1	Tb927.8.1440:mRNA-p1	Tb927.8.1440:mRNA-p1 | transcript=Tb927.8.1440:mRNA | gene=Tb927.8.1440 | organism=Trypanosoma_brucei_brucei_TREU927 | gene_product=maoC-like dehydratase, putative | transcript_product=maoC-like dehydratase, putative | location=Tb927_08_v5.1:469241-469729(	6	6	6	43.8	43.8	43.8	17.815	0	10.654	66365000	10	21.9264	20.1364	20.9092	23.2377	20.0005	20.2281	22.5372	23.0706	23.4262
0	0	0	0	0	0	25153000	15578000	0	0	67803000	29576000							Tb927.10.13790			0.180491	0.419567	0.72794	2.00728	Tb927.10.13790:mRNA-p1	Tb927.10.13790:mRNA-p1	Tb927.10.13790:mRNA-p1 | transcript=Tb927.10.13790:mRNA | gene=Tb927.10.13790 | organism=Trypanosoma_brucei_brucei_TREU927 | gene_product=hypothetical protein, conserved | transcript_product=hypothetical protein, conserved | location=Tb927_10_v5.1:3367889-	13	13	13	23.5	23.5	23.5	74.674	0	40.776	181910000	27	21.9253	20.2732	21.0402	22.722	20.1519	21.6235	24.5842	23.893	20.7833
0	0	0	0	0	0	0	10740000	0	0	0	0							Tb927.10.12600			0.69571	1.18337	0.936291	1.99663	Tb927.10.12600:mRNA-p1	Tb927.10.12600:mRNA-p1	Tb927.10.12600:mRNA-p1 | transcript=Tb927.10.12600:mRNA | gene=Tb927.10.12600 | organism=Trypanosoma_brucei_brucei_TREU927 | gene_product=Small RNA 2-O-methyltransferase | transcript_product=Small RNA 2-O-methyltransferase | location=Tb927_10_v5.1:305437	6	6	6	16	16	16	65.985	0	42.524	88186000	9	21.4684	19.2061	19.7388	22.0541	20.9393	20.97	22.2043	23.3565	20.8424
0	0	0	0	0	0	0	23884000	8231500	0	45701000	49210000							Tb927.2.1800			0.226646	0.537589	0.762671	1.94053	Tb927.2.1800:mRNA-p1	Tb927.2.1800:mRNA-p1	Tb927.2.1800:mRNA-p1 | transcript=Tb927.2.1800:mRNA | gene=Tb927.2.1800 | organism=Trypanosoma_brucei_brucei_TREU927 | gene_product=DNA polymerase delta catalytic subunit, putative | transcript_product=DNA polymerase delta catalytic subunit, putative | loc	13	13	13	17.3	17.3	17.3	116.55	0	60.481	132350000	18	22.4365	19.9123	20.6963	21.9704	20.4588	22.2286	21.3844	24.5095	22.9727
0	0	0	0	9165000	0	0	23272000	0	0	0	0							Tb927.1.3820			0.60865	1.56814	0.836645	1.93643	Tb927.1.3820:mRNA-p1	Tb927.1.3820:mRNA-p1	Tb927.1.3820:mRNA-p1 | transcript=Tb927.1.3820:mRNA | gene=Tb927.1.3820 | organism=Trypanosoma_brucei_brucei_TREU927 | gene_product=ATP synthase subunit, putative | transcript_product=ATP synthase subunit, putative | location=Tb927_01_v5.1:815748-816149(+)	2	2	2	25.6	25.6	25.6	14.198	0	134.32	169540000	4	22.3933	20.162	20.3215	23.7048	23.1277	20.7487	21.8948	24.4721	22.3192
0	0	8136200	0	8884200	18629000	13767000	19927000	21756000	0	62013000	66863000							Tb927.10.12590			0.415891	0.905489	1.25018	1.92972	Tb927.10.12590:mRNA-p1	Tb927.10.12590:mRNA-p1	Tb927.10.12590:mRNA-p1 | transcript=Tb927.10.12590:mRNA | gene=Tb927.10.12590 | organism=Trypanosoma_brucei_brucei_TREU927 | gene_product=hypothetical protein, conserved | transcript_product=hypothetical protein, conserved | location=Tb927_10_v5.1:3051347-	15	15	15	26.6	26.6	26.6	105.85	0	81.194	265360000	36	22.7985	20.7942	22.9559	22.0313	23.0828	24.151	23.7147	24.2482	24.3749
0	0	0	0	6661200	0	0	18856000	11598000	0	0	4902200							Tb927.9.6920			0.662111	1.01115	1.63409	1.92013	Tb927.9.6920:mRNA-p1	Tb927.9.6920:mRNA-p1	Tb927.9.6920:mRNA-p1 | transcript=Tb927.9.6920:mRNA | gene=Tb927.9.6920 | organism=Trypanosoma_brucei_brucei_TREU927 | gene_product=hypothetical protein, conserved | transcript_product=hypothetical protein, conserved | location=Tb927_09_v5.1:1130911-113199	8	8	8	22.1	22.1	22.1	41.39	0	19.382	129210000	15	21.8976	21.1084	21.3687	23.4863	22.6674	21.2545	22.4992	24.1685	23.4674
0	0	0	0	0	0	0	96255000	0	0	0	0							Tb927.10.11630			0.140053	-0.484817	0.402245	1.91229	Tb927.10.11630:mRNA-p1	Tb927.10.11630:mRNA-p1	Tb927.10.11630:mRNA-p1 | transcript=Tb927.10.11630:mRNA | gene=Tb927.10.11630 | organism=Trypanosoma_brucei_brucei_TREU927 | gene_product=PSP1 C-terminal conserved region, putative | transcript_product=PSP1 C-terminal conserved region, putative | location=	13	13	13	32.5	32.5	32.5	68.402	0	119.96	597110000	17	23.0414	19.5258	20.8573	22.1608	19.6273	20.182	21.3498	26.5204	21.2912
0	0	0	0	0	0	21300000	23233000	0	0	9708700	0							Tb927.11.16080			0.0267484	0.0647774	0.523831	1.90392	Tb927.11.16080:mRNA-p1	Tb927.11.16080:mRNA-p1	Tb927.11.16080:mRNA-p1 | transcript=Tb927.11.16080:mRNA | gene=Tb927.11.16080 | organism=Trypanosoma_brucei_brucei_TREU927 | gene_product=Soluble NSF attachment protein, SNAP, putative | transcript_product=Soluble NSF attachment protein, SNAP, putative | l	9	9	9	40.6	40.6	40.6	32.904	0	126.04	228730000	19	21.3684	19.967	21.6405	21.7412	19.8082	21.6209	24.3444	24.4697	19.8737
0	0	0	0	0	0	0	7947300	0	0	5426600	0							Tb927.8.2470;Tb11.v5.0799			0.380207	0.771782	1.04709	1.9038	Tb927.8.2470:mRNA-p1;Tb11.v5.0799.1-p1	Tb927.8.2470:mRNA-p1;Tb11.v5.0799.1-p1	Tb927.8.2470:mRNA-p1 | transcript=Tb927.8.2470:mRNA | gene=Tb927.8.2470 | organism=Trypanosoma_brucei_brucei_TREU927 | gene_product=hypothetical protein, conserved | transcript_product=hypothetical protein, conserved | location=Tb927_08_v5.1:736792-737076(	2	2	2	24.5	24.5	24.5	11.223	0	25.349	64197000	3	21.2371	18.9797	20.3756	22.0505	20.5153	20.3421	21.0698	22.922	22.3121
0	0	0	0	0	0	0	22516000	0	0	0	0							Tb927.4.1300			0.180488	0.218349	0.952914	1.88599	Tb927.4.1300:mRNA-p1	Tb927.4.1300:mRNA-p1	Tb927.4.1300:mRNA-p1 | transcript=Tb927.4.1300:mRNA | gene=Tb927.4.1300 | organism=Trypanosoma_brucei_brucei_TREU927 | gene_product=amidinotransferase, putative | transcript_product=amidinotransferase, putative | location=Tb927_04_v5.1:341652-342776(-) | p	7	7	7	29.4	29.4	29.4	42.015	0	23.485	140270000	11	21.5025	20.3403	20.6476	21.6026	20.5651	20.9778	21.7108	24.4244	22.0131
0	0	0	0	0	0	6617000	6619100	4949800	0	18303000	0							Tb927.10.2690			0.828629	1.54899	1.40703	1.8627	Tb927.10.2690:mRNA-p1	Tb927.10.2690:mRNA-p1	Tb927.10.2690:mRNA-p1 | transcript=Tb927.10.2690:mRNA | gene=Tb927.10.2690 | organism=Trypanosoma_brucei_brucei_TREU927 | gene_product=Trafficking protein Mon1, putative | transcript_product=Trafficking protein Mon1, putative | location=Tb927_10_v5.1:69364	4	4	4	11.5	11.5	11.5	74.002	0	28.562	55155000	11	21.7473	19.675	20.5445	22.8558	20.9561	22.8019	22.6577	22.6582	22.2389
0	0	0	0	0	0	0	12798000	0	0	0	0							Tb927.7.2140;Tb07.11L3.90			0.0373109	0.082091	1.50682	1.82933	Tb927.7.2140:mRNA-p1;Tb07.11L3.90:mRNA-p1	Tb927.7.2140:mRNA-p1;Tb07.11L3.90:mRNA-p1	Tb927.7.2140:mRNA-p1 | transcript=Tb927.7.2140:mRNA | gene=Tb927.7.2140 | organism=Trypanosoma_brucei_brucei_TREU927 | gene_product=zinc finger protein family member, putative | transcript_product=zinc finger protein family member, putative | location=Tb92	3	3	3	10.1	10.1	10.1	40.864	0	4.2547	67936000	4	21.3483	20.2746	21.3389	22.3749	20.518	20.3152	22.1149	23.6094	22.7255
0	0	0	0	0	0	0	15196000	0	0	23981000	42393000							Tb927.3.3950			0.198574	0.561253	0.736622	1.80972	Tb927.3.3950:mRNA-p1	Tb927.3.3950:mRNA-p1	Tb927.3.3950:mRNA-p1 | transcript=Tb927.3.3950:mRNA | gene=Tb927.3.3950 | organism=Trypanosoma_brucei_brucei_TREU927 | gene_product=hypothetical protein, conserved | transcript_product=hypothetical protein, conserved | location=Tb927_03_v5.1:1107571-110922	9	9	9	23.1	23.1	23.1	62.246	0	56.831	96367000	9	22.7735	19.6697	21.142	22.988	21.157	21.124	23.5008	23.8572	21.6564
0	0	0	0	10668000	0	0	37570000	14317000	0	17605000	26497000							Tb927.10.6540			0.539669	0.740363	0.730484	1.80478	Tb927.10.6540:mRNA-p1	Tb927.10.6540:mRNA-p1	Tb927.10.6540:mRNA-p1 | transcript=Tb927.10.6540:mRNA | gene=Tb927.10.6540 | organism=Trypanosoma_brucei_brucei_TREU927 | gene_product=kinetoplastid-specific phospho-protein phosphatase, putative | transcript_product=kinetoplastid-specific phospho-protein	10	10	10	22.3	22.3	22.3	68.592	0	39.74	251290000	17	22.4247	21.3106	21.2847	21.793	23.3468	22.1014	21.5001	25.1631	23.7712
0	0	0	0	0	0	0	11631000	0	0	0	0							Tb927.10.4620			0.192237	0.388345	1.58563	1.79204	Tb927.10.4620:mRNA-p1	Tb927.10.4620:mRNA-p1	Tb927.10.4620:mRNA-p1 | transcript=Tb927.10.4620:mRNA | gene=Tb927.10.4620 | organism=Trypanosoma_brucei_brucei_TREU927 | gene_product=peptidyl-prolyl cis-trans isomerase, putative | transcript_product=peptidyl-prolyl cis-trans isomerase, putative | locati	3	3	3	27.8	27.8	27.8	11.669	0	3.9733	64316000	4	21.4841	20.6178	20.5185	22.0274	19.8412	21.9167	22.0667	23.4715	22.4584
0	0	0	0	0	0	0	9574000	11915000	0	158190000	81199000							Tb927.10.9720			0.232487	0.450113	1.1393	1.78844	Tb927.10.9720:mRNA-p1	Tb927.10.9720:mRNA-p1	Tb927.10.9720:mRNA-p1 | transcript=Tb927.10.9720:mRNA | gene=Tb927.10.9720 | organism=Trypanosoma_brucei_brucei_TREU927 | gene_product=RNA-editing-associated protein 1 | transcript_product=RNA-editing-associated protein 1 | location=Tb927_10_v5.1:2403396-2	2	2	2	15.4	15.4	15.4	64.376	0	5.472	95805000	8	21.1275	20.1438	21.6624	22.5969	21.1816	20.5055	21.602	23.1907	23.5063
0	0	0	0	0	0	0	7004800	0	0	3264300	0							Tb927.8.5465;Tb927.8.5440;Tb11.v5.0798;Tb927.8.5470;Tb11.v5.0797;Tb927.8.5460			0.175449	0.657957	0.616797	1.77778	Tb927.8.5465:mRNA-p1;Tb927.8.5440:mRNA-p1;Tb11.v5.0798.1-p1;Tb927.8.5470:mRNA-p1;Tb11.v5.0797.1-p1;Tb927.8.5460:mRNA-p1	Tb927.8.5465:mRNA-p1;Tb927.8.5440:mRNA-p1;Tb11.v5.0798.1-p1;Tb927.8.5470:mRNA-p1;Tb11.v5.0797.1-p1;Tb927.8.5460:mRNA-p1	Tb927.8.5465:mRNA-p1 | transcript=Tb927.8.5465:mRNA | gene=Tb927.8.5465 | organism=Trypanosoma_brucei_brucei_TREU927 | gene_product=flagellar calcium-binding 24 kDa protein | transcript_product=flagellar calcium-binding 24 kDa protein | location=Tb927_08_v	2	2	2	12.8	12.8	12.8	24.247	0	3.214	40264000	4	22.7763	18.4055	20.187	22.2562	21.0518	20.0347	22.0618	22.7399	21.9004
0	0	0	0	0	0	0	21968000	0	120190000	649550000	539200000		C					Tb927.8.3310;Tb11.v5.0520		Elongator-like Protein 3b	0.1961	0.641899	0.603206	1.7508	Tb927.8.3310:mRNA-p1;Tb11.v5.0520.1-p1	Tb927.8.3310:mRNA-p1;Tb11.v5.0520.1-p1	Tb927.8.3310:mRNA-p1 | transcript=Tb927.8.3310:mRNA | gene=Tb927.8.3310 | organism=Trypanosoma_brucei_brucei_TREU927 | gene_product=Elongator-like Protein 3b | transcript_product=Elongator-like Protein 3b | location=Tb927_08_v5.1:994965-996965(+) | protein	5	5	5	13.5	13.5	13.5	76.042	0	14.94	120250000	7	21.2698	19.104	21.1914	22.3279	19.0917	22.0713	21.6648	24.3889	20.7639
0	0	0	0	0	0	10411000	17576000	0	0	0	0							Tb927.7.2700			0.00584603	-0.019907	0.624819	1.75051	Tb927.7.2700:mRNA-p1	Tb927.7.2700:mRNA-p1	Tb927.7.2700:mRNA-p1 | transcript=Tb927.7.2700:mRNA | gene=Tb927.7.2700 | organism=Trypanosoma_brucei_brucei_TREU927 | gene_product=NADH-cytochrome b5 reductase, putative | transcript_product=NADH-cytochrome b5 reductase, putative | location=Tb927_07_v5.1:	11	11	11	49.5	49.5	49.5	31.856	0	38.492	162590000	18	21.5569	19.3377	22.3965	22.2401	20.9731	20.0181	23.3116	24.0671	21.1638
0	0	0	13451000	9361300	11268000	10949000	11750000	11223000	61859000	527990000	399000000		C					Tb927.2.5760			1.1103	1.7225	1.13948	1.73089	Tb927.2.5760:mRNA-p1	Tb927.2.5760:mRNA-p1	Tb927.2.5760:mRNA-p1 | transcript=Tb927.2.5760:mRNA | gene=Tb927.2.5760 | organism=Trypanosoma_brucei_brucei_TREU927 | gene_product=Flagellar Member 8 | transcript_product=Flagellar Member 8 | location=Tb927_02_v5.1:1034074-1043301(+) | protein_length=3075	4	4	4	7.6	7.6	7.6	330.07	0	47.783	155830000	14	23.0012	21.5551	20.5414	23.6812	23.1583	23.4257	23.3843	23.4862	23.42
0	0	0	0	0	0	0	5087400	0	0	0	0							Tb927.8.6630			0.60316	1.25598	0.953055	1.7264	Tb927.8.6630:mRNA-p1	Tb927.8.6630:mRNA-p1	Tb927.8.6630:mRNA-p1 | transcript=Tb927.8.6630:mRNA | gene=Tb927.8.6630 | organism=Trypanosoma_brucei_brucei_TREU927 | gene_product=hypothetical protein | transcript_product=hypothetical protein | location=Tb927_08_v5.1:1915539-1916177(-) | protein_length=	2	2	2	15.1	15.1	15.1	22.696	0	16.361	27006000	3	21.3945	18.8826	21.4431	22.564	21.2158	21.7084	22.4176	22.2785	22.2034
0	0	0	0	9593900	0	0	10924000	9841300	0	95393000	0							Tb927.7.6680			1.20231	1.56483	1.13124	1.72348	Tb927.7.6680:mRNA-p1	Tb927.7.6680:mRNA-p1	Tb927.7.6680:mRNA-p1 | transcript=Tb927.7.6680:mRNA | gene=Tb927.7.6680 | organism=Trypanosoma_brucei_brucei_TREU927 | gene_product=STE/STE11 serine/threonine-protein kinase, putative | transcript_product=STE/STE11 serine/threonine-protein kinase, putative	8	8	8	10.8	10.8	10.8	97.376	0	24.691	114650000	20	21.7435	20.3033	20.9554	22.8053	23.1937	21.6978	21.5613	23.381	23.2304
0	195420000	62284000	134110000	406160000	200930000	55110000	240250000	130540000	92692000	159710000	191820000							Tb927.1.2400;Tb927.1.2380;Tb927.1.2360;Tb927.1.2340;Tb11.v5.0468			0.684356	2.61045	0.411063	1.72287	Tb927.1.2400:mRNA-p1;Tb927.1.2380:mRNA-p1;Tb927.1.2360:mRNA-p1;Tb927.1.2340:mRNA-p1;Tb11.v5.0468.1-p1	Tb927.1.2400:mRNA-p1;Tb927.1.2380:mRNA-p1;Tb927.1.2360:mRNA-p1;Tb927.1.2340:mRNA-p1;Tb11.v5.0468.1-p1	Tb927.1.2400:mRNA-p1 | transcript=Tb927.1.2400:mRNA | gene=Tb927.1.2400 | organism=Trypanosoma_brucei_brucei_TREU927 | gene_product=alpha tubulin | transcript_product=alpha tubulin | location=Tb927_01_v5.1:583368-584723(+) | protein_length=451 | sequence_S	19	19	19	61	61	61	49.787	0	323.31	3991500000	116	21.9127	27.542	25.8924	26.9988	28.5975	27.5821	25.7158	27.84	26.9599
0	0	0	0	0	0	0	4977200	0	0	24619000	0							Tb927.4.2350			0.229748	0.630046	1.41666	1.71883	Tb927.4.2350:mRNA-p1	Tb927.4.2350:mRNA-p1	Tb927.4.2350:mRNA-p1 | transcript=Tb927.4.2350:mRNA | gene=Tb927.4.2350 | organism=Trypanosoma_brucei_brucei_TREU927 | gene_product=twinfilin | transcript_product=twinfilin | location=Tb927_04_v5.1:608837-609799(+) | protein_length=320 | sequence_SO=chromo	4	4	4	17.5	17.5	17.5	34.766	0	9.1312	46632000	4	20.6786	19.2421	20.8581	22.6128	19.3548	20.7013	22.189	22.2469	21.4993
0	0	0	0	0	0	0	16521000	9782400	0	0	0							Tb927.6.2850			0.393142	-0.545986	0.975331	1.69649	Tb927.6.2850:mRNA-p1	Tb927.6.2850:mRNA-p1	Tb927.6.2850:mRNA-p1 | transcript=Tb927.6.2850:mRNA | gene=Tb927.6.2850 | organism=Trypanosoma_brucei_brucei_TREU927 | gene_product=ESAG8-associated protein, putative | transcript_product=ESAG8-associated protein, putative | location=Tb927_06_v5.1:851667-8	8	8	8	17.9	17.9	17.9	61.928	0	37.132	125950000	11	21.6064	20.3228	21.9549	21.296	20.2148	20.7354	21.774	23.9778	23.2218
0	0	0	0	0	0	0	7816500	0	0	21466000	0							Tb927.11.10420			0.348474	0.752605	1.28946	1.68729	Tb927.11.10420:mRNA-p1	Tb927.11.10420:mRNA-p1	Tb927.11.10420:mRNA-p1 | transcript=Tb927.11.10420:mRNA | gene=Tb927.11.10420 | organism=Trypanosoma_brucei_brucei_TREU927 | gene_product=DNA-directed RNA polymerase I subunit, putative | transcript_product=DNA-directed RNA polymerase I subunit, putative |	6	6	6	30.5	30.5	30.5	16.864	0	20.786	60418000	13	21.0909	19.5338	20.6653	22.574	19.9307	21.0432	21.8823	22.8981	21.5716
0	0	0	0	23352000	0	0	14668000	10801000	0	29855000	0							Tb927.7.2400			0.404433	1.1558	0.964713	1.68389	Tb927.7.2400:mRNA-p1	Tb927.7.2400:mRNA-p1	Tb927.7.2400:mRNA-p1 | transcript=Tb927.7.2400:mRNA | gene=Tb927.7.2400 | organism=Trypanosoma_brucei_brucei_TREU927 | gene_product=tyrosyl-tRNA synthetase, putative | transcript_product=tyrosyl-tRNA synthetase, putative | location=Tb927_07_v5.1:617417-618	8	8	8	28.7	28.7	28.7	45.797	0	29.209	181660000	15	22.3602	20.6782	20.8501	22.1252	24.477	20.7536	21.7693	23.8062	23.3647
0	0	0	0	0	0	14802000	10928000	0	0	0	0							Tb927.11.5030			0.0523627	0.168857	0.54335	1.67887	Tb927.11.5030:mRNA-p1	Tb927.11.5030:mRNA-p1	Tb927.11.5030:mRNA-p1 | transcript=Tb927.11.5030:mRNA | gene=Tb927.11.5030 | organism=Trypanosoma_brucei_brucei_TREU927 | gene_product=hypothetical protein, conserved | transcript_product=hypothetical protein, conserved | location=Tb927_11_v5.1:1437223-143	4	4	4	9.6	9.6	9.6	35.573	0	24.05	94718000	9	21.1337	19.2387	22.3494	22.208	19.9854	21.035	23.8193	23.3815	20.5576
0	0	0	0	0	0	0	9187500	0	0	0	0							Tb927.11.15760			0.731228	1.36927	0.85997	1.67738	Tb927.11.15760:mRNA-p1	Tb927.11.15760:mRNA-p1	Tb927.11.15760:mRNA-p1 | transcript=Tb927.11.15760:mRNA | gene=Tb927.11.15760 | organism=Trypanosoma_brucei_brucei_TREU927 | gene_product=GPI transamidase subunit Tta1 | transcript_product=GPI transamidase subunit Tta1 | location=Tb927_11_v5.1:4173656-4174	1	1	1	4.2	4.2	4.2	41.915	0.0040717	1.8836	394400000	4	21.8485	19.3819	20.1118	22.626	21.7451	21.079	21.3022	23.1312	21.941
0	0	0	0	0	3338400	0	0	0	0	46678000	0							Tb927.11.14140			0.249051	0.763994	0.612179	1.67603	Tb927.11.14140:mRNA-p1	Tb927.11.14140:mRNA-p1	Tb927.11.14140:mRNA-p1 | transcript=Tb927.11.14140:mRNA | gene=Tb927.11.14140 | organism=Trypanosoma_brucei_brucei_TREU927 | gene_product=ethanolamine-phosphate cytidylyltransferase | transcript_product=ethanolamine-phosphate cytidylyltransferase | locatio	4	4	4	13.5	13.5	13.5	43.424	0	25.914	25291000	6	22.1127	18.6824	20.9474	22.3246	20.0392	21.6707	22.7067	20.8768	23.1871
0	0	0	0	0	0	0	3495500	0	0	0	0							Tb927.10.13470			0.500488	0.887952	1.10097	1.6623	Tb927.10.13470:mRNA-p1;REV__Tb927.7.3160:mRNA-p1	Tb927.10.13470:mRNA-p1	Tb927.10.13470:mRNA-p1 | transcript=Tb927.10.13470:mRNA | gene=Tb927.10.13470 | organism=Trypanosoma_brucei_brucei_TREU927 | gene_product=PA26 p53-induced protein (sestrin), putative | transcript_product=PA26 p53-induced protein (sestrin), putative | locat	3	3	3	4.5	4.5	4.5	96.348	0	34.184	18555000	5	21.4538	19.2221	20.9103	21.6902	20.6537	21.9062	22.4751	21.7371	22.3609
0	0	0	0	0	0	10254000	9995000	0	0	31825000	0							Tb927.9.10570			0.0517949	0.146514	0.806822	1.64025	Tb927.9.10570:mRNA-p1	Tb927.9.10570:mRNA-p1	Tb927.9.10570:mRNA-p1 | transcript=Tb927.9.10570:mRNA | gene=Tb927.9.10570 | organism=Trypanosoma_brucei_brucei_TREU927 | gene_product=predicted zinc finger protein | transcript_product=predicted zinc finger protein | location=Tb927_09_v5.1:1662759-1663724	4	4	4	16.5	16.5	16.5	37.875	0	51.104	101880000	10	22.4439	19.5713	21.8479	22.1846	21.4032	20.7149	23.2897	23.2528	22.2414
0	0	0	0	0	0	7513400	12682000	8002000	0	22082000	0							Tb927.4.5030;Tb927.8.7390			0.122237	-0.222179	1.19993	1.61538	Tb927.4.5030:mRNA-p1;Tb927.8.7390:mRNA-p1	Tb927.4.5030:mRNA-p1;Tb927.8.7390:mRNA-p1	Tb927.4.5030:mRNA-p1 | transcript=Tb927.4.5030:mRNA | gene=Tb927.4.5030 | organism=Trypanosoma_brucei_brucei_TREU927 | gene_product=protein phosphatase 1 | transcript_product=protein phosphatase 1 | location=Tb927_04_v5.1:1380128-1381168(-) | protein_lengt	8	7	7	29.2	26.6	26.6	39.345	0	54.152	104670000	9	21.4831	22.5352	20.5048	21.8305	21.2743	20.7517	22.841	23.5963	22.9319
0	0	0	0	7693400	0	0	24297000	0	0	31306000	0							Tb927.3.1570			1.17568	1.60655	0.578368	1.60606	Tb927.3.1570:mRNA-p1	Tb927.3.1570:mRNA-p1	Tb927.3.1570:mRNA-p1 | transcript=Tb927.3.1570:mRNA | gene=Tb927.3.1570 | organism=Trypanosoma_brucei_brucei_TREU927 | gene_product=Lapatinib-binding protein kinase 3 | transcript_product=Lapatinib-binding protein kinase 3 | location=Tb927_03_v5.1:410684-4	11	11	11	22	22	22	69.328	0	17.924	165810000	17	20.5504	19.9434	21.6951	22.5455	22.8752	21.5879	20.8179	24.5343	21.6549
0	0	0	0	0	0	0	0	13592000	0	0	14134000							Tb927.7.4515			0.478211	1.1393	0.600954	1.60372	Tb927.7.4515:mRNA-p1	Tb927.7.4515:mRNA-p1	Tb927.7.4515:mRNA-p1 | transcript=Tb927.7.4515:mRNA | gene=Tb927.7.4515 | organism=Trypanosoma_brucei_brucei_TREU927 | gene_product=Bardet-Biedl syndrome 18 protein | transcript_product=Bardet-Biedl syndrome 18 protein | location=Tb927_07_v5.1:1203025-1203	2	2	2	34.4	34.4	34.4	10.948	0	5.4111	17714000	3	21.5526	19.0076	20.6075	22.7206	20.2335	21.6315	21.8134	20.4692	23.6963
0	0	0	0	0	0	0	8386700	0	0	0	0							Tb927.1.3110			0.578716	0.900429	1.49797	1.59551	Tb927.1.3110:mRNA-p1	Tb927.1.3110:mRNA-p1	Tb927.1.3110:mRNA-p1 | transcript=Tb927.1.3110:mRNA | gene=Tb927.1.3110 | organism=Trypanosoma_brucei_brucei_TREU927 | gene_product=soluble N-ethylmaleimide sensitive factor (NSF) attachment protein, putative | transcript_product=soluble N-ethylmaleimide s	5	5	5	19.2	19.2	19.2	32.136	0	21.238	61775000	12	21.3161	20.3598	20.4925	22.8712	20.9272	21.0712	22.3128	22.9997	21.6425
0	0	0	0	8805000	0	0	9986800	9249400	0	119560000	156860000							Tb927.1.2210		nucleosome assembly protein (NAP), putative	0.534576	1.04039	0.71332	1.5774	Tb927.1.2210:mRNA-p1	Tb927.1.2210:mRNA-p1	Tb927.1.2210:mRNA-p1 | transcript=Tb927.1.2210:mRNA | gene=Tb927.1.2210 | organism=Trypanosoma_brucei_brucei_TREU927 | gene_product=nucleosome assembly protein (NAP), putative | transcript_product=nucleosome assembly protein (NAP), putative | location=Tb92	5	5	5	13.2	13.2	13.2	35.904	0	23.656	95751000	15	21.5192	19.9881	20.6282	21.6548	23.0699	20.532	20.4751	23.2516	23.1409
0	0	0	0	0	0	0	10235000	0	0	0	0							Tb927.10.5140			0.393024	1.44523	0.54562	1.57054	Tb927.10.5140:mRNA-p1	Tb927.10.5140:mRNA-p1	Tb927.10.5140:mRNA-p1 | transcript=Tb927.10.5140:mRNA | gene=Tb927.10.5140 | organism=Trypanosoma_brucei_brucei_TREU927 | gene_product=Mitogen-activated protein kinase 6 | transcript_product=Mitogen-activated protein kinase 6 | location=Tb927_10_v5.1:12613	4	4	4	17.6	17.6	17.6	49.74	0	9.3321	54329000	3	22.1104	18.3713	21.3996	23.9596	20.3444	21.913	21.8123	23.287	21.4936
0	0	0	0	0	0	0	24346000	0	0	0	0							Tb927.10.16020			0.107816	0.425489	0.540554	1.56605	Tb927.10.16020:mRNA-p1	Tb927.10.16020:mRNA-p1	Tb927.10.16020:mRNA-p1 | transcript=Tb927.10.16020:mRNA | gene=Tb927.10.16020 | organism=Trypanosoma_brucei_brucei_TREU927 | gene_product=pre-RNA processing PIH1/Nop17, putative | transcript_product=pre-RNA processing PIH1/Nop17, putative | location=Tb927_	5	5	5	23.5	23.5	23.5	38.883	0	19.705	136490000	8	21.178	19.9625	20.7745	23.1594	18.4613	21.5708	21.7046	24.5372	20.3714
0	0	0	0	0	0	0	6861700	0	0	0	0							Tb927.7.970		NMD3 family, putative	0.634648	1.60531	0.723445	1.56589	Tb927.7.970:mRNA-p1	Tb927.7.970:mRNA-p1	Tb927.7.970:mRNA-p1 | transcript=Tb927.7.970:mRNA | gene=Tb927.7.970 | organism=Trypanosoma_brucei_brucei_TREU927 | gene_product=NMD3 family, putative | transcript_product=NMD3 family, putative | location=Tb927_07_v5.1:250779-252407(+) | protein_length=542	5	5	5	10.9	10.9	10.9	62.792	0	10.534	39446000	3	22.0935	19.3286	20.0978	22.9909	20.5392	22.8057	22.5293	22.7101	20.9781
0	0	0	0	0	0	165720000	0	0	0	0	0							Tb927.11.8800			0.280905	0.324777	0.2624	1.56137	Tb927.11.8800:mRNA-p1	Tb927.11.8800:mRNA-p1	Tb927.11.8800:mRNA-p1 | transcript=Tb927.11.8800:mRNA | gene=Tb927.11.8800 | organism=Trypanosoma_brucei_brucei_TREU927 | gene_product=hypothetical protein, conserved | transcript_product=hypothetical protein, conserved | location=Tb927_11_v5.1:2416693-241	1	1	1	4.7	4.7	4.7	30.621	0	2.6707	406280000	3	21.7404	20.4129	21.5922	21.1878	21.8619	21.67	27.3042	19.4598	21.6655
0	0	0	0	0	0	0	20435000	0	0	0	0							Tb927.3.3610			0.0459592	0.142455	0.772903	1.56032	Tb927.3.3610:mRNA-p1	Tb927.3.3610:mRNA-p1	Tb927.3.3610:mRNA-p1 | transcript=Tb927.3.3610:mRNA | gene=Tb927.3.3610 | organism=Trypanosoma_brucei_brucei_TREU927 | gene_product=peroxisomal targeting signal 2 receptor, putative | transcript_product=peroxisomal targeting signal 2 receptor, putative | l	6	6	6	27.4	27.4	27.4	39.734	0	24.622	109780000	6	21.9405	20.2622	21.3005	23.0967	20.9267	19.9073	21.7041	24.2845	22.1956
0	0	0	0	8767600	0	9317900	10325000	0	0	0	0							Tb927.9.13740;Tb927.9.13710;Tb927.9.13680;Tb927.9.13655;Tb927.9.13650			0.349977	0.716621	0.949671	1.5562	Tb927.9.13740:mRNA-p1;Tb927.9.13710:mRNA-p1;Tb927.9.13680:mRNA-p1;Tb927.9.13655:mRNA-p1;Tb927.9.13650:mRNA-p1	Tb927.9.13740:mRNA-p1;Tb927.9.13710:mRNA-p1;Tb927.9.13680:mRNA-p1;Tb927.9.13655:mRNA-p1;Tb927.9.13650:mRNA-p1	Tb927.9.13740:mRNA-p1 | transcript=Tb927.9.13740:mRNA | gene=Tb927.9.13740 | organism=Trypanosoma_brucei_brucei_TREU927 | gene_product=ADP-ribosylation factor, putative | transcript_product=ADP-ribosylation factor, putative | location=Tb927_09_v5.1:2174453	5	5	5	36.8	36.8	36.8	20.624	0	12.501	118190000	11	21.8708	20.031	21.5737	21.6455	23.0638	20.9161	23.1516	23.2996	21.6929
0	0	0	0	0	0	0	11567000	0	0	0	3472900							Tb927.3.2680			0.198411	0.348808	0.826179	1.55286	Tb927.3.2680:mRNA-p1	Tb927.3.2680:mRNA-p1	Tb927.3.2680:mRNA-p1 | transcript=Tb927.3.2680:mRNA | gene=Tb927.3.2680 | organism=Trypanosoma_brucei_brucei_TREU927 | gene_product=Ubiquitin-like domain containing protein, putative | transcript_product=Ubiquitin-like domain containing protein, putative |	3	3	3	11.7	11.7	11.7	58.911	0	17.826	61399000	3	21.4358	19.6318	21.1406	21.6862	21.1904	20.378	21.1491	23.4635	22.2542
0	0	0	0	15685000	17436000	0	9660400	0	0	0	34434000							Tb927.11.2410			1.38727	2.40131	0.965605	1.55138	Tb927.11.2410:mRNA-p1	Tb927.11.2410:mRNA-p1	Tb927.11.2410:mRNA-p1 | transcript=Tb927.11.2410:mRNA | gene=Tb927.11.2410 | organism=Trypanosoma_brucei_brucei_TREU927 | gene_product=Flabarin, putative | transcript_product=Flabarin, putative | location=Tb927_11_v5.1:701086-701754(-) | protein_length=222	6	6	6	38.7	38.7	38.7	24.58	0	65.086	151180000	18	22.2385	19.8618	21.4167	22.7625	23.9029	24.0556	22.7463	23.2037	22.2212
0	0	0	0	0	0	0	13323000	0	0	0	0							Tb927.8.3850			0.0137495	0.0588989	0.629769	1.5507	Tb927.8.3850:mRNA-p1	Tb927.8.3850:mRNA-p1	Tb927.8.3850:mRNA-p1 | transcript=Tb927.8.3850:mRNA | gene=Tb927.8.3850 | organism=Trypanosoma_brucei_brucei_TREU927 | gene_product=PSP1 C-terminal conserved region, putative | transcript_product=PSP1 C-terminal conserved region, putative | location=Tb927_	3	3	3	7.5	7.5	7.5	41.994	0	16.553	70720000	3	22.9364	19.4445	21.3427	23.2531	20.6505	19.9967	22.5951	23.6674	22.1131
0	0	0	0	0	0	0	5973500	0	0	0	0							Tb927.11.3070			0.220282	0.643201	0.735877	1.51163	Tb927.11.3070:mRNA-p1	Tb927.11.3070:mRNA-p1	Tb927.11.3070:mRNA-p1 | transcript=Tb927.11.3070:mRNA | gene=Tb927.11.3070 | organism=Trypanosoma_brucei_brucei_TREU927 | gene_product=ribosome assembly protein RRB1, putative | transcript_product=ribosome assembly protein RRB1, putative | location=Tb927_1	4	4	4	9.5	9.5	9.5	64.324	0	12.313	31709000	5	21.6481	19.0035	21.4182	22.6286	19.9918	21.3789	22.7125	22.5101	21.382
0	0	0	0	0	0	10608000	12475000	0	0	0	0							Tb927.10.11450			0.0263449	0.122723	0.644746	1.49492	Tb927.10.11450:mRNA-p1	Tb927.10.11450:mRNA-p1	Tb927.10.11450:mRNA-p1 | transcript=Tb927.10.11450:mRNA | gene=Tb927.10.11450 | organism=Trypanosoma_brucei_brucei_TREU927 | gene_product=TFIIF-stimulated CTD phosphatase, putative | transcript_product=TFIIF-stimulated CTD phosphatase, putative | location=	8	8	8	14.1	14.1	14.1	79.214	0	24.162	91766000	11	22.5383	19.6736	21.9488	24.0422	19.7757	20.7109	23.3386	23.5725	21.7342
0	0	0	0	0	0	0	29525000	0	0	0	3396200							Tb927.11.1210			0.444888	0.803116	0.492712	1.49458	Tb927.11.1210:mRNA-p1	Tb927.11.1210:mRNA-p1	Tb927.11.1210:mRNA-p1 | transcript=Tb927.11.1210:mRNA | gene=Tb927.11.1210 | organism=Trypanosoma_brucei_brucei_TREU927 | gene_product=Domain of unknown function (DUF4470)/Domain of unknown function (DUF4471), putative | transcript_product=Domain of unknow	9	9	9	19.9	19.9	19.9	64.79	0	15.677	162050000	11	21.2871	19.9163	21.3972	22.3884	20.4521	22.1695	21.3562	24.8154	20.9127
0	0	0	0	0	0	0	4735100	0	0	0	5798600							Tb927.7.4990;Tb11.v5.0180			0.346812	0.494062	1.03421	1.48062	Tb927.7.4990:mRNA-p1;Tb11.v5.0180.1-p1	Tb927.7.4990:mRNA-p1;Tb11.v5.0180.1-p1	Tb927.7.4990:mRNA-p1 | transcript=Tb927.7.4990:mRNA | gene=Tb927.7.4990 | organism=Trypanosoma_brucei_brucei_TREU927 | gene_product=hypothetical protein, conserved | transcript_product=hypothetical protein, conserved | location=Tb927_07_v5.1:1321294-132353	6	6	6	13.1	13.1	13.1	82.659	0	15.297	32940000	11	21.5421	20.1713	20.3125	21.6743	20.3811	21.4526	23.0337	22.175	21.259
0	0	0	0	29284000	30211000	0	18924000	0	0	36752000	0							Tb927.5.2320			1.13615	2.94994	0.521186	1.47997	Tb927.5.2320:mRNA-p1	Tb927.5.2320:mRNA-p1	Tb927.5.2320:mRNA-p1 | transcript=Tb927.5.2320:mRNA | gene=Tb927.5.2320 | organism=Trypanosoma_brucei_brucei_TREU927 | gene_product=Mak10 subunit, NatC N(alpha)-terminal acetyltransferase, putative | transcript_product=Mak10 subunit, NatC N(alpha)-terminal	18	18	18	28.9	28.9	28.9	82.159	0	52.485	248630000	38	22.9264	20.1623	20.1458	22.432	24.8036	24.8486	22.1375	24.1737	21.3631
0	0	0	0	17844000	18328000	0	9782400	9554400	0	89549000	0							Tb927.2.470;Tb11.v5.0800;Tb927.2.1100			1.23027	2.48605	0.654834	1.4749	Tb927.2.470:mRNA-p1;Tb11.v5.0800.1-p1;Tb927.2.1100:pseudogenic_transcript-p1	Tb927.2.470:mRNA-p1;Tb11.v5.0800.1-p1;Tb927.2.1100:pseudogenic_transcript-p1	Tb927.2.470:mRNA-p1 | transcript=Tb927.2.470:mRNA | gene=Tb927.2.470 | organism=Trypanosoma_brucei_brucei_TREU927 | gene_product=retrotransposon hot spot protein 4 (RHS4), putative | transcript_product=retrotransposon hot spot protein 4 (RHS4), putative |	6	6	1	7.1	7.1	1.3	98.316	0	10.834	137880000	15	22.327	19.7409	21.0406	22.3501	24.0889	24.1275	21.1237	23.2218	23.1877
0	0	0	0	15779000	0	15572000	17150000	0	0	12370000	0							Tb927.8.1990			0.303853	0.894365	0.665646	1.47277	Tb927.8.1990:mRNA-p1	Tb927.8.1990:mRNA-p1	Tb927.8.1990:mRNA-p1 | transcript=Tb927.8.1990:mRNA | gene=Tb927.8.1990 | organism=Trypanosoma_brucei_brucei_TREU927 | gene_product=peroxidoxin | transcript_product=peroxidoxin | location=Tb927_08_v5.1:634173-634853(+) | protein_length=226 | sequence_SO=ch	8	8	8	43.4	43.4	43.4	25.631	0	20.431	203080000	19	22.9512	21.3575	20.836	23.3064	23.9115	20.6098	23.8925	24.0317	21.6388
0	0	0	0	0	0	0	15781000	0	0	0	23567000							Tb927.11.10480			0.138447	-0.37502	0.822759	1.46575	Tb927.11.10480:mRNA-p1	Tb927.11.10480:mRNA-p1	Tb927.11.10480:mRNA-p1 | transcript=Tb927.11.10480:mRNA | gene=Tb927.11.10480 | organism=Trypanosoma_brucei_brucei_TREU927 | gene_product=PQQ-like domain/WD domain, G-beta repeat/Utp21 specific WD40 associated putative domain containing protein, putative |	7	7	7	12.7	12.7	12.7	106.94	0	17.927	86081000	8	21.4903	20.4662	21.4202	22.5474	20.3614	19.3428	22.5704	23.9117	21.2918
0	0	0	0	0	0	0	3536900	0	0	0	0							Tb927.8.5490			0.532659	0.850578	1.01869	1.46326	Tb927.8.5490:mRNA-p1	Tb927.8.5490:mRNA-p1	Tb927.8.5490:mRNA-p1 | transcript=Tb927.8.5490:mRNA | gene=Tb927.8.5490 | organism=Trypanosoma_brucei_brucei_TREU927 | gene_product=Nucleolar protein,Nop52, putative | transcript_product=Nucleolar protein,Nop52, putative | location=Tb927_08_v5.1:1624945-16	8	8	8	14.8	14.8	14.8	71.722	0	19.614	61156000	16	21.8373	19.8169	20.6465	22.3932	21.1777	21.2815	22.8711	21.7541	22.0652
0	0	0	0	0	0	0	8188500	9531000	0	96012000	80301000							Tb927.10.840			0.335077	0.445853	0.837694	1.44956	Tb927.10.840:mRNA-p1;Tb11.v5.0753.1-p1	Tb927.10.840:mRNA-p1	Tb927.10.840:mRNA-p1 | transcript=Tb927.10.840:mRNA | gene=Tb927.10.840 | organism=Trypanosoma_brucei_brucei_TREU927 | gene_product=Flagellum attachment zone protein 6 | transcript_product=Flagellum attachment zone protein 6 | location=Tb927_10_v5.1:218290	7	7	7	7.4	7.4	7.4	195.48	0	15.026	85555000	11	21.294	20.6477	20.6244	22.3063	20.7513	20.8461	20.7655	22.9652	23.1842
0	0	0	0	0	0	0	7959600	0	0	0	0							Tb927.11.2840			0.560544	0.996068	1.02816	1.44637	Tb927.11.2840:mRNA-p1	Tb927.11.2840:mRNA-p1	Tb927.11.2840:mRNA-p1 | transcript=Tb927.11.2840:mRNA | gene=Tb927.11.2840 | organism=Trypanosoma_brucei_brucei_TREU927 | gene_product=magnesium-dependent phosphatase-1/HAD phosphatase, family IIIC, putative | transcript_product=magnesium-dependent phospha	3	3	3	17.5	17.5	17.5	22.354	0	7.3491	60431000	6	21.8975	19.8297	21.382	22.2158	21.1154	22.7661	22.197	22.9243	22.327
0	0	0	0	0	0	0	10462000	0	0	0	0							Tb927.10.12780			0.0541768	-0.168744	0.540139	1.44483	Tb927.10.12780:mRNA-p1;Tb927.10.12800:mRNA-p1	Tb927.10.12780:mRNA-p1	Tb927.10.12780:mRNA-p1 | transcript=Tb927.10.12780:mRNA | gene=Tb927.10.12780 | organism=Trypanosoma_brucei_brucei_TREU927 | gene_product=Zinc finger CCCH domain-containing protein 37 | transcript_product=Zinc finger CCCH domain-containing protein 37 | loc	3	2	2	17.1	14	14	31.599	0	20.696	55536000	2	22.4544	19.0873	21.6582	21.3098	20.2085	21.1754	21.3342	23.3187	22.8815
0	0	0	0	0	0	0	4751000	0	0	0	0							Tb927.9.15470;Tb11.v5.0819			0.196765	0.520675	0.570369	1.44398	Tb927.9.15470:mRNA-p1;Tb11.v5.0819.1-p1	Tb927.9.15470:mRNA-p1;Tb11.v5.0819.1-p1	Tb927.9.15470:mRNA-p1 | transcript=Tb927.9.15470:mRNA | gene=Tb927.9.15470 | organism=Trypanosoma_brucei_brucei_TREU927 | gene_product=kinesin, putative | transcript_product=kinesin, putative | location=Tb927_09_v5.1:2409699-2411744(+) | protein_length=681	4	4	4	7.3	7.3	7.3	74.614	0	14.876	38239000	7	22.0828	19.0059	21.2443	21.5677	20.4433	21.884	23.3701	22.1798	21.1151
0	0	0	0	0	9730100	0	11975000	9404100	0	27244000	26063000							Tb927.7.5530			0.600021	1.10106	0.727444	1.43068	Tb927.7.5530:mRNA-p1	Tb927.7.5530:mRNA-p1	Tb927.7.5530:mRNA-p1 | transcript=Tb927.7.5530:mRNA | gene=Tb927.7.5530 | organism=Trypanosoma_brucei_brucei_TREU927 | gene_product=hypothetical protein, conserved | transcript_product=hypothetical protein, conserved | location=Tb927_07_v5.1:1490824-149196	9	9	9	30.5	30.5	30.5	42.241	0	24.662	110650000	18	21.7532	20.4136	21.1384	22.5959	20.7985	23.214	20.9189	23.5135	23.1649
0	0	0	0	8520800	0	0	16425000	0	0	38662000	0							Tb927.7.2360			1.05799	1.34328	0.751167	1.42871	Tb927.7.2360:mRNA-p1	Tb927.7.2360:mRNA-p1	Tb927.7.2360:mRNA-p1 | transcript=Tb927.7.2360:mRNA | gene=Tb927.7.2360 | organism=Trypanosoma_brucei_brucei_TREU927 | gene_product=N-acetyltransferase, putative | transcript_product=N-acetyltransferase, putative | location=Tb927_07_v5.1:609925-610851(-) |	6	6	6	21.8	21.8	21.8	34.599	0	24.042	216480000	13	22.0346	20.3561	20.9438	22.488	23.0226	21.8537	21.6445	23.9694	22.0067
0	0	0	0	10592000	0	0	18150000	0	0	126600000	122290000							Tb927.8.6660			0.813864	1.80119	0.506114	1.42533	Tb927.8.6660:mRNA-p1	Tb927.8.6660:mRNA-p1	Tb927.8.6660:mRNA-p1 | transcript=Tb927.8.6660:mRNA | gene=Tb927.8.6660 | organism=Trypanosoma_brucei_brucei_TREU927 | gene_product=paraflagellar rod component, putative | transcript_product=paraflagellar rod component, putative | location=Tb927_08_v5.1:19	9	9	9	19.9	19.9	19.9	69.055	0	72.933	206120000	15	21.6028	19.2176	21.7022	23.1935	23.3365	21.3962	21.4768	24.1135	21.2083
0	0	0	0	8251500	0	5670200	24902000	0	0	14109000	0							Tb927.11.6410			0.631051	0.940369	0.463142	1.42239	Tb927.11.6410:mRNA-p1	Tb927.11.6410:mRNA-p1	Tb927.11.6410:mRNA-p1 | transcript=Tb927.11.6410:mRNA | gene=Tb927.11.6410 | organism=Trypanosoma_brucei_brucei_TREU927 | gene_product=regulator of nonsense transcripts 2 | transcript_product=regulator of nonsense transcripts 2 | location=Tb927_11_v5.1:180	19	19	19	11.6	11.6	11.6	162.5	0	33.969	179880000	26	20.8169	20.6633	21.2765	21.8615	22.9762	20.7402	22.435	24.5698	20.0192
0	0	0	0	0	0	0	4362600	0	0	4584500	0							Tb927.11.7420			1.34358	1.78536	1.14845	1.39457	Tb927.11.7420:mRNA-p1	Tb927.11.7420:mRNA-p1	Tb927.11.7420:mRNA-p1 | transcript=Tb927.11.7420:mRNA | gene=Tb927.11.7420 | organism=Trypanosoma_brucei_brucei_TREU927 | gene_product=phosphoadenosine phosphosulfate reductase-like protein | transcript_product=phosphoadenosine phosphosulfate reductase-lik	2	2	2	8.1	8.1	8.1	36.057	0	9.4593	23158000	2	21.4151	19.4677	20.6207	22.4392	21.7833	22.637	21.8116	22.0568	21.8189
0	0	0	0	7445400	12288000	0	6372000	0	23913000	137550000	66864000							Tb927.7.3620			1.34999	2.66361	0.587563	1.39402	Tb927.7.3620:mRNA-p1	Tb927.7.3620:mRNA-p1	Tb927.7.3620:mRNA-p1 | transcript=Tb927.7.3620:mRNA | gene=Tb927.7.3620 | organism=Trypanosoma_brucei_brucei_TREU927 | gene_product=tyrosyl-tRNA synthetase | transcript_product=tyrosyl-tRNA synthetase | location=Tb927_07_v5.1:940744-942837(-) | protein_len	10	10	10	16.2	16.2	16.2	76.657	0	27.365	101060000	24	21.629	18.6646	20.5946	22.5004	22.8279	23.5507	20.5433	22.6033	21.9237
0	0	0	0	4349200	0	0	10005000	0	0	0	12518000							Tb927.3.2650			0.910248	1.04426	0.4919	1.38325	Tb927.3.2650:mRNA-p1	Tb927.3.2650:mRNA-p1	Tb927.3.2650:mRNA-p1 | transcript=Tb927.3.2650:mRNA | gene=Tb927.3.2650 | organism=Trypanosoma_brucei_brucei_TREU927 | gene_product=cytochrome c oxidase copper chaperone, putative | transcript_product=cytochrome c oxidase copper chaperone, putative | locat	2	2	2	26	26	26	8.0001	0	5.2584	79174000	8	21.1606	19.9609	21.3334	22.2916	22.0523	21.2438	23.4407	23.2542	19.9098
0	0	0	0	0	0	0	21684000	0	0	0	0							Tb927.9.6090;Tb11.v5.0854			0.000705417	0.00253487	0.462428	1.38102	Tb927.9.6090:mRNA-p1;Tb11.v5.0854.1-p1	Tb927.9.6090:mRNA-p1;Tb11.v5.0854.1-p1	Tb927.9.6090:mRNA-p1 | transcript=Tb927.9.6090:mRNA | gene=Tb927.9.6090 | organism=Trypanosoma_brucei_brucei_TREU927 | gene_product=PTP1-interacting protein, 39 kDa | transcript_product=PTP1-interacting protein, 39 kDa | location=Tb927_09_v5.1:1010333-1011	6	6	1	20.4	20.4	2.6	39.499	0	16.049	138620000	5	22.6634	20.3702	20.3512	22.7499	19.7024	20.9401	22.3731	24.3701	20.7846
0	0	0	0	17698000	17610000	0	11960000	16183000	0	45523000	60203000							Tb927.9.6650			1.14144	2.13745	0.508223	1.38007	Tb927.9.6650:mRNA-p1	Tb927.9.6650:mRNA-p1	Tb927.9.6650:mRNA-p1 | transcript=Tb927.9.6650:mRNA | gene=Tb927.9.6650 | organism=Trypanosoma_brucei_brucei_TREU927 | gene_product=tRNA synthetases class II (A)/Threonyl and Alanyl tRNA synthetase second additional domain containing protein, putative | tr	9	9	9	26.1	26.1	26.1	52.057	0	24.2	176220000	24	22.3531	20.049	21.7709	22.4384	24.0771	24.0699	20.8535	23.5117	23.948
0	0	0	0	0	8925100	0	9473700	11543000	0	8271200	0							Tb927.10.6800			0.482721	0.733491	1.14124	1.36401	Tb927.10.6800:mRNA-p1	Tb927.10.6800:mRNA-p1	Tb927.10.6800:mRNA-p1 | transcript=Tb927.10.6800:mRNA | gene=Tb927.10.6800 | organism=Trypanosoma_brucei_brucei_TREU927 | gene_product=developmentally regulated GTP-binding protein, putative | transcript_product=developmentally regulated GTP-binding protei	12	12	12	38.6	38.6	38.6	41.267	0	20.888	110860000	18	21.9283	21.2383	21.1888	22.4577	21.0087	23.0894	21.8114	23.1755	23.4605
0	0	0	0	13849000	0	0	8359300	0	0	0	0							Tb927.11.14130;Tb927.10.3840			0.60651	1.60253	0.628094	1.36334	Tb927.11.14130:mRNA-p1;Tb927.10.3840:mRNA-p1	Tb927.11.14130:mRNA-p1;Tb927.10.3840:mRNA-p1	Tb927.11.14130:mRNA-p1 | transcript=Tb927.11.14130:mRNA | gene=Tb927.11.14130 | organism=Trypanosoma_brucei_brucei_TREU927 | gene_product=ribosomal protein L18, putative | transcript_product=ribosomal protein L18, putative | location=Tb927_11_v5.1:3745050-	7	7	7	43.6	43.6	43.6	20.904	0	11.481	199380000	17	21.5628	19.033	21.4854	22.3644	23.7233	20.8011	21.2204	22.995	21.9559
0	0	0	0	0	0	16522000	0	14366000	0	11164000	0							Tb927.9.8450			0.0698436	-0.217195	0.345094	1.35081	Tb927.9.8450:mRNA-p1	Tb927.9.8450:mRNA-p1	Tb927.9.8450:mRNA-p1 | transcript=Tb927.9.8450:mRNA | gene=Tb927.9.8450 | organism=Trypanosoma_brucei_brucei_TREU927 | gene_product=UMP/CMP kinase | transcript_product=UMP/CMP kinase | location=Tb927_09_v5.1:1374525-1375127(-) | protein_length=200 | sequen	7	7	7	36	36	36	22.44	0	8.7852	123080000	17	22.0854	19.9437	21.0549	22.5667	20.2301	19.6355	23.9779	19.3824	23.7762
0	0	0	0	0	6596400	0	8029400	0	0	5191600	0							Tb927.3.5540			0.405895	1.12624	0.649111	1.3441	Tb927.3.5540:mRNA-p1	Tb927.3.5540:mRNA-p1	Tb927.3.5540:mRNA-p1 | transcript=Tb927.3.5540:mRNA | gene=Tb927.3.5540 | organism=Trypanosoma_brucei_brucei_TREU927 | gene_product=dynein intermediate chain WDRD34, putative | transcript_product=dynein intermediate chain WDRD34, putative | location=Tb927_	9	9	9	25.7	25.7	25.7	58.074	0	86.195	56983000	13	21.6309	19.1019	21.3349	22.7067	20.0865	22.6532	21.9043	22.9369	21.2588
0	0	0	0	0	0	0	4820600	0	0	53428000	0							Tb927.8.2000		cyclophilin, putative	0.156334	0.405248	1.08086	1.33627	Tb927.8.2000:mRNA-p1	Tb927.8.2000:mRNA-p1	Tb927.8.2000:mRNA-p1 | transcript=Tb927.8.2000:mRNA | gene=Tb927.8.2000 | organism=Trypanosoma_brucei_brucei_TREU927 | gene_product=cyclophilin, putative | transcript_product=cyclophilin, putative | location=Tb927_08_v5.1:635332-636120(+) | protein_length=	7	5	5	26.7	21.8	21.8	28.482	0	11.212	29076000	5	21.6062	20.1764	20.9206	22.8012	19.76	21.3578	22.9635	22.2008	21.5478
0	0	0	0	0	0	0	1598400	0	0	0	3528000							Tb927.11.4710			1.0663	1.43833	0.565555	1.32718	Tb927.11.4710:mRNA-p1	Tb927.11.4710:mRNA-p1	Tb927.11.4710:mRNA-p1 | transcript=Tb927.11.4710:mRNA | gene=Tb927.11.4710 | organism=Trypanosoma_brucei_brucei_TREU927 | gene_product=hypothetical protein, conserved | transcript_product=hypothetical protein, conserved | location=Tb927_11_v5.1:1358135-135	1	1	1	3.6	3.6	3.6	46.735	0	2.2136	8485000	1	20.9168	19.567	20.1286	22.4698	20.7465	21.711	23.4629	20.6082	20.5228
0	0	0	0	0	0	0	5801000	8957800	0	32003000	14728000							Tb927.11.10860			0.460683	0.879965	0.820759	1.32592	Tb927.11.10860:mRNA-p1	Tb927.11.10860:mRNA-p1	Tb927.11.10860:mRNA-p1 | transcript=Tb927.11.10860:mRNA | gene=Tb927.11.10860 | organism=Trypanosoma_brucei_brucei_TREU927 | gene_product=20S-pre-rRNA D-site endonuclease NOB1 | transcript_product=20S-pre-rRNA D-site endonuclease NOB1 | location=Tb927_11_v	5	5	5	13.9	13.9	13.9	47.301	0	11.095	51183000	13	22.0742	20.1217	20.8246	23.0752	21.2282	21.357	21.4357	22.4679	23.0947
0	0	0	0	0	0	0	11783000	0	0	0	0							Tb927.8.820			0.162777	0.508305	0.528387	1.31791	Tb927.8.820:mRNA-p1	Tb927.8.820:mRNA-p1	Tb927.8.820:mRNA-p1 | transcript=Tb927.8.820:mRNA | gene=Tb927.8.820 | organism=Trypanosoma_brucei_brucei_TREU927 | gene_product=VID27 cytoplasmic protein, putative | transcript_product=VID27 cytoplasmic protein, putative | location=Tb927_08_v5.1:233701-23	7	7	7	14.5	14.5	14.5	61.686	0	10.852	63377000	6	22.2052	19.2776	20.9108	22.8167	20.0286	21.0733	21.6455	23.4902	21.2117
0	0	0	0	0	0	0	15864000	0	0	0	0							Tb927.6.3810.1;Tb927.6.3810.2			0.405071	1.15216	0.458983	1.3032	Tb927.6.3810.1:mRNA-p1;Tb927.6.3810.2:mRNA-p1	Tb927.6.3810.1:mRNA-p1;Tb927.6.3810.2:mRNA-p1	Tb927.6.3810.1:mRNA-p1 | transcript=Tb927.6.3810.1:mRNA | gene=Tb927.6.3810 | organism=Trypanosoma_brucei_brucei_TREU927 | gene_product=hypothetical protein, conserved | transcript_product=hypothetical protein, conserved | location=Tb927_06_v5.1:1128949-11	3	3	3	11.8	11.8	11.8	50.719	0	18.739	84211000	3	22.1672	19.6161	20.7604	23.736	21.8179	20.4464	20.5402	23.9193	21.9939
0	0	0	0	0	0	0	7664600	0	0	0	0							Tb927.11.15290			0.0716798	-0.208621	1.00613	1.30315	Tb927.11.15290:mRNA-p1	Tb927.11.15290:mRNA-p1	Tb927.11.15290:mRNA-p1 | transcript=Tb927.11.15290:mRNA | gene=Tb927.11.15290 | organism=Trypanosoma_brucei_brucei_TREU927 | gene_product=eRF1 methyltransferase catalytic subunit, putative | transcript_product=eRF1 methyltransferase catalytic subunit, puta	3	3	3	15	15	15	29.659	0	15.263	52055000	6	21.433	20.0077	20.6627	22.0096	18.7942	20.6738	21.379	22.8698	21.7642
0	0	0	0	0	0	9129100	0	8422500	0	23410000	0							Tb927.11.4930			0.529842	0.869081	0.429701	1.30221	Tb927.11.4930:mRNA-p1	Tb927.11.4930:mRNA-p1	Tb927.11.4930:mRNA-p1 | transcript=Tb927.11.4930:mRNA | gene=Tb927.11.4930 | organism=Trypanosoma_brucei_brucei_TREU927 | gene_product=Phosducin, putative | transcript_product=Phosducin, putative | location=Tb927_11_v5.1:1406973-1407704(+) | protein_length	5	5	5	26.7	26.7	26.7	27.878	0	16.341	73114000	8	21.6438	19.9969	20.1016	22.4262	20.964	20.9594	23.122	19.5211	23.0058
0	0	0	0	0	0	0	12622000	0	0	0	0							Tb927.11.1670			0.0530555	-0.227849	0.431769	1.28326	Tb927.11.1670:mRNA-p1	Tb927.11.1670:mRNA-p1	Tb927.11.1670:mRNA-p1 | transcript=Tb927.11.1670:mRNA | gene=Tb927.11.1670 | organism=Trypanosoma_brucei_brucei_TREU927 | gene_product=cysteine desulfurase | transcript_product=cysteine desulfurase | location=Tb927_11_v5.1:512470-513783(-) | protein_length	9	9	9	26.5	26.5	26.5	48.151	0	58.861	90679000	14	23.2353	19.4971	20.5333	22.7773	19.6203	20.1846	21.8851	23.5894	21.6409
0	0	0	0	0	0	0	13562000	0	0	6323400	0							Tb927.10.15270;Tb11.v5.0998;Tb11.1240			0.322605	0.673168	0.511298	1.28135	Tb927.10.15270:mRNA-p1;Tb11.v5.0998.1-p1;Tb11.1240:mRNA-p1	Tb927.10.15270:mRNA-p1;Tb11.v5.0998.1-p1;Tb11.1240:mRNA-p1	Tb927.10.15270:mRNA-p1 | transcript=Tb927.10.15270:mRNA | gene=Tb927.10.15270 | organism=Trypanosoma_brucei_brucei_TREU927 | gene_product=metallo- peptidase, Clan MG, Family M24 | transcript_product=metallo- peptidase, Clan MG, Family M24 | location=Tb927_	5	5	5	18	18	18	43.784	0	10.982	117860000	7	22.5615	20.3147	20.0185	21.6716	21.1063	22.1363	21.8607	23.6931	21.185
0	0	0	0	0	0	0	7621800	0	0	0	25404000							Tb927.6.4010			0.129826	0.324832	0.555381	1.27222	Tb927.6.4010:mRNA-p1	Tb927.6.4010:mRNA-p1	Tb927.6.4010:mRNA-p1 | transcript=Tb927.6.4010:mRNA | gene=Tb927.6.4010 | organism=Trypanosoma_brucei_brucei_TREU927 | gene_product=Translation machinery associated TMA7, putative | transcript_product=Translation machinery associated TMA7, putative | locat	3	3	3	26.9	26.9	26.9	5.9728	0	16.872	46402000	5	22.3085	19.2047	20.7818	21.4873	20.8075	20.9746	21.2091	22.8617	22.0408
0	0	0	0	0	0	0	6243200	0	0	10372000	0							Tb927.7.530			0.0339196	0.0863336	0.783467	1.27218	Tb927.7.530:mRNA-p1	Tb927.7.530:mRNA-p1	Tb927.7.530:mRNA-p1 | transcript=Tb927.7.530:mRNA | gene=Tb927.7.530 | organism=Trypanosoma_brucei_brucei_TREU927 | gene_product=FYVE zinc finger, putative | transcript_product=FYVE zinc finger, putative | location=Tb927_07_v5.1:103327-108015(-) | protein_	7	7	7	7.1	7.1	7.1	171.31	0	27.618	54800000	13	22.2689	19.7521	20.9582	21.9186	20.3339	20.9857	22.2753	22.5739	21.9466
0	0	0	0	7109700	0	0	8139500	0	0	4310800	0							Tb927.9.10830			0.260422	0.82924	0.795043	1.26549	Tb927.9.10830:mRNA-p1	Tb927.9.10830:mRNA-p1	Tb927.9.10830:mRNA-p1 | transcript=Tb927.9.10830:mRNA | gene=Tb927.9.10830 | organism=Trypanosoma_brucei_brucei_TREU927 | gene_product=metal dependent 5-nucleotidase | transcript_product=metal dependent 5-nucleotidase | location=Tb927_09_v5.1:1708634-170	5	5	5	40.7	40.7	40.7	20.983	0	11.664	73780000	9	21.1961	19.7311	21.257	22.6858	22.7614	19.2248	21.936	22.9565	21.0882
0	0	0	0	9308500	9109500	8696400	7425000	0	72255000	427030000	297590000		C					Tb927.2.5240		pre-mRNA splicing factor 19	0.945818	1.7006	0.589641	1.24948	Tb927.2.5240:mRNA-p1	Tb927.2.5240:mRNA-p1	Tb927.2.5240:mRNA-p1 | transcript=Tb927.2.5240:mRNA | gene=Tb927.2.5240 | organism=Trypanosoma_brucei_brucei_TREU927 | gene_product=pre-mRNA splicing factor 19 | transcript_product=pre-mRNA splicing factor 19 | location=Tb927_02_v5.1:921221-922750(+) | pro	7	7	7	21.8	21.8	21.8	54.268	0	36.642	111730000	21	22.4515	19.6889	21.4598	22.4328	23.1501	23.1189	23.052	22.824	21.4726
0	0	0	0	0	0	0	9701000	0	0	0	0							Tb927.10.1310			0.367133	0.708781	0.619134	1.24858	Tb927.10.1310:mRNA-p1	Tb927.10.1310:mRNA-p1	Tb927.10.1310:mRNA-p1 | transcript=Tb927.10.1310:mRNA | gene=Tb927.10.1310 | organism=Trypanosoma_brucei_brucei_TREU927 | gene_product=Domain of unknown function (DUF4042), putative | transcript_product=Domain of unknown function (DUF4042), putative | loca	7	7	7	9.3	9.3	9.3	102.74	0	18.355	61279000	12	21.8415	19.646	21.9817	22.21	21.3068	22.0787	21.4902	23.2097	22.5151
0	0	0	0	0	0	0	4003800	0	0	0	0							Tb927.9.9960			0.630527	2.02044	0.432417	1.24433	Tb927.9.9960:mRNA-p1	Tb927.9.9960:mRNA-p1	Tb927.9.9960:mRNA-p1 | transcript=Tb927.9.9960:mRNA | gene=Tb927.9.9960 | organism=Trypanosoma_brucei_brucei_TREU927 | gene_product=katanin P80 subunit, putative | transcript_product=katanin P80 subunit, putative | location=Tb927_09_v5.1:1576405-1578021(-)	3	3	3	10.2	10.2	10.2	59.647	0	8.5931	21253000	3	22.4413	18.2806	21.1572	23.2418	21.1473	23.5513	21.9298	21.9329	21.7493
0	0	0	0	0	0	0	6333800	0	0	0	0							Tb927.11.2890			0.467607	1.01952	0.896476	1.23922	Tb927.11.2890:mRNA-p1	Tb927.11.2890:mRNA-p1	Tb927.11.2890:mRNA-p1 | transcript=Tb927.11.2890:mRNA | gene=Tb927.11.2890 | organism=Trypanosoma_brucei_brucei_TREU927 | gene_product=hypothetical protein, conserved | transcript_product=hypothetical protein, conserved | location=Tb927_11_v5.1:848446-8503	6	6	6	12	12	12	67.087	0	30.319	34146000	8	22.3805	20.4791	20.8902	23.7573	21.6244	21.4266	22.9236	22.5946	21.9493
0	0	0	0	0	0	0	6259000	0	0	0	0							Tb927.3.1720			0.0522904	0.181087	0.706078	1.23231	Tb927.3.1720:mRNA-p1	Tb927.3.1720:mRNA-p1	Tb927.3.1720:mRNA-p1 | transcript=Tb927.3.1720:mRNA | gene=Tb927.3.1720 | organism=Trypanosoma_brucei_brucei_TREU927 | gene_product=hypothetical protein, conserved | transcript_product=hypothetical protein, conserved | location=Tb927_03_v5.1:451199-451483(	2	2	2	26.6	26.6	26.6	11.172	0	5.7629	47913000	5	21.0931	19.126	21.0679	22.2587	18.8124	20.7592	21.185	22.5775	21.2215
0	0	0	0	0	0	0	3245000	0	0	38270000	0							Tb927.4.200			0.257643	0.692471	0.515803	1.22841	Tb927.4.200:mRNA-p1	Tb927.4.200:mRNA-p1	Tb927.4.200:mRNA-p1 | transcript=Tb927.4.200:mRNA | gene=Tb927.4.200 | organism=Trypanosoma_brucei_brucei_TREU927 | gene_product=retrotransposon hot spot protein 1 (RHS1), putative | transcript_product=retrotransposon hot spot protein 1 (RHS1), putative |	6	3	2	9.3	4.7	3.8	78.183	0	5.7827	19571000	2	22.0855	18.9474	21.3981	22.4212	21.3202	20.7671	22.8981	21.6298	21.5885
0	0	0	0	14688000	11924000	0	7122400	0	0	66767000	59725000							Tb927.7.4290			0.903044	2.16841	0.522426	1.22568	Tb927.7.4290:mRNA-p1	Tb927.7.4290:mRNA-p1	Tb927.7.4290:mRNA-p1 | transcript=Tb927.7.4290:mRNA | gene=Tb927.7.4290 | organism=Trypanosoma_brucei_brucei_TREU927 | gene_product=Nuclear distribution protein C homolog | transcript_product=Nuclear distribution protein C homolog | location=Tb927_07_v5.1:	4	4	4	13.1	13.1	13.1	33.703	0	7.5087	80771000	10	21.1353	19.1535	22.4284	21.9069	23.8081	23.5074	22.226	22.7639	21.4043
0	26672000	22102000	0	41695000	29630000	28746000	33236000	30032000	80542000	0	42900000							Tb11.02.5430b;Tb11.02.5430			0.159428	0.53476	0.615229	1.21738	Tb11.02.5430b.1-p1;Tb11.02.5430:mRNA-p1	Tb11.02.5430b.1-p1;Tb11.02.5430:mRNA-p1	Tb11.02.5430b.1-p1 | transcript=Tb11.02.5430b.1 | gene=Tb11.02.5430b | organism=Trypanosoma_brucei_brucei_TREU927 | gene_product=hypothetical protein, conserved | transcript_product=hypothetical protein, conserved | location=Tb927_11_bin_v5.1:664844-666076	14	14	14	38	38	38	44.407	0	86.039	568390000	55	21.8845	24.6688	24.3977	22.4213	25.3134	24.8206	24.7769	24.9862	24.84
0	0	0	0	0	6681000	0	11659000	9359300	0	1910300	0							Tb927.5.4350			0.565701	0.973082	0.422976	1.21452	Tb927.5.4350:mRNA-p1	Tb927.5.4350:mRNA-p1	Tb927.5.4350:mRNA-p1 | transcript=Tb927.5.4350:mRNA | gene=Tb927.5.4350 | organism=Trypanosoma_brucei_brucei_TREU927 | gene_product=Nudix hydrolase 2, putative | transcript_product=Nudix hydrolase 2, putative | location=Tb927_05_v5.1:1354450-1354962(-) | p	5	5	5	46.5	46.5	46.5	19.639	0	15.518	113190000	14	22.19	19.958	21.0445	22.1718	21.2682	22.6716	20.203	23.4749	23.158
0	0	0	0	24550000	20002000	0	16628000	0	0	25831000	0							Tb927.11.13190;Tb927.11.13090			1.49559	2.77777	0.503205	1.2039	Tb927.11.13190:mRNA-p1;Tb927.11.13090:mRNA-p1	Tb927.11.13190:mRNA-p1;Tb927.11.13090:mRNA-p1	Tb927.11.13190:mRNA-p1 | transcript=Tb927.11.13190:mRNA | gene=Tb927.11.13190 | organism=Trypanosoma_brucei_brucei_TREU927 | gene_product=elongation factor 1 gamma, putative | transcript_product=elongation factor 1 gamma, putative | location=Tb927_11_v5.1:	10	10	10	31.7	31.7	31.7	46.275	0	29.208	213300000	23	21.5871	20.1267	20.9251	22.1693	24.5492	24.2536	21.3059	23.9871	20.9576
0	0	0	0	0	0	0	3188300	0	435780000	449930000	383570000	B	C					Tb927.7.2300		Nucleoporin NUP132	0.32246	0.691785	0.640924	1.20195	Tb927.7.2300:mRNA-p1	Tb927.7.2300:mRNA-p1	Tb927.7.2300:mRNA-p1 | transcript=Tb927.7.2300:mRNA | gene=Tb927.7.2300 | organism=Trypanosoma_brucei_brucei_TREU927 | gene_product=Nucleoporin NUP132 | transcript_product=Nucleoporin NUP132 | location=Tb927_07_v5.1:590576-594187(-) | protein_length=1203 |	12	12	12	12.1	12.1	12.1	132.36	0	54.859	81785000	17	21.6643	18.9986	21.214	21.9365	21.0478	20.9679	21.6642	21.6044	22.2141
0	0	0	0	0	0	0	13653000	0	0	0	0							Tb927.11.14160			0.116711	0.34462	0.430481	1.19436	Tb927.11.14160:mRNA-p1	Tb927.11.14160:mRNA-p1	Tb927.11.14160:mRNA-p1 | transcript=Tb927.11.14160:mRNA | gene=Tb927.11.14160 | organism=Trypanosoma_brucei_brucei_TREU927 | gene_product=Alpha/beta hydrolase family, putative | transcript_product=Alpha/beta hydrolase family, putative | location=Tb927_11_v	3	3	3	13.4	13.4	13.4	36.207	0	17.573	84406000	5	22.5765	19.4548	21.4582	22.3213	20.4215	21.7806	21.0802	23.7027	22.2898
0	0	0	0	0	0	0	9686500	0	0	13607000	0							Tb927.11.440			0.0200454	0.0596282	0.608929	1.18019	Tb927.11.440:mRNA-p1	Tb927.11.440:mRNA-p1	Tb927.11.440:mRNA-p1 | transcript=Tb927.11.440:mRNA | gene=Tb927.11.440 | organism=Trypanosoma_brucei_brucei_TREU927 | gene_product=conserved protein | transcript_product=conserved protein | location=Tb927_11_v5.1:97940-98821(-) | protein_length=293 | sequ	5	5	5	17.4	17.4	17.4	33.107	0	11.693	61906000	9	22.6244	20.1049	20.8194	21.6835	19.9672	22.0768	22.1546	23.2075	21.7271
0	0	0	0	0	0	0	10884000	0	0	0	2801100							Tb927.1.1960			0.242893	0.608629	0.493851	1.17712	Tb927.1.1960:mRNA-p1	Tb927.1.1960:mRNA-p1	Tb927.1.1960:mRNA-p1 | transcript=Tb927.1.1960:mRNA | gene=Tb927.1.1960 | organism=Trypanosoma_brucei_brucei_TREU927 | gene_product=chaperone protein DnaJ, putative | transcript_product=chaperone protein DnaJ, putative | location=Tb927_01_v5.1:514039-51601	5	5	5	8.5	8.5	8.5	75.71	0	8.9986	114660000	9	21.3776	19.3981	21.9947	22.5769	20.4844	21.535	21.8893	23.3757	21.0367
0	0	0	0	0	0	0	955720	0	0	0	0							Tb927.10.9690			1.25825	1.4179	0.478878	1.17533	Tb927.10.9690:mRNA-p1	Tb927.10.9690:mRNA-p1	Tb927.10.9690:mRNA-p1 | transcript=Tb927.10.9690:mRNA | gene=Tb927.10.9690 | organism=Trypanosoma_brucei_brucei_TREU927 | gene_product=predicted C2 domain protein | transcript_product=predicted C2 domain protein | location=Tb927_10_v5.1:2391217-2396730(+)	1	1	1	0.5	0.5	0.5	206.46	0.0071885	1.7247	116710000	4	21.2592	19.5721	20.7405	22.0012	21.6126	22.2117	22.2409	19.8662	22.9907
0	0	0	0	0	0	0	4608500	0	0	0	0							Tb927.10.3860			0.050482	-0.141892	1.18135	1.17486	Tb927.10.3860:mRNA-p1	Tb927.10.3860:mRNA-p1	Tb927.10.3860:mRNA-p1 | transcript=Tb927.10.3860:mRNA | gene=Tb927.10.3860 | organism=Trypanosoma_brucei_brucei_TREU927 | gene_product=SNF-7-like protein, putative | transcript_product=SNF-7-like protein, putative | location=Tb927_10_v5.1:1015754-1016416(-	1	1	1	12.7	12.7	12.7	25.011	0	4.5806	24463000	1	21.8472	20.4124	21.3712	22.4541	19.469	21.2819	22.7838	22.1359	22.2356
0	0	0	0	0	0	0	6440700	0	0	16476000	0							Tb927.11.1360			0.0820907	-0.156408	0.447184	1.16964	Tb927.11.1360:mRNA-p1	Tb927.11.1360:mRNA-p1	Tb927.11.1360:mRNA-p1 | transcript=Tb927.11.1360:mRNA | gene=Tb927.11.1360 | organism=Trypanosoma_brucei_brucei_TREU927 | gene_product=zinc-finger of a C2HC-type, putative | transcript_product=zinc-finger of a C2HC-type, putative | location=Tb927_11_v5.1:3	3	3	3	7.9	7.9	7.9	62.477	0	7.5089	34189000	3	22.3021	20.1309	21.1193	21.5123	20.842	20.7289	23.8216	22.6188	20.6209
0	0	0	0	0	0	0	20513000	0	0	0	4364400							Tb927.3.4370			0.27709	0.902654	0.344882	1.16921	Tb927.3.4370:mRNA-p1;Tb11.v5.0842.1-p1	Tb927.3.4370:mRNA-p1	Tb927.3.4370:mRNA-p1 | transcript=Tb927.3.4370:mRNA | gene=Tb927.3.4370 | organism=Trypanosoma_brucei_brucei_TREU927 | gene_product=Vesicle coat protein involved in Golgi to plasma membrane transport, putative | transcript_product=Vesicle coat protein invo	4	4	4	9.4	9.4	9.4	63.166	0	3.8825	108890000	2	23.0504	20.0508	20.2243	23.7599	21.038	21.2355	21.058	24.29	21.4851
0	0	0	0	0	0	0	4650200	0	0	0	0							Tb927.11.16020			0.277986	0.605621	0.725184	1.16661	Tb927.11.16020:mRNA-p1	Tb927.11.16020:mRNA-p1	Tb927.11.16020:mRNA-p1 | transcript=Tb927.11.16020:mRNA | gene=Tb927.11.16020 | organism=Trypanosoma_brucei_brucei_TREU927 | gene_product=RNA-binding protein, putative | transcript_product=RNA-binding protein, putative | location=Tb927_11_v5.1:4243478-4244	5	5	5	13.4	13.4	13.4	50.194	0	7.9309	37337000	8	21.9576	20.0276	21.3895	22.865	20.5704	21.7562	23.155	22.1489	21.5707
0	0	0	0	0	0	0	11651000	0	0	3445700	0							Tb927.10.12040;Tb11.v5.1057			0.217094	0.517097	0.585756	1.16529	Tb927.10.12040:mRNA-p1;Tb11.v5.1057.1-p1	Tb927.10.12040:mRNA-p1;Tb11.v5.1057.1-p1	Tb927.10.12040:mRNA-p1 | transcript=Tb927.10.12040:mRNA | gene=Tb927.10.12040 | organism=Trypanosoma_brucei_brucei_TREU927 | gene_product=mitogen-activated protein kinase 11, putative | transcript_product=mitogen-activated protein kinase 11, putative | loc	6	6	6	24.2	24.2	24.2	47.389	0	39.82	63020000	6	21.8559	20.8009	20.1411	22.8683	21.3053	20.1756	21.8529	23.474	20.967
0	0	0	0	0	0	0	9872100	0	0	0	0							Tb927.11.4530			0.0539008	0.224066	0.475793	1.1636	Tb927.11.4530:mRNA-p1	Tb927.11.4530:mRNA-p1	Tb927.11.4530:mRNA-p1 | transcript=Tb927.11.4530:mRNA | gene=Tb927.11.4530 | organism=Trypanosoma_brucei_brucei_TREU927 | gene_product=N-acetyltransferase subunit ARD1 | transcript_product=N-acetyltransferase subunit ARD1 | location=Tb927_11_v5.1:1315713-1	5	5	5	32.6	32.6	32.6	27.484	0	11.519	52404000	6	22.9497	19.8216	20.566	23.492	20.2218	20.2957	21.928	23.2349	21.6652
0	0	0	0	0	0	0	6306200	0	0	31827000	22946000							Tb927.3.3170			0.0820807	0.177153	0.819806	1.15676	Tb927.3.3170:mRNA-p1	Tb927.3.3170:mRNA-p1	Tb927.3.3170:mRNA-p1 | transcript=Tb927.3.3170:mRNA | gene=Tb927.3.3170 | organism=Trypanosoma_brucei_brucei_TREU927 | gene_product=SUMO-interacting motif-containing protein | transcript_product=SUMO-interacting motif-containing protein | location=Tb927_03	6	6	6	14.2	14.2	14.2	70.454	0	14.133	41368000	7	21.5927	19.8088	21.5185	22.0298	21.0956	20.326	22.2254	22.5883	21.5765
0	0	0	0	0	0	0	6589900	0	0	21942000	0							Tb927.9.8370			0.380258	0.942855	0.398039	1.15343	Tb927.9.8370:mRNA-p1	Tb927.9.8370:mRNA-p1	Tb927.9.8370:mRNA-p1 | transcript=Tb927.9.8370:mRNA | gene=Tb927.9.8370 | organism=Trypanosoma_brucei_brucei_TREU927 | gene_product=hypothetical protein, conserved | transcript_product=hypothetical protein, conserved | location=Tb927_09_v5.1:1365452-136592	4	4	4	35.4	35.4	35.4	17.267	0	12.025	41952000	8	22.9084	19.7731	20.3559	22.6496	21.2713	21.9452	23.1671	22.6518	20.6789
0	0	0	0	0	0	0	8107000	0	0	26853000	28486000							Tb927.11.11000			0.202249	-0.371489	1.12461	1.14678	Tb927.11.11000:mRNA-p1	Tb927.11.11000:mRNA-p1	Tb927.11.11000:mRNA-p1 | transcript=Tb927.11.11000:mRNA | gene=Tb927.11.11000 | organism=Trypanosoma_brucei_brucei_TREU927 | gene_product=Calponin homology (CH) domain containing protein, putative | transcript_product=Calponin homology (CH) domain containi	3	3	3	9.7	9.7	9.7	54.823	0	29.744	78351000	10	22.3307	20.7401	21.5915	21.9768	20.1541	21.4169	22.4786	22.9507	22.6732
0	0	0	0	0	0	0	6079300	0	0	47423000	0							Tb927.10.9260			0.356173	0.712523	0.498233	1.14256	Tb927.10.9260:mRNA-p1	Tb927.10.9260:mRNA-p1	Tb927.10.9260:mRNA-p1 | transcript=Tb927.10.9260:mRNA | gene=Tb927.10.9260 | organism=Trypanosoma_brucei_brucei_TREU927 | gene_product=hypothetical protein, conserved | transcript_product=hypothetical protein, conserved | location=Tb927_10_v5.1:2293624-229	4	4	4	14.8	14.8	14.8	35.617	0	10.193	51917000	5	21.9553	19.3824	20.7636	21.9865	20.7075	21.5449	22.4919	22.5355	20.5016
0	0	0	0	0	0	0	893140	0	0	0	0							Tb927.1.1840			0.161426	0.638061	0.288687	1.13977	Tb927.1.1840:mRNA-p1	Tb927.1.1840:mRNA-p1	Tb927.1.1840:mRNA-p1 | transcript=Tb927.1.1840:mRNA | gene=Tb927.1.1840 | organism=Trypanosoma_brucei_brucei_TREU927 | gene_product=conserved protein, unknown function | transcript_product=conserved protein, unknown function | location=Tb927_01_v5.1:474175	2	2	2	5.7	5.7	5.7	59.174	0.0016488	2.0089	4741100	2	22.8492	18.5479	19.5499	22.3719	20.449	20.0403	22.9585	19.7685	21.6393
0	0	0	0	0	0	0	3545700	0	0	20000000	0							Tb927.11.6340			0.139401	0.517282	0.398737	1.13471	Tb927.11.6340:mRNA-p1	Tb927.11.6340:mRNA-p1	Tb927.11.6340:mRNA-p1 | transcript=Tb927.11.6340:mRNA | gene=Tb927.11.6340 | organism=Trypanosoma_brucei_brucei_TREU927 | gene_product=PUB domain containing protein, putative | transcript_product=PUB domain containing protein, putative | location=Tb927_11_	2	2	2	5.8	5.8	5.8	45.429	0	2.9989	19970000	2	22.5669	18.9162	20.5562	22.9412	20.492	20.1578	22.8438	21.7576	20.8419
0	0	0	0	0	0	0	21567000	0	0	0	0							Tb927.10.640			0.19104	-0.378401	0.396948	1.11222	Tb927.10.640:mRNA-p1	Tb927.10.640:mRNA-p1	Tb927.10.640:mRNA-p1 | transcript=Tb927.10.640:mRNA | gene=Tb927.10.640 | organism=Trypanosoma_brucei_brucei_TREU927 | gene_product=arginine N-methyltransferase, type II | transcript_product=arginine N-methyltransferase, type II | location=Tb927_10_v5.1:17	8	8	8	16.8	16.8	16.8	86.74	0	29.62	138300000	13	21.729	21.4473	20.5774	22.1788	19.9247	20.515	22.2873	24.3623	20.4408
0	11065000	0	0	33031000	29288000	0	18318000	16475000	27383000	276160000	237820000		C					Tb927.6.5070			0.75518	1.87694	0.434208	1.10354	Tb927.6.5070:mRNA-p1;REV__Tb927.11.2160:mRNA-p1	Tb927.6.5070:mRNA-p1	Tb927.6.5070:mRNA-p1 | transcript=Tb927.6.5070:mRNA | gene=Tb927.6.5070 | organism=Trypanosoma_brucei_brucei_TREU927 | gene_product=hypothetical protein, conserved | transcript_product=hypothetical protein, conserved | location=Tb927_06_v5.1:1383939-138530	15	15	15	35.7	35.7	35.7	51.821	0	63.644	276010000	38	21.5592	23.3995	21.2935	22.102	24.9773	24.8038	21.4624	24.1268	23.9738
0	0	0	0	0	0	0	12010000	0	0	0	0							Tb927.6.3760			0.0244375	-0.0474606	0.66679	1.10335	Tb927.6.3760:mRNA-p1	Tb927.6.3760:mRNA-p1	Tb927.6.3760:mRNA-p1 | transcript=Tb927.6.3760:mRNA | gene=Tb927.6.3760 | organism=Trypanosoma_brucei_brucei_TREU927 | gene_product=kinetoplastid kinetochore protein 15 | transcript_product=kinetoplastid kinetochore protein 15 | location=Tb927_06_v5.1:1118	4	4	4	10.7	10.7	10.7	36.051	0	2.191	80865000	5	22.3344	20.3701	21.7444	21.8246	20.8703	21.6116	21.971	23.5177	22.2702
0	0	0	0	1578400	0	0	0	0	0	2355900	0							Tb927.10.8020			0.515696	0.868888	0.737959	1.10311	Tb927.10.8020:mRNA-p1	Tb927.10.8020:mRNA-p1	Tb927.10.8020:mRNA-p1 | transcript=Tb927.10.8020:mRNA | gene=Tb927.10.8020 | organism=Trypanosoma_brucei_brucei_TREU927 | gene_product=prolyl endopeptidase | transcript_product=prolyl endopeptidase | location=Tb927_10_v5.1:1997309-1999405(-) | protein_leng	3	3	3	5.7	5.7	5.7	77.624	0	4.3355	4241300	3	20.8821	20.4238	20.024	22.7046	20.59	20.6419	22.5613	20.3662	21.7117
0	0	0	0	0	0	0	6974600	0	0	0	0							Tb927.4.2030			0.0388749	0.14048	0.47012	1.10246	Tb927.4.2030:mRNA-p1	Tb927.4.2030:mRNA-p1	Tb927.4.2030:mRNA-p1 | transcript=Tb927.4.2030:mRNA | gene=Tb927.4.2030 | organism=Trypanosoma_brucei_brucei_TREU927 | gene_product=DNA/RNA-binding protein Alba 4 | transcript_product=DNA/RNA-binding protein Alba 4 | location=Tb927_04_v5.1:510453-511106(-)	8	2	2	36.4	17.1	17.1	22.704	0	6.1755	37023000	3	22.6459	19.8194	20.5899	21.9883	19.3779	22.1104	22.6377	22.7337	20.9911
0	0	0	0	0	0	0	6907700	0	0	0	0							Tb927.10.3660			0.115976	0.32685	0.567006	1.10109	Tb927.10.3660:mRNA-p1	Tb927.10.3660:mRNA-p1	Tb927.10.3660:mRNA-p1 | transcript=Tb927.10.3660:mRNA | gene=Tb927.10.3660 | organism=Trypanosoma_brucei_brucei_TREU927 | gene_product=aspartate aminotransferase | transcript_product=aspartate aminotransferase | location=Tb927_10_v5.1:952856-954067(-) | pr	5	5	5	15.1	15.1	15.1	44.787	0	7.4934	43396000	6	22.41	19.611	21.2651	22.0064	20.1752	22.085	22.1544	22.7198	21.7151
0	0	0	0	0	0	0	5901500	0	0	0	0							Tb927.11.15630			0.343281	0.81046	0.679184	1.08883	Tb927.11.15630:mRNA-p1	Tb927.11.15630:mRNA-p1	Tb927.11.15630:mRNA-p1 | transcript=Tb927.11.15630:mRNA | gene=Tb927.11.15630 | organism=Trypanosoma_brucei_brucei_TREU927 | gene_product=NOL1/NOP2/sun family, putative | transcript_product=NOL1/NOP2/sun family, putative | location=Tb927_11_v5.1:4146051-41	2	2	2	7.8	7.8	7.8	37.588	0	4.8637	31327000	4	21.7141	19.8004	20.3826	22.0426	19.8645	22.4213	21.7638	22.4927	20.9072
0	0	0	0	0	0	0	3049200	0	0	2768800	0							Tb927.5.3900			0.303324	0.929983	0.797801	1.07331	Tb927.5.3900:mRNA-p1	Tb927.5.3900:mRNA-p1	Tb927.5.3900:mRNA-p1 | transcript=Tb927.5.3900:mRNA | gene=Tb927.5.3900 | organism=Trypanosoma_brucei_brucei_TREU927 | gene_product=Galactose oxidase, central domain/Domain of unknown function (DUF4110), putative | transcript_product=Galactose oxidase, cen	3	3	3	4.3	4.3	4.3	82.986	0	3.769	23647000	2	21.7062	19.6397	20.3519	23.5014	21.2345	19.7519	21.912	21.54	21.4658
0	0	0	0	0	0	0	17300000	0	0	33755000	0							Tb927.8.1960			0.386117	0.638351	0.451807	1.07167	Tb927.8.1960:mRNA-p1	Tb927.8.1960:mRNA-p1	Tb927.8.1960:mRNA-p1 | transcript=Tb927.8.1960:mRNA | gene=Tb927.8.1960 | organism=Trypanosoma_brucei_brucei_TREU927 | gene_product=CCR4-NOT transcription complex subunit 11 | transcript_product=CCR4-NOT transcription complex subunit 11 | location=Tb927_08	11	11	11	29.3	29.3	29.3	48.425	0	106.52	138310000	19	20.8133	21.4203	21.0116	22.476	20.378	22.3062	21.8023	24.0443	20.6136
0	0	0	0	0	0	0	10368000	10869000	0	15168000	0							Tb927.7.6890			0.272648	-0.715864	0.453215	1.06993	Tb927.7.6890:mRNA-p1	Tb927.7.6890:mRNA-p1	Tb927.7.6890:mRNA-p1 | transcript=Tb927.7.6890:mRNA | gene=Tb927.7.6890 | organism=Trypanosoma_brucei_brucei_TREU927 | gene_product=methyltransferase domain containing protein, putative | transcript_product=methyltransferase domain containing protein, puta	6	6	6	28.3	28.3	28.3	28.794	0	100.93	82083000	9	22.4596	20.72	21.0352	22.0936	18.9942	20.9794	20.7453	23.3056	23.3737
0	0	0	0	0	0	0	5839600	0	0	11656000	0							Tb927.10.8040			0.751041	0.995701	0.852865	1.06471	Tb927.10.8040:mRNA-p1	Tb927.10.8040:mRNA-p1	Tb927.10.8040:mRNA-p1 | transcript=Tb927.10.8040:mRNA | gene=Tb927.10.8040 | organism=Trypanosoma_brucei_brucei_TREU927 | gene_product=beta adaptin, putative | transcript_product=beta adaptin, putative | location=Tb927_10_v5.1:2002232-2004319(-) | protein_	4	4	4	8.5	8.5	8.5	76.279	0	11.36	40328000	5	20.993	19.9267	21.0006	22.6216	21.1885	21.0971	21.7427	22.4774	20.8942
0	41939000	43247000	28441000	78643000	50462000	28231000	42008000	35230000	0	33230000	0							Tb927.10.14870			0.468614	1.54246	0.318225	1.06454	Tb927.10.14870:mRNA-p1	Tb927.10.14870:mRNA-p1	Tb927.10.14870:mRNA-p1 | transcript=Tb927.10.14870:mRNA | gene=Tb927.10.14870 | organism=Trypanosoma_brucei_brucei_TREU927 | gene_product=hypothetical protein, conserved | transcript_product=hypothetical protein, conserved | location=Tb927_10_v5.1:3627364-	16	16	16	31.1	31.1	31.1	75.914	0	109.18	845550000	51	21.2637	25.3218	25.3661	24.7615	26.2288	25.5887	24.7508	25.3242	25.0703
0	0	0	0	0	0	0	14347000	0	0	20139000	0							Tb927.11.12670			0.707801	1.36173	0.398348	1.062	Tb927.11.12670:mRNA-p1	Tb927.11.12670:mRNA-p1	Tb927.11.12670:mRNA-p1 | transcript=Tb927.11.12670:mRNA | gene=Tb927.11.12670 | organism=Trypanosoma_brucei_brucei_TREU927 | gene_product=Methyltransferase TYW3, putative | transcript_product=Methyltransferase TYW3, putative | location=Tb927_11_v5.1:339529	5	5	5	24.4	24.4	24.4	39.203	0	91.937	88458000	13	22.7185	20.0971	20.9657	22.7526	23.2769	21.837	22.268	23.7742	20.9251
0	0	0	0	0	0	0	1301700	0	0	0	0							Tb927.10.4180			0.457804	1.22093	0.33074	1.06064	Tb927.10.4180:mRNA-p1	Tb927.10.4180:mRNA-p1	Tb927.10.4180:mRNA-p1 | transcript=Tb927.10.4180:mRNA | gene=Tb927.10.4180 | organism=Trypanosoma_brucei_brucei_TREU927 | gene_product=TFIIF-stimulated CTD phosphatase, putative | transcript_product=TFIIF-stimulated CTD phosphatase, putative | location=Tb9	1	1	1	6.5	6.5	6.5	28.189	0	2.4418	6910000	1	22.7457	19.0406	20.4962	22.7784	21.6918	21.4751	22.7747	20.312	22.3778
0	0	0	0	0	0	0	6925000	0	0	25073000	0							Tb927.3.900			0.0142433	0.0497246	0.402727	1.06053	Tb927.3.900:mRNA-p1	Tb927.3.900:mRNA-p1	Tb927.3.900:mRNA-p1 | transcript=Tb927.3.900:mRNA | gene=Tb927.3.900 | organism=Trypanosoma_brucei_brucei_TREU927 | gene_product=PUB domain containing protein, putative | transcript_product=PUB domain containing protein, putative | location=Tb927_03_v5.1:2	4	4	4	18.3	18.3	18.3	40.131	0	30.036	40944000	5	22.4201	19.6108	21.0228	22.1715	19.4583	21.5731	20.5524	22.7234	22.9595
0	0	0	0	0	0	0	4373800	0	0	0	0							Tb927.4.470			0.0998378	0.213196	0.782816	1.05773	Tb927.4.470:mRNA-p1	Tb927.4.470:mRNA-p1	Tb927.4.470:mRNA-p1 | transcript=Tb927.4.470:mRNA | gene=Tb927.4.470 | organism=Trypanosoma_brucei_brucei_TREU927 | gene_product=snoRNP protein GAR1, putative | transcript_product=snoRNP protein GAR1, putative | location=Tb927_04_v5.1:137456-138145(-) | pr	2	2	2	15.7	15.7	15.7	21.783	0	3.3261	36238000	4	21.9514	19.9736	21.0893	22.0404	20.2863	21.3272	22.49	22.0605	21.6371
0	0	0	0	0	0	0	10376000	0	0	0	0							Tb927.10.10650			0.0953846	0.225644	0.474132	1.0534	Tb927.10.10650:mRNA-p1	Tb927.10.10650:mRNA-p1	Tb927.10.10650:mRNA-p1 | transcript=Tb927.10.10650:mRNA | gene=Tb927.10.10650 | organism=Trypanosoma_brucei_brucei_TREU927 | gene_product=cytosolic Fe-S cluster assembly factor NAR1, putative | transcript_product=cytosolic Fe-S cluster assembly factor NAR1	5	5	5	14.3	14.3	14.3	51.836	0	21.506	66103000	9	21.9913	19.6582	21.1024	22.1475	20.5903	20.691	21.5457	23.3067	21.0597
0	0	0	0	0	0	0	5528900	0	0	17744000	0							Tb927.7.2380			1.65305	2.12682	0.900672	1.05142	Tb927.7.2380:mRNA-p1	Tb927.7.2380:mRNA-p1	Tb927.7.2380:mRNA-p1 | transcript=Tb927.7.2380:mRNA | gene=Tb927.7.2380 | organism=Trypanosoma_brucei_brucei_TREU927 | gene_product=hypothetical protein, conserved | transcript_product=hypothetical protein, conserved | location=Tb927_07_v5.1:612382-612750(	4	4	4	43.4	43.4	43.4	12.784	0	12.282	41067000	8	21.4185	19.9012	20.8077	23.4585	22.1266	22.9227	21.4804	22.3986	21.4027
0	0	0	0	0	0	0	0	7782500	0	0	0							Tb927.6.2130			0.401957	1.06605	0.471822	1.04899	Tb927.6.2130:mRNA-p1	Tb927.6.2130:mRNA-p1	Tb927.6.2130:mRNA-p1 | transcript=Tb927.6.2130:mRNA | gene=Tb927.6.2130 | organism=Trypanosoma_brucei_brucei_TREU927 | gene_product=nuclear movement protein, putative | transcript_product=nuclear movement protein, putative | location=Tb927_06_v5.1:680916-6	4	4	4	25.7	25.7	25.7	19.667	0	5.9281	44484000	8	20.6169	19.3346	21.1208	23.3961	20.5728	20.3015	21.1942	20.1332	22.8918
0	0	0	0	6612800	0	0	6327300	0	0	64903000	43968000							Tb927.10.5240;Tb11.v5.0233			0.558997	1.20594	0.650324	1.04796	Tb927.10.5240:mRNA-p1;Tb11.v5.0233.1-p1	Tb927.10.5240:mRNA-p1;Tb11.v5.0233.1-p1	Tb927.10.5240:mRNA-p1 | transcript=Tb927.10.5240:mRNA | gene=Tb927.10.5240 | organism=Trypanosoma_brucei_brucei_TREU927 | gene_product=cAMP binding protein, putative | transcript_product=cAMP binding protein, putative | location=Tb927_10_v5.1:1297252-13023	7	7	7	6	6	6	188.21	0	16.523	64219000	13	22.3831	20.2004	20.5642	23.176	22.6568	20.9327	22.0501	22.5932	21.6483
0	0	0	0	0	0	0	3159900	0	0	0	0							Tb927.6.2000			0.2068	0.810602	0.368145	1.04141	Tb927.6.2000:mRNA-p1	Tb927.6.2000:mRNA-p1	Tb927.6.2000:mRNA-p1 | transcript=Tb927.6.2000:mRNA | gene=Tb927.6.2000 | organism=Trypanosoma_brucei_brucei_TREU927 | gene_product=spliceosome-associated protein, putative | transcript_product=spliceosome-associated protein, putative | location=Tb927_06_v	1	1	1	8.8	8.8	8.8	50.03	0	33.567	16774000	0	22.7048	18.8238	20.5445	23.3817	19.8832	21.24	22.4368	21.5914	21.169
0	0	0	0	71959000	56332000	0	18035000	0	0	29391000	37456000							Tb927.4.3590;Tb927.4.3570			1.19088	3.58759	0.344055	1.03667	Tb927.4.3590:mRNA-p1;Tb927.4.3570:mRNA-p1	Tb927.4.3590:mRNA-p1;Tb927.4.3570:mRNA-p1	Tb927.4.3590:mRNA-p1 | transcript=Tb927.4.3590:mRNA | gene=Tb927.4.3590 | organism=Trypanosoma_brucei_brucei_TREU927 | gene_product=translation elongation factor 1-beta, putative | transcript_product=translation elongation factor 1-beta, putative | locatio	6	6	5	38.9	38.9	35	24.334	0	11.776	367180000	13	22.6501	19.8347	21.0636	22.463	26.1007	25.7475	21.4003	24.1043	21.1538
0	0	0	0	0	0	0	2837900	0	0	0	0							Tb927.8.7450;Tb927.4.4970			0.369087	0.849105	0.993427	1.03542	Tb927.8.7450:mRNA-p1;Tb927.4.4970:mRNA-p1	Tb927.8.7450:mRNA-p1;Tb927.4.4970:mRNA-p1	Tb927.8.7450:mRNA-p1 | transcript=Tb927.8.7450:mRNA | gene=Tb927.8.7450 | organism=Trypanosoma_brucei_brucei_TREU927 | gene_product=myosin heavy chain kinase A, putative | transcript_product=myosin heavy chain kinase A, putative | location=Tb927_08_v5.1:21	1	1	1	4.3	4.3	4.3	36.961	0	3.8725	15064000	0	21.5448	20.1514	20.5553	23.1043	20.0944	21.6001	22.294	21.4364	21.6273
0	0	0	0	0	2982300	0	5393700	0	0	0	0							Tb927.11.13850			0.049999	0.156665	0.435658	1.03511	Tb927.11.13850:mRNA-p1	Tb927.11.13850:mRNA-p1	Tb927.11.13850:mRNA-p1 | transcript=Tb927.11.13850:mRNA | gene=Tb927.11.13850 | organism=Trypanosoma_brucei_brucei_TREU927 | gene_product=hypothetical protein, conserved | transcript_product=hypothetical protein, conserved | location=Tb927_11_v5.1:3683906-	3	3	3	10.2	10.2	10.2	36.339	0	5.808	48228000	8	22.4854	19.373	21.4075	22.074	20.1539	21.508	21.2507	22.3628	22.7576
0	0	0	0	0	0	0	2146500	0	0	6295200	0							Tb927.10.14760			1.0642	1.13314	0.686937	1.02431	Tb927.10.14760:mRNA-p1	Tb927.10.14760:mRNA-p1	Tb927.10.14760:mRNA-p1 | transcript=Tb927.10.14760:mRNA | gene=Tb927.10.14760 | organism=Trypanosoma_brucei_brucei_TREU927 | gene_product=clathrin light chain, putative | transcript_product=clathrin light chain, putative | location=Tb927_10_v5.1:3599832-36	1	1	1	5.8	5.8	5.8	20.51	0.0056589	1.823	11394000	1	21.2107	19.5921	20.325	21.8507	21.2558	21.4207	22.373	21.0336	20.7942
0	0	0	0	0	0	0	20400000	0	0	3630400	0							Tb927.6.4750			0.0647154	0.199935	0.341369	1.0212	Tb927.6.4750:mRNA-p1	Tb927.6.4750:mRNA-p1	Tb927.6.4750:mRNA-p1 | transcript=Tb927.6.4750:mRNA | gene=Tb927.6.4750 | organism=Trypanosoma_brucei_brucei_TREU927 | gene_product=hypothetical protein, conserved | transcript_product=hypothetical protein, conserved | location=Tb927_06_v5.1:1321609-132348	9	9	9	28.4	28.4	28.4	67.572	0	91.342	129190000	15	22.8104	20.2568	21.1357	22.3188	20.0587	22.4252	22.0557	24.2821	20.9287
0	0	0	0	0	0	0	6206800	0	0	0	9043800							Tb927.11.16610			0.112723	0.199334	0.716162	1.01145	Tb927.11.16610:mRNA-p1	Tb927.11.16610:mRNA-p1	Tb927.11.16610:mRNA-p1 | transcript=Tb927.11.16610:mRNA | gene=Tb927.11.16610 | organism=Trypanosoma_brucei_brucei_TREU927 | gene_product=zinc-finger of a C2HC-type, putative | transcript_product=zinc-finger of a C2HC-type, putative | location=Tb927_11_v5.	5	5	5	9.1	9.1	9.1	66.988	0	10.796	50016000	11	22.0398	20.1191	21.5547	21.8458	20.9006	21.5652	22.513	22.5654	21.6696
0	0	0	0	0	0	0	5981700	0	0	0	3958800							Tb927.11.12310			0.266249	-0.508514	0.60233	1.0077	Tb927.11.12310:mRNA-p1	Tb927.11.12310:mRNA-p1	Tb927.11.12310:mRNA-p1 | transcript=Tb927.11.12310:mRNA | gene=Tb927.11.12310 | organism=Trypanosoma_brucei_brucei_TREU927 | gene_product=cdc2-related kinase 12 | transcript_product=cdc2-related kinase 12 | location=Tb927_11_v5.1:3289836-3292145(+) | prote	1	1	1	3.1	3.1	3.1	84.57	0.0016367	1.924	31753000	1	21.4718	20.5563	21.4667	21.7688	19.3643	20.836	23.1517	22.5121	20.854
0	0	0	0	0	0	0	8865800	0	0	0	0							Tb927.1.3410.1;Tb927.1.3410.2			0.061424	0.169637	0.603833	1.00701	Tb927.1.3410.1:mRNA-p1;Tb927.1.3410.2:mRNA-p1	Tb927.1.3410.1:mRNA-p1;Tb927.1.3410.2:mRNA-p1	Tb927.1.3410.1:mRNA-p1 | transcript=Tb927.1.3410.1:mRNA | gene=Tb927.1.3410 | organism=Trypanosoma_brucei_brucei_TREU927 | gene_product=hypothetical protein, conserved | transcript_product=hypothetical protein, conserved | location=Tb927_01_v5.1:734457-735	9	9	9	31.4	31.4	31.4	47.123	0	20.659	83414000	10	22.4227	20.1554	21.7069	22.9295	21.2196	20.6448	21.9726	23.0798	22.2536
0	0	0	0	15384000	9278200	0	26754000	5899100	0	44664000	38258000							Tb927.7.3490			0.704994	1.33967	0.308473	1.00128	Tb927.7.3490:mRNA-p1	Tb927.7.3490:mRNA-p1	Tb927.7.3490:mRNA-p1 | transcript=Tb927.7.3490:mRNA | gene=Tb927.7.3490 | organism=Trypanosoma_brucei_brucei_TREU927 | gene_product=synaptojanin, putative | transcript_product=synaptojanin, putative | location=Tb927_07_v5.1:902880-905342(-) | protein_lengt	13	13	13	22.4	22.4	22.4	91.731	0	62.033	295760000	27	22.7007	20.6158	21.445	21.7602	23.8749	23.1454	20.6	24.6733	22.4921
0	0	0	0	0	0	0	8511300	0	0	0	0							Tb927.8.5230			0.219827	0.625123	0.366773	0.999203	Tb927.8.5230:mRNA-p1	Tb927.8.5230:mRNA-p1	Tb927.8.5230:mRNA-p1 | transcript=Tb927.8.5230:mRNA | gene=Tb927.8.5230 | organism=Trypanosoma_brucei_brucei_TREU927 | gene_product=peptidyl-prolyl cis-trans isomerase, putative | transcript_product=peptidyl-prolyl cis-trans isomerase, putative | location=	3	3	3	20.9	20.9	20.9	30.645	0	99.611	58314000	8	21.3813	19.053	20.9756	22.3701	19.4997	21.4155	21.426	23.0209	19.9606
0	0	0	0	0	0	0	6558700	7606100	0	0	0							Tb927.9.1520			0.122427	0.343389	0.779944	0.997653	Tb927.9.1520:mRNA-p1	Tb927.9.1520:mRNA-p1	Tb927.9.1520:mRNA-p1 | transcript=Tb927.9.1520:mRNA | gene=Tb927.9.1520 | organism=Trypanosoma_brucei_brucei_TREU927 | gene_product=hypothetical protein, conserved | transcript_product=hypothetical protein, conserved | location=Tb927_09_v5.1:361377-361634(	4	4	4	61.2	61.2	61.2	9.7592	0	8.2804	48490000	7	22.0606	20.7667	21.1125	23.0745	22.04	19.8556	21.4291	22.645	22.8587
0	0	0	0	0	18768000	0	9844800	0	0	0	0							Tb927.11.2640			0.175856	0.648284	0.379292	0.987182	Tb927.11.2640:mRNA-p1	Tb927.11.2640:mRNA-p1	Tb927.11.2640:mRNA-p1 | transcript=Tb927.11.2640:mRNA | gene=Tb927.11.2640 | organism=Trypanosoma_brucei_brucei_TREU927 | gene_product=Nucleolar protein 53 | transcript_product=Nucleolar protein 53 | location=Tb927_11_v5.1:774960-776420(-) | protein_length	3	3	3	3.3	3.3	3.3	53.387	0	4.4893	337270000	11	22.7834	20.0812	20.933	20.3799	21.2008	24.1618	22.7434	23.2309	20.7848
0	0	0	0	0	0	0	1556100	0	0	39572000	27573000							Tb927.9.15030			0.513468	1.19354	0.468534	0.980448	Tb927.9.15030:mRNA-p1	Tb927.9.15030:mRNA-p1	Tb927.9.15030:mRNA-p1 | transcript=Tb927.9.15030:mRNA | gene=Tb927.9.15030 | organism=Trypanosoma_brucei_brucei_TREU927 | gene_product=DNA polymerase epsilon subunit B, putative | transcript_product=DNA polymerase epsilon subunit B, putative | location=Tb9	2	2	2	4.1	4.1	4.1	59.456	0	10.168	9647000	3	21.5998	19.0187	20.9431	22.7467	21.9169	20.4787	22.0746	20.5695	21.8589
0	0	0	0	0	0	0	9533400	0	0	0	2356500							Tb927.5.1650			0.2248	-0.39899	0.605083	0.9774	Tb927.5.1650:mRNA-p1	Tb927.5.1650:mRNA-p1	Tb927.5.1650:mRNA-p1 | transcript=Tb927.5.1650:mRNA | gene=Tb927.5.1650 | organism=Trypanosoma_brucei_brucei_TREU927 | gene_product=CMGC/DYRK protein kinase, putative | transcript_product=CMGC/DYRK protein kinase, putative | location=Tb927_05_v5.1:574865-5	6	6	6	13.9	13.9	13.9	75.213	0	54.34	52155000	8	22.0343	20.305	22.0154	21.691	20.3441	21.1227	21.6541	23.1846	22.4483
0	0	0	0	0	0	0	7006000	0	0	0	0							Tb927.10.7190			0.11834	-0.366392	0.422888	0.976853	Tb927.10.7190:mRNA-p1	Tb927.10.7190:mRNA-p1	Tb927.10.7190:mRNA-p1 | transcript=Tb927.10.7190:mRNA | gene=Tb927.10.7190 | organism=Trypanosoma_brucei_brucei_TREU927 | gene_product=D-tyrosyl-tRNA deacylase, putative | transcript_product=D-tyrosyl-tRNA deacylase, putative | location=Tb927_10_v5.1:18094	3	3	3	33.1	33.1	33.1	16.986	0	6.4051	40336000	7	22.4684	19.3636	21.8278	21.3675	19.6333	21.56	21.8549	22.7402	21.9954
0	0	0	0	0	0	0	6674200	0	0	93082000	82383000							Tb927.7.5560			0.10715	0.345914	0.674613	0.969987	Tb927.7.5560:mRNA-p1	Tb927.7.5560:mRNA-p1	Tb927.7.5560:mRNA-p1 | transcript=Tb927.7.5560:mRNA | gene=Tb927.7.5560 | organism=Trypanosoma_brucei_brucei_TREU927 | gene_product=glucosamine-fructose-6-phosphate aminotransferase, putative | transcript_product=glucosamine-fructose-6-phosphate aminotrans	3	3	3	7.1	7.1	7.1	71.523	0	25.237	53638000	9	21.79	20.3692	20.3616	23.2818	19.8169	20.4598	21.5986	22.6702	21.162
0	0	0	0	0	0	0	6123500	0	0	0	0							Tb927.6.2710			0.0282963	-0.0821139	0.648326	0.968655	Tb927.6.2710:mRNA-p1	Tb927.6.2710:mRNA-p1	Tb927.6.2710:mRNA-p1 | transcript=Tb927.6.2710:mRNA | gene=Tb927.6.2710 | organism=Trypanosoma_brucei_brucei_TREU927 | gene_product=hypothetical protein, conserved | transcript_product=hypothetical protein, conserved | location=Tb927_06_v5.1:812991-815276(	7	7	7	10.1	10.1	10.1	85.616	0	32.094	32505000	8	21.9472	20.4336	21.6772	22.9334	20.0843	20.794	23.0326	22.5459	21.3854
0	0	0	0	13054000	0	0	18487000	0	0	0	0							Tb927.4.4950;Tb927.8.7470			0.279706	0.6506	0.388797	0.960813	Tb927.4.4950:mRNA-p1;Tb927.8.7470:mRNA-p1	Tb927.4.4950:mRNA-p1;Tb927.8.7470:mRNA-p1	Tb927.4.4950:mRNA-p1 | transcript=Tb927.4.4950:mRNA | gene=Tb927.4.4950 | organism=Trypanosoma_brucei_brucei_TREU927 | gene_product=Nucleolar protein 61 | transcript_product=Nucleolar protein 61 | location=Tb927_04_v5.1:1358626-1360338(-) | protein_length=	9	9	9	18.6	18.6	18.6	61.287	0	19.525	153450000	16	21.5221	20.5469	21.7337	21.1466	23.638	20.9699	21.6093	24.14	20.9358
0	0	0	0	0	0	0	19962000	0	0	5650100	0							Tb927.9.7980			0.538701	0.888055	0.362523	0.960644	Tb927.9.7980:mRNA-p1	Tb927.9.7980:mRNA-p1	Tb927.9.7980:mRNA-p1 | transcript=Tb927.9.7980:mRNA | gene=Tb927.9.7980 | organism=Trypanosoma_brucei_brucei_TREU927 | gene_product=hypothetical protein, conserved | transcript_product=hypothetical protein, conserved | location=Tb927_09_v5.1:1323013-132345	2	2	2	41.9	41.9	41.9	15.754	0	20.35	111360000	2	21.6607	20.5872	21.2652	23.3428	21.6567	21.1778	20.9988	24.2508	21.1455
0	0	0	0	7003400	0	0	0	0	0	0	16369000							Tb927.11.900			0.905258	1.8213	0.333686	0.959925	Tb927.11.900:mRNA-p1	Tb927.11.900:mRNA-p1	Tb927.11.900:mRNA-p1 | transcript=Tb927.11.900:mRNA | gene=Tb927.11.900 | organism=Trypanosoma_brucei_brucei_TREU927 | gene_product=isocitrate dehydrogenase, putative | transcript_product=isocitrate dehydrogenase, putative | location=Tb927_11_v5.1:230567-2	5	5	5	13.3	13.3	13.3	46.77	0	7.0138	28742000	9	21.4638	18.8624	21.0629	22.7826	22.7396	21.3308	23.0785	20.1432	21.0471
0	162050000	65448000	60336000	378120000	175350000	25541000	270750000	73937000	55550000	47652000	118980000							Tb927.1.2390;Tb927.1.2370;Tb927.1.2350;Tb927.1.2330;Tb11.v5.0469;Tb927.1.2410			0.546549	1.94673	0.220661	0.957408	Tb927.1.2390:mRNA-p1;Tb927.1.2370:mRNA-p1;Tb927.1.2350:mRNA-p1;Tb927.1.2330:mRNA-p1;Tb11.v5.0469.1-p1;Tb927.1.2410:pseudogenic_transcript-p1	Tb927.1.2390:mRNA-p1;Tb927.1.2370:mRNA-p1;Tb927.1.2350:mRNA-p1;Tb927.1.2330:mRNA-p1;Tb11.v5.0469.1-p1;Tb927.1.2410:pseudogenic_transcript-p1	Tb927.1.2390:mRNA-p1 | transcript=Tb927.1.2390:mRNA | gene=Tb927.1.2390 | organism=Trypanosoma_brucei_brucei_TREU927 | gene_product=beta tubulin | transcript_product=beta tubulin | location=Tb927_01_v5.1:581408-582736(+) | protein_length=442 | sequence_SO=	22	22	22	70.6	70.6	70.6	49.704	0	323.31	3514500000	113	22.6506	27.2719	25.9638	25.8465	28.4943	27.3857	24.6063	28.0124	26.1398
0	0	0	0	0	0	0	4439300	0	0	0	0							Tb927.10.2120			0.291991	0.800943	0.525708	0.953756	Tb927.10.2120:mRNA-p1	Tb927.10.2120:mRNA-p1	Tb927.10.2120:mRNA-p1 | transcript=Tb927.10.2120:mRNA | gene=Tb927.10.2120 | organism=Trypanosoma_brucei_brucei_TREU927 | gene_product=U1 small nuclear ribonucleoprotein C, putative | transcript_product=U1 small nuclear ribonucleoprotein C, putative | loca	2	2	2	16	16	16	21.782	0	2.4642	23565000	2	21.3519	19.2201	21.7062	23.1105	20.4918	21.0787	21.52	22.0819	21.5375
0	0	0	0	0	0	0	1661000	0	0	0	0							Tb927.10.6510;Tb927.10.6400			0.0110219	0.0315234	0.384813	0.953571	Tb927.10.6510:mRNA-p1;Tb927.10.6400:mRNA-p1	Tb927.10.6510:mRNA-p1;Tb927.10.6400:mRNA-p1	Tb927.10.6510:mRNA-p1 | transcript=Tb927.10.6510:mRNA | gene=Tb927.10.6510 | organism=Trypanosoma_brucei_brucei_TREU927 | gene_product=chaperonin HSP60, mitochondrial precursor | transcript_product=chaperonin HSP60, mitochondrial precursor | location=Tb927	5	5	5	13.2	13.2	13.2	59.503	0	23.228	34009000	9	21.5347	19.334	21.789	21.8148	19.9762	20.9611	23.0627	20.6636	21.792
0	0	0	0	0	0	0	3820900	0	0	9815100	0							Tb927.7.7450			0.576453	0.917346	0.943796	0.947676	Tb927.7.7450:mRNA-p1	Tb927.7.7450:mRNA-p1	Tb927.7.7450:mRNA-p1 | transcript=Tb927.7.7450:mRNA | gene=Tb927.7.7450 | organism=Trypanosoma_brucei_brucei_TREU927 | gene_product=GTP-binding protein, putative | transcript_product=GTP-binding protein, putative | location=Tb927_07_v5.1:2139598-2141403(-)	4	4	4	9	9	9	68.482	0	10.207	32703000	5	21.6979	20.1697	20.5433	21.8454	20.7312	22.5863	21.5622	21.8655	21.8262
0	0	0	0	0	0	0	2271700	0	0	0	0							Tb927.9.9180			0.116117	0.523739	0.378008	0.945815	Tb927.9.9180:mRNA-p1	Tb927.9.9180:mRNA-p1	Tb927.9.9180:mRNA-p1 | transcript=Tb927.9.9180:mRNA | gene=Tb927.9.9180 | organism=Trypanosoma_brucei_brucei_TREU927 | gene_product=hypothetical protein, conserved | transcript_product=hypothetical protein, conserved | location=Tb927_09_v5.1:1463563-146459	2	2	2	9.6	9.6	9.6	37.81	0	11.312	13926000	3	22.2273	19.0368	20.7594	23.6862	19.0202	20.8884	22.6267	21.1153	21.119
0	0	0	0	0	0	0	8832500	0	0	0	0							Tb927.8.3780			0.0985876	0.371965	0.308064	0.93702	Tb927.8.3780:mRNA-p1	Tb927.8.3780:mRNA-p1	Tb927.8.3780:mRNA-p1 | transcript=Tb927.8.3780:mRNA | gene=Tb927.8.3780 | organism=Trypanosoma_brucei_brucei_TREU927 | gene_product=MORN repeat, putative | transcript_product=MORN repeat, putative | location=Tb927_08_v5.1:1126727-1127227(-) | protein_lengt	3	3	3	23.5	23.5	23.5	18.229	0	6.1521	49079000	4	22.1572	18.8995	22.4574	22.9831	20.6256	21.0214	21.7686	23.0744	21.4821
0	0	0	0	15826000	0	0	0	0	0	0	0							Tb927.11.12240			0.574423	1.39758	0.331835	0.932765	Tb927.11.12240:mRNA-p1	Tb927.11.12240:mRNA-p1	Tb927.11.12240:mRNA-p1 | transcript=Tb927.11.12240:mRNA | gene=Tb927.11.12240 | organism=Trypanosoma_brucei_brucei_TREU927 | gene_product=cysteine peptidase, Clan CA, family C19, putative | transcript_product=cysteine peptidase, Clan CA, family C19, putati	3	3	3	7.1	7.1	7.1	89.061	0	18.439	45429000	4	21.16	19.7699	22.001	22.2877	23.9158	20.9202	23.0933	20.0125	22.6234
0	0	0	0	0	0	0	7206900	0	0	20994000	14019000							Tb927.3.2110			0.215992	0.775345	0.36715	0.929003	Tb927.3.2110:mRNA-p1;Tb927.10.8050:mRNA-p1;Tb927.4.820:mRNA-p1;Tb11.v5.0513.1-p1;Tb927.10.14270:mRNA-p1	Tb927.3.2110:mRNA-p1	Tb927.3.2110:mRNA-p1 | transcript=Tb927.3.2110:mRNA | gene=Tb927.3.2110 | organism=Trypanosoma_brucei_brucei_TREU927 | gene_product=Mitochondrial import inner membrane translocase subunit TIM50 | transcript_product=Mitochondrial import inner membrane trans	3	3	3	8	8	8	47.205	0	4.3262	38256000	4	22.8132	19.3637	21.7674	23.7678	20.4736	22.029	22.0839	22.7809	21.8665
0	0	0	0	0	0	0	3299800	0	0	0	0							Tb927.3.1120			0.105049	-0.232302	0.485538	0.926985	Tb927.3.1120:mRNA-p1	Tb927.3.1120:mRNA-p1	Tb927.3.1120:mRNA-p1 | transcript=Tb927.3.1120:mRNA | gene=Tb927.3.1120 | organism=Trypanosoma_brucei_brucei_TREU927 | gene_product=GTP-binding nuclear protein rtb2, putative | transcript_product=GTP-binding nuclear protein rtb2, putative | location=Tb927_	3	3	3	17.1	17.1	17.1	24.406	0	4.3429	35718000	6	21.8035	21.0106	21.5294	22.1916	19.7135	21.7415	23.9673	21.6539	21.5032
0	0	0	0	0	0	0	7148300	0	0	0	0							Tb927.3.1970			0.203525	0.374283	0.429708	0.926727	Tb927.3.1970:mRNA-p1	Tb927.3.1970:mRNA-p1	Tb927.3.1970:mRNA-p1 | transcript=Tb927.3.1970:mRNA | gene=Tb927.3.1970 | organism=Trypanosoma_brucei_brucei_TREU927 | gene_product=phosphopantothenoylcysteine synthetase, putative | transcript_product=phosphopantothenoylcysteine synthetase, putative | loc	4	4	4	19.6	19.6	19.6	36.498	0	16.132	39752000	3	22.3243	20.1708	20.7392	20.9316	21.463	21.9625	20.6913	22.7692	22.5541
0	0	0	0	14652000	22683000	0	18638000	0	0	0	0							Tb927.5.3450			1.53695	2.3166	0.358766	0.925114	Tb927.5.3450:mRNA-p1	Tb927.5.3450:mRNA-p1	Tb927.5.3450:mRNA-p1 | transcript=Tb927.5.3450:mRNA | gene=Tb927.5.3450 | organism=Trypanosoma_brucei_brucei_TREU927 | gene_product=eukaryotic translation initiation factor eIF2A, putative | transcript_product=eukaryotic translation initiation factor eIF2A	9	9	9	26	26	26	57.992	0	35.59	194850000	18	22.0527	20.442	21.4832	22.688	23.8046	24.4351	21.5947	24.1517	21.0068
0	0	0	0	0	0	0	8399000	0	0	0	0							Tb927.10.11000			0.148689	0.299991	0.516993	0.924898	Tb927.10.11000:mRNA-p1	Tb927.10.11000:mRNA-p1	Tb927.10.11000:mRNA-p1 | transcript=Tb927.10.11000:mRNA | gene=Tb927.10.11000 | organism=Trypanosoma_brucei_brucei_TREU927 | gene_product=hypothetical protein, conserved | transcript_product=hypothetical protein, conserved | location=Tb927_10_v5.1:2685371-	4	4	4	13.3	13.3	13.3	38.94	0	3.8341	91361000	8	21.2748	20.0931	21.6352	22.4565	20.9264	20.5201	20.8131	23.0018	21.9629
0	0	0	0	4289900	0	0	0	0	0	0	0							Tb927.11.2610			1.01063	1.61164	0.390492	0.923148	Tb927.11.2610:mRNA-p1	Tb927.11.2610:mRNA-p1	Tb927.11.2610:mRNA-p1 | transcript=Tb927.11.2610:mRNA | gene=Tb927.11.2610 | organism=Trypanosoma_brucei_brucei_TREU927 | gene_product=hypothetical protein, conserved | transcript_product=hypothetical protein, conserved | location=Tb927_11_v5.1:766672-7680	4	4	4	17.4	17.4	17.4	50.887	0	9.8634	33554000	6	20.7728	18.9842	21.1658	22.4267	22.0325	21.2985	22.2061	19.7856	21.7006
0	0	0	0	0	0	0	6568200	0	0	0	0							Tb927.9.2600			0.0116415	-0.0513515	0.347308	0.917283	Tb927.9.2600:mRNA-p1	Tb927.9.2600:mRNA-p1	Tb927.9.2600:mRNA-p1 | transcript=Tb927.9.2600:mRNA | gene=Tb927.9.2600 | organism=Trypanosoma_brucei_brucei_TREU927 | gene_product=hypothetical protein, conserved | transcript_product=hypothetical protein, conserved | location=Tb927_09_v5.1:576424-577113(	3	3	3	20.5	20.5	20.5	24.515	0	14.227	34866000	2	22.6193	19.1209	21.863	23.0053	19.6001	20.8437	21.8889	22.6471	21.819
0	0	0	0	0	0	0	2234300	0	0	0	0							Tb927.11.15930			0.332646	0.497747	0.660406	0.915873	Tb927.11.15930:mRNA-p1	Tb927.11.15930:mRNA-p1	Tb927.11.15930:mRNA-p1 | transcript=Tb927.11.15930:mRNA | gene=Tb927.11.15930 | organism=Trypanosoma_brucei_brucei_TREU927 | gene_product=Sybindin-like family, putative | transcript_product=Sybindin-like family, putative | location=Tb927_11_v5.1:4213806-42	2	2	2	15.9	15.9	15.9	17.511	0	22.654	30877000	8	21.7102	19.7881	20.7587	21.5494	20.7127	21.4882	21.8541	21.0914	22.0592
0	0	0	0	0	0	0	13841000	0	0	0	0							Tb927.11.15090			0.404848	0.647385	0.401748	0.910474	Tb927.11.15090:mRNA-p1	Tb927.11.15090:mRNA-p1	Tb927.11.15090:mRNA-p1 | transcript=Tb927.11.15090:mRNA | gene=Tb927.11.15090 | organism=Trypanosoma_brucei_brucei_TREU927 | gene_product=hypothetical protein, conserved | transcript_product=hypothetical protein, conserved | location=Tb927_11_v5.1:4010561-	4	4	4	18.7	18.7	18.7	31.56	0	7.136	100410000	7	21.6528	20.5892	21.1764	22.8958	20.8169	21.6477	21.8313	23.7224	20.596
0	0	0	0	0	0	0	8987700	0	0	0	0							Tb927.3.3020			0.0283235	0.085645	0.408678	0.904617	Tb927.3.3020:mRNA-p1	Tb927.3.3020:mRNA-p1	Tb927.3.3020:mRNA-p1 | transcript=Tb927.3.3020:mRNA | gene=Tb927.3.3020 | organism=Trypanosoma_brucei_brucei_TREU927 | gene_product=actin-like protein, putative | transcript_product=actin-like protein, putative | location=Tb927_03_v5.1:772495-773475(-) | p	4	4	4	19.6	19.6	19.6	34.849	0	16.004	63701000	6	22.6075	20.2813	21.0375	22.8517	20.3571	20.9745	22.5779	23.0995	20.9627
0	0	0	0	0	0	0	19913000	0	0	0	0							Tb11.v5.0553			0.165698	-0.371831	0.371898	0.903638	Tb11.v5.0553.1-p1	Tb11.v5.0553.1-p1	Tb11.v5.0553.1-p1 | transcript=Tb11.v5.0553.1 | gene=Tb11.v5.0553 | organism=Trypanosoma_brucei_brucei_TREU927 | gene_product=ubiquitin hydrolase, putative | transcript_product=ubiquitin hydrolase, putative | location=Tb927_11_bin_v5.1:2461150-2462760(+) |	11	5	5	32.1	14.4	14.4	60.133	0	45.034	112700000	8	23.0168	20.9165	21.3757	22.5082	20.8184	20.8669	22.0583	24.2472	21.7145
0	0	0	0	0	0	0	3688400	0	0	11817000	0							Tb927.6.950			0.152147	0.369458	0.527536	0.903314	Tb927.6.950:mRNA-p1	Tb927.6.950:mRNA-p1	Tb927.6.950:mRNA-p1 | transcript=Tb927.6.950:mRNA | gene=Tb927.6.950 | organism=Trypanosoma_brucei_brucei_TREU927 | gene_product=cysteinyl-tRNA synthetase, putative | transcript_product=cysteinyl-tRNA synthetase, putative | location=Tb927_06_v5.1:402054-40	6	6	6	9.4	9.4	9.4	89.376	0	17.286	19579000	6	22.0066	19.933	21.4689	22.8165	20.7144	20.986	22.8645	21.8146	21.4394
0	0	0	0	0	0	0	10806000	0	0	0	0							Tb927.8.1070			0.393187	0.730429	0.469608	0.90188	Tb927.8.1070:mRNA-p1	Tb927.8.1070:mRNA-p1	Tb927.8.1070:mRNA-p1 | transcript=Tb927.8.1070:mRNA | gene=Tb927.8.1070 | organism=Trypanosoma_brucei_brucei_TREU927 | gene_product=hypothetical protein, conserved | transcript_product=hypothetical protein, conserved | location=Tb927_08_v5.1:342517-345171(	2	2	2	5	5	5	93.298	0	5.1473	57360000	3	21.4256	20.2724	21.7252	23.1479	21.0461	21.4206	20.9635	23.3653	21.8001
0	0	0	13122000	42627000	15510000	0	10246000	0	0	24685000	23933000							Tb927.6.2940			1.55743	3.1223	0.391179	0.901837	Tb927.6.2940:mRNA-p1	Tb927.6.2940:mRNA-p1	Tb927.6.2940:mRNA-p1 | transcript=Tb927.6.2940:mRNA | gene=Tb927.6.2940 | organism=Trypanosoma_brucei_brucei_TREU927 | gene_product=phosphopantothenoylcysteine decarboxylase, putative | transcript_product=phosphopantothenoylcysteine decarboxylase, putative	5	5	5	31.9	31.9	31.9	27.586	0	37.423	227430000	18	22.4937	19.8794	21.1374	23.6455	25.3453	23.8867	21.599	23.2886	21.3285
0	0	0	0	0	0	0	6605000	0	0	16526000	0							Tb927.8.5210			0.466539	0.82476	0.431069	0.891249	Tb927.8.5210:mRNA-p1	Tb927.8.5210:mRNA-p1	Tb927.8.5210:mRNA-p1 | transcript=Tb927.8.5210:mRNA | gene=Tb927.8.5210 | organism=Trypanosoma_brucei_brucei_TREU927 | gene_product=cullin 3, putative | transcript_product=cullin 3, putative | location=Tb927_08_v5.1:1555689-1559174(+) | protein_length=1161	8	8	8	9.2	9.2	9.2	128	0	13.036	57455000	12	22.2565	19.7486	20.7781	21.3367	22.15	21.7709	20.9179	22.6551	21.884
0	0	0	0	19374000	12948000	0	7966900	0	0	38394000	0							Tb927.9.10100			1.33898	2.79226	0.3168	0.876514	Tb927.9.10100:mRNA-p1	Tb927.9.10100:mRNA-p1	Tb927.9.10100:mRNA-p1 | transcript=Tb927.9.10100:mRNA | gene=Tb927.9.10100 | organism=Trypanosoma_brucei_brucei_TREU927 | gene_product=Mitochondrial processome subunit 1 | transcript_product=Mitochondrial processome subunit 1 | location=Tb927_09_v5.1:15932	14	14	14	12.8	12.8	12.8	160.65	0	66.529	104880000	23	21.8625	19.0015	21.3919	22.7988	24.2076	23.6262	21.4623	22.9256	20.4976
0	0	0	0	0	0	0	4101100	0	0	0	0							Tb927.11.16840;Tb927.11.16840			0.347662	0.797728	0.380618	0.870962	Tb927.11.16840.1-p1;Tb927.11.16840.2-p1	Tb927.11.16840.1-p1;Tb927.11.16840.2-p1	Tb927.11.16840.1-p1 | transcript=Tb927.11.16840.1 | gene=Tb927.11.16840 | organism=Trypanosoma_brucei_brucei_TREU927 | gene_product=hypothetical protein, conserved | transcript_product=hypothetical protein, conserved | location=Tb927_11_v5.1:4485205-448793	1	1	1	0.8	0.8	0.8	101.32	0.0087094	1.5992	40093000	4	22.3169	19.1142	20.8737	21.9962	21.2737	21.428	21.1283	21.9676	21.8218
0	0	0	0	16536000	0	0	10279000	0	0	0	0							Tb927.11.14230			0.535292	1.27306	0.365879	0.863643	Tb927.11.14230:mRNA-p1	Tb927.11.14230:mRNA-p1	Tb927.11.14230:mRNA-p1 | transcript=Tb927.11.14230:mRNA | gene=Tb927.11.14230 | organism=Trypanosoma_brucei_brucei_TREU927 | gene_product=Vps23 core domain containing protein, putative | transcript_product=Vps23 core domain containing protein, putative | l	3	3	3	13.4	13.4	13.4	50.257	0	29.647	106300000	7	23.0234	20.2482	21.0579	22.3425	23.9791	21.8271	22.203	23.2932	21.4242
0	0	0	0	0	0	0	7534400	0	0	0	0							Tb927.8.2080;Tb927.8.2250			0.258417	0.46609	0.449689	0.854573	Tb927.8.2080:mRNA-p1;Tb927.8.2250:mRNA-p1	Tb927.8.2080:mRNA-p1;Tb927.8.2250:mRNA-p1	Tb927.8.2080:mRNA-p1 | transcript=Tb927.8.2080:mRNA | gene=Tb927.8.2080 | organism=Trypanosoma_brucei_brucei_TREU927 | gene_product=Fungal tRNA ligase phosphodiesterase domain containing protein, putative | transcript_product=Fungal tRNA ligase phosphodies	3	3	3	12.9	12.9	12.9	20.204	0	3.1434	44942000	4	21.984	20.3862	20.6513	22.3563	21.5091	20.5544	20.6296	22.8451	22.1105
0	0	0	0	0	0	0	4119400	0	0	0	0							Tb927.11.6490			0.0244395	0.0754344	1.12299	0.852721	Tb927.11.6490:mRNA-p1	Tb927.11.6490:mRNA-p1	Tb927.11.6490:mRNA-p1 | transcript=Tb927.11.6490:mRNA | gene=Tb927.11.6490 | organism=Trypanosoma_brucei_brucei_TREU927 | gene_product=hypothetical protein, conserved | transcript_product=hypothetical protein, conserved | location=Tb927_11_v5.1:1832511-183	2	2	2	14.8	14.8	14.8	28.411	0	3.6071	23939000	6	21.0262	20.5614	20.9346	22.802	19.2863	20.6601	22.0659	21.974	21.0404
0	0	0	0	0	0	5933500	0	0	0	0	0							Tb927.4.3640;Tb927.4.3630;Tb927.4.3620			1.26237	1.47542	0.713395	0.851866	Tb927.4.3640:mRNA-p1;Tb927.4.3630:mRNA-p1;Tb927.4.3620:mRNA-p1	Tb927.4.3640:mRNA-p1;Tb927.4.3630:mRNA-p1;Tb927.4.3620:mRNA-p1	Tb927.4.3640:mRNA-p1 | transcript=Tb927.4.3640:mRNA | gene=Tb927.4.3640 | organism=Trypanosoma_brucei_brucei_TREU927 | gene_product=serine threonine-protein phosphatase PP1, putative | transcript_product=serine threonine-protein phosphatase PP1, putative |	2	2	2	7.8	7.8	7.8	33.577	0	5.9633	53918000	4	20.9868	20.2178	21.5184	23.1647	22.1214	21.8631	22.5005	21.1574	21.6207
0	0	0	0	0	0	0	13290000	0	0	10901000	0							Tb927.5.970			0.0652604	-0.118533	0.304163	0.844699	Tb927.5.970:mRNA-p1	Tb927.5.970:mRNA-p1	Tb927.5.970:mRNA-p1 | transcript=Tb927.5.970:mRNA | gene=Tb927.5.970 | organism=Trypanosoma_brucei_brucei_TREU927 | gene_product=class I transcription factor A, subunit 6 | transcript_product=class I transcription factor A, subunit 6 | location=Tb927_05_v5	5	5	5	32.6	32.6	32.6	21.712	0	8.7735	81935000	4	22.1588	20.7162	20.6406	21.654	20.3082	21.1978	22.2252	23.6638	20.1606
0	0	0	0	14229000	0	0	0	0	0	0	0							Tb927.3.3670			0.470706	1.56813	0.240686	0.837337	Tb927.3.3670:mRNA-p1	Tb927.3.3670:mRNA-p1	Tb927.3.3670:mRNA-p1 | transcript=Tb927.3.3670:mRNA | gene=Tb927.3.3670 | organism=Trypanosoma_brucei_brucei_TREU927 | gene_product=Triple RNA binding domain protein 3 | transcript_product=Triple RNA binding domain protein 3 | location=Tb927_03_v5.1:102714	9	9	9	18.1	18.1	18.1	66.931	0	17.667	72690000	16	23.0481	19.0639	21.0128	23.1657	23.7623	20.9012	22.6119	20.3846	22.6402
0	0	0	0	0	0	0	1102400	0	0	0	0							Tb927.4.2550			0.431335	0.889128	0.298877	0.836473	Tb927.4.2550:mRNA-p1	Tb927.4.2550:mRNA-p1	Tb927.4.2550:mRNA-p1 | transcript=Tb927.4.2550:mRNA | gene=Tb927.4.2550 | organism=Trypanosoma_brucei_brucei_TREU927 | gene_product=hypothetical protein, conserved | transcript_product=hypothetical protein, conserved | location=Tb927_04_v5.1:671279-672187(	1	1	1	2.6	2.6	2.6	35.691	0	20.574	5852000	1	21.362	18.8894	21.3563	22.0043	21.3551	20.9156	21.2657	20.0722	22.7791
0	0	0	0	0	0	0	2219500	0	0	0	0							Tb927.5.3260			0.0660378	0.179991	0.427344	0.834686	Tb927.5.3260:mRNA-p1	Tb927.5.3260:mRNA-p1	Tb927.5.3260:mRNA-p1 | transcript=Tb927.5.3260:mRNA | gene=Tb927.5.3260 | organism=Trypanosoma_brucei_brucei_TREU927 | gene_product=WD domain, G-beta repeat, putative | transcript_product=WD domain, G-beta repeat, putative | location=Tb927_05_v5.1:1075589-	2	2	2	2.1	2.1	2.1	149.17	0	3.9877	25878000	3	22.5525	21.1796	20.5674	22.9774	20.4042	21.458	22.8885	21.0818	22.8333
0	0	0	0	0	0	0	815580	0	0	0	0							Tb927.5.1030			0.892834	1.22187	0.385143	0.832255	Tb927.5.1030:mRNA-p1	Tb927.5.1030:mRNA-p1	Tb927.5.1030:mRNA-p1 | transcript=Tb927.5.1030:mRNA | gene=Tb927.5.1030 | organism=Trypanosoma_brucei_brucei_TREU927 | gene_product=Iron-sulfur assembly protein 2 | transcript_product=Iron-sulfur assembly protein 2 | location=Tb927_05_v5.1:394846-395367(+)	1	1	1	8.7	8.7	8.7	19.07	0	2.3455	4329300	1	20.8969	19.9096	20.7112	22.6193	21.8734	20.6906	21.9954	19.6375	22.3817
0	0	0	0	0	0	0	3610000	0	0	0	0							Tb927.3.2050			0.184303	0.472654	0.831053	0.82137	Tb927.3.2050:mRNA-p1	Tb927.3.2050:mRNA-p1	Tb927.3.2050:mRNA-p1 | transcript=Tb927.3.2050:mRNA | gene=Tb927.3.2050 | organism=Trypanosoma_brucei_brucei_TREU927 | gene_product=Minicircle replication factor 172 | transcript_product=Minicircle replication factor 172 | location=Tb927_03_v5.1:534327-539	4	4	4	3.8	3.8	3.8	172.41	0	15.594	19163000	4	21.2311	19.956	21.2941	23.0447	20.5539	20.3006	21.3659	21.7836	21.7959
0	0	0	0	0	0	0	2990100	0	0	0	8789500							Tb927.5.1140			0.793688	0.907406	0.874416	0.818155	Tb927.5.1140:mRNA-p1	Tb927.5.1140:mRNA-p1	Tb927.5.1140:mRNA-p1 | transcript=Tb927.5.1140:mRNA | gene=Tb927.5.1140 | organism=Trypanosoma_brucei_brucei_TREU927 | gene_product=choline/ethanolamine kinase | transcript_product=choline/ethanolamine kinase | location=Tb927_05_v5.1:445215-447101(+) | pro	5	5	5	10.8	10.8	10.8	70.137	0	10.608	22488000	8	20.9527	19.7232	21.0474	22.1042	21.1613	21.18	21.2198	21.5118	21.4462
0	0	0	0	8645800	10668000	0	10778000	12412000	0	48450000	0							Tb927.7.3410			0.674328	1.35578	0.245137	0.815532	Tb927.7.3410:mRNA-p1	Tb927.7.3410:mRNA-p1	Tb927.7.3410:mRNA-p1 | transcript=Tb927.7.3410:mRNA | gene=Tb927.7.3410 | organism=Trypanosoma_brucei_brucei_TREU927 | gene_product=centrin-4 | transcript_product=centrin-4 | location=Tb927_07_v5.1:886750-887199(-) | protein_length=149 | sequence_SO=chromo	6	6	6	35.6	35.6	35.6	16.552	0	23.306	141990000	16	23.2143	20.1121	21.7355	22.7388	23.0436	23.3468	20.5816	23.3616	23.5652
0	0	0	0	0	0	20219000	0	0	0	0	0							Tb927.7.3960			0.0119045	0.0220146	0.198737	0.813572	Tb927.7.3960:mRNA-p1	Tb927.7.3960:mRNA-p1	Tb927.7.3960:mRNA-p1 | transcript=Tb927.7.3960:mRNA | gene=Tb927.7.3960 | organism=Trypanosoma_brucei_brucei_TREU927 | gene_product=Mitochondrial ribosomal protein L16 | transcript_product=Mitochondrial ribosomal protein L16 | location=Tb927_07_v5.1:103788	1	1	1	10.8	10.8	10.8	19.13	0.0064205	1.7627	89560000	2	21.8859	20.2971	21.14	21.5744	20.3261	21.4885	24.2692	19.1105	22.384
0	0	0	0	0	0	0	5980900	0	0	0	0							Tb927.11.15070			0.522729	0.862705	0.605578	0.813215	Tb927.11.15070:mRNA-p1	Tb927.11.15070:mRNA-p1	Tb927.11.15070:mRNA-p1 | transcript=Tb927.11.15070:mRNA | gene=Tb927.11.15070 | organism=Trypanosoma_brucei_brucei_TREU927 | gene_product=Basal body protein | transcript_product=Basal body protein | location=Tb927_11_v5.1:4006111-4009341(-) | protein_lengt	9	9	9	11	11	11	119.15	0	15.932	63505000	13	21.4001	21.3272	21.0236	23.5255	21.2011	21.6124	20.8928	22.5119	22.7858
0	0	0	0	0	0	0	2354900	0	0	0	0							Tb927.8.4670			0.440061	-0.810093	0.46681	0.808452	Tb927.8.4670:mRNA-p1	Tb927.8.4670:mRNA-p1	Tb927.8.4670:mRNA-p1 | transcript=Tb927.8.4670:mRNA | gene=Tb927.8.4670 | organism=Trypanosoma_brucei_brucei_TREU927 | gene_product=hypothetical protein, conserved | transcript_product=hypothetical protein, conserved | location=Tb927_08_v5.1:1372419-137416	4	4	4	8.6	8.6	8.6	66.898	0	4.1018	75885000	2	22.3602	20.4748	21.3252	21.3248	19.4541	20.951	22.7286	21.1672	22.6898
0	0	0	0	0	0	0	11750000	0	0	0	0							Tb927.11.4900			0.0837993	-0.215231	0.39712	0.80791	Tb927.11.4900:mRNA-p1	Tb927.11.4900:mRNA-p1	Tb927.11.4900:mRNA-p1 | transcript=Tb927.11.4900:mRNA | gene=Tb927.11.4900 | organism=Trypanosoma_brucei_brucei_TREU927 | gene_product=WD40/YVTN repeat-like-containing protein | transcript_product=WD40/YVTN repeat-like-containing protein | location=Tb927_1	4	4	4	7.7	7.7	7.7	61.857	0	11.69	63364000	6	22.6999	20.7339	20.9999	22.1577	19.9538	21.6765	21.6533	23.4862	21.718
0	0	0	0	0	0	0	2620500	0	0	0	0							Tb927.10.2860			1.83192	1.64169	0.691857	0.805554	Tb927.10.2860:mRNA-p1	Tb927.10.2860:mRNA-p1	Tb927.10.2860:mRNA-p1 | transcript=Tb927.10.2860:mRNA | gene=Tb927.10.2860 | organism=Trypanosoma_brucei_brucei_TREU927 | gene_product=POC1 centriolar protein homolog | transcript_product=POC1 centriolar protein homolog | location=Tb927_10_v5.1:729287-7316	1	1	1	3.2	3.2	3.2	84.322	0.0093095	1.4196	13911000	2	20.7364	20.5538	20.7969	22.0041	21.8882	23.1198	22.4873	21.3214	20.695
0	0	0	0	0	0	0	5491200	0	0	49945000	50629000							Tb927.11.3970		hypothetical protein, conserved	0.0278949	0.11573	0.274194	0.803434	Tb927.11.3970:mRNA-p1	Tb927.11.3970:mRNA-p1	Tb927.11.3970:mRNA-p1 | transcript=Tb927.11.3970:mRNA | gene=Tb927.11.3970 | organism=Trypanosoma_brucei_brucei_TREU927 | gene_product=hypothetical protein, conserved | transcript_product=hypothetical protein, conserved | location=Tb927_11_v5.1:1159933-116	4	4	4	9.1	9.1	9.1	78.028	0	11.511	30727000	6	22.8789	18.9691	21.7014	22.8268	20.7562	20.3135	21.8269	22.3887	21.7441
0	0	0	0	0	0	0	15266000	0	0	7058200	0							Tb927.8.7520			0.514629	0.45047	0.299254	0.80135	Tb927.8.7520:mRNA-p1	Tb927.8.7520:mRNA-p1	Tb927.8.7520:mRNA-p1 | transcript=Tb927.8.7520:mRNA | gene=Tb927.8.7520 | organism=Trypanosoma_brucei_brucei_TREU927 | gene_product=aminopeptidase, putative | transcript_product=aminopeptidase, putative | location=Tb927_08_v5.1:2165847-2167802(+) | protein	8	8	8	17.1	17.1	17.1	70.999	0	28.682	90425000	14	21.0913	20.4204	21.3769	21.8853	21.3619	20.9929	20.7107	23.8638	20.7181
0	0	0	0	0	0	0	0	73715000	0	0	0							Tb927.11.3300			0.309011	0.537715	0.137136	0.799742	Tb927.11.3300:mRNA-p1	Tb927.11.3300:mRNA-p1	Tb927.11.3300:mRNA-p1 | transcript=Tb927.11.3300:mRNA | gene=Tb927.11.3300 | organism=Trypanosoma_brucei_brucei_TREU927 | gene_product=Spindle assembly abnormal 4 | transcript_product=Spindle assembly abnormal 4 | location=Tb927_11_v5.1:962243-965041(+) |	1	1	1	0.9	0.9	0.9	107.86	0.0086005	1.4906	61615000	3	22.2734	20.5915	21.4333	22.7176	20.976	22.2177	21.6166	18.9453	26.1355
0	2506700	2486600	0	0	0	0	0	0	0	0	0							Tb927.7.2170			1.28351	0.932386	0.562714	0.797539	Tb927.7.2170:mRNA-p1	Tb927.7.2170:mRNA-p1	Tb927.7.2170:mRNA-p1 | transcript=Tb927.7.2170:mRNA | gene=Tb927.7.2170 | organism=Trypanosoma_brucei_brucei_TREU927 | gene_product=Nucleolar protein 168 | transcript_product=Nucleolar protein 168 | location=Tb927_07_v5.1:559785-564230(-) | protein_length=	3	3	3	2.4	2.4	2.4	168.67	0	4.4135	12047000	6	20.531	21.2574	21.2457	22.0978	21.4702	22.2632	22.59	20.6721	22.1647
0	0	0	0	0	0	0	2779500	0	0	25610000	0							Tb927.5.2890.2;Tb927.5.2890.1			0.521161	1.20618	0.427996	0.792705	Tb927.5.2890.2:mRNA-p1;Tb927.5.2890.1:mRNA-p1	Tb927.5.2890.2:mRNA-p1;Tb927.5.2890.1:mRNA-p1	Tb927.5.2890.2:mRNA-p1 | transcript=Tb927.5.2890.2:mRNA | gene=Tb927.5.2890 | organism=Trypanosoma_brucei_brucei_TREU927 | gene_product=AAA domain (dynein-related subfamily)/von Willebrand factor type A domain containing protein, putative | transcript_prod	2	2	2	1.4	1.4	1.4	236.85	0	3.8197	19001000	3	22.193	19.5834	20.1821	23.1411	21.1967	21.2392	21.5635	21.4064	21.3668
0	6878600	0	19122000	27471000	33819000	0	9396900	8949300	0	27297000	32037000							Tb927.11.16130			1.61626	2.55058	0.472648	0.791594	Tb927.11.16130:mRNA-p1	Tb927.11.16130:mRNA-p1	Tb927.11.16130:mRNA-p1 | transcript=Tb927.11.16130:mRNA | gene=Tb927.11.16130 | organism=Trypanosoma_brucei_brucei_TREU927 | gene_product=nucleoside diphosphate kinase | transcript_product=nucleoside diphosphate kinase | location=Tb927_11_v5.1:4272000-4272	7	7	7	53.6	53.6	53.6	16.857	0	28.434	208320000	24	22.8202	22.7137	20.7259	24.1887	24.7114	25.0113	22.3774	23.1638	23.0933
0	0	0	0	0	0	0	8915300	0	0	0	0							Tb927.10.1430			0.214425	0.422837	0.401946	0.788977	Tb927.10.1430:mRNA-p1	Tb927.10.1430:mRNA-p1	Tb927.10.1430:mRNA-p1 | transcript=Tb927.10.1430:mRNA | gene=Tb927.10.1430 | organism=Trypanosoma_brucei_brucei_TREU927 | gene_product=hypothetical protein, conserved | transcript_product=hypothetical protein, conserved | location=Tb927_10_v5.1:374347-3750	3	3	3	16.7	16.7	16.7	27.339	0	21.93	47325000	4	21.5209	20.1863	21.494	21.9963	20.2437	22.2296	20.6458	23.0879	21.8344
0	0	0	0	0	0	0	2907300	0	0	0	0							Tb927.3.4360;Tb927.11.6140			0.288451	0.989695	0.258228	0.788344	Tb927.3.4360:mRNA-p1;Tb927.11.6140:mRNA-p1	Tb927.3.4360:mRNA-p1;Tb927.11.6140:mRNA-p1	Tb927.3.4360:mRNA-p1 | transcript=Tb927.3.4360:mRNA | gene=Tb927.3.4360 | organism=Trypanosoma_brucei_brucei_TREU927 | gene_product=40S ribosomal protein S15A, putative | transcript_product=40S ribosomal protein S15A, putative | location=Tb927_03_v5.1:1223	4	4	4	30.8	30.8	30.8	14.645	0	8.2747	30766000	7	22.5358	18.3995	21.0194	22.993	21.0899	20.8409	21.2036	21.4712	21.6449
0	0	0	0	0	0	0	6032000	0	0	9182800	0							Tb927.9.5040			0.0274132	-0.105238	0.346641	0.780289	Tb927.9.5040:mRNA-p1	Tb927.9.5040:mRNA-p1	Tb927.9.5040:mRNA-p1 | transcript=Tb927.9.5040:mRNA | gene=Tb927.9.5040 | organism=Trypanosoma_brucei_brucei_TREU927 | gene_product=cAMP-specific phosphodiesterase | transcript_product=cAMP-specific phosphodiesterase | location=Tb927_09_v5.1:903516-906308(	3	3	2	5.6	5.6	4.5	103.65	0	14.752	32020000	2	22.5627	19.7733	21.4063	23.1322	19.9314	20.3629	22.4607	22.5242	21.0982
0	0	0	0	0	0	0	1963900	0	0	0	0							Tb927.7.4450			0.0340236	-0.0858491	0.395661	0.77782	Tb927.7.4450:mRNA-p1	Tb927.7.4450:mRNA-p1	Tb927.7.4450:mRNA-p1 | transcript=Tb927.7.4450:mRNA | gene=Tb927.7.4450 | organism=Trypanosoma_brucei_brucei_TREU927 | gene_product=SUMO-interacting motif-containing protein | transcript_product=SUMO-interacting motif-containing protein | location=Tb927_07	2	2	2	3.9	3.9	3.9	113.23	0	2.2655	10425000	1	21.8659	20.6952	20.6745	22.5014	20.1439	20.3326	21.3692	20.9053	23.2945
0	0	0	0	0	0	0	2756300	0	0	0	0							Tb927.6.3790			0.0594152	0.154804	0.912664	0.777636	Tb927.6.3790:mRNA-p1	Tb927.6.3790:mRNA-p1	Tb927.6.3790:mRNA-p1 | transcript=Tb927.6.3790:mRNA | gene=Tb927.6.3790 | organism=Trypanosoma_brucei_brucei_TREU927 | gene_product=valosin-containing protein homolog, putative | transcript_product=valosin-containing protein homolog, putative | location=Tb	3	3	3	5.3	5.3	5.3	85.626	0	11.693	14631000	3	21.392	20.5443	20.6924	22.6815	19.7637	20.648	22.2519	21.3943	21.3155
0	0	0	0	0	0	0	10890000	0	0	0	0							Tb927.10.650			0.310607	-0.563337	0.413599	0.776831	Tb927.10.650:mRNA-p1	Tb927.10.650:mRNA-p1	Tb927.10.650:mRNA-p1 | transcript=Tb927.10.650:mRNA | gene=Tb927.10.650 | organism=Trypanosoma_brucei_brucei_TREU927 | gene_product=Component of motile flagella 17 | transcript_product=Component of motile flagella 17 | location=Tb927_10_v5.1:173390-174052(	3	3	3	22.3	22.3	22.3	25.588	0	37.714	57806000	4	21.9243	20.8443	21.6235	21.5972	21.5372	19.5676	22.4706	23.3765	20.8755
[truncated: 528 more rows]

## Sheet: Table S2b_PABP1 BioID
BioID (significance group A only)								Cryomill affinity purification
[truncated: 179 more rows]

## Sheet: Table S2c_PABP2 BioID
BioID (significance group A only)								Cryomill affinity purification
Gene ID (bold means also present in PABP1 BioID)	Gene product		mRNA metabolism ?	MW	PabP2: -Log(P-value)	PabP2: Difference		PABP2 low salt, replicate 1	PABP2 low salt, replicate 2	PABP2 high salt, replicate 1	PABP2 high salt, replicate 2	number of replicates protein is enriched
[truncated: 250 more rows]

## Sheet: LEGEND
Table S2a
[truncated: 5 more rows]
