# Supplementary material for: Impact of inherent biases built into proteomic techniques: Proximity labeling and affinity capture compared
Source: J Biol Chem. 2022 Nov 19;299(1):102726. doi: 10.1016/j.jbc.2022.102726 (PMC9791439; doi:10.1016/j.jbc.2022.102726)
Supplement: Table S3 [file mmc3.xlsx]

## Sheet: Table S3a (LFQ data)
ID	LFQ intensity 11_wtcrtlBioID	LFQ intensity 12_crtlBioID	LFQ intensity 13_wtcrtlBioID	LFQ intensity 21 GFPctrl	LFQ intensity 22 GFPctrl	LFQ intensity 23 GFPctrl	LFQ intensity 41_MEXBioID	LFQ intensity 42_MEXBioID	LFQ intensity 43_MEXBioID	LFQ intensity 31_NUP158BioID	LFQ intensity 32_NUP158BioID	LFQ intensity 33_NUP158BioID	LFQ1-MEXpull_Ctrl	LFQ2-Mexpull-Tween-Citrate	LFQ3_MEXpull-HS	LFQ4_MEXpull_LS	MEXpull- ratioTween-Citrate	MEXpull_ratio HS	MEXpull_ratio LS	LFQ1_NUP158pull_Crtl_1	LFQ2_NUP158pull_Crtl_2	LFQ3_NUP158pull_Crtl	LFQ1 _NUP158pull_NUP158	LFQ2_NUP158pull_NUP158	LFQ3_NUP158pull_NUP158	C: GFP: Significant Class A	C: GFP: Significant Class C	C: MEX: Significant Class A	C: MEX: Significant Class C	C: NUP: Significant Class A	C: NUP: Significant Class C	ConfA MEX67 pull	ConfB MEX67 pull	SigA NUP158 pull	SigB NUP158 pull	abbreviation (label)	Localisation (mostly Tryptag, often consistent with my MS data)	Product Description	Gene ID	T: alternative Ids	GFPBioID: -Log(P-value)	GFPBioID: Difference	MEX67BioID: -Log(P-value)	MEX67BioID: Difference	NUP158BioID: -Log(P-value)	NUP158BioID: Difference	MEX67 pull_ratio	NUP158pull: -Log(P-value)	NUP158pull: Difference
751	0	0	0	0	0	0	10139000	0	0	0	0	0	0	0	0	0	1	1	1	NaN	NaN	NaN	NaN	NaN	NaN											ATP-dependent RNA helicase FAL1, putative			Tb927.11.8770		0.51059	-0.961664	0.389103	-0.675589	0.76893	-1.8834	NaN	NaN	NaN
193	0	0	0	0	67035000	95750000	89802000	61939000	51060000	0	0	0	0	0	0	0	0	0	0	NaN	NaN	NaN	NaN	NaN	NaN				+							BRCA2	nucleoplasm	DNA recombination and repair	Tb927.1.640		0.646182	2.5203	1.39852	3.55281	0.0779908	0.349848	NaN	NaN	NaN
654	0	0	0	0	52968000	0	0	0	0	0	0	0	0	0	5780800	2101700	1	578080001	2.1017e+08	NaN	NaN	NaN	NaN	NaN	NaN								+			CAT	C	carnitine O-acetyltransferase	Tb927.11.2230		0.309711	0.919544	0.538569	-0.82668	0.0752194	-0.137177	NaN	NaN	NaN
182	0	0	0	0	31762000	0	182140000	102250000	140010000	61295000	55344000	64814000	0	0	0	0	0	0	0	NaN	NaN	NaN	NaN	NaN	NaN			+	+		+					CGM1	nucleus (likely nuclear pores) (Kramer 2012)	cap guanylyltransferase-methyltransferase 1, CGM1	Tb927.7.2080		0.646075	0.960903	3.16396	4.19474	2.87602	3.00542	NaN	NaN	NaN
165	0	0	0	0	291510000	155000000	1905900000	1196300000	1261000000	48959000	114330000	99744000	0	0	0	0	0	0	0	NaN	NaN	NaN	NaN	NaN	NaN			+	+		+					DBP2A	nucleolus	ATP-dependent RNA helicase DBP2A	Tb927.10.6630		0.926233	3.39241	4.42023	7.79293	2.7329	3.68284	NaN	NaN	NaN
1140	0	0	0	0	11237000	13592000	27083000	23932000	22303000	0	8761500	9101500	0	1254700	1123000	1099800	125470001	112300001	109980001	1617300	2538100	7001200	3614000	4287400	4636500							+	+			DBP2B	nucleoplasm (points), nucleolus	ATP-dependent RNA helicase DBP2B	Tb927.8.1510		0.428532	0.817197	1.09441	1.88622	0.31946	0.64982	8537300	0.27951	0.440599
598	0	0	0	0	0	0	0	0	37238000	0	0	0	0	1277000	418690	567260	127700001	41869001	56726001	788340	1579100	4365700	3293800	4215800	5513800							+	+			DRBD4	nucleoplasm	RNA binding protein	Tb927.11.14100		0.165978	0.461515	0.0135822	0.0657533	0.135925	-0.434329	6572500	0.784042	1.27213
183	0	0	0	0	0	32677000	183640000	142760000	183870000	432600000	536830000	375690000	0	6313500	4580100	3206700	631350001	4.5801e+08	320670001	0	0	0	448190	0	0			+	+	+	+	+	+			DUF1663	nuclear pores	Protein of unknown function (DUF1663)	Tb927.7.2330		0.0602256	0.209557	3.19735	4.52998	3.62124	5.92261	14617000	0.956052	2.60326
776	0	0	0	0	0	0	15776000	0	0	0	0	0	0	0	0	0	1	1	1	NaN	NaN	NaN	NaN	NaN	NaN											exportin-T, putative			Tb927.2.2240		0.582476	-1.22702	0.131813	-0.373603	0.416549	-0.842373	541671	NaN	NaN
195	0	0	0	0	127880000	0	75884000	69007000	92160000	42639000	35985000	42768000	0	0	0	0	0	0	0	NaN	NaN	NaN	NaN	NaN	NaN				+							GCS	nucleoplasm	gamma-glutamylcysteine synthetase	Tb927.10.12370		0.107524	0.563066	2.0518	3.18358	1.54811	2.22405	NaN	NaN	NaN
1230	0	15703000	0	0	0	0	0	0	0	0	0	0	0	3174000	1391200	909710	317400001	139120001	90971001	935820	1453800	5543300	2308900	2481500	3307200							+	+			GIM5B, GIM5B	glycosome	glycosomal membrane protein	Tb927.9.11600;Tb927.9.11580	Tb927.9.11580	0.717238	-0.960189	1.19919	-1.72133	0.350464	-0.637386	7198400	0.219067	0.443051
1123	0	0	0	0	0	4655300	0	0	0	0	0	0	0	1236700	618140	518940	123670001	61814001	51894001	0	0	0	0	366130	385740							+	+			HSP70.4	C, anterior cell tip	heat shock 70 kDa protein	Tb927.7.710		0.0874289	-0.240562	0.311185	-0.456051	0.193457	-0.368537	9530100	0.759843	2.87817
181	0	0	0	0	0	0	276710000	238330000	299350000	0	0	0	0	20188000	2944800	9314300	2.0188e+09	294480001	931430001	0	0	0	1090200	934190	640300			+	+			+	+		+	Hyp Con	nuclear pore	hyp con (SAC3_GANP domain)	Tb927.6.890		0.325504	-0.758727	3.227	4.79492	0.255917	-0.514395	231120000	1.99308	4.6121
252	0	0	0	0	0	0	0	0	0	0	4960400	0	0	19694000	2097500	17002000	1.9694e+09	2.0975e+08	1.7002e+09	0	0	0	1718900	1196100	1015800							+	+	+	+	Hyp Con	NP/NE	hypothetical conserved	Tb11.v5.0159;Tb927.7.4760		0.308078	-0.389047	0.208387	-0.299783	0.909969	-0.889829	97671000	2.73086	5.09691
582	0	0	0	0	0	0	0	0	0	260030000	360200000	312500000	0	18451000	4984600	9233600	1.8451e+09	4.9846e+08	923360001	0	0	0	11327000	9531600	9431900					+	+	+	+	+	+	Hyp Con	NP	hypothetical conserved	Tb927.11.13080		0.338932	-0.444091	0.316965	-0.643735	3.2624	5.41036	181390000	3.50683	7.66401
1304	0	0	0	0	0	0	28552000	0	0	0	0	0	0	30667000	4375000	15315000	3066700001	4.375e+08	1531500001	0	0	0	1571600	724390	709650							+	+		+	Hyp Con	NP	hypothetical conserved	Tb927.9.6460		1.12138	-1.80491	0.245034	-0.513817	0.55637	-1.14475	718860000	2.43704	4.86903
173	0	0	0	0	0	0	212350000	167940000	191320000	0	0	0	0	5382400	1840100	4985200	538240001	184010001	4.9852e+08	0	0	0	84274	0	0			+	+			+	+			Hyp Con	nuclear pore	hypothetical conserved	Tb927.11.5560		0.0810708	-0.289618	2.90841	4.80119	0.0571151	-0.116873	25054000	0.135997	0.526009
172	0	0	0	0	41375000	0	645980000	427250000	431970000	0	0	0	0	0	0	0	0	0	0	NaN	NaN	NaN	NaN	NaN	NaN			+	+							Hyp Con	nuclear pore	hypothetical conserved	Tb927.11.5150		0.227921	0.652581	2.9947	5.96424	0.382831	-0.738683	NaN	NaN	NaN
192	0	0	0	0	124460000	120920000	317280000	223370000	297130000	91133000	93803000	85204000	0	0	0	0	0	0	0	NaN	NaN	NaN	NaN	NaN	NaN				+		+					Hyp Con	nuclear lumen	hypothetical conserved	Tb927.1.3270		0.650373	2.48466	2.41955	5.16346	1.86605	3.54561	NaN	NaN	NaN
162	0	0	0	0	19581000	6626500	780930000	468720000	501280000	0	0	0	0	0	0	0	1	1	1	0	0	0	0	0	237760			+	+							Hyp Con	nucleoplasm	hypothetical conserved	Tb927.10.15360		0.0316288	0.0699348	3.36374	6.00996	0.96851	-1.14042	NaN	0.676893	1.88236
170	0	0	0	0	0	0	195380000	142150000	173650000	0	38010000	0	0	0	0	0	0	0	0	NaN	NaN	NaN	NaN	NaN	NaN			+	+							Hyp Con	nucleolus	hypothetical conserved	Tb927.11.3830		0.216613	0.54826	3.02633	5.21626	0.972187	1.78983	NaN	NaN	NaN
171	0	0	0	0	49945000	50629000	207900000	172990000	175430000	0	0	0	0	0	0	0	0	0	0	62347	0	0	0	0	0			+	+							Hyp Con	nucleoplasm	hypothetical conserved	Tb927.11.3970		0.898809	1.85678	2.71822	4.4792	0.291551	-0.719366	NaN	0.136213	-0.28712
194	0	0	0	0	39100000	0	94560000	45663000	57870000	0	0	0	0	0	0	0	0	0	0	NaN	NaN	NaN	NaN	NaN	NaN				+							Hyp Con	nucleus	hypothetical conserved	Tb927.10.11950		0.468276	1.10623	1.57282	3.00523	0.077204	-0.201833	NaN	NaN	NaN
433	0	0	0	0	0	4698400	0	0	0	0	0	0	0	963360	0	451220	96336001	1	45122001	7007900	5406200	2181400	1044200	1301100	1676400							+	+			Hyp Con	unclear	hypothetical conserved	Tb927.10.15760		0.0306411	-0.0831496	0.150001	-0.330954	0.490992	0.882803	3359100	1.46455	-1.72712
658	0	0	0	0	0	0	47033000	33645000	47840000	0	0	0	0	11541000	3784500	2295600	1154100001	3.7845e+08	2.2956e+08	NaN	NaN	NaN	NaN	NaN	NaN							+	+			MEX67b	nucleoplasm, nucleolus	hypothetical conserved	Tb927.11.2340		0.0476486	-0.172004	0.95981	2.42405	0.1244	-0.426861	52630000	NaN	NaN
910	0	0	0	0	0	0	0	0	0	0	13898000	19543000	268500	22494000	95174	19309000	83.7765	0.354466	71.9143	1549500	1246600	0	932490	571890	430650								+			Hyp Con	NP	hypothetical conserved	Tb927.4.2850		0.707536	-1.17862	1.0208	-0.981675	0.172988	0.218653	32.4678	0.0538601	0.226452
996	0	54713000	0	0	0	0	0	0	0	0	0	0	0	1119900	1611700	0	111990001	161170001	1	0	0	0	275130	0	0								+			Hyp Con	N	hypothetical conserved	Tb927.6.1470		1.43438	-2.53699	1.12388	-2.51724	1.28212	-2.67396	5608400	0.574769	1.42241
1004	0	0	0	0	0	0	0	0	0	11461000	0	0	0	5394300	533640	2151000	539430001	53364001	2.151e+08	175500	0	0	0	0	0							+	+			Hyp Con	NE	hypothetical conserved	Tb927.6.1920		0.127158	-0.246522	0.355222	-0.723269	0.195858	-0.394506	19119000	0.621384	-1.45175
1165	0	0	0	0	0	0	43906000	0	0	0	22458000	25322000	0	4970900	262770	2152000	4.9709e+08	26277001	2.152e+08	152780	0	0	189910	196540	164110							+	+			Hyp Con	nucleoplasm	hypothetical conserved	Tb927.8.4660		0.118375	-0.398629	0.253022	0.903308	0.432777	1.23895	43385000	0.570455	0.863921
913	0	174200000	81499000	151850000	0	0	272400000	169600000	138980000	0	156790000	172790000	0	5743700	1293300	0	574370001	129330001	1	248300	0	0	0	0	223740											Hyp Con	nucleoplasm	hypothetical conserved	Tb927.4.3060		0.477754	-2.61662	0.664729	1.77028	0.039405	0.210451	13403000	0.164058	0.36565
1252	0	0	0	0	0	0	0	0	0	0	0	0	0	6535400	273300	263020	653540001	27330001	26302001	NaN	NaN	NaN	NaN	NaN	NaN							+	+			Importin 1			Tb927.9.13520		0.0533724	0.177109	0.210844	0.378501	0.0471334	-0.116355	46708000	NaN	NaN
1036	0	0	0	0	0	0	0	6154000	0	0	0	0	0	5204300	0	206130	5.2043e+08	1	20613001	NaN	NaN	NaN	NaN	NaN	NaN								+			importin-alpha re-exporter protein, putative		importin-alpha re-exporter protein	Tb927.6.4740		0.455798	-1.05158	0.304361	-0.830392	0.341949	-0.803425	36233000	NaN	NaN
1009	0	0	0	0	34277000	18453000	0	0	0	0	0	0	1548600	20757000	232100	3739500	13.4037	0.149877	2.41476	766770	398630	0	0	0	0								+			KAP60	nucleolus, nucleoplasm	importin alpha subunit	Tb927.6.2640		1.08041	1.98137	0.174812	-0.359767	0.0946977	0.200831	7.78272	1.09967	-2.48943
309	0	0	0	0	0	0	2684700	0	0	0	0	0	0	32055000	4901500	4879300	3205500001	4.9015e+08	4.8793e+08	125950	0	0	0	0	0							+	+			KAP95	NP, nucleoplasm	importin beta-1 subunit	Tb11.v5.0837;Tb927.10.2900		0.312429	-0.578152	0.493013	-0.89306	0.10126	-0.256829	187170000	0.448822	-0.943781
385	0	0	12518000	0	0	0	0	0	0	0	0	0	0	0	1694400	1990900	1	169440001	199090001	819280	1170900	3568200	1338600	1632800	2309700								+			MCP12	Mito	mitochondrial carrier protein	Tb927.10.12840		1.37033	-1.26477	0.840295	-0.772523	0.269912	-0.314987	8154300	0.098587	0.186845
412	0	20454000	0	0	0	0	0	0	0	0	0	0	2890800	13057000	790810	933180	4.51674	0.273561	0.32281	2027600	2731000	7202400	2326800	3456200	4476400								+			MCP5c	Mito	Mitochondrial ADP/ATP carrier protein 5a-c	Tb927.10.14840;Tb927.10.14830;Tb927.10.14820	Tb927.10.14830 (und 40)	1.16631	-1.80718	2.01334	-1.59718	1.05635	-1.3801	4.80214	0.0268048	-0.0492694
159	0	0	0	0	0	0	614470000	467870000	634700000	0	0	0	0	0	0	0	0	0	0	208640	0	0	0	0	0			+	+							MDN1	nuclear lumen	midasin	Tb927.1.880		0.0358134	0.0897713	3.56394	6.17528	0.0631359	-0.151091	NaN	0.226926	-0.579573
169	0	0	0	0	0	0	13127000000	8124700000	10414000000	0	81503000	78804000	0	120740000	271480000	104560000	12074000001	27148000001	10456000001	0	0	0	386220	0	314550			+	+			+	+			MEX67	nuclear pore	Mex67	Tb927.11.2370		0.489109	-1.38557	3.17873	10.2298	0.889021	2.46293	1595200000	0.572753	1.54696
1335	0	0	0	0	0	0	0	0	0	0	0	0	0	252460000	69090000	38407000	25246000001	6909000001	3.8407e+09	122980	0	0	0	0	340760							+	+			MTR 2			Tb927.7.5760		NaN	NaN	NaN	NaN	NaN	NaN	1.19986e+11	0.575547	1.04543
158	0	0	0	0	119560000	156860000	327800000	203110000	286600000	0	37844000	39797000	0	0	0	0	0	0	0	NaN	NaN	NaN	NaN	NaN	NaN			+	+							NAP	nuclear lumen (C), everywhere (N)	nucleosome assembly protein	Tb927.1.2210		0.939331	2.88148	2.99165	5.1593	1.3358	1.97725	NaN	NaN	NaN
184	0	0	0	0	0	0	1545500000	1124200000	1664700000	0	6448500	0	0	0	0	0	0	0	0	31338	0	0	0	0	0			+	+							NMD3	unknown, not in nuclear MS data	60S ribosomal export protein	Tb927.7.970		0.84241	-1.25428	3.60898	7.56325	0.265294	-0.477379	NaN	0.105073	0.246779
185	0	0	0	0	65738000	46453000	423630000	241290000	349720000	0	0	17003000	0	0	0	0	0	0	0	NaN	NaN	NaN	NaN	NaN	NaN			+	+							NPAPL (=ncPAP1)	nucleoplasm, points	poly(A) polymerase (TRAMP complex?)	Tb927.8.1090		0.818379	2.05629	2.71417	5.52988	0.0831071	0.21306	NaN	NaN	NaN
596	0	97647000	94389000	0	77076000	57036000	30935000	36103000	0	58336000	37777000	60479000	5241600	0	3620300	0	1.90781e-09	0.690686	1.90781e-09	2566300	1673600	0	0	0	0											nuclear RNA binding domain 2			Tb927.11.14020;Tb927.11.14000		0.262404	-0.942736	0.574634	-1.14051	0.0534796	-0.126359	NaN	0.916905	-3.47385
1337	0	0	0	0	0	0	0	0	0	0	0	0	0	59310000	17543000	25093000	5931000001	1.7543e+09	2509300001	0	0	1009200	2003900	2298600	2489700							+	+			Nucleoporin GLE2			Tb927.9.3760		NaN	NaN	NaN	NaN	NaN	NaN	33982000001	1.32979	3.8051
788	0	0	0	0	0	0	17992000	14970000	0	1413700000	1447000000	1196200000	3107800	195350000	31149000	130280000	62.858	10.0228	41.9203	2536900	1881500	0	4167100	2345800	2243800					+	+	+	+			NUP-1	nuclear lamina	NUP-1	Tb927.2.4230		0.020166	-0.0646489	0.451168	1.00699	3.44154	8.00974	72.1303	0.530244	1.9272
626	0	0	0	0	0	0	0	0	0	256030000	247130000	313030000	403000	20259000	22352000	50652000	50.2705	55.464	125.687	3360900	2478900	2458900	59695000	48284000	52900000						+	+	+	+	+	NUP109	NP	Nuclear pore protein 109	Tb927.11.15990		0.000974976	-0.00276184	0.174013	-0.429475	2.42631	5.05879	502610000	4.80477	4.28722
768	0	0	0	0	0	0	0	0	0	28737000	43327000	49521000	0	26336000	1618600	16657000	2633600001	161860001	1665700001	0	0	0	595170	374420	757600							+	+			NUP119	NP	Nuclear pore protein 119	Tb927.11.9780		0.344688	-0.683557	0.684504	-1.1681	1.68587	2.07863	285050000	1.21367	3.2092
36	0	0	0	435780000	449930000	383570000	1380800000	826180000	1172100000	3515000000	3598400000	3243900000	0	65575000	23964000	34094000	6557500001	2396400001	3.4094e+09	1625700	449730	259380	121420000	109710000	133330000		+	+	+	+	+	+	+	+	+	NUP132		Nucleoporin NUP132	Tb927.7.2300		2.76478	5.67247	3.06689	7.05651	3.48416	8.703	773730000	3.21416	7.71965
1336	0	0	0	0	0	0	0	0	0	0	0	0	0	35136000	70446000	41470000	3.5136e+09	7044600001	4.147e+09	396110	0	0	561790	365300	430010							+	+			NUP140			Tb927.11.11090		NaN	NaN	NaN	NaN	NaN	NaN	4.90173e+10	1.00027	1.98467
509	0	0	0	0	0	0	0	0	0	59369000	101370000	159510000	2814800	44210000	1102100	43816000	15.7063	0.391538	15.5663	32380000	26265000	325040	1570500	1491600	1966000					+	+		+			NUP144	NP	Nuclear pore protein 144	Tb927.10.8170		0.153169	0.251326	0.0862138	0.202271	3.05364	4.61626	12.9565	0.381911	-1.96915
166	0	0	0	0	98924000	99563000	5062500000	3048500000	4254600000	849370000	1125300000	1005500000	931990	133860000	154250000	81604000	143.628	165.506	87.5589	2987000	2783700	0	4199800	3881000	3068600			+	+		+	+	+			NUP149	NP	nuclear pore protein 149	Tb927.11.11080		0.815218	2.64103	3.10907	9.13021	2.72011	7.09878	183.786	0.525924	2.12854
279	0	0	0	0	0	0	0	0	0	0	0	9541800	55385	24309500	13151500	18786500	438.918	237.456	339.198	983050	670700	285350	75740000	77090000	83785200							+	+	+	+	NUP152	NP	Nuclear pore protein 152	Tb11.v5.0399;Tb927.10.9650		0.184933	-0.388262	0.206655	-0.481066	0.154785	-0.296905	494.409	2.21392	4.97021
175	0	0	0	0	0	0	568850000	274510000	436400000	1933800000	2614900000	2166800000	1187200	60223000	30007000	69442000	50.7269	25.2754	58.4923	4134700	2766400	690710	1042600000	848240000	907190000			+	+	+	+	+	+	+	+	NUP158	NP	nuclear pore protein 158	Tb927.11.980		0.328857	-0.403821	3.40206	6.3473	4.18343	8.7903	46.6842	3.45146	8.86587
519	0	0	0	0	0	0	35940000	0	0	0	0	0	0	19404000	1183400	30249000	1.9404e+09	118340001	3024900001	NaN	NaN	NaN	NaN	NaN	NaN							+	+			NUP181	NP	Nuclear pore protein 181	Tb927.10.8910		1.14369	-1.26006	0.106009	-0.319098	0.496489	-0.545493	259450000	NaN	NaN
912	0	0	0	0	0	0	0	0	0	0	0	23101000	0	34074000	7005100	31046000	3.4074e+09	700510001	3104600001	199560	0	0	4935000	3158900	2903700							+	+	+	+	NUP225	NP	Nuclear pore protein 225	Tb927.4.2880		0.14366	0.482719	0.131567	-0.420152	0.0135994	0.0612316	578890000	2.7433	4.5263
1341	0	0	0	0	0	0	0	0	0	0	0	0	0	28057000	9527600	11408000	2805700001	952760001	1140800001	63495	0	0	5379300	5870600	13103000							+	+	+	+	NUP41			Tb927.10.2320		NaN	NaN	NaN	NaN	NaN	NaN	1.63309e+10	2.83698	7.00227
1349	0	0	0	0	0	0	0	0	0	0	0	0	0	13781000	4862400	12594000	1378100001	4.8624e+08	1259400001	0	0	0	1704200	1185300	914720							+	+		+	NUP48			Tb927.11.4540		NaN	NaN	NaN	NaN	NaN	NaN	1.04125e+10	2.22966	4.45435
168	0	0	0	0	0	0	1418000000	1110500000	823280000	99514000	183450000	139690000	0	44919000	1336800	17689000	4491900001	133680001	1.7689e+09	NaN	NaN	NaN	NaN	NaN	NaN			+	+		+	+	+			NUP53a	NP	nuclear pore protein 53a	Tb927.11.15560		0.0402718	-0.092912	3.0975	7.00837	2.17585	4.0118	222870000	NaN	NaN
177	0	0	0	0	0	0	877380000	392330000	357330000	0	39847000	23066000	0	15835000	1776400	25230000	1583500001	177640001	2523000001	NaN	NaN	NaN	NaN	NaN	NaN			+	+			+	+			NUP53b	NP	nuclear pore protein 53b	Tb927.3.3540		0.313779	-0.44578	3.56424	6.31455	0.918269	1.57992	155210000	NaN	NaN
179	0	0	0	0	312270000	146350000	16137000000	13298000000	8924800000	584020000	653080000	575570000	0	43395000	4883800	24689000	4339500001	4.8838e+08	2468900001	897800	660560	0	6250300	5040500	4050900			+	+	+	+	+	+			NUP64	NP	nuclear pore protein 64	Tb927.4.4310		1.01037	3.29005	4.59629	10.5879	3.94001	6.22428	546990000	1.5623	3.80846
1345	0	0	0	0	0	0	0	0	0	0	0	0	0	15532000	5047500	19802000	1553200001	5.0475e+08	1.9802e+09	0	0	0	1686200	1209300	849370							+	+	+	+	NUP65			Tb927.10.3810		NaN	NaN	NaN	NaN	NaN	NaN	13460500001	3.35523	4.10613
187	0	0	0	0	0	0	984590000	756550000	690780000	0	0	0	0	8356300	691240	14362000	835630001	69124001	1436200001	338150	0	0	0	0	0			+	+			+	+			NUP75	NP	Nuclear pore protein 75	Tb927.8.8050		0.3125	-0.693203	2.86891	6.96995	0.223624	-0.505918	53333000	0.192053	-0.795991
1192	0	0	0	0	0	0	0	0	0	0	0	12625000	0	38170000	32890000	14867000	3.817e+09	3289000001	1486700001	0	0	0	3511000	2256800	1464500							+	+	+	+	NUP76	NP	Nuclear pore protein 76	Tb927.8.6250		0.633939	-0.88588	0.802519	-1.08757	0.0195137	-0.0394707	251150000	3.03833	5.04272
1256	0	0	0	0	0	0	0	0	0	0	0	20570000	296930	13326000	22638000	29639000	44.8793	76.2402	99.8181	2100900	1704700	0	79358000	75484000	84242000							+	+		+	NUP82	NP	Nuclear pore protein 82	Tb927.9.14240;Tb11.v5.0621		0.354747	-1.0454	0.230776	-0.718053	0.0470886	0.169863	371450000	1.9413	6.96483
670	0	0	0	0	0	0	0	0	0	30978000	34882000	32864000	0	47481000	18564000	25587000	4748100001	1.8564e+09	2558700001	966140	507900	167370	104150000	94437000	102750000							+	+	+	+	NUP89	NP	Nuclear pore protein 89	Tb927.11.2950		0.746421	-1.10246	0.731762	-0.791366	1.83398	1.81116	650230000	3.34985	7.85092
1382	0	0	0	0	0	0	0	0	0	0	0	0	485040	34273000	5783200	42580000	70.6602	11.9231	87.7866	594840	0	0	5001000	2688500	3494000							+	+		+	NUP96			Tb927.10.7060		NaN	NaN	NaN	NaN	NaN	NaN	56.79	1.99152	4.15259
156	0	0	0	0	231830000	263810000	15267000000	10444000000	13868000000	4122000000	4576200000	4332100000	5899200	69422000	13810000	70707000	11.768	2.341	11.9859	1885600	1694700	0	16971000	15294000	11488000			+	+	+	+	+	+			NUP98	NP	nuclear pore protein 98	Tb11.v5.0584;Tb927.3.3180		0.833023	3.49579	3.87313	11.0121	3.64548	9.4261	15.5218	1.33093	4.62673
942	0	0	0	0	78114000	46025000	0	0	0	0	0	0	0	7528300	0	1292900	752830001	1	129290001	0	0	0	0	0	34550								+			PEX5	C points	peroxisome targeting signal 1 receptor	Tb927.5.1100		0.682718	1.80136	0.396656	-0.463302	0.523734	-0.857934	42088000	0.240231	0.589253
189	0	0	0	52470000	24603000	24674000	45754000	56951000	54133000	0	61131000	0	0	0	0	0	0	0	0	NaN	NaN	NaN	NaN	NaN	NaN				+							protein coding	cytoplasm (spots)	Rtr1/RPAP2 family	Tb927.10.2180;Tb11.v5.0512		1.3388	2.41111	1.82184	3.12671	0.359275	1.16545	NaN	NaN	NaN
155	0	0	0	45823000	90926000	0	192660000	104660000	198660000	0	100950000	93204000	0	0	0	0	1	1	1	385160	196460	383850	392280	0	451400			+	+							Pseudogene			Tb11.1780		0.157408	0.847972	3.14934	4.11955	0.924965	2.29414	NaN	0.227233	0.230312
678	0	0	0	0	0	0	57640000	45710000	0	0	0	0	0	10853000	145710000	65985000	1085300001	1.4571e+10	6598500001	NaN	NaN	NaN	NaN	NaN	NaN							+	+			RanBP1	NP	Ran binding protein 1	Tb927.11.3380		0.247756	-0.596728	1.00195	1.92115	0.291627	-0.559785	105770000	NaN	NaN
157	0	0	0	0	36020000	22253000	1382900000	982190000	778310000	116310000	222660000	189050000	0	0	0	0	0	0	0	NaN	NaN	NaN	NaN	NaN	NaN			+	+		+					RanBPL	NP	ran binding protein	Tb927.10.8650;Tb11.v5.0707		0.53357	1.10289	3.38352	6.93344	2.56853	4.34864	NaN	NaN	NaN
160	0	0	0	0	37137000	32764000	78444000	52159000	79579000	0	34539000	0	0	0	0	0	0	0	0	NaN	NaN	NaN	NaN	NaN	NaN			+	+							RBP27	nucleoplasm	RNA binding protein 27	Tb927.10.14080;Tb927.10.13570	Tb927.10.13570	2.13684	1.68491	3.42167	2.94462	0.395461	0.696636	NaN	NaN	NaN
161	0	0	0	0	97559000	105180000	471750000	347850000	233540000	0	47630000	0	0	0	0	0	1	1	1	121550	0	220860	0	0	0			+	+							RBP29	nucleoplasm	RNA binding protein 29	Tb927.10.13720		0.670751	2.20843	3.2015	5.36188	0.291035	0.750949	NaN	0.0880602	-0.162017
191	0	0	0	0	0	0	43008000	32657000	39828000	0	27553000	0	0	0	0	0	1	1	1	461660	0	0	0	0	0				+							RHS1	nucleoplasm	retrotransposon hot spot protein 1	Tb927.1.220;Tb927.2.370;Tb927.1.180	Tb927.2.370;Tb927.1.180	0.0148345	0.0417512	1.41837	2.80568	0.203236	0.65892	NaN	0.438857	-1.38295
758	0	0	0	0	22182000	0	28201000	0	34090000	0	20223000	0	0	1729800	0	327200	172980001	1	32720001	NaN	NaN	NaN	NaN	NaN	NaN								+			RPA1	nucleoplasm	Replication factor A protein 1	Tb927.11.9130		0.697459	1.05615	0.599935	1.46654	0.28052	0.574239	8251100	NaN	NaN
15	0	71755000	47407000	0	0	0	35396000	0	0	0	43273000	0	0	3564300	1368200	1646000	356430001	136820001	164600001	3240400	2761300	1678200	995460	1392300	1633700							+	+			RPL11	C	60S ribosomal protein L11	Tb927.9.7620;Tb927.9.7590	Tb927.9.7590	1.61787	-3.6599	0.611111	-1.62401	0.384925	-0.969598	11354000	1.20435	-0.909796
918	71718000	72365000	0	0	0	0	0	0	0	0	0	0	0	509130	1163800	0	50913001	116380001	1	2248700	2151200	0	0	0	0								+			RPL13a	C	ribosomal protein RPL13a	Tb927.5.1610;Tb927.4.3550	Tb927.4.3550	1.39736	-2.77556	1.72655	-3.70508	1.36037	-2.49887	1138500	0.743324	-3.34946
256	101420000	386800000	171910000	100130000	109000000	93517000	170680000	156070000	167380000	196870000	202460000	174670000	0	1623000	1263700	0	162300001	126370001	1	1715400	1279600	565960	658780	0	666840								+			RPL19	C	ribosomal protein RPL19	Tb927.7.5020;Tb927.7.5000;Tb11.v5.0182;Tb11.v5.0181	Tb927.7.5000	0.73643	-0.908026	0.129829	-0.198989	0.00890862	0.0153097	NaN	0.714395	-1.6085
486	0	154860000	0	106290000	0	0	127330000	97423000	0	0	220910000	135510000	0	0	2153900	2175700	1	2.1539e+08	2.1757e+08	5109100	3723700	1296100	0	645750	592540								+			RPL24	C	ribosomal protein RPL24	Tb927.10.5480;Tb927.10.5460	Tb927.10.5460	0.230179	-1.33973	0.122677	0.651025	0.384019	1.59387	7117900	1.49114	-2.91111
13	0	172480000	67932000	0	0	0	30560000	0	0	0	29132000	0	0	1455500	1588200	0	145550001	158820001	1	3038600	2249700	892750	773140	0	678170								+			RPL31	C	ribosomal protein RPL31	Tb927.9.12240;Tb927.9.12200	Tb927.9.12200	1.35028	-3.52182	1.03216	-2.66021	1.03781	-2.49575	4226300	1.01298	-2.20749
359	0	90917000	106510000	0	0	0	0	0	0	69131000	82758000	68584000	0	0	3986100	1932600	1	3.9861e+08	193260001	4183000	2329200	0	0	0	0								+			RPS23	C	ribosomal protein RPS23	Tb927.10.1090;Tb927.10.1080	Tb927.10.1080	1.24885	-2.73667	1.95189	-3.61132	0.166875	0.34499	NaN	1.06201	-4.11467
743	146900000	514110000	175810000	182320000	0	61403000	180910000	0	165670000	95727000	537950000	297910000	0	0	803750	600910	1	80375001	60091001	4984000	4451500	0	0	0	0								+			RPS26	C	ribosomal protein RPS26	Tb927.11.8200		0.671543	-3.20019	0.539035	-1.91027	0.025199	0.0694726	4500200	1.01523	-4.40447
548	0	34409000	26385000	0	0	0	0	0	0	0	0	0	1445300	438660	10969000	352890	0.303508	7.58943	0.244164	6277000	4988300	1726600	1377900	1881700	1810100								+			RPSA	C	40S ribosomal protein SA	Tb927.11.10910;Tb927.11.10790	Tb927.11.10790	2.64549	-3.27153	2.22869	-2.53601	1.81948	-2.75656	NaN	0.930026	-1.17533
812	0	0	0	0	0	0	54947000	31697000	45759000	0	0	37704000	11183000	71429000	187570000	73767000	6.38728	16.7728	6.59635	33065000	33846000	29482000	20206000	20780000	23787000							+	+			RTB2	NP	Ran GTPase	Tb927.3.1120		0.498551	-0.932907	1.30415	1.98998	0.357015	0.800572	13.3529	2.42002	-0.574657
1380	0	0	0	0	0	0	0	0	0	0	0	0	793780	132970000	16649000	31675000	167.515	20.9743	39.904	2588100	951800	0	314540000	300320000	321030000							+	+		+	SEC13			Tb927.10.14180		NaN	NaN	NaN	NaN	NaN	NaN	76.1311	2.45434	9.03978
870	0	0	0	0	26756000	26036000	0	0	0	0	0	0	0	310970	0	2175500	31097001	1	2.1755e+08	NaN	NaN	NaN	NaN	NaN	NaN								+			SEC24.2	unclear (Golgi or Hook complex)	protein transport protein Sec24	Tb927.3.5420		0.555174	1.32615	0.379062	-0.960172	0.038542	0.110795	4178800	NaN	NaN
1379	0	0	0	0	0	0	0	0	0	0	0	0	0	0	183420	153670	1	18342001	15367001	0	0	0	0	0	170200								+			SEC61			Tb927.11.6230		NaN	NaN	NaN	NaN	NaN	NaN	1.12363e+08	1.23364	1.53502
1276	0	0	0	0	0	0	0	0	0	36584000	59514000	38053000	0	2569800	701530	4875100	2.5698e+08	70153001	4.8751e+08	287380	0	0	0	0	0							+	+			SUMO1/Ulp2	NP, ER	SUMO1/Ulp2, putative	Tb927.9.2220		0.518984	-1.28164	0.42614	-1.07111	1.24239	2.4598	14999000	0.623662	-1.22351
186	0	0	0	0	0	0	148270000	103490000	150700000	0	0	0	0	0	0	0	0	0	0	NaN	NaN	NaN	NaN	NaN	NaN			+	+							Symplekin	nucleoplasm	Symplekin	Tb927.8.7490		0.855231	-1.10229	3.65316	4.25607	0.568282	-0.603169	NaN	NaN	NaN
934	0	0	0	0	0	0	0	0	0	0	0	0	0	44370000	850420	18984000	4437000001	85042001	1.8984e+09	0	0	0	0	0	107520							+	+			TbNup62			Tb927.4.5200		0.223612	0.521105	0.284943	-0.831351	0.303916	-0.895705	385720000	0.323675	0.77629
163	0	0	0	0	22027000	0	169160000	88087000	74553000	0	0	0	0	0	0	0	0	0	0	NaN	NaN	NaN	NaN	NaN	NaN			+	+							TFIIA-1	nuclear lumen (points)	transcription factor IIa	Tb927.10.15570		0.0937512	-0.270333	2.82559	3.36235	0.63244	-0.554822	NaN	NaN	NaN
702	0	24557000	19644000	0	0	0	0	0	0	0	0	0	0	579270	451130	489140	57927001	45113001	48914001	620580	0	0	933900	863630	1055600							+	+			TIM	glycosome (Guther 2014, but also TrypTag)	triosephosphate isomerase	Tb927.11.5520		1.17298	-2.47908	2.50154	-2.5323	2.09391	-2.327	0.268459	1.27868	2.17249
1295	0	0	0	22769000	0	70227000	0	0	0	0	47617000	71264000	1802300	13304000	4955500	5216500	7.38168	2.74954	2.89436	2802400	3217000	4591200	7549500	7839600	9118900								+			TRYP1	everywhere (including N)	tryparedoxin peroxidase	Tb927.9.5860;Tb927.9.5770	Tb927.9.5770	0.278678	0.955708	0.954061	-1.16266	0.511348	1.51151	11.5712	2.25007	1.23492
180	0	0	0	0	96839000	75742000	676500000	277610000	415330000	89650000	127430000	95329000	0	0	0	0	0	0	0	NaN	NaN	NaN	NaN	NaN	NaN			+	+		+					U5-200K	nucleoplasm	ATP-dependent RNA helicase	Tb927.5.2290		1.22346	2.90201	3.03522	6.15825	2.58468	4.10413	NaN	NaN	NaN
780	0	0	0	0	0	0	0	0	0	8637100	0	0	1004000	24775000	10635000	8940900	24.6763	10.5926	8.90528	2618100	2746500	2784500	2247800	3012500	3397900							+	+			VDAC1/VDAC2		Mitochondrial outer membrane protein porin 2	Tb927.2.2520;Tb927.2.2510	Tb927.2.2510	0.233012	-0.74195	0.155443	-0.482977	0.222239	-0.583729	46.5379	0.138	0.0668621
588	0	0	0	0	0	0	42959000	30620000	38021000	0	0	0	0	0	0	0	0	0	0	NaN	NaN	NaN	NaN	NaN	NaN											VEX2	nucleoplasm, points	ATP-dependent helicase, putative, VEX2	Tb927.11.13380		0.832735	-0.71467	2.41489	2.07455	0.0514909	-0.055287	NaN	NaN	NaN
167	0	0	0	0	0	0	3772800000	2301200000	1771900000	68695000	154500000	139090000	0	0	0	0	1	1	1	NaN	NaN	NaN	NaN	NaN	NaN			+	+		+					XPO1	nuclear pore	exportin 1	Tb927.11.14340		0.259534	-0.643919	2.97803	8.75618	1.83423	4.30711	230681	NaN	NaN
1338	0	0	0	0	0	0	0	0	0	0	0	0	0	50613000	4469100	17017000	5061300001	4.4691e+08	1.7017e+09	0	0	0	1202100	751330	525130							+	+		+				Tb927.11.330		NaN	NaN	NaN	NaN	NaN	NaN	2.4033e+10	2.11452	4.41026
1342	0	0	0	0	0	0	0	0	0	0	0	0	0	32771000	1516100	14401000	3277100001	151610001	1440100001	0	0	0	1062300	1088000	1109100							+	+		+				Tb927.9.2590		NaN	NaN	NaN	NaN	NaN	NaN	1.62294e+10	1.97005	4.04784
1350	0	0	0	0	0	0	0	0	0	0	0	0	0	21241000	2560500	5897900	2.1241e+09	2.5605e+08	589790001	0	0	0	1371500	945830	800560							+	+		+				Tb927.11.9320		NaN	NaN	NaN	NaN	NaN	NaN	9899800001	1.97464	4.62374
1351	0	0	0	0	0	0	0	0	0	0	0	0	0	12573000	4393700	12661000	1257300001	4.3937e+08	1266100001	0	0	0	1339100	987070	931030							+	+		+				Tb927.7.6670		NaN	NaN	NaN	NaN	NaN	NaN	9875900001	2.6818	4.39706
730	0	0	35929000	0	0	0	0	0	0	0	0	0	0	0	0	0	0	0	0	964200	345350	0	12766000	10506000	10663000										+				Tb927.11.7210		0.263483	-0.726164	0.260135	-0.797721	0.391392	-1.04984	NaN	2.24491	5.13073
1160	0	0	0	0	17945000	0	0	0	0	0	0	0	0	0	0	0	0	0	0	0	0	0	734270	571730	615550									+	+				Tb927.8.4390		0.0618117	-0.191323	0.433018	-0.856487	0.367949	-0.781825	NaN	4.50022	3.90979
1410	0	0	0	0	0	0	0	0	0	0	0	0	0	0	0	0	0	0	0	0	0	0	2037600	2606900	2671000									+	+						NaN	NaN	NaN	NaN				3.11126	5.80896
1411	0	0	0	0	0	0	0	0	0	0	0	0	0	0	0	0	0	0	0	0	0	0	1721100	1720800	1602300									+	+						NaN	NaN	NaN	NaN				4.92872	5.31286
1412	0	0	0	0	0	0	0	0	0	0	0	0	0	0	0	0	0	0	0	0	0	0	1890700	1464700	1300600									+	+						NaN	NaN	NaN	NaN				4.08429	4.55341
1413	0	0	0	0	0	0	0	0	0	0	0	0	0	0	0	0	0	0	0	0	0	0	1554200	1621000	1413400									+	+						NaN	NaN	NaN	NaN				3.09189	4.39442
1415	0	0	0	0	0	0	0	0	0	0	0	0	0	0	0	0	0	0	0	0	0	0	1160800	1093900	1237300										+						NaN	NaN	NaN	NaN				2.52799	4.21441
1416	0	0	0	0	0	0	0	0	0	0	0	0	0	0	0	0	0	0	0	0	0	0	712140	985760	1611300									+	+						NaN	NaN	NaN	NaN				2.88468	4.44222
1417	0	0	0	0	0	0	0	0	0	0	0	0	0	0	0	0	0	0	0	0	0	0	1032600	695140	763270									+	+						NaN	NaN	NaN	NaN				3.37215	4.32845
1533	0	0	0	0	0	0	0	0	0	0	0	0	0	0	0	0	0	0	0	67586	0	84650	9098400	7022200	8346800									+	+						NaN	NaN	NaN	NaN				4.3598	7.08459
1534	0	0	0	0	0	0	0	0	0	0	0	0	0	0	0	0	0	0	0	0	83181	148520	676520	1199700	2355900										+						NaN	NaN	NaN	NaN				1.7977	4.42129
39	0	0	0	104920000	459520000	421430000	82075000	50943000	91644000	0	42479000	31209000	3605700	86325000	5050700	2065700	23.9413	1.40075	0.572898	23157000	21502000	8193600	5882000	7461500	7129300		+	+	+				+					kinetoplastid membrane protein 11-1	Tb927.9.13920;Tb927.9.13860;Tb927.9.13820;Tb927.9.13795;Tb927.9.13785		2.57392	4.95187	2.86593	3.04232	1.37555	1.59983	20.2857	1.17511	-1.23491
63	0	0	0	155440000	400170000	378240000	154100000	84196000	170940000	131020000	144420000	151910000	0	1310200	299390	14624000	131020001	29939001	1462400001	26370000	20209000	12788000	5315500	15776000	26367000		+		+		+	+	+					glutamine synthetase, putative	Tb927.7.4970;Tb11.v5.0178		2.6482	5.64623	2.41011	4.51053	2.606	4.63523	22201000	0.293811	-0.541314
30	0	0	0	74502000	406060000	403710000	1153500000	711060000	731900000	114230000	156940000	118290000	0	0	0	0	0	0	0	NaN	NaN	NaN	NaN	NaN	NaN		+	+	+	+	+						nuclear pore	Gcd10p family, putative	Tb927.10.9020		2.24601	5.32103	3.56231	7.1941	2.84145	4.47907	NaN	NaN	NaN
75	0	0	0	40339000	88930000	120990000	670710000	428240000	552250000	103620000	179770000	150780000	0	0	0	0	0	0	0	NaN	NaN	NaN	NaN	NaN	NaN		+		+		+						nucleoplasm		Tb927.9.5190		1.44955	3.45089	2.458	6.28874	1.875	4.3489	NaN	NaN	NaN
38	0	0	0	120190000	649550000	539200000	2032200000	1487000000	1560800000	600460000	639290000	665420000	0	0	0	0	0	0	0	NaN	NaN	NaN	NaN	NaN	NaN		+	+	+	+	+						nucleus (points), spindle	Elongator-like Protein 3b	Tb927.8.3310		2.11472	5.7426	3.10468	8.01191	2.80508	6.60967	NaN	NaN	NaN
71	0	0	0	101840000	281290000	236460000	594630000	371650000	206440000	116140000	131420000	129720000	0	0	0	0	0	0	0	NaN	NaN	NaN	NaN	NaN	NaN		+		+		+						nucleoplasm/nuclear lumen	predicted zinc finger protein, TbSIZ1, TbIAS1	Tb927.9.11070		2.29035	4.47433	2.60045	5.39156	2.36094	3.88283	NaN	NaN	NaN
29	0	0	0	18505000	211510000	152850000	637920000	301380000	522730000	60807000	92676000	81633000	0	0	0	0	0	0	0	NaN	NaN	NaN	NaN	NaN	NaN		+	+	+	+	+						nucleus	bromodomain factor 2 protein, putative	Tb927.10.7420		1.60492	4.05578	3.76554	6.51984	3.2246	3.92944	NaN	NaN	NaN
16	0	56757000	0	23905000000	39077000000	37962000000	3342000000	2447000000	2738900000	2292500000	2787600000	2748000000	27026000	65160000	2540600	9800600	2.41101	0.0940058	0.362636	11340000	15625000	23897000	16878000	15486000	14367000	+	+	+	+	+	+								Tb10.v4.0052;Tb927.10.10360;Tb10.v4.0053		3.67822	10.598	3.03724	7.0551	3.0212	6.9381	2.46751	0.0629901	-0.0577469
17	0	0	0	1939300000	3303400000	2535300000	826430000	612860000	700380000	654070000	991960000	801340000	0	0	0	0	1	1	1	NaN	NaN	NaN	NaN	NaN	NaN	+	+	+	+		+								Tb927.10.1500		3.0478	8.01217	2.65267	6.17323	2.68552	6.35708	NaN	NaN	NaN
18	0	0	0	1313300000	5903200000	6567000000	12196000000	7253300000	8023600000	2530600000	2460100000	2171500000	0	0	0	0	1	1	1	0	0	0	0	0	24753	+	+	+	+	+	+								Tb927.11.12800;Tb927.11.12790;Tb927.11.12780;Tb927.11.12810;Tb11.v5.0288;Tb927.11.12820		3.27209	9.43862	4.23992	10.7057	4.02709	8.80094	208641	0.28898	0.909944
19	0	0	0	1418800000	5922300000	4977000000	1915400000	1533900000	1848300000	1449700000	1473300000	1437600000	0	0	0	0	0	0	0	NaN	NaN	NaN	NaN	NaN	NaN	+	+	+	+	+	+								Tb927.4.2740		3.6565	8.92494	5.00825	7.94326	5.05854	7.66907	NaN	NaN	NaN
20	0	0	0	1121100000	2272000000	1649400000	2282200000	1647000000	2056200000	1614000000	1809100000	1925200000	0	0	0	0	0	0	0	NaN	NaN	NaN	NaN	NaN	NaN	+	+	+	+	+	+								Tb927.6.5010		3.31633	8.2026	3.47278	8.49574	3.46317	8.34263	NaN	NaN	NaN
21	0	0	0	994940000	3893400000	3302800000	1333000000	976490000	1240500000	766730000	742120000	971300000	0	0	0	0	1	1	1	NaN	NaN	NaN	NaN	NaN	NaN	+	+	+	+	+	+								Tb927.8.2820		3.02014	8.10152	3.26244	7.10614	3.14187	6.59055	NaN	NaN	NaN
22	0	0	0	1089000000	4360900000	4118300000	1733700000	1019500000	1526900000	523270000	710510000	634230000	0	0	0	0	0	0	0	0	0	392710	0	0	278530	+	+	+	+	+	+								Tb927.9.6560		3.31668	8.89908	3.73197	7.94662	3.55264	6.77439	NaN	0.150632	0.505511
23	0	0	0	0	154880000	186960000	499680000	322880000	261360000	147750000	184940000	152860000	0	0	0	0	0	0	0	NaN	NaN	NaN	NaN	NaN	NaN		+	+	+		+								Tb11.v5.0507;Tb927.10.15470		1.19292	3.82437	2.98284	6.20246	2.76583	5.09059	NaN	NaN	NaN
24	0	0	0	50309000	308830000	266410000	672380000	397280000	522480000	106630000	116330000	116850000	0	0	0	0	0	0	0	NaN	NaN	NaN	NaN	NaN	NaN		+	+	+	+	+						nuclear lumen	hypothetical protein, conserved	Tb927.10.11210		1.90348	3.99931	3.64889	5.69113	3.04528	3.49469	NaN	NaN	NaN
25	0	0	0	104300000	306050000	340600000	1018700000	732130000	591680000	177540000	184750000	148910000	0	0	0	0	0	0	0	NaN	NaN	NaN	NaN	NaN	NaN		+	+	+	+	+								Tb927.10.11230		2.90517	4.93914	4.35489	6.72013	4.05207	4.55433	NaN	NaN	NaN
26	0	0	0	55342000	159640000	206710000	476600000	270990000	304550000	140640000	210350000	115380000	0	0	0	0	0	0	0	NaN	NaN	NaN	NaN	NaN	NaN		+	+	+	+	+						nucleoplasm	hypothetical protein, conserved	Tb927.10.12110		2.21951	3.80087	3.3932	5.27714	2.95905	4.10164	NaN	NaN	NaN
27	0	0	0	191670000	779790000	564720000	393750000	299450000	300690000	0	0	0	0	0	0	0	0	0	0	NaN	NaN	NaN	NaN	NaN	NaN		+	+	+									chaperone protein DnaJ, putative	Tb927.10.14730;Tb11.v5.1062		2.78563	5.86111	3.41799	5.44399	0.226199	-0.50454	NaN	NaN	NaN
28	0	0	0	43984000	56324000	64430000	94627000	90096000	75555000	0	23909000	0	0	0	0	0	0	0	0	NaN	NaN	NaN	NaN	NaN	NaN		+	+	+										Tb927.10.3110		3.32244	2.47191	4.02321	3.14283	0.0896575	0.16249	NaN	NaN	NaN
31	0	0	0	72255000	427030000	297590000	919170000	539370000	532310000	90177000	142010000	122130000	0	0	0	0	1	1	1	156080	0	0	275820	274160	214900		+	+	+	+	+							pre-mRNA splicing factor 19	Tb927.2.5240		2.39655	5.9947	3.42266	7.60971	2.82341	5.1435	NaN	0.971158	1.73968
32	0	0	0	176920000	1322200000	1504700000	173900000	149770000	145270000	107970000	123680000	117660000	0	0	0	0	1	1	1	0	418570	994120	1141300	1487800	1593200		+	+	+	+	+						cytoplasm	RNA-binding protein (RBP28)	Tb927.3.1030		2.30167	5.97837	3.23696	3.7985	3.05768	3.37587	2025200	0.655311	3.48827
33	0	0	0	907040000	361890000	293280000	1185200000	874890000	1067700000	1533300000	1553700000	1562000000	0	0	0	0	0	0	0	NaN	NaN	NaN	NaN	NaN	NaN		+	+	+	+	+						endocytic, cytolasm	WD domain, G-beta repeat, putative	Tb927.4.960		2.32588	6.32521	2.7689	7.49974	2.90585	8.08272	NaN	NaN	NaN
34	0	0	0	132790000	779580000	801120000	2438900000	1562000000	1006500000	80332000	87079000	32359000	0	0	0	0	0	0	0	0	0	0	0	0	30716		+	+	+		+						nucleoplasm	RNA-binding protein, putative, TRRM2	Tb927.6.2550		2.14297	6.22028	2.96674	8.06391	1.56575	3.38122	NaN	0.0341816	0.0875476
35	0	0	0	308300000	1238700000	975150000	416070000	247330000	396750000	185270000	213200000	196070000	0	0	0	0	0	0	0	NaN	NaN	NaN	NaN	NaN	NaN		+	+	+		+							S-adenosylmethionine decarboxylase	Tb927.6.4410;Tb927.6.4460		2.68826	6.62228	2.79015	5.5592	2.62292	4.75977	NaN	NaN	NaN
37	0	0	0	260070000	1920900000	1138700000	866300000	575260000	679690000	716880000	656680000	756760000	0	0	0	0	0	0	0	NaN	NaN	NaN	NaN	NaN	NaN		+	+	+		+						cytoplasm	Acyl CoA binding protein, putative	Tb927.7.6770		2.24428	6.91404	2.64394	6.66472	2.67295	6.68899	NaN	NaN	NaN
40	0	0	0	241960000	1606400000	1401800000	371640000	215610000	244860000	250000000	333100000	332870000	0	0	0	0	1	1	1	498550	537780	519290	0	504940	549860		+	+	+	+	+							GRAM domain containing protein, putative	Tb927.9.7110		2.44175	6.75571	2.72198	5.15723	2.8373	5.32341	NaN	0.415617	-1.04049
41	0	0	0	84758000	171490000	139580000	235590000	236340000	391470000	0	270920000	210010000	0	0	0	0	1	1	1	NaN	NaN	NaN	NaN	NaN	NaN		+	+	+								nucleolus	hypothetical protein, conserved	Tb927.9.7670		2.39616	3.86322	2.88011	5.00502	0.938103	3.26072	NaN	NaN	NaN
42	0	0	0	1558200000	2479800000	2223600000	139500000	99481000	0	151840000	178360000	177470000	0	0	0	0	1	1	1	864840	1689600	1090100	575380	876400	811780	+	+		+	+	+								Tb927.4.2070		3.91314	8.23635	1.16268	3.02	3.04179	4.63506	NaN	0.898193	-0.653413
43	0	0	0	449090000	3063500000	2387900000	647090000	427820000	640930000	308730000	414260000	401250000	0	0	0	0	1	1	1	81109	0	0	0	0	0		+		+		+								Tb11.02.5400b;Tb11.02.5400		2.3778	7.70404	2.48807	6.30049	2.34623	5.70391	NaN	0.175799	-0.463371
44	0	0	0	572710000	1645500000	1449400000	276120000	189460000	312050000	316900000	326250000	362320000	0	0	0	0	1	1	1	886770	844420	521340	0	0	472420		+		+		+								Tb927.10.2770;Tb11.v5.0684		2.8827	7.66833	2.53464	5.53944	2.69734	5.93887	NaN	1.10425	-2.58854
45	0	293670000	136330000	1379100000	2532900000	2240700000	1043700000	756900000	936950000	1728900000	1871000000	1833200000	35326000	92075000	39569000	33311000	2.60644	1.12011	0.94296	15373000	14509000	10220000	9768300	12825000	14142000		+		+		+								Tb927.11.11330;Tb11.v5.1035		1.72389	4.38138	1.34882	3.2472	1.71895	4.2479	2.51791	0.19046	-0.121206
46	0	0	0	1551900000	4401000000	3793200000	207070000	84015000	66939000	829020000	879100000	878180000	0	0	0	0	1	1	1	3129000	1646700	152960	0	0	94831		+		+		+								Tb927.10.1510		2.49034	8.35424	1.24521	3.54047	2.21728	6.57453	NaN	1.3101	-3.80459
47	0	181650000	70208000	2478300000	12560000000	10463000000	1018600000	684700000	706680000	1196400000	1282800000	1388800000	23659000	4021100	5244400	4869200	0.169961	0.221666	0.205808	17927000	16375000	11792000	15210000	16962000	16665000		+		+		+								Tb927.10.4570;Tb927.10.4560		2.12368	7.0683	1.49674	3.9456	1.73744	4.6498	0.181023	0.212999	0.104237
48	0	0	0	244610000	1987800000	1280700000	105210000	35190000	95515000	0	82055000	80433000	0	0	0	0	1	1	1	309650	304710	0	0	0	0		+		+									Eukaryotic translation initiation factor 4E-3	Tb927.11.11770		2.67375	6.79363	2.28517	3.19958	0.977865	2.3225	NaN	0.670447	-1.5705
49	0	0	0	158870000	678280000	712870000	185890000	129670000	210910000	137210000	138690000	137900000	0	0	0	0	1	1	1	3768700	3314700	425190	0	0	352430		+		+		+						PFR	calmodulin	Tb927.11.13050;Tb927.11.13040;Tb927.11.13030;Tb927.11.13020		2.32202	5.76657	2.38214	4.46076	2.32859	4.14274	13386000	1.24611	-3.61889
50	0	0	0	130260000	840130000	689610000	224710000	155590000	189260000	129230000	173260000	142480000	0	0	0	0	0	0	0	0	198480	0	0	0	0		+		+		+								Tb927.11.14220		1.88882	5.70192	1.92109	4.53139	1.80831	4.18054	NaN	0.0242115	-0.120645
51	0	0	0	0	2031500000	1112500000	289750000	187900000	260440000	82870000	0	0	0	0	0	0	0	0	0	NaN	NaN	NaN	NaN	NaN	NaN		+		+								basal body, probasal body, flagelleum	small GTPase, X3	Tb927.11.15030		0.976098	5.01527	2.14305	4.6032	0.0339123	0.17149	NaN	NaN	NaN
52	0	0	0	34703000	283220000	209380000	73912000	65339000	40995000	57845000	37860000	47134000	0	0	0	0	0	0	0	NaN	NaN	NaN	NaN	NaN	NaN		+		+		+						nucleoplasm	U5 small nuclear ribonucleoprotein component, putative	Tb927.11.15430		1.80094	3.99715	2.69944	2.87123	2.71799	2.55804	NaN	NaN	NaN
53	0	0	0	161550000	629840000	499350000	325500000	159810000	162170000	47042000	88782000	74894000	0	0	0	0	0	0	0	NaN	NaN	NaN	NaN	NaN	NaN		+		+		+								Tb927.11.6710		1.87805	5.68496	1.74907	4.82147	1.23974	3.23705	NaN	NaN	NaN
54	0	0	0	91889000	438130000	245850000	68477000	56749000	102560000	0	0	64315000	0	0	0	0	1	1	1	NaN	NaN	NaN	NaN	NaN	NaN		+		+								various locations	hypothetical protein, conserved	Tb927.11.7600		2.26085	4.51623	2.21166	2.97148	0.119418	0.424976	NaN	NaN	NaN
55	0	0	0	29628000	501610000	444170000	88261000	67284000	55848000	0	49008000	29745000	0	0	0	0	1	1	1	381770	297750	0	0	0	0		+		+										Tb927.4.2000		1.25805	3.88185	1.82011	2.44354	0.313547	0.775319	NaN	0.482186	-1.48116
56	0	0	0	300960000	668130000	563900000	212450000	111150000	124190000	203760000	235660000	199780000	0	0	0	0	0	0	0	NaN	NaN	NaN	NaN	NaN	NaN		+		+		+								Tb927.5.2950		2.30575	5.70537	1.77809	3.94772	2.03775	4.51765	NaN	NaN	NaN
57	0	0	0	51290000	255720000	237750000	575450000	253970000	277590000	63228000	112860000	74014000	0	0	0	0	0	0	0	NaN	NaN	NaN	NaN	NaN	NaN		+		+		+						nucleoplasm (cell cycle dependent), nucleolus (peripheral)	dendritic cell-derived IFNG-induced protein	Tb927.6.2900		1.61649	4.36276	2.23027	5.59661	1.59591	3.50885	NaN	NaN	NaN
58	0	0	0	66951000	193290000	184880000	70141000	42123000	57943000	50599000	83938000	74054000	0	0	0	0	1	1	1	39673	0	0	0	0	0		+		+		+								Tb927.7.1110		2.09567	4.08791	1.80026	2.81964	1.94205	3.11215	NaN	0.0567038	0.118637
59	0	0	0	121690000	608750000	455940000	125410000	82219000	150010000	98165000	127700000	146670000	0	0	0	0	1	1	1	NaN	NaN	NaN	NaN	NaN	NaN		+		+		+							Adenine phosphoribosyltransferase, putative	Tb927.7.1780		2.43137	5.92391	2.4758	4.44103	2.56729	4.52415	NaN	NaN	NaN
60	0	0	0	35021000	182470000	168010000	79420000	49963000	70474000	47035000	55046000	53093000	0	0	0	0	0	0	0	NaN	NaN	NaN	NaN	NaN	NaN		+		+		+						nucleoplasm, cytoplasm	SEP domain containing protein, putative	Tb927.7.2260		1.81714	3.84987	2.28257	3.20293	2.19388	2.86141	NaN	NaN	NaN
61	0	0	0	86389000	500530000	370190000	71858000	24963000	51797000	0	14948000	62065000	0	0	0	0	1	1	1	4489000	4355200	0	0	0	0		+		+										Tb927.7.2680		2.2084	5.08163	1.64948	2.60543	0.926844	1.72871	NaN	0.851559	-3.72526
62	0	0	0	75722000	387010000	228750000	59452000	40829000	51533000	51889000	68685000	58436000	0	0	0	0	0	0	0	NaN	NaN	NaN	NaN	NaN	NaN		+		+		+								Tb927.7.3820		2.1905	4.9069	1.98795	2.99227	2.12777	3.23742	NaN	NaN	NaN
64	0	0	0	66180000	188970000	96404000	61103000	53317000	70839000	47415000	41413000	43341000	0	0	0	0	0	0	0	NaN	NaN	NaN	NaN	NaN	NaN		+		+		+								Tb927.7.5210		2.0331	4.48945	1.90829	3.69439	1.71726	3.21465	NaN	NaN	NaN
65	0	0	0	376340000	1802300000	1496100000	236680000	157680000	257180000	130040000	161380000	110970000	0	0	0	0	0	0	0	89113	0	0	0	0	0		+		+		+								Tb927.7.6620.2;Tb927.7.6620.1		2.6589	7.08983	2.52569	4.84843	2.31765	4.16738	NaN	0.0408374	0.152774
66	0	0	0	56255000	48350000	204900000	56365000	32879000	49827000	0	0	0	0	0	0	0	0	0	0	NaN	NaN	NaN	NaN	NaN	NaN		+		+										Tb927.8.1750		1.37016	3.87474	1.21189	3.01026	0.106867	0.367645	NaN	NaN	NaN
67	0	0	0	334970000	1186800000	974300000	100280000	68746000	44985000	116540000	135890000	106190000	0	0	0	0	1	1	1	245760	0	0	0	0	0		+		+		+								Tb927.8.2030		2.54028	6.42458	1.57356	2.99575	2.02172	3.80875	NaN	0.318761	-0.779733
68	0	0	0	279220000	1322800000	1307800000	104020000	76031000	123250000	150360000	142890000	145650000	0	0	0	0	1	1	1	NaN	NaN	NaN	NaN	NaN	NaN		+		+		+							Eukaryotic translation initiation factor 4 gamma 5	Tb927.8.4500;Tb11.v5.0763		2.62471	7.27238	2.26783	4.28808	2.51841	4.84899	NaN	NaN	NaN
69	0	0	0	88727000	401760000	442000000	184670000	130810000	168230000	107120000	140370000	149660000	0	0	0	0	0	0	0	41052	0	0	0	0	0		+		+		+						unclear, nucleus (N), cytoplasm (C)	mitogen-activated protein kinase kinase 4, putative	Tb927.8.5950		2.17793	5.61252	2.46814	4.96086	2.37439	4.67663	NaN	0.0234053	0.0687472
70	0	0	0	55717000	807730000	602210000	46440000	30419000	42696000	32060000	38075000	54152000	0	0	0	0	0	0	0	117650	0	0	0	0	0		+		+		+								Tb927.9.11050		1.79002	5.62475	1.68238	2.68752	1.68586	2.73159	NaN	0.507469	-0.702652
72	0	0	0	53626000	502490000	257930000	138020000	71577000	101740000	42939000	54068000	47511000	0	0	0	0	1	1	1	0	247130	0	0	0	0		+		+		+								Tb927.9.12650		1.71838	4.44007	2.07635	3.51016	1.64641	2.44756	NaN	0.0014633	0.00402006
73	0	0	0	143950000	386650000	575940000	124490000	29038000	105710000	38206000	37063000	31049000	0	0	0	0	0	0	0	NaN	NaN	NaN	NaN	NaN	NaN		+		+										Tb927.9.13490		2.17885	5.66851	1.44906	3.53839	1.26814	2.49852	NaN	NaN	NaN
74	0	0	0	86695000	284410000	229110000	93236000	30094000	66402000	27852000	64422000	26796000	0	0	0	0	1	1	1	591870	359950	580220	364060	0	0		+		+		+								Tb927.9.3400		2.03723	5.10563	1.50945	3.46488	1.27966	2.81347	NaN	0.929419	-2.39913
76	0	0	0	510540000	3059000000	2530300000	742730000	532730000	528710000	394060000	536520000	513290000	0	0	0	0	1	1	1	1722400	188250	0	0	0	0		+		+		+						cytoplasm	nucleosome assembly protein-like protein	Tb927.9.5730		2.23148	7.88379	2.19882	6.47061	2.12506	6.15498	NaN	0.898266	-2.75444
190	0	0	0	0	0	0	105030000	66395000	98529000	0	0	0	0	2527100	0	222170	2.5271e+08	1	22217001	NaN	NaN	NaN	NaN	NaN	NaN				+				+				nucleolus	cyclophilin 15	Tb927.1.1720		0.595383	-1.33446	2.04638	3.40156	0.289039	-0.496784	10270000	NaN	NaN
202	0	0	0	0	55664000	0	1035600000	408680000	743180000	274260000	297850000	328760000	437240	110560000	124190000	52241000	252.859	284.032	119.479	935590	1127300	0	1632100	1633400	1189100				+		+	+	+				nuclear pore	GTPase activating protein, putative	Tb927.10.7680		0.0847129	0.402559	2.11441	6.33019	1.8752	5.14689	308.947	0.565026	2.37745
215	0	0	0	0	0	0	90967000	93540000	69057000	0	0	0	0	0	0	0	0	0	0	NaN	NaN	NaN	NaN	NaN	NaN				+								nucleolus	RNA cytidine acetyltransferase (KRE33?)	Tb927.5.2530		0.7746	-1.0019	2.61806	3.50713	0.635089	-1.43987	NaN	NaN	NaN
218	0	0	0	0	36707000	24347000	323090000	128270000	172930000	30220000	67842000	0	0	0	0	0	0	0	0	NaN	NaN	NaN	NaN	NaN	NaN				+								nucleoplasm	ubiquitin-activating enzyme E1, putative, UBA2	Tb927.5.3430		0.499084	1.18695	2.5621	4.70897	0.560822	1.57647	NaN	NaN	NaN
222	0	0	0	0	19661000	0	215170000	96500000	141990000	0	0	0	0	0	0	0	1	1	1	661780	446910	627310	3289500	2100700	1959000				+								nucleoplasm, points	Kinetochore interacting protein 4	Tb927.7.3080		0.336833	0.669727	2.28301	4.26473	0.0389888	-0.0963306	NaN	2.66412	2.06304
228	0	0	0	0	53428000	0	262200000	164530000	297260000	0	0	62345000	0	0	0	0	0	0	0	NaN	NaN	NaN	NaN	NaN	NaN				+								nucleolus	cyclophilin, putative	Tb927.8.2000		0.178106	0.644728	2.20356	4.76488	0.0838692	0.388418	NaN	NaN	NaN
198	0	0	0	0	111950000	83491000	441590000	227600000	164870000	58165000	76539000	122740000	0	0	0	0	0	0	0	NaN	NaN	NaN	NaN	NaN	NaN				+		+						nucleoplasm	FACT complex subunit POB3	Tb927.10.14390		0.756354	2.17567	2.43718	4.71918	1.88385	3.07837	NaN	NaN	NaN
235	0	0	0	0	46077000	0	122130000	71379000	103250000	32027000	32317000	0	0	0	0	0	0	0	0	NaN	NaN	NaN	NaN	NaN	NaN				+								nuclear lumen	general transcription factor IIB	Tb927.9.5710		0.0246643	0.102032	2.20646	3.36159	0.0702251	0.316452	NaN	NaN	NaN
164	0	0	0	0	0	0	173820000	115170000	173280000	0	0	0	0	0	0	0	0	0	0	NaN	NaN	NaN	NaN	NaN	NaN			+	+								nucleoplasm	Ubiquitin family	Tb927.10.2260		0.301277	-0.504245	3.16181	4.53854	0.0233577	-0.0599645	NaN	NaN	NaN
174	0	0	0	0	47025000	41551000	183200000	102280000	129910000	66424000	51507000	57185000	0	0	0	0	0	0	0	NaN	NaN	NaN	NaN	NaN	NaN			+	+								nucleoplasm	nucleic acid binding protein	Tb927.11.9510		0.465689	0.836	3.18347	3.18325	2.86723	1.97088	NaN	NaN	NaN
176	0	0	0	0	73480000	57906000	228850000	103390000	202660000	143470000	199710000	159520000	0	0	0	0	0	0	0	539000	0	0	0	0	1175400			+	+	+	+						not taggable	Serine/threonine-protein phosphatase 2A	Tb927.3.1240		0.757539	2.23339	2.87015	4.86131	3.14446	4.83825	NaN	0.277274	1.12921
178	0	0	0	0	69100000	54317000	849810000	172370000	412510000	0	13242000	12477000	0	0	0	0	0	0	0	NaN	NaN	NaN	NaN	NaN	NaN			+	+								nucleoplasm / nuclear lumen	DNA topoisomerase IB, large subunit	Tb927.4.1330		1.05736	2.77964	2.67565	6.51265	1.08182	1.48338	NaN	NaN	NaN
188	0	0	0	0	78412000	84111000	179480000	160820000	125960000	0	29850000	0	0	0	0	0	0	0	0	NaN	NaN	NaN	NaN	NaN	NaN			+	+								nucleolus and nucleoplasm	Protein of unknown function (DUF1764)	Tb927.9.13480		0.80041	2.54348	2.92991	4.82015	0.300192	0.755266	NaN	NaN	NaN
196	0	0	0	0	36254000	0	207610000	79081000	87284000	0	83255000	45321000	0	0	0	0	0	0	0	NaN	NaN	NaN	NaN	NaN	NaN				+										Tb927.10.13180		0.083243	0.250814	1.84075	3.30203	0.584305	1.51441	NaN	NaN	NaN
197	0	0	0	0	41063000	0	84057000	52403000	94550000	0	0	0	0	0	0	0	0	0	0	NaN	NaN	NaN	NaN	NaN	NaN				+								nucleoplasm	cyclophilin type peptidyl-prolyl cis-trans isomerase, putative	Tb927.10.13220		0.286022	0.857124	2.40788	3.64172	0.0994722	-0.298676	NaN	NaN	NaN
199	0	0	0	0	75234000	63461000	171750000	109280000	164180000	179710000	139530000	200590000	0	0	0	0	0	0	0	0	0	0	0	0	371400				+		+						nucleoplasm	CYTH domain containing protein, putative	Tb927.10.15330;Tb11.v5.0348		0.995979	2.55845	2.31684	4.55043	2.42042	4.78605	NaN	0.662488	1.44293
200	0	25173000	113360000	41160000	86336000	78327000	580110000	264860000	446700000	19427000	40577000	77997000	0	0	0	0	1	1	1	497710	347920	0	329750	0	310040				+										Tb927.10.3500		0.325177	0.620557	1.85498	3.2692	0.0392028	-0.105633	NaN	0.0258531	-0.087711
201	0	0	0	0	0	0	58483000	37934000	40246000	0	0	0	0	0	0	0	1	1	1	17341	0	0	0	0	0				+								nucleolus, nucleoplasm	hypothetical protein, conserved	Tb927.10.5920		0.644315	-0.920632	2.44325	2.37926	0.537937	-0.7243	NaN	0.337844	1.15402
203	0	59362000	0	95751000	18363000	0	183690000	105870000	182410000	0	90029000	131890000	0	0	0	0	1	1	1	0	0	379820	0	0	404610				+										Tb927.10.9160		0.186963	-0.946108	1.53299	2.5705	0.457492	1.21485	NaN	0.204491	0.785546
204	0	0	0	34415000	0	0	45775000	33092000	35052000	0	18120000	0	0	0	0	0	1	1	1	1063500	851210	0	0	0	0				+										Tb927.10.9740		0.165948	0.669517	1.19848	2.86476	0.0581121	0.237411	NaN	0.947751	-3.00216
205	0	0	0	0	0	0	100450000	34000000	40875000	0	0	0	0	0	0	0	0	0	0	NaN	NaN	NaN	NaN	NaN	NaN				+										Tb927.11.11850		0.555241	-0.791133	1.65025	2.70287	0.252984	-0.395777	NaN	NaN	NaN
206	0	0	0	0	12306000	25065000	128460000	44263000	41292000	0	0	0	0	0	0	0	0	0	0	NaN	NaN	NaN	NaN	NaN	NaN				+										Tb927.11.16230		0.209303	0.487954	1.34301	2.67517	0.227138	-0.476171	NaN	NaN	NaN
207	0	0	0	0	0	0	84699000	52013000	91458000	0	0	0	0	0	0	0	1	1	1	NaN	NaN	NaN	NaN	NaN	NaN				+										Tb927.11.2600		0.118179	-0.30135	1.96446	3.13015	0.456303	-1.0825	84733000	NaN	NaN
208	0	0	0	0	0	0	49124000	47798000	56177000	0	0	0	0	0	0	0	0	0	0	NaN	NaN	NaN	NaN	NaN	NaN				+										Tb927.11.5200		0.150482	-0.307248	1.93708	2.76441	0.102941	-0.272107	NaN	NaN	NaN
209	0	0	0	0	97343000	51379000	458020000	185740000	134500000	40226000	50691000	65870000	0	0	0	0	0	0	0	NaN	NaN	NaN	NaN	NaN	NaN				+								nucleus (MS)	pre-mRNA-splicing factor ATP-dependent RNA helicase, putative	Tb927.11.5730		0.408032	1.34252	2.52754	4.32232	2.04931	2.18478	NaN	NaN	NaN
210	0	0	0	0	43932000	0	146790000	90044000	91495000	0	0	0	0	0	0	0	0	0	0	NaN	NaN	NaN	NaN	NaN	NaN				+										Tb927.11.5900		0.158635	0.558685	1.66813	3.51678	0.240321	-0.591485	NaN	NaN	NaN
211	0	0	0	24547000	74689000	93874000	57006000	40873000	43103000	0	18265000	28044000	0	0	0	0	0	0	0	NaN	NaN	NaN	NaN	NaN	NaN				+										Tb927.2.1890		1.46878	2.96429	1.6723	2.70525	0.927297	1.50691	NaN	NaN	NaN
212	0	0	0	0	0	0	60116000	57970000	71957000	0	0	0	0	0	0	0	1	1	1	0	0	217880	0	0	0				+										Tb927.2.4510		0.189501	-0.378219	2.15258	3.06479	0.373356	-0.670544	NaN	0.252711	0.811751
213	0	0	0	0	0	0	80468000	57313000	70854000	0	0	0	0	0	0	0	0	0	0	NaN	NaN	NaN	NaN	NaN	NaN				+										Tb927.4.1630		0.159537	-0.543384	1.22674	3.31759	0.0515942	-0.192297	NaN	NaN	NaN
214	0	0	0	0	80614000	88811000	246620000	134610000	195010000	66955000	89584000	0	0	0	0	0	1	1	1	NaN	NaN	NaN	NaN	NaN	NaN				+								nucleoplasm	replication Factor A 28 kDa subunit, putative	Tb927.5.1700		0.805928	2.3695	2.36213	4.63844	0.781367	2.27108	4679100	NaN	NaN
216	0	0	0	0	58966000	79789000	226010000	132710000	128760000	0	0	41493000	0	0	0	0	0	0	0	NaN	NaN	NaN	NaN	NaN	NaN				+								nucleoplasm (cell cycle dependent)	hypothetical protein, conserved	Tb927.5.3020		0.908993	2.00334	2.56395	4.05409	0.132804	0.401269	NaN	NaN	NaN
217	0	0	0	0	40231000	0	345220000	195340000	294310000	0	0	0	0	0	0	0	0	0	0	0	0	0	0	0	35912				+										Tb927.5.3250.1		0.357406	1.18541	2.42809	5.77413	0.0126545	-0.0383422	NaN	0.301713	0.74603
219	0	0	0	0	0	0	162170000	117360000	162790000	0	0	0	0	0	0	0	0	0	0	NaN	NaN	NaN	NaN	NaN	NaN				+								nucleolus	Nucleolar protein 111	Tb927.5.840		0.575022	-1.24429	2.58884	4.59751	0.0489685	-0.112787	NaN	NaN	NaN
220	0	0	0	0	69949000	58396000	672860000	321920000	368650000	40891000	54638000	54781000	0	0	0	0	0	0	0	NaN	NaN	NaN	NaN	NaN	NaN				+		+						nuclear lumen	RNA-binding protein, putative	Tb927.6.3870		0.743841	2.36724	2.31189	6.14251	1.34865	3.02595	NaN	NaN	NaN
221	0	0	0	0	27023000	0	98472000	71318000	88261000	0	0	0	0	0	0	0	0	0	0	NaN	NaN	NaN	NaN	NaN	NaN				+										Tb927.6.4600		0.545558	1.30002	1.8957	3.86941	0.144529	-0.352369	NaN	NaN	NaN
223	0	0	0	0	202200000	177380000	100320000	99544000	94016000	60884000	45277000	97747000	0	0	0	0	1	1	1	694760	0	0	0	0	0				+		+						flagellar membrane distal tip (and many others)	cysteine peptidase, Clan CA, family C2, putative	Tb927.7.4070;Tb927.7.4060		0.904877	3.34523	2.50721	3.99971	2.06908	3.39942	NaN	0.342297	-1.17244
224	0	0	0	0	22943000	0	55817000	29608000	45199000	0	0	0	0	0	0	0	0	0	0	0	0	0	0	0	153810				+										Tb927.7.5310		0.170691	0.429022	1.70006	2.53121	0.146623	-0.280999	NaN	0.373271	0.760789
225	0	0	0	0	317690000	256510000	744090000	432430000	627740000	0	115530000	78152000	0	0	0	0	0	0	0	NaN	NaN	NaN	NaN	NaN	NaN				+								nuclear lumen	hypothetical protein, conserved	Tb927.7.5850		0.990494	3.91804	2.31876	6.43808	0.732227	2.61974	NaN	NaN	NaN
226	0	0	0	0	0	0	130670000	40705000	86987000	0	0	0	0	0	0	0	0	0	0	NaN	NaN	NaN	NaN	NaN	NaN				+										Tb927.7.6740		0.0861166	0.266076	1.793	4.44251	0.0218815	0.087094	NaN	NaN	NaN
227	0	0	0	0	20415000	0	68879000	29000000	55882000	0	13473000	0	0	0	0	0	0	0	0	0	0	0	0	100690	0				+										Tb927.7.7300		0.287387	0.950644	1.3749	3.34217	0.19386	0.588646	NaN	0.222	0.594256
229	0	0	0	0	78845000	77815000	177380000	133920000	160210000	27536000	56999000	35256000	0	0	0	0	0	0	0	NaN	NaN	NaN	NaN	NaN	NaN				+										Tb927.8.2810		0.635019	2.12869	1.85016	4.24517	0.978371	2.21056	NaN	NaN	NaN
230	0	0	0	0	0	0	43424000	33280000	38645000	0	0	0	0	0	0	0	0	0	0	NaN	NaN	NaN	NaN	NaN	NaN				+										Tb927.8.3980		0.48414	-0.719439	2.23882	2.35799	0.350194	-0.729112	NaN	NaN	NaN
231	0	0	0	0	20298000	24700000	243300000	179950000	47370000	0	0	0	0	0	0	0	1	1	1	0	0	0	320210	0	412810				+										Tb927.8.750		0.809867	1.63816	1.90224	4.63681	0.0562828	0.18269	NaN	0.812318	2.24882
232	0	0	0	0	0	0	42274000	30574000	46811000	0	0	0	0	0	0	0	0	0	0	NaN	NaN	NaN	NaN	NaN	NaN				+										Tb927.9.12900		0.00292717	-0.00888316	1.56879	2.81518	0.0783278	0.221517	NaN	NaN	NaN
233	0	0	0	0	39572000	27573000	74715000	49620000	29544000	0	22005000	28778000	0	0	0	0	0	0	0	NaN	NaN	NaN	NaN	NaN	NaN				+										Tb927.9.15030		0.995529	1.95808	1.56421	2.96131	0.86381	1.63819	NaN	NaN	NaN
234	0	0	0	0	83671000	62305000	207810000	73098000	95412000	0	26230000	0	0	0	0	0	0	0	0	NaN	NaN	NaN	NaN	NaN	NaN				+										Tb927.9.4300		0.92075	2.51871	2.08621	4.20519	0.456814	0.980665	NaN	NaN	NaN
77	0	0	0	340990000	933880000	812180000	0	0	0	0	49352000	28867000	0	0	0	0	0	0	0	NaN	NaN	NaN	NaN	NaN	NaN	+	+												Tb05.5K5.110;Tb927.5.4460;Tb11.v5.0866		3.23485	6.52512	0.99006	-1.02455	1.0124	1.80017	NaN	NaN	NaN
78	0	0	0	779620000	686040000	2502400000	127510000	0	0	0	192440000	0	0	0	0	0	0	0	0	NaN	NaN	NaN	NaN	NaN	NaN	+	+												Tb927.3.5530		3.4507	7.07809	0.244493	0.980424	0.388056	1.52086	NaN	NaN	NaN
79	0	0	0	197900000	608970000	701280000	0	0	0	0	0	0	0	0	0	0	0	0	0	99716	0	0	0	0	0	+	+												Tb927.4.4550		3.28292	6.05733	0.462457	-0.194957	0.619956	-0.90681	NaN	0.066852	0.165781
80	0	0	0	571630000	2495900000	2329400000	0	0	0	0	17386000	0	0	0	0	0	1	1	1	375430	0	0	0	0	0	+	+												Tb927.7.2640		2.96591	8.22135	0.29965	-0.573975	0.201345	0.577745	NaN	0.701659	-1.53062
81	0	0	0	288750000	963420000	1000400000	0	0	0	0	0	0	0	0	0	0	1	1	1	7409300	4633800	2813600	1807900	1797500	2168100	+	+												Tb927.7.3980		3.47035	6.72738	0.474121	-0.287265	0.192821	0.137057	NaN	1.41937	-1.25907
82	0	0	0	0	441980000	383030000	54672000	0	0	2081300000	2477400000	2322400000	0	0	0	0	1	1	1	360250	0	0	0	0	0		+			+	+								Tb927.5.4380;Tb05.5K5.30		1.12253	4.32316	0.400332	1.15542	3.49602	8.45597	NaN	0.413056	-1.21398
83	0	0	0	76412000	92601000	46365000	18039000	22593000	0	44676000	55457000	47582000	0	0	0	0	1	1	1	5259200	4366600	0	0	0	0		+				+								Tb10.v4.0033;Tb927.10.4430;Tb11.v5.0767		2.32197	2.91904	0.651361	0.797819	2.3139	2.42685	NaN	1.16473	-5.18409
84	0	0	0	113000000	765860000	731970000	0	0	0	0	0	15815000	2520400	918710	0	0	0.36451	3.96762e-09	3.96762e-09	119810	0	0	0	0	0		+												Tb927.11.1840;Tb11.1380		2.29728	5.92632	0.360977	-0.569137	0.0279146	0.0676314	0.335568	0.01634	-0.0385723
85	0	0	0	36457000	144350000	310570000	0	0	0	0	0	0	0	0	0	0	0	0	0	NaN	NaN	NaN	NaN	NaN	NaN		+												Tb927.7.4500;Tb11.v5.0263		1.69604	3.8353	0.512774	-0.737563	0.398042	-0.809642	NaN	NaN	NaN
86	0	0	0	141990000	572440000	531280000	49417000	43866000	0	65631000	75224000	72443000	0	0	0	0	0	0	0	NaN	NaN	NaN	NaN	NaN	NaN		+				+								Tb927.10.5040;Tb11.v5.0342		2.34631	5.81405	0.822109	2.04438	1.98141	3.5088	NaN	NaN	NaN
87	0	0	0	30854000	485470000	392340000	0	0	0	0	0	0	0	0	0	0	1	1	1	78011	0	0	0	0	0		+												Tb11.v5.0366		1.2935	4.46427	0.261686	-0.666529	0.134156	-0.430782	NaN	0.342227	-0.855051
88	0	0	0	85408000	320700000	345200000	0	0	0	0	0	0	0	0	0	0	1	1	1	571120	543540	0	0	0	0		+												Tb927.9.3630;Tb11.v5.0530		2.15901	4.45702	1.12345	-1.45418	0.525952	-0.838574	NaN	0.776463	-1.36231
89	415260000	1335400000	967420000	4554700000	14654000000	13437000000	2241800000	1299500000	1831800000	1746800000	2157600000	2317300000	111870000	25404000	24969000	12760000	0.227085	0.223197	0.114061	880920000	735510000	272810000	181900000	173660000	181450000		+												Tb927.10.2110;Tb927.10.2100;Tb927.10.2090;Tb11.v5.1046		2.07177	3.56905	0.934954	1.10477	1.21885	1.34167	0.162066	1.45521	-1.64889
90	0	0	0	68314000	485840000	433690000	69748000	49701000	26758000	69136000	92057000	83640000	0	0	0	0	0	0	0	NaN	NaN	NaN	NaN	NaN	NaN		+				+								Tb927.1.3950		1.74386	4.94858	1.2101	2.52265	1.69447	3.3629	NaN	NaN	NaN
91	0	0	0	139660000	479400000	348510000	0	0	0	0	0	0	0	0	0	0	1	1	1	0	0	238470	0	0	0		+												Tb927.10.10280		2.10978	4.98295	0.309947	-0.685417	0.312761	-0.854827	285511	0.320435	-1.031
92	0	0	0	77241000	312710000	307750000	79382000	0	63692000	0	0	0	0	0	0	0	0	0	0	NaN	NaN	NaN	NaN	NaN	NaN		+												Tb927.10.11750		2.16402	5.06814	0.611235	2.18518	0.0497737	-0.113436	NaN	NaN	NaN
93	0	0	0	417030000	1802100000	1875600000	47168000	20916000	13704000	22530000	28653000	15626000	0	0	0	0	0	0	0	NaN	NaN	NaN	NaN	NaN	NaN		+												Tb927.10.12860		2.86344	7.24994	1.0259	1.69334	1.16679	1.5525	NaN	NaN	NaN
94	0	0	0	303110000	391010000	423290000	43102000	0	0	109190000	108040000	118700000	0	0	0	0	1	1	1	738460	775280	0	0	0	0		+				+								Tb927.10.1450		2.5584	5.37757	0.216344	0.806795	1.97859	3.65659	495701	0.667291	-2.50921
95	0	0	0	40632000	293910000	138470000	19241000	0	0	0	0	0	0	0	0	0	1	1	1	385110	358460	413310	0	0	318810		+												Tb927.10.15530;Tb11.v5.0748		2.10914	4.49741	0.136736	0.32041	0.0617507	0.0775897	NaN	1.21954	-1.12772
96	0	0	0	23651000	385400000	302120000	59393000	0	0	0	0	37051000	0	0	0	0	0	0	0	NaN	NaN	NaN	NaN	NaN	NaN		+												Tb927.10.2730		1.41241	4.38054	0.50287	1.31406	0.32589	0.833965	NaN	NaN	NaN
97	0	0	0	66003000	84060000	71011000	0	0	0	0	0	0	0	0	0	0	0	0	0	52246	0	0	0	0	0		+												Tb927.10.2930		2.43917	3.37086	0.509241	-1.00818	0.242875	-0.447425	NaN	0.133497	0.27391
98	0	0	0	43701000	75293000	90630000	0	0	0	0	0	0	0	0	0	0	0	0	0	NaN	NaN	NaN	NaN	NaN	NaN		+												Tb927.10.5380;Tb11.v5.0337		2.19749	3.00846	0.564907	-1.01507	0.655019	-1.11394	NaN	NaN	NaN
99	0	0	0	47613000	390780000	209090000	22619000	0	39355000	0	20871000	0	0	0	0	0	0	0	0	1970700	1938400	0	0	0	0		+												Tb927.10.5810		1.68291	4.6802	0.428491	1.32666	0.141806	0.530162	NaN	1.11818	-3.72927
100	0	0	0	0	171490000	232370000	0	0	0	20443000	24029000	23353000	0	0	0	0	1	1	1	NaN	NaN	NaN	NaN	NaN	NaN		+												Tb927.10.5840		1.43624	3.8446	0.553826	-1.19577	1.15152	1.72083	1056300	NaN	NaN
101	0	0	0	37970000	290880000	140800000	0	0	0	0	0	0	0	0	0	0	0	0	0	NaN	NaN	NaN	NaN	NaN	NaN		+												Tb927.10.7230		1.96581	4.03813	0.432161	-0.287083	0.153069	-0.281996	NaN	NaN	NaN
102	0	0	0	77817000	908760000	581300000	37112000	0	0	0	24793000	14517000	0	0	0	0	0	0	0	NaN	NaN	NaN	NaN	NaN	NaN		+												Tb927.10.7960		2.02234	5.4638	0.122335	0.35217	0.511322	0.793805	NaN	NaN	NaN
103	0	0	0	43682000	240130000	281080000	29212000	0	17819000	0	0	17171000	0	0	0	0	0	0	0	NaN	NaN	NaN	NaN	NaN	NaN		+												Tb927.10.8710		1.95335	4.76091	0.780387	1.51161	0.0406972	0.120921	NaN	NaN	NaN
104	0	0	0	23520000	165440000	87480000	0	0	0	0	0	0	0	0	0	0	1	1	1	120790	0	0	0	0	0		+												Tb927.10.9570;Tb11.v5.0579		1.62173	3.59935	0.2071	-0.34597	0.253097	0.45897	NaN	0.0310572	0.0926396
105	0	0	0	18492000	263790000	196960000	0	0	0	0	0	0	0	0	0	0	0	0	0	NaN	NaN	NaN	NaN	NaN	NaN		+												Tb927.11.12640		1.3482	3.62714	0.424745	-0.526091	0.636494	-0.578835	NaN	NaN	NaN
106	0	0	0	0	230230000	200460000	0	0	0	0	0	0	0	0	0	0	0	0	0	NaN	NaN	NaN	NaN	NaN	NaN		+												Tb927.11.13060		1.15465	4.00747	0.128265	-0.352744	0.0301768	0.0961113	NaN	NaN	NaN
107	0	0	0	91549000	399890000	312410000	0	0	0	0	0	0	0	0	0	0	0	0	0	NaN	NaN	NaN	NaN	NaN	NaN		+												Tb927.11.13260;Tb927.11.13260.2-p1		2.57399	5.551	0.154188	0.222287	0.324064	0.42009	NaN	NaN	NaN
108	0	0	0	204140000	635200000	675450000	44682000	17469000	8353900	61629000	57237000	49049000	22615000	29754	0	28441	0.00131568	4.42184e-10	0.00125762	3433400	2708200	585970	707110	911260	1098700		+				+								Tb927.11.14250		2.40941	5.72657	0.481436	1.15544	1.60642	2.73203	0.00428586	0.526352	-0.981377
109	0	0	0	91178000	418400000	254440000	88906000	0	80385000	168750000	116480000	115600000	0	0	0	0	0	0	0	NaN	NaN	NaN	NaN	NaN	NaN		+				+								Tb927.11.16540		1.96022	4.92136	0.568481	2.1543	2.02083	4.22308	NaN	NaN	NaN
110	0	18845000	0	107490000	243580000	141830000	49275000	30076000	0	41470000	49584000	44074000	0	0	0	0	1	1	1	2275800	1446600	0	0	0	227890		+												Tb927.11.16760		1.92216	3.38688	0.0852891	0.310377	1.07963	1.60133	NaN	0.736477	-2.61118
111	0	0	0	189050000	515700000	359250000	51491000	40154000	13522000	0	47873000	0	0	0	0	0	1	1	1	17440000	15041000	0	0	0	0		+												Tb927.11.1900		2.50493	5.22614	0.911394	1.79584	0.24165	0.718504	NaN	0.925953	-5.73354
112	0	0	0	114850000	478960000	410980000	37001000	0	0	27006000	38892000	48542000	0	0	0	0	0	0	0	NaN	NaN	NaN	NaN	NaN	NaN		+				+								Tb927.11.1960		2.59757	5.49163	0.203917	0.588876	2.02739	2.56079	NaN	NaN	NaN
113	0	0	0	23650000	364370000	317790000	0	0	0	0	0	0	0	0	0	0	0	0	0	NaN	NaN	NaN	NaN	NaN	NaN		+												Tb927.11.4950		1.31117	4.41642	0.121785	-0.433388	0.0764444	-0.249098	NaN	NaN	NaN
114	0	0	0	125740000	769670000	526620000	0	0	0	0	0	0	0	0	0	0	1	1	1	0	0	0	352750	0	416000		+												Tb927.11.6440		2.23178	5.2112	0.827577	-1.06838	0.882915	-1.38542	9773600	1.04928	2.34593
115	0	0	0	114100000	436640000	405260000	41391000	0	0	0	33301000	0	0	0	0	0	0	0	0	NaN	NaN	NaN	NaN	NaN	NaN		+												Tb927.11.6780		2.39953	5.10868	0.109238	0.354601	0.567743	1.0332	NaN	NaN	NaN
116	0	0	0	0	104610000	130170000	21872000	0	22609000	0	13949000	12188000	0	0	0	0	1	1	1	NaN	NaN	NaN	NaN	NaN	NaN		+												Tb927.11.7520		1.30268	3.59005	0.932463	1.72602	1.23638	1.68499	NaN	NaN	NaN
117	0	0	0	0	122210000	92314000	18066000	0	0	0	0	0	0	0	0	0	0	0	0	NaN	NaN	NaN	NaN	NaN	NaN		+												Tb927.2.4370;Tb11.v5.0653		1.29126	3.79255	0.48415	1.11927	0.177073	0.415364	NaN	NaN	NaN
118	0	0	0	40651000	559640000	184530000	0	0	0	0	0	0	0	0	0	0	0	0	0	NaN	NaN	NaN	NaN	NaN	NaN		+												Tb927.2.5150		1.61238	4.05811	0.579052	-1.17246	0.833876	-0.831615	NaN	NaN	NaN
119	0	0	0	61859000	527990000	399000000	0	0	0	0	0	0	0	0	0	0	0	0	0	0	0	605780	0	0	0		+												Tb927.2.5760		1.60931	4.69964	0.0694573	-0.201847	0.288544	-0.751977	NaN	0.274936	-0.97644
120	0	0	0	164320000	471160000	988210000	36703000	0	0	0	0	0	0	0	0	0	0	0	0	1005700	0	0	0	0	0		+												Tb927.2.5980		2.1143	5.57241	0.0126671	0.0514895	0.393176	-0.946831	NaN	0.580557	-1.79713
121	0	0	0	0	84277000	81822000	0	0	0	0	0	0	0	0	0	0	0	0	0	NaN	NaN	NaN	NaN	NaN	NaN		+												Tb927.3.1060		1.45324	3.40385	0.502931	0.768133	0.351242	0.669799	NaN	NaN	NaN
122	0	0	0	130130000	124200000	177460000	48678000	24389000	39499000	20190000	42337000	29097000	0	0	0	0	1	1	1	23390000	20165000	0	0	0	0		+												Tb927.3.1300		1.88168	4.2515	1.03674	2.27331	0.887358	1.96835	NaN	0.798884	-5.21237
123	0	0	0	212950000	1417500000	1265700000	0	0	0	0	0	0	0	0	0	0	1	1	1	0	0	0	0	0	63172		+												Tb927.3.2600		2.65696	6.81156	0.326589	-0.601084	0.151809	0.313517	NaN	0.369205	0.739292
124	0	0	0	64191000	224160000	210120000	69481000	0	55243000	0	0	0	0	0	0	0	0	0	0	NaN	NaN	NaN	NaN	NaN	NaN		+												Tb927.3.3030		2.58844	4.77157	1.14146	2.5732	0.329748	0.382102	NaN	NaN	NaN
125	0	0	0	64409000	616760000	597700000	0	0	0	0	0	0	0	0	0	0	1	1	1	255070	240760	0	0	0	0		+												Tb927.4.1850		1.64824	4.7746	0.76021	-1.47671	0.365549	-0.729495	NaN	0.601692	-1.45309
126	0	0	0	58310000	195350000	223780000	0	0	0	0	0	0	0	0	0	0	0	0	0	NaN	NaN	NaN	NaN	NaN	NaN		+												Tb927.4.2220		1.93161	4.4638	0.0643385	0.162705	0.00130194	0.00423876	NaN	NaN	NaN
127	0	0	0	82721000	273420000	165490000	25988000	9351800	0	20436000	21292000	17717000	0	0	0	0	0	0	0	0	0	0	284610	0	229560		+												Tb927.4.4560		2.03177	4.91852	0.23356	0.776971	0.98825	1.94405	NaN	0.875355	1.73371
128	0	0	0	84034000	543940000	449760000	0	0	0	0	37107000	27337000	0	0	0	0	0	0	0	NaN	NaN	NaN	NaN	NaN	NaN		+												Tb927.5.2270		1.978	5.05525	0.777963	-1.58279	0.989601	1.65297	NaN	NaN	NaN
129	0	0	0	65165000	448450000	421760000	97494000	0	92125000	90226000	0	212940000	0	0	0	0	0	0	0	NaN	NaN	NaN	NaN	NaN	NaN		+												Tb927.6.1270		1.9932	4.74855	0.53286	1.93755	0.45075	2.09987	NaN	NaN	NaN
130	0	0	0	0	592690000	380400000	121460000	0	80334000	0	100000000	92703000	0	0	0	0	0	0	0	NaN	NaN	NaN	NaN	NaN	NaN		+												Tb927.6.2330;Tb927.6.2270		1.0835	4.11847	0.575668	2.05566	1.25142	2.64033	NaN	NaN	NaN
131	0	0	0	31907000	185230000	141640000	0	0	0	0	0	0	0	0	0	0	0	0	0	NaN	NaN	NaN	NaN	NaN	NaN		+												Tb927.6.2520		1.66805	3.90251	0.0246922	0.0638135	0.0641741	-0.192162	NaN	NaN	NaN
132	0	0	0	51457000	65791000	69969000	0	0	0	0	38125000	0	0	0	0	0	1	1	1	77260	0	0	0	0	0		+												Tb927.6.3100		3.01044	3.44737	0.173462	-0.311659	0.503388	1.17473	NaN	0.237462	0.401738
133	0	0	0	28107000	165790000	101420000	0	0	0	0	0	0	0	0	0	0	1	1	1	144870	0	0	0	0	0		+												Tb927.6.4440		1.19292	3.80854	0.155774	-0.553174	0.126668	0.459035	9470900	0.118079	-0.258359
134	0	0	0	27383000	276160000	237820000	0	0	0	0	21419000	0	0	0	0	0	1	1	1	910280	282720	0	0	0	274380		+												Tb927.6.5070		1.59221	3.77566	1.04218	-1.3701	0.0583196	-0.187532	NaN	0.478053	-1.15415
135	0	0	0	79652000	822980000	522060000	59816000	27799000	0	39252000	37637000	27290000	0	0	0	0	1	1	1	0	0	0	0	0	121580		+				+								Tb927.7.190		2.16601	5.34497	0.705531	1.46879	3.17457	2.10185	NaN	0.281256	0.815016
136	0	0	0	89524000	231540000	229990000	0	0	0	0	43470000	20928000	0	0	0	0	1	1	1	305920	0	0	0	0	0		+												Tb927.7.3880		2.53293	3.67864	1.27488	-1.14711	0.65175	0.837905	NaN	0.767183	-1.24764
137	0	0	0	85282000	275430000	543810000	0	0	0	0	0	0	0	0	0	0	0	0	0	477870	342450	0	0	0	0		+												Tb927.7.4120		2.23595	4.81661	0.0387901	0.0842495	0.450484	-0.745437	NaN	1.20684	-2.15071
138	0	0	0	35839000	211330000	149150000	0	0	0	0	0	0	0	0	0	0	1	1	1	10704000	8868200	1534800	534590	0	1304600		+												Tb927.7.4390		1.72385	4.19603	0.0485874	-0.141049	0.0954206	0.294187	NaN	1.20894	-3.74323
139	0	0	0	120400000	238230000	209840000	26243000	0	0	0	0	0	0	0	0	0	1	1	1	NaN	NaN	NaN	NaN	NaN	NaN		+												Tb927.7.4420		2.64863	4.30363	0.187566	0.387334	0.650344	-1.04556	NaN	NaN	NaN
140	0	0	0	61900000	677340000	549910000	19149000	0	0	0	0	0	0	0	0	0	1	1	1	0	0	0	0	0	82153		+												Tb927.7.6090		1.66044	4.49717	0.28056	-0.56017	0.636427	-1.19184	NaN	0.404179	1.06922
141	0	0	0	16815000	318000000	209100000	0	0	0	0	8916600	0	0	0	0	0	0	0	0	NaN	NaN	NaN	NaN	NaN	NaN		+												Tb927.7.730		1.18478	3.80895	0.529687	-0.96151	0.0477145	-0.105427	NaN	NaN	NaN
142	0	0	0	105640000	1075100000	841820000	43444000	0	0	75067000	67589000	101080000	0	0	0	0	0	0	0	NaN	NaN	NaN	NaN	NaN	NaN		+				+								Tb927.8.1950		1.9859	5.28601	0.0754217	0.206672	2.29896	2.77185	NaN	NaN	NaN
143	0	0	0	29299000	216580000	143160000	24230000	20175000	18919000	13831000	0	0	0	0	0	0	0	0	0	NaN	NaN	NaN	NaN	NaN	NaN		+												Tb927.8.4190		1.44121	3.55604	0.842398	1.35003	0.191293	-0.525329	NaN	NaN	NaN
144	0	0	0	192060000	1350700000	1487900000	83517000	0	0	0	47770000	50736000	0	0	0	0	1	1	1	0	0	0	0	0	99799		+												Tb927.8.4540		2.40302	6.82348	0.381993	1.25815	0.608196	1.7794	NaN	0.226719	0.270112
145	0	0	0	413440000	804980000	832550000	0	0	0	0	0	0	0	0	0	0	1	1	1	0	193110	0	0	0	0		+												Tb927.8.4950		2.88881	6.41782	0.422691	-0.783996	0.499802	-0.855516	NaN	0.0328211	0.132093
146	0	0	0	110970000	1245400000	889030000	37662000	0	0	81658000	61922000	58825000	0	0	0	0	1	1	1	51168000	46621000	0	0	0	0		+				+								Tb927.8.5580		2.01844	7.15128	0.452849	1.52223	1.75839	4.25453	NaN	1.09092	-7.19976
147	0	0	0	27143000	345270000	200390000	0	0	0	0	0	0	0	0	0	0	0	0	0	NaN	NaN	NaN	NaN	NaN	NaN		+												Tb927.9.10490		1.50828	3.90597	0.744811	-0.805351	0.259167	-0.649243	NaN	NaN	NaN
148	0	0	0	73745000	396860000	210430000	20755000	0	0	0	0	0	0	0	0	0	0	0	0	0	0	116320	0	0	0		+												Tb927.9.10710		2.11339	4.90791	0.357913	0.785924	0.0928291	-0.2594	NaN	0.00130755	-0.0056448
149	0	0	0	74537000	339780000	305050000	0	0	0	0	0	0	0	0	0	0	1	1	1	102850	0	0	0	0	0		+												Tb927.9.11540		2.01349	5.30564	0.043415	0.145061	0.0377844	-0.103356	1521500	0.0478939	0.164868
150	0	0	0	24546000	1177500000	503670000	0	0	0	0	3435700	15425000	0	0	0	0	1	1	1	0	0	0	0	0	75960		+												Tb927.9.12070		1.10974	4.97781	0.242411	-0.836088	0.0361428	0.151972	NaN	1.18727	1.44581
151	0	0	0	25162000	1264100000	408120000	37574000	0	50980000	41246000	31558000	0	0	0	0	0	1	1	1	131630	0	0	0	0	0		+												Tb927.9.13380		1.4448	5.41649	0.739094	1.90928	0.893728	1.8653	NaN	0.257191	-0.694135
152	0	0	0	20758000	299220000	273660000	0	0	0	0	0	0	0	0	0	0	0	0	0	NaN	NaN	NaN	NaN	NaN	NaN		+												Tb927.9.13440		1.32232	4.11666	0.101825	-0.305215	0.263539	-0.567594	NaN	NaN	NaN
153	0	0	0	0	157720000	151280000	0	0	0	0	0	0	0	0	0	0	1	1	1	NaN	NaN	NaN	NaN	NaN	NaN		+												Tb927.9.8130;Tb927.9.8100		1.58867	3.58455	0.00174655	-0.00300662	0.160001	-0.286996	NaN	NaN	NaN
154	0	0	0	44817000	201640000	113010000	0	0	0	0	0	0	0	0	0	0	1	1	1	609960	546500	0	0	0	0		+												Tb927.9.9290		1.79211	3.40657	0.756588	-1.09921	0.581126	-0.768519	NaN	0.9199	-2.45421
266	0	0	0	0	0	0	0	0	0	0	0	5762800	0	476960	375300	372670	47696001	37530001	37267001	0	0	0	0	0	92117							+	+					pantothenate kinase subunit	Tb927.11.7290;Tb11.v5.0254		0.894494	-1.42005	0.495248	-0.994481	0.749703	-1.45353	6081600	1.77431	1.47108
476	0	80876000	0	0	0	0	0	0	0	0	54074000	100200000	0	0	1267000	1002800	1	126700001	100280001	14066000	15357000	10135000	3311800	5971000	6794100								+						Tb927.10.4120.2;Tb927.10.4110;Tb927.10.4120.1		1.03253	-3.08219	0.989297	-2.21586	0.235147	0.817151	NaN	1.66272	-1.34212
562	0	56362000	145520000	0	0	0	0	0	0	0	0	0	0	0	882540	934310	1	88254001	93431001	4469300	3620100	2404500	3097000	2870100	2756100								+				basal body, C, spots	2-oxoglutarate dehydrogenase E2 component	Tb927.11.11680		1.39176	-3.23948	1.72582	-3.75397	1.41892	-3.27731	1.33361	0.344951	-0.222404
738	0	0	0	0	0	0	8308500	0	0	0	0	0	0	13480000	160070	205790	1348000001	16007001	20579001	0	0	0	0	0	71258							+	+					SNARE associated Golgi protein	Tb927.11.8060		0.0878735	-0.187292	0.35695	-0.663725	0.128074	0.230314	40182000	0.785721	1.40343
764	0	6828900	0	0	0	0	0	0	0	0	0	0	0	1316100	0	804300	131610001	1	80430001	2275500	2382700	3310800	5361600	6953400	7301700								+					S-adenosylhomocysteine hydrolase	Tb927.11.9590		0.516107	-0.847898	0.753854	-1.04279	0.584267	-0.80385	6133200	2.40013	1.30755
838	0	0	0	0	0	0	0	0	0	0	0	0	0	14109000	0	209270	1410900001	1	20927001	NaN	NaN	NaN	NaN	NaN	NaN								+						Tb927.3.3150		0.305977	-0.836031	0.153415	-0.517295	0.0471922	-0.153959	131870000	NaN	NaN
1150	0	0	0	0	0	0	0	0	0	0	0	0	0	1210200	0	1540000	121020001	1	154000001	NaN	NaN	NaN	NaN	NaN	NaN								+						Tb927.8.3660		0.283885	-0.658541	0.706905	-1.35036	0.18315	-0.426919	8784000	NaN	NaN
1339	0	0	0	0	0	0	0	0	0	0	0	0	0	50494000	1267000	13104000	5049400001	126700001	1310400001	0	0	0	344360	0	0							+	+						Tb927.8.3950		NaN	NaN	NaN	NaN	NaN	NaN	2.16217e+10	0.348692	0.887661
1340	0	0	0	0	0	0	0	0	0	0	0	0	0	35613000	3153300	13668000	3.5613e+09	315330001	1366800001	0	0	0	0	0	40628							+	+						Tb927.9.1410		NaN	NaN	NaN	NaN	NaN	NaN	1.74781e+10	0.851688	1.30786
1343	0	0	0	0	0	0	0	0	0	0	0	0	0	31695000	2786200	10401000	3169500001	278620001	1040100001	0	0	0	260120	0	0							+	+						Tb927.11.970		NaN	NaN	NaN	NaN	NaN	NaN	1.49607e+10	0.520324	1.29121
1344	0	0	0	0	0	0	0	0	0	0	0	0	0	25376000	10904000	6107900	2537600001	1090400001	610790001	NaN	NaN	NaN	NaN	NaN	NaN							+	+						Tb927.11.9940		NaN	NaN	NaN	NaN	NaN	NaN	14129300001	NaN	NaN
1346	0	0	0	0	0	0	0	0	0	0	0	0	0	30671000	0	4810000	3067100001	1	4.81e+08	0	0	0	0	703330	0								+						Tb927.11.715;Tb927.11.18680;Tb11.0845		NaN	NaN	NaN	NaN	NaN	NaN	11827000001	0.0482709	0.271022
1347	0	0	0	0	0	0	0	0	0	0	0	0	0	16419000	8794000	7839900	1641900001	879400001	783990001	0	0	0	859380	536980	0							+	+						Tb927.10.3640		NaN	NaN	NaN	NaN	NaN	NaN	1.10176e+10	0.546798	2.12621
1348	0	0	0	0	0	0	0	0	0	0	0	0	0	25322000	1350600	4592300	2532200001	135060001	4.5923e+08	NaN	NaN	NaN	NaN	NaN	NaN							+	+						Tb927.10.7630		NaN	NaN	NaN	NaN	NaN	NaN	1.04216e+10	NaN	NaN
1352	0	0	0	0	0	0	0	0	0	0	0	0	0	17654000	2177100	7074200	1.7654e+09	2.1771e+08	707420001	0	0	0	472330	0	249860							+	+						Tb927.9.11150		NaN	NaN	NaN	NaN	NaN	NaN	8.96843e+09	1.17235	2.17675
1353	0	0	0	0	0	0	0	0	0	0	0	0	0	23790000	0	2305500	2379000001	1	2.3055e+08	NaN	NaN	NaN	NaN	NaN	NaN								+						Tb927.3.5350		NaN	NaN	NaN	NaN	NaN	NaN	8698500001	NaN	NaN
1354	0	0	0	0	0	0	0	0	0	0	0	0	0	10356000	2666600	8500800	1035600001	2.6666e+08	850080001	NaN	NaN	NaN	NaN	NaN	NaN							+	+						Tb927.3.2475		NaN	NaN	NaN	NaN	NaN	NaN	7.17447e+09	NaN	NaN
1355	0	0	0	0	0	0	0	0	0	0	0	0	0	20622000	0	128570	2.0622e+09	1	12857001	NaN	NaN	NaN	NaN	NaN	NaN								+						Tb927.3.4580		NaN	NaN	NaN	NaN	NaN	NaN	6.91686e+09	NaN	NaN
1356	0	0	0	0	0	0	0	0	0	0	0	0	0	12087000	3227300	2434600	1208700001	322730001	2.4346e+08	2577300	2359100	3378100	3460700	2407300	2765900							+	+						Tb927.5.1210		NaN	NaN	NaN	NaN	NaN	NaN	5.9163e+09	0.090296	0.0553068
1357	0	0	0	0	0	0	0	0	0	0	0	0	0	14617000	419140	1105000	1461700001	41914001	110500001	NaN	NaN	NaN	NaN	NaN	NaN							+	+						Tb927.11.14090		NaN	NaN	NaN	NaN	NaN	NaN	5380380001	NaN	NaN
1358	0	0	0	0	0	0	0	0	0	0	0	0	0	6853800	3212100	3259100	685380001	321210001	325910001	0	0	0	0	135910	0							+	+						Tb927.8.2460		NaN	NaN	NaN	NaN	NaN	NaN	4.44167e+09	0.443789	0.898027
1359	0	0	0	0	0	0	0	0	0	0	0	0	0	5195200	4543300	2296200	5.1952e+08	4.5433e+08	2.2962e+08	1445800	1876900	4207900	2840600	3192900	3341100							+	+						Tb927.3.1840		NaN	NaN	NaN	NaN	NaN	NaN	4.01157e+09	0.427494	0.469356
1360	0	0	0	0	0	0	0	0	0	0	0	0	0	0	7933800	3805100	1	793380001	3.8051e+08	NaN	NaN	NaN	NaN	NaN	NaN								+						Tb927.7.490		NaN	NaN	NaN	NaN	NaN	NaN	3.91297e+09	NaN	NaN
1361	0	0	0	0	0	0	0	0	0	0	0	0	0	5885800	1895700	3797800	588580001	189570001	3.7978e+08	1076100	0	0	0	0	0							+	+						Tb927.11.3790		NaN	NaN	NaN	NaN	NaN	NaN	3.85977e+09	0.434955	-1.70796
1362	0	0	0	0	0	0	0	0	0	0	0	0	0	6354000	435780	3863500	635400001	43578001	3.8635e+08	1101200	942220	0	0	0	0							+	+						Tb927.5.3190		NaN	NaN	NaN	NaN	NaN	NaN	3.55109e+09	1.07205	-3.35151
1363	0	0	0	0	0	0	0	0	0	0	0	0	0	2989300	2073900	2228300	298930001	207390001	2.2283e+08	339840	376440	2074700	0	0	1384700							+	+						Tb927.9.10310		NaN	NaN	NaN	NaN	NaN	NaN	2.4305e+09	0.430386	-1.61277
1364	0	0	0	0	0	0	0	0	0	0	0	0	0	4774400	248500	2097300	4.7744e+08	24850001	2.0973e+08	NaN	NaN	NaN	NaN	NaN	NaN							+	+						Tb927.10.13880		NaN	NaN	NaN	NaN	NaN	NaN	2.3734e+09	NaN	NaN
1365	0	0	0	0	0	0	0	0	0	0	0	0	0	5522400	0	560890	552240001	1	56089001	NaN	NaN	NaN	NaN	NaN	NaN								+						Tb927.9.13060		NaN	NaN	NaN	NaN	NaN	NaN	2.02776e+09	NaN	NaN
1366	0	0	0	0	0	0	0	0	0	0	0	0	0	0	1073000	4695600	1	107300001	4.6956e+08	0	0	0	0	0	303900								+						Tb927.10.8160		NaN	NaN	NaN	NaN	NaN	NaN	1.92287e+09	0.405054	0.950385
1367	0	0	0	0	0	0	0	0	0	0	0	0	0	3525300	650400	693290	352530001	65040001	69329001	465740	278680	410810	259530	203490	273260							+	+						Tb927.11.6210		NaN	NaN	NaN	NaN	NaN	NaN	1.623e+09	1.14246	-0.62849
1368	0	0	0	0	0	0	0	0	0	0	0	0	0	2063000	0	2276800	206300001	1	2.2768e+08	NaN	NaN	NaN	NaN	NaN	NaN								+						Tb927.11.8080		NaN	NaN	NaN	NaN	NaN	NaN	1446600001	NaN	NaN
1369	0	0	0	0	0	0	0	0	0	0	0	0	0	2002600	0	1299000	200260001	1	129900001	NaN	NaN	NaN	NaN	NaN	NaN								+						Tb927.3.3610		NaN	NaN	NaN	NaN	NaN	NaN	1.10053e+09	NaN	NaN
1370	0	0	0	0	0	0	0	0	0	0	0	0	0	0	1128700	1801300	1	112870001	180130001	287800	0	0	0	0	0								+						Tb927.3.4760		NaN	NaN	NaN	NaN	NaN	NaN	9.76667e+08	0.239088	-0.773023
1371	0	0	0	0	0	0	0	0	0	0	0	0	0	1498400	0	380550	149840001	1	38055001	1100500	181140	0	465160	0	251840								+						Tb927.11.4900		NaN	NaN	NaN	NaN	NaN	NaN	6.26317e+08	0.188023	-0.715541
1372	0	0	0	0	0	0	0	0	0	0	0	0	0	862680	0	403790	86268001	1	40379001	NaN	NaN	NaN	NaN	NaN	NaN								+						Tb927.9.11940		NaN	NaN	NaN	NaN	NaN	NaN	4.22157e+08	NaN	NaN
1373	0	0	0	0	0	0	0	0	0	0	0	0	0	0	479570	713950	1	47957001	71395001	70423	0	0	0	0	0								+						Tb927.10.9080		NaN	NaN	NaN	NaN	NaN	NaN	397840001	0.267268	0.587121
1374	0	0	0	0	0	0	0	0	0	0	0	0	0	0	545130	571870	1	54513001	57187001	488820	621320	785680	704530	563540	624670								+						Tb927.7.4180		NaN	NaN	NaN	NaN	NaN	NaN	3.72333e+08	0.0285561	0.0185649
1375	0	0	0	0	0	0	0	0	0	0	0	0	0	560780	0	509370	56078001	1	50937001	0	0	0	0	0	83674								+						Tb927.10.2020		NaN	NaN	NaN	NaN	NaN	NaN	3.56717e+08	0.307584	0.60557
1376	0	0	0	0	0	0	0	0	0	0	0	0	0	0	526530	488260	1	52653001	48826001	137830	0	162210	476380	442670	862750								+						Tb927.11.6590		NaN	NaN	NaN	NaN	NaN	NaN	3.38263e+08	1.51246	2.67887
1377	0	0	0	0	0	0	0	0	0	0	0	0	0	0	343130	387500	1	34313001	38750001	285110	0	402920	0	0	364700								+						Tb927.1.4100		NaN	NaN	NaN	NaN	NaN	NaN	2.43543e+08	0.105211	0.319178
1378	0	0	0	0	0	0	0	0	0	0	0	0	0	0	254360	365160	1	25436001	36516001	37278	0	0	0	0	0								+						Tb927.9.7470;Tb927.2.6320;Tb927.2.6150;Tb927.6.220;Tb927.2.6240;Tb927.2.6200;Tb927.2.6280		NaN	NaN	NaN	NaN	NaN	NaN	2.06507e+08	0.0707237	-0.223691
1381	0	0	0	0	0	0	0	0	0	0	0	0	346580	62966000	3713400	6059500	181.678	10.7144	17.4837	490660	407010	0	2325100	1577100	1379200							+	+						Tb927.5.3400		NaN	NaN	NaN	NaN	NaN	NaN	69.9587	1.40903	2.85458
1137	64837000	124620000	58511000	0	27838000	0	0	0	0	53486000	0	0	4844400	0	1614800	0	2.06424e-09	0.333333	2.06424e-09	3640200	1977900	1047000	749560	0	1109000												nucleolus and cytoplasm (patchy)	60S ribosomal protein L7a, putative	Tb927.8.1340;Tb927.8.1330		1.71321	-2.77076	3.05631	-4.30563	1.08933	-3.19652	NaN	0.86076	-2.1004
1	101260000	124260000	83095000	0	0	0	37862000	37344000	0	43694000	44788000	49546000	1987900	0	4776900	977470	5.03043e-09	2.40299	0.49171	5146200	3722500	1798000	943630	0	877990														Tb927.9.3990;Tb927.9.3920		3.49379	-4.35768	1.10823	-2.46492	2.53365	-1.14358	NaN	1.25008	-2.78
2	106700000	160680000	123720000	33107000	0	0	53452000	38172000	60532000	52203000	69932000	77445000	1953700	6898600	1552200	1371300	3.53104	0.794493	0.701899	4684100	4259400	3720300	2323800	2315900	2656800														Tb927.8.1110;Tb927.10.5610		1.69494	-4.11249	2.18439	-1.36739	1.79	-0.969119	4.0335	2.61277	-0.792031
3	0	238760000	133230000	0	0	0	0	0	0	53206000	81556000	89826000	3249600	2815400	3436700	2068000	0.866384	1.05758	0.636386	4114800	1920100	1427000	908950	1152200	1531100														Tb927.5.1110;Tb927.11.16280		1.31476	-4.45962	1.31551	-4.26208	0.0051866	-0.0207507	1.72163	0.865068	-0.937918
4	0	100020000	56043000	0	0	0	0	0	0	0	0	0	5570800	861540	2642300	879980	0.154653	0.474312	0.157963	25399000	18824000	3471300	2710000	2894400	2594500														Tb927.11.6300		1.6927	-3.6402	2.06028	-3.32285	2.17825	-3.48316	NaN	1.11213	-2.11655
5	51496000	184920000	202160000	41253000	0	0	345060000	227940000	176690000	0	99786000	41638000	0	0	0	0	1	1	1	120820	0	418550	460880	700450	719800														Tb927.11.6320		1.26804	-4.22436	0.612375	0.950597	0.748855	-1.59686	NaN	1.12325	2.16601
6	87246000	123130000	42361000	0	0	0	37331000	35898000	25410000	34280000	35383000	42159000	1477900	1977000	1015100	553390	1.33771	0.686853	0.374443	3371100	3268500	1834600	2054400	1596100	1752100														Tb927.3.3320;Tb927.3.3310		1.80931	-3.53035	1.20404	-1.24675	1.06715	-1.05122	6080800	0.928245	-0.604987
7	128060000	319840000	199460000	31357000	0	0	88669000	65175000	59368000	42622000	81089000	64766000	4940500	1922900	4220700	655570	0.389212	0.854306	0.132693	12641000	11742000	3659000	2269000	1959700	2212900														Tb927.3.5050		1.81131	-5.03237	1.65621	-1.52454	1.67898	-1.7299	0.280338	1.52741	-1.92882
8	115000000	268490000	127130000	0	0	0	72928000	0	0	82585000	63684000	95849000	0	0	0	0	1	1	1	5487200	4667100	1607700	1108000	0	779110														Tb927.4.1860		1.75332	-4.6906	1.25987	-3.95676	1.09809	-0.987007	5827100	1.08772	-3.10846
9	54213000	97868000	101010000	0	0	0	43299000	0	0	0	0	37853000	1346600	0	2648200	0	7.42611e-09	1.96658	7.42611e-09	1514300	1463600	932870	880170	880090	832280														Tb927.6.720;Tb927.11.11230		2.7568	-4.15993	1.37077	-2.31042	1.22434	-2.47099	NaN	1.16178	-0.560401
10	0	134470000	35532000	0	0	0	0	0	0	0	25535000	0	1435100	0	3360000	0	6.96816e-09	2.3413	6.96816e-09	4004600	4609000	2956900	1675300	1353100	1372100														Tb927.7.2370;Tb927.7.2340		1.59423	-3.46093	1.31531	-2.95076	0.664026	-1.91854	NaN	2.5269	-1.37771
11	0	366580000	98876000	0	0	0	104330000	0	164860000	97125000	229060000	108900000	3467900	0	2583500	0	2.88359e-09	0.744975	2.88359e-09	6353500	5747300	0	885200	0	674360														Tb927.7.5180;Tb927.7.5170		2.10352	-5.12205	0.277687	-1.26793	0.105462	0.307716	NaN	0.371735	-2.3411
12	86290000	180220000	83187000	51505000	0	0	48344000	39000000	65176000	75254000	84345000	121690000	3568800	11807000	3997300	3306000	3.30839	1.12007	0.926362	24916000	24065000	7657800	2443700	3501000	4528100														Tb927.9.11410;Tb927.9.11380		1.28729	-3.59582	1.25883	-1.13203	0.232162	-0.24801	4.0112	1.69208	-2.29635
14	58043000	86320000	89470000	0	0	0	38406000	33915000	32986000	18286000	21260000	0	5752700	0	581150	0	1.73831e-09	0.101022	1.73831e-09	194500	0	0	0	0	0														Tb927.9.15170;Tb927.9.15110		2.63375	-4.02855	2.22782	-1.1277	1.92869	-2.48164	NaN	0.26464	-0.811394
236	0	0	0	0	16005000	0	0	0	0	0	0	0	0	0	0	0	0	0	0	NaN	NaN	NaN	NaN	NaN	NaN														Tb927.5.4450;Tb05.5K5.100		0.205631	0.404146	0.215046	-0.426198	0.515626	-1.02259	NaN	NaN	NaN
237	0	0	0	0	147120000	136650000	61996000	0	69713000	40795000	55482000	45653000	0	0	0	0	1	1	1	20568000	16402000	0	0	0	0						+								Tb927.5.4500;Tb05.5K5.150		0.836064	3.04014	0.70184	2.21106	1.87643	2.98297	NaN	1.15016	-5.66521
238	0	0	0	0	16697000	0	0	0	0	0	0	0	0	0	0	0	0	0	0	NaN	NaN	NaN	NaN	NaN	NaN														Tb927.5.4430;Tb05.5K5.80		0.138731	0.356548	0.507041	-1.12994	0.353812	-0.739473	NaN	NaN	NaN
239	0	0	0	0	1162700	0	0	0	0	0	0	0	0	0	0	0	0	0	0	NaN	NaN	NaN	NaN	NaN	NaN														Tb927.4.110-p1;Tb09.v4.0013		0.51205	-1.13872	0.424423	-0.566837	0.233028	-0.612693	NaN	NaN	NaN
240	0	0	0	0	0	3698300	0	0	0	0	0	0	0	0	0	0	0	0	0	NaN	NaN	NaN	NaN	NaN	NaN														Tb10.v4.0088		0.218211	-0.580383	0.0310124	0.0859718	0.0315417	0.0927773	NaN	NaN	NaN
241	0	0	0	0	61755000	69032000	0	0	0	0	0	0	0	0	0	0	0	0	0	NaN	NaN	NaN	NaN	NaN	NaN														Tb927.10.6960;Tb927.10.6920;Tb10.v4.0248		1.20846	2.52427	0.198414	-0.273169	0.0607579	0.0887489	NaN	NaN	NaN
242	0	0	0	0	226730000	144100000	0	0	0	0	0	0	0	0	0	0	0	0	0	NaN	NaN	NaN	NaN	NaN	NaN														Tb11.01.2730		0.957749	3.49491	0.332055	-0.703547	0.284993	0.682058	NaN	NaN	NaN
243	0	0	0	0	0	0	0	0	0	0	0	18778000	0	0	0	0	1	1	1	NaN	NaN	NaN	NaN	NaN	NaN														Tb11.02.5360b;Tb11.02.5360		0.361953	-0.6614	0.262386	-0.502786	0.176257	0.415504	2575900	NaN	NaN
244	0	0	0	0	0	0	34442000	32901000	0	0	0	0	0	0	0	0	0	0	0	NaN	NaN	NaN	NaN	NaN	NaN														Tb11.02.5410b;Tb11.02.5410		0.0122264	0.0360762	0.286045	1.12081	0.170484	-0.487138	NaN	NaN	NaN
245	0	93276000	71592000	80542000	0	42900000	81162000	63680000	102300000	98626000	128830000	115130000	0	0	0	0	0	0	0	NaN	NaN	NaN	NaN	NaN	NaN														Tb11.02.5430b;Tb11.02.5430		0.338447	-1.3486	0.386236	0.608461	0.787854	1.09785	NaN	NaN	NaN
246	0	0	0	0	0	0	43537000	0	0	0	0	47767000	7236500	0	0	2325300	1.38188e-09	1.38188e-09	0.321329	25530000	21479000	7396200	2184000	2403000	2818800														Tb927.6.4980;Tb927.11.7705;Tb11.0390;Tb11.0290		0.145015	-0.3417	0.0741687	0.2596	0.107564	0.382571	NaN	2.04512	-2.69962
247	0	462370000	51675000	97536000	0	0	56933000	0	0	108090000	112560000	121020000	6741200	12823000	4157500	4471200	1.90218	0.61673	0.663265	14492000	13217000	3658200	1827900	3464500	3964500														Tb927.4.1100;Tb927.11.680;Tb11.0880		0.658047	-2.81292	0.795845	-2.93866	0.114362	0.389226	1.80037	1.03306	-1.60089
248	0	0	0	0	0	0	0	0	743520000	0	0	0	0	0	0	0	0	0	0	NaN	NaN	NaN	NaN	NaN	NaN														Tb927.11.19450;Tb11.1130		0.276403	-0.874022	0.220323	1.64713	0.158674	-0.435827	NaN	NaN	NaN
249	0	0	0	0	6323400	0	0	0	0	0	0	0	0	0	0	0	0	0	0	NaN	NaN	NaN	NaN	NaN	NaN														Tb927.10.15270;Tb11.v5.0998;Tb11.1240		0.151567	0.242738	0.153996	-0.268613	0.0133982	0.0316989	NaN	NaN	NaN
250	0	0	0	0	59860000	69898000	0	0	0	0	0	0	0	0	0	0	0	0	0	NaN	NaN	NaN	NaN	NaN	NaN														Tb11.v5.0154		0.474255	1.56627	0.346146	-0.765648	0.879018	-1.85233	NaN	NaN	NaN
251	0	0	0	0	117190000	95104000	0	0	0	0	0	0	0	0	0	0	0	0	0	0	33040	0	0	0	0														Tb927.7.4750;Tb11.v5.0158		1.21761	3.34205	0.193624	-0.379007	0.208583	0.43134	NaN	1.44145	2.14205
253	0	0	0	0	10550000	0	0	0	0	0	0	0	0	0	0	0	0	0	0	NaN	NaN	NaN	NaN	NaN	NaN														Tb927.7.4840;Tb11.v5.0166		0.0894179	-0.20769	0.314257	-0.62705	0.41517	-0.913303	NaN	NaN	NaN
254	0	0	0	0	10606000	0	0	0	0	0	0	0	0	0	0	0	0	0	0	385130	323250	0	0	0	371250														Tb927.7.4900;Tb11.v5.0171		0.124023	0.305082	0.088018	0.2878	0.098205	0.226688	NaN	0.272339	-0.857027
255	0	0	0	0	0	5798600	0	0	0	0	0	0	0	0	0	0	0	0	0	NaN	NaN	NaN	NaN	NaN	NaN														Tb927.7.4990;Tb11.v5.0180		0.0901818	0.224006	0.417525	-0.801374	0.133621	-0.291621	NaN	NaN	NaN
257	0	8462200	0	0	0	0	0	0	0	0	0	0	0	0	0	0	0	0	0	117050	0	0	0	0	0														Tb927.7.5030;Tb11.v5.0183		1.08752	-2.09821	1.57568	-1.53886	1.79424	-1.61439	NaN	0.0676361	0.147085
258	0	0	0	0	12353000	0	0	0	0	0	0	0	0	0	0	0	1	1	1	NaN	NaN	NaN	NaN	NaN	NaN														Tb927.10.6030;Tb11.v5.0196		0.0645857	-0.0987123	1.84878	-1.61665	0.294419	-0.444914	NaN	NaN	NaN
259	337340000	189610000	122040000	363940000	286440000	229810000	191830000	394400000	284580000	343520000	493810000	1035400000	0	0	0	0	1	1	1	0	169360	0	0	0	0														Tb927.10.6060;Tb11.v5.0199		0.506574	0.539261	0.39633	0.48791	1.11367	1.49729	NaN	0.0841763	-0.311836
260	0	0	0	0	64903000	43968000	0	0	0	0	0	0	0	0	0	0	0	0	0	NaN	NaN	NaN	NaN	NaN	NaN														Tb927.10.5240;Tb11.v5.0233		0.915496	2.17157	0.349567	-0.602865	0.195072	0.352545	NaN	NaN	NaN
261	0	0	0	0	0	12379000	0	0	0	0	0	0	0	0	0	0	0	0	0	NaN	NaN	NaN	NaN	NaN	NaN														Tb927.10.5200;Tb11.v5.0237		0.315986	0.568149	0.228706	-0.459347	0.173562	-0.375095	NaN	NaN	NaN
262	226590000	734460000	353740000	315170000	109730000	117780000	300240000	243130000	336000000	402470000	523020000	719240000	5199800	5543200	4523000	2871300	1.06604	0.869841	0.552194	60910000	50149000	14810000	8154200	9989900	12092000														Tb927.10.5340;Tb927.10.5330;Tb11.v5.1060;Tb11.v5.0243		0.856436	-1.28442	0.33916	-0.42105	0.341263	0.454255	2.53677	1.30788	-1.84042
263	0	0	0	0	39632000	0	0	0	0	0	0	0	0	0	0	0	0	0	0	33792	0	0	0	0	0														Tb927.10.5310;Tb11.v5.0245		0.247053	0.6134	0.824644	-1.09469	0.280903	-0.433864	NaN	0.0731216	0.240318
264	0	0	0	0	0	0	60507000	0	27733000	14534000	0	0	0	0	0	0	0	0	0	NaN	NaN	NaN	NaN	NaN	NaN														Tb927.10.5280;Tb11.v5.0248		0.0289029	-0.0881856	0.686528	1.77855	0.124359	0.271921	NaN	NaN	NaN
265	0	0	0	0	0	0	4041000	0	0	0	0	0	0	0	0	0	0	0	0	NaN	NaN	NaN	NaN	NaN	NaN														Tb927.11.7310;Tb11.v5.0252		0.150348	-0.361607	0.189366	-0.447884	0.0906782	0.253239	NaN	NaN	NaN
267	0	0	0	4261300	0	13970000	4994600	0	0	0	0	0	0	0	0	0	0	0	0	NaN	NaN	NaN	NaN	NaN	NaN														Tb927.11.7280;Tb11.v5.0255		0.00600103	-0.0236778	0.0291759	-0.0899588	0.0305172	0.0944614	NaN	NaN	NaN
268	0	0	0	0	0	0	0	5073100	0	0	0	0	0	0	0	0	0	0	0	NaN	NaN	NaN	NaN	NaN	NaN														Tb927.7.4540;Tb11.v5.0267		0.178888	-0.503892	0.16291	-0.482358	0.136265	-0.360468	NaN	NaN	NaN
269	0	0	0	0	17782000	12167000	0	0	0	0	0	0	0	0	0	0	1	1	1	NaN	NaN	NaN	NaN	NaN	NaN														Tb927.10.6310;Tb11.v5.0275		0.542607	0.87436	0.139135	-0.391722	0.0915203	-0.297112	NaN	NaN	NaN
270	0	0	0	0	0	0	0	0	0	0	10741000	14007000	0	0	0	0	0	0	0	NaN	NaN	NaN	NaN	NaN	NaN														Tb927.10.6250;Tb11.v5.0280		0.351951	-1.11669	0.646086	-1.47651	0.0205428	0.0588036	NaN	NaN	NaN
271	0	0	0	0	0	0	0	0	0	0	5152200	0	0	0	0	0	1	1	1	0	0	0	0	0	4436200														Tb11.v5.0304;Tb927.10.15940		0.399104	-0.758198	0.36323	-0.960854	0.107204	-0.269491	NaN	0.627814	2.913
272	0	0	0	0	147390000	130570000	69700000	0	0	0	0	0	0	0	0	0	0	0	0	NaN	NaN	NaN	NaN	NaN	NaN														Tb927.1.1470;Tb11.v5.0315		0.647923	2.42895	0.05439	0.242979	0.503562	-0.943179	NaN	NaN	NaN
273	0	0	0	0	0	0	0	0	0	0	0	17535000	0	0	0	0	1	1	1	332160	0	0	0	0	0														Tb11.v5.0325		0.150338	-0.365796	0.402281	-0.859732	0.19013	0.433767	NaN	0.0717861	-0.274635
274	0	0	0	0	7535800	0	0	0	0	0	0	0	0	0	0	0	1	1	1	290660	371340	819190	717190	710890	763610														Tb927.1.1240;Tb11.v5.0356		0.0633037	-0.138783	0.732849	-1.29771	0.102386	-0.257523	434561	0.721025	0.712849
275	0	0	0	0	86663000	91638000	0	0	0	0	0	0	0	0	0	0	1	1	1	78011	0	0	0	0	0														Tb11.v5.0365		0.617771	1.82717	1.1106	-0.785154	1.00264	-0.721712	NaN	0.342227	-0.855051
276	0	0	0	0	0	0	0	0	0	0	0	17644000	0	0	0	0	1	1	1	0	294530	0	0	0	0														Tb11.v5.0377;Tb11.v5.0762;Tb11.v5.0378;Tb927.11.10660		0.480885	-0.79785	1.32094	-1.11686	0.2112	-0.406998	NaN	0.39018	-1.40517
277	0	0	0	0	0	0	1665400	0	0	0	0	0	0	0	0	0	0	0	0	NaN	NaN	NaN	NaN	NaN	NaN														Tb927.1.1370;Tb11.v5.0391		0.673991	-1.15619	0.352258	-0.724718	0.0330196	-0.0965449	NaN	NaN	NaN
278	0	0	0	0	12415000	0	0	0	0	0	0	0	0	0	0	0	0	0	0	NaN	NaN	NaN	NaN	NaN	NaN														Tb11.v5.0394;Tb927.10.15750		0.382771	0.738697	0.0401843	-0.0918605	0.0257041	-0.0653159	NaN	NaN	NaN
280	0	0	0	0	22102000	21269000	94219000	33733000	26832000	0	0	0	0	0	0	0	1	1	1	251740	248350	186000	196870	232780	213230														Tb927.10.540;Tb11.v5.0414		0.335344	0.901791	0.903798	2.29491	0.229582	-0.814749	NaN	0.203627	-0.0836639
281	0	0	0	0	0	0	50324000	0	0	0	0	0	0	0	0	0	0	0	0	NaN	NaN	NaN	NaN	NaN	NaN														Tb927.1.1640;Tb11.v5.0426		0.553245	-1.37844	0.125437	0.474847	0.193705	-0.681086	NaN	NaN	NaN
282	0	0	0	0	17442000	0	0	0	0	0	0	0	0	0	0	0	1	1	1	NaN	NaN	NaN	NaN	NaN	NaN														Tb927.11.3650;Tb11.v5.0435		0.605458	0.921148	0.342455	-0.557605	0.0689873	0.156982	NaN	NaN	NaN
283	0	0	0	0	0	0	23970000	0	0	0	0	0	0	0	0	0	0	0	0	NaN	NaN	NaN	NaN	NaN	NaN														Tb927.1.1030;Tb11.v5.0436		0.619272	-1.39241	0.205005	0.45957	0.32428	-0.63994	NaN	NaN	NaN
284	0	412080000	149440000	55550000	47652000	118980000	128830000	92336000	91250000	165340000	55364000	147330000	401210000	96044000	63817000	73737000	0.239386	0.159061	0.183787	2386700000	1936800000	1133500000	468560000	531210000	683160000														Tb927.1.2390;Tb927.1.2370;Tb927.1.2350;Tb927.1.2330;Tb11.v5.0469;Tb927.1.2410-p1		0.112326	-0.469709	0.0286818	0.12534	0.0511689	0.229732	0.328512	2.00165	-1.64851
285	0	0	0	0	0	0	0	0	0	0	3866400	0	0	0	0	0	0	0	0	NaN	NaN	NaN	NaN	NaN	NaN														Tb927.3.3290;Tb11.v5.0474		1.22614	-1.55089	1.05595	-1.44006	0.658281	-1.20258	NaN	NaN	NaN
286	0	0	0	0	12443000	0	0	0	0	0	0	0	0	0	0	0	0	0	0	NaN	NaN	NaN	NaN	NaN	NaN														Tb11.v5.0487;Tb927.10.1200		0.283928	0.213818	0.491048	-0.326566	0.279588	-0.43417	NaN	NaN	NaN
287	0	0	0	72987000	0	277730000	74109000	0	86830000	44984000	0	0	0	0	0	0	1	1	1	NaN	NaN	NaN	NaN	NaN	NaN														Tb11.v5.0493;Tb927.7.3830		0.45145	2.46036	0.629218	2.28915	0.464749	1.21455	NaN	NaN	NaN
288	127630000	541400000	140770000	65427000	35560000	52941000	79585000	57976000	62657000	99658000	212050000	146750000	6046400	9696800	3972100	3754600	1.60373	0.656936	0.620965	8425800	7467900	2518900	1291800	1208800	1420100														Tb11.v5.0501;Tb927.10.3940;Tb927.10.3930		1.36273	-2.10109	1.15817	-1.69079	0.300884	-0.549726	2.20201	1.67329	-2.05312
289	0	47110000	60258000	0	0	0	20080000	0	0	0	19570000	0	11009000	4632600	3964200	1799700	0.420801	0.360087	0.163475	1608300	1480700	917670	2014700	2261400	2225700														Tb927.10.5620;Tb11.v5.0531		1.34334	-2.95214	0.879353	-1.64833	0.724249	-1.47644	0.852704	1.33993	0.738059
290	0	0	0	0	6214800	0	0	0	0	0	0	0	2613500	1560300	1749800	0	0.597015	0.669524	3.82629e-09	529320	503580	443890	0	0	450870														Tb927.8.5010;Tb927.8.5000;Tb927.8.4990;Tb927.8.4980;Tb927.8.4970;Tb11.v5.0538		0.330052	0.810352	0.103676	-0.305511	0.127841	0.318041	0.63088	0.988233	-1.72915
291	0	40028000	0	45577000	65487000	60806000	46837000	26286000	32560000	35449000	0	33007000	4544400	4772200	3249200	2670000	1.05013	0.71499	0.587536	3561900	3064900	1907700	2344100	2629700	2679100														Tb927.10.10960;Tb927.10.10950;Tb927.10.10940;Tb927.10.10920;Tb927.10.10910;Tb927.10.10900;Tb927.10.10890;Tb11.v5.0543;Tb927.10.10980;Tb927.10.10970;Tb927.10.10930		1.25967	1.53252	0.602018	0.806294	0.134819	-0.527013	1.45501	0.149472	-0.111547
292	0	0	0	0	0	19114000	0	0	0	0	0	0	0	0	0	0	0	0	0	NaN	NaN	NaN	NaN	NaN	NaN														Tb927.5.2540;Tb11.v5.0574		0.0443001	0.127096	0.409358	-0.524102	0.149459	0.230151	NaN	NaN	NaN
293	0	0	0	0	238390000	147260000	34978000	0	0	0	23271000	0	0	0	0	0	0	0	0	NaN	NaN	NaN	NaN	NaN	NaN														Tb927.10.4940;Tb11.v5.0596		0.682605	2.74098	0.10007	0.353237	0.0987757	0.27744	NaN	NaN	NaN
294	0	0	0	0	0	123910000	0	0	0	0	0	0	0	0	0	0	0	0	0	NaN	NaN	NaN	NaN	NaN	NaN														Tb11.v5.0607		0.408511	1.90217	0.350349	0.923799	0.0789496	0.232936	NaN	NaN	NaN
295	0	0	0	0	0	3840500	0	0	0	0	0	0	0	0	0	0	0	0	0	NaN	NaN	NaN	NaN	NaN	NaN														Tb927.7.7070;Tb11.v5.0612		0.692417	-1.12936	0.891536	-1.27555	0.346242	-0.619591	NaN	NaN	NaN
296	0	0	0	0	32421000	0	0	0	0	0	0	0	0	0	0	0	0	0	0	32533	0	0	0	0	0														Tb11.v5.0616;Tb927.7.6970		0.205332	0.635688	0.397173	-0.863534	0.178701	-0.48554	NaN	0.837255	1.07336
297	0	0	0	0	0	0	0	0	0	0	0	7143500	0	0	0	0	1	1	1	142430	0	0	0	0	0														Tb11.v5.0624		0.852893	-1.07257	1.19188	-1.51599	0.578712	-0.934917	NaN	0.0889791	-0.24983
298	0	0	0	0	137190000	100640000	0	0	0	0	0	0	0	0	0	0	0	0	0	NaN	NaN	NaN	NaN	NaN	NaN														Tb927.10.14890;Tb11.v5.0636		1.14574	2.93103	0.621278	-1.02589	0.281729	-0.558587	NaN	NaN	NaN
299	0	47280000	40097000	0	62690000	58839000	0	0	0	31589000	0	0	15839000	671120	629360	598830	0.0423714	0.0397348	0.0378073	6931000	6713200	6604300	9396800	11539000	12498000														Tb927.10.2890;Tb11.v5.0650		0.0322802	0.0922909	2.20963	-2.57887	0.738817	-1.44163	0.0869851	2.34155	0.71359
300	0	0	0	0	18794000	0	0	0	0	0	0	0	0	0	0	0	1	1	1	NaN	NaN	NaN	NaN	NaN	NaN														Tb927.2.830-p1;Tb11.v5.0655		0.0146857	0.047046	0.9721	-1.64509	0.137142	-0.294374	NaN	NaN	NaN
301	0	0	0	0	0	0	0	0	5980700	0	0	0	0	0	0	0	0	0	0	NaN	NaN	NaN	NaN	NaN	NaN														Tb11.v5.0660;Tb927.2.2190		0.0192989	0.0534178	0.135131	-0.469636	0.41289	-0.719895	NaN	NaN	NaN
302	0	0	0	0	15649000	0	0	0	0	0	0	0	14701000	0	558550	598250	6.80226e-10	0.037994	0.0406945	5081800	3835200	2484600	2763900	2542500	2859000														Tb11.v5.0713		0.00905777	-0.033006	0.296701	-0.810294	0.0825938	-0.315003	NaN	0.625276	-0.423065
303	0	0	0	0	30830000	15480000	0	0	0	0	0	0	0	0	0	0	0	0	0	NaN	NaN	NaN	NaN	NaN	NaN														Tb11.v5.0739;Tb927.7.7000		0.151492	0.584949	0.258229	-0.751422	0.141531	-0.453023	NaN	NaN	NaN
304	0	0	0	0	6330700	0	0	0	0	0	0	0	0	0	0	0	0	0	0	NaN	NaN	NaN	NaN	NaN	NaN														Tb927.3.3790;Tb927.3.3770;Tb11.v5.0741		0.273277	0.770578	0.197505	-0.579503	0.0661524	0.235228	NaN	NaN	NaN
305	0	0	0	0	3264300	0	0	0	0	0	0	0	0	0	0	0	1	1	1	801850	623660	0	0	0	0														Tb927.8.5465;Tb927.8.5440;Tb11.v5.0798;Tb11.v5.0797;Tb927.8.5460		0.0609433	-0.249053	0.159124	0.531112	0.14736	-0.50292	NaN	0.762123	-2.18379
306	0	0	0	0	5426600	0	0	0	0	0	0	0	0	0	0	0	0	0	0	NaN	NaN	NaN	NaN	NaN	NaN														Tb927.8.2470;Tb11.v5.0799		0.52388	-0.575174	1.11938	-1.912	0.362931	-0.477375	NaN	NaN	NaN
307	0	0	0	0	9236100	0	0	0	0	0	0	0	0	0	0	0	1	1	1	NaN	NaN	NaN	NaN	NaN	NaN														Tb11.v5.0810;Tb927.6.4590.1;Tb927.6.4590.2		0.636947	0.935563	0.311033	0.791261	0.00756268	-0.0165984	NaN	NaN	NaN
308	0	0	0	0	9767500	0	0	0	0	0	0	0	0	0	0	0	0	0	0	NaN	NaN	NaN	NaN	NaN	NaN														Tb927.3.3400;Tb11.v5.0831;Tb927.3.3390		0.124492	0.173098	0.0374982	-0.0634759	0.157826	-0.290735	NaN	NaN	NaN
310	0	0	0	0	0	4364400	0	0	0	0	0	0	0	0	0	0	0	0	0	NaN	NaN	NaN	NaN	NaN	NaN														Tb927.3.4370;Tb11.v5.0842		0.380372	-0.695537	0.21696	-0.377383	0.145211	-0.3492	NaN	NaN	NaN
311	0	0	0	0	13926000	0	0	0	0	0	0	0	0	0	0	0	1	1	1	0	132030	0	0	0	0														Tb11.v5.0871;Tb927.8.1190;Tb927.8.1170		0.150757	-0.370099	0.585198	-1.30766	0.158386	-0.469569	NaN	0.11973	0.41126
312	0	0	0	0	0	28650000	0	0	0	0	0	0	0	0	0	0	1	1	1	864840	1689600	1090100	575380	876400	811780														Tb11.v5.0881		0.0704489	-0.297061	0.0798438	0.165901	0.0256961	-0.0589752	NaN	0.898193	-0.653413
313	0	0	0	22263000	0	0	0	0	35353000	0	27917000	17460000	0	0	0	0	0	0	0	NaN	NaN	NaN	NaN	NaN	NaN														Tb927.4.2970;Tb11.v5.0970		0.0296396	-0.106361	0.0204253	-0.0936038	0.584185	1.22433	NaN	NaN	NaN
314	0	0	0	0	5741300	0	0	0	0	0	0	0	0	0	0	0	0	0	0	NaN	NaN	NaN	NaN	NaN	NaN														Tb11.v5.0999;Tb927.10.15280		0.426309	-0.744415	0.360182	-0.563913	0.160203	-0.384812	NaN	NaN	NaN
315	0	0	0	0	12699000	16748000	0	0	0	0	0	0	0	0	0	0	0	0	0	NaN	NaN	NaN	NaN	NaN	NaN														Tb11.v5.1011		0.0670292	0.172546	0.672517	-1.29599	0.394436	-0.849384	NaN	NaN	NaN
316	0	0	0	0	79550000	105860000	0	0	0	0	0	0	0	0	0	0	0	0	0	NaN	NaN	NaN	NaN	NaN	NaN														Tb927.10.3340;Tb11.v5.1022		0.564689	1.75807	1.43307	-1.64111	0.0385187	0.0664431	NaN	NaN	NaN
317	0	0	0	0	36962000	28373000	0	0	0	0	0	0	4309200	2026500	1484900	595800	0.470273	0.344588	0.138262	468870	642710	755160	482000	519460	656220														Tb927.3.4330;Tb927.3.4320;Tb927.3.4310;Tb927.3.4300;Tb927.3.4290;Tb11.v5.1055		0.193577	0.496471	1.02464	-1.57966	1.35773	-1.44065	0.488271	0.257028	-0.156638
318	0	0	0	0	3445700	0	0	0	0	0	0	0	0	0	0	0	0	0	0	NaN	NaN	NaN	NaN	NaN	NaN														Tb927.10.12040;Tb11.v5.1057		0.496141	-1.20547	0.27129	-0.60656	0.959622	-1.69999	NaN	NaN	NaN
319	70283000	356550000	137000000	0	27821000	74593000	87883000	61420000	0	0	104420000	99957000	7606200	8317500	8459300	4013000	1.09352	1.11216	0.527596	15561000	13016000	3696600	1538600	2545300	2842900														Tb927.11.3600;Tb927.11.3590;Tb11.v5.1059		1.01227	-2.68725	0.718112	-2.39417	0.577679	-1.44044	1.20079	1.33871	-2.02382
320	0	0	0	0	0	0	8215900	0	0	0	0	0	0	0	0	0	0	0	0	NaN	NaN	NaN	NaN	NaN	NaN														Tb927.1.1100		0.0808594	-0.119676	0.0943275	0.171754	0.662992	-0.721879	NaN	NaN	NaN
321	0	70661000	51132000	0	0	0	19354000	23286000	20990000	0	50936000	46692000	0	0	0	0	0	0	0	NaN	NaN	NaN	NaN	NaN	NaN														Tb927.1.1120		1.82546	-2.88718	0.627694	-0.888767	0.213901	-0.62529	NaN	NaN	NaN
322	0	0	0	0	18107000	0	0	0	0	0	0	0	0	0	0	0	0	0	0	NaN	NaN	NaN	NaN	NaN	NaN														Tb927.1.1530		0.357718	0.939799	0.00344422	0.0114727	0.285083	0.879768	NaN	NaN	NaN
323	0	31122000	30214000	0	0	0	38982000	33741000	0	0	44275000	49248000	0	0	0	0	0	0	0	NaN	NaN	NaN	NaN	NaN	NaN														Tb927.1.1700		1.00329	-2.12267	0.0677705	-0.22009	0.152865	0.38118	NaN	NaN	NaN
324	0	0	0	0	0	0	5953400	0	0	0	0	0	0	0	0	0	0	0	0	NaN	NaN	NaN	NaN	NaN	NaN														Tb927.1.1710		0.332147	-0.84594	0.223922	-0.542517	0.404246	-1.0023	NaN	NaN	NaN
325	0	25430000	0	23855000	0	0	48659000	28573000	0	0	28461000	34043000	0	0	0	0	0	0	0	NaN	NaN	NaN	NaN	NaN	NaN														Tb927.1.1890		0.631573	-1.36275	0.122582	0.293802	0.00856828	0.0224202	NaN	NaN	NaN
326	0	0	0	0	0	22875000	0	0	0	0	0	0	0	0	0	0	1	1	1	611270	477420	0	0	0	0														Tb927.1.190-p1;Tb11.v5.0594;Tb927.2.400;Tb927.2.380;Tb927.2.280		0.249571	0.8613	0.0362099	0.116098	0.290194	0.601832	NaN	0.436115	-1.75994
327	0	0	0	0	1874000	0	0	0	0	0	0	0	0	0	0	0	0	0	0	3517600	1882700	0	0	0	0														Tb927.1.1930		0.778018	-1.35254	1.25719	-0.92554	0.903876	-0.765235	NaN	1.24076	-4.5574
328	0	0	0	0	0	2801100	0	0	0	0	0	0	0	0	0	0	0	0	0	NaN	NaN	NaN	NaN	NaN	NaN														Tb927.1.1960		0.501782	-0.878805	0.0312782	0.0591997	0.280642	-0.547113	NaN	NaN	NaN
329	0	0	0	0	0	9496000	0	0	0	0	0	0	0	0	0	0	0	0	0	NaN	NaN	NaN	NaN	NaN	NaN														Tb927.1.2100		0.0791473	-0.185809	0.0679037	0.183036	0.10912	0.241216	NaN	NaN	NaN
330	0	10772000	0	0	0	0	0	0	0	0	0	0	0	0	0	0	1	1	1	269445	289680	0	0	0	353100														Tb927.1.2260;Tb927.1.2230		0.596256	-1.1596	0.647976	-1.08359	0.953524	-1.09086	NaN	0.396768	0.113595
331	0	375430000	174290000	92692000	159710000	191820000	167120000	130790000	52070000	210960000	75353000	158170000	293820000	116230000	58007000	55427000	0.395582	0.197424	0.188643	1125670000	876440000	269295000	111060000	117205000	150875000														Tb927.1.2400;Tb927.1.2380;Tb927.1.2360;Tb927.1.2340;Tb11.v5.0468		0.11569	0.433932	0.00132094	-0.00575638	0.0960632	0.375417	0.276598	1.34128	-3.14716
332	0	0	0	0	0	0	2696000	0	0	0	0	0	0	0	0	0	0	0	0	NaN	NaN	NaN	NaN	NaN	NaN														Tb927.1.2750		0.152025	-0.241295	0.524699	-0.667014	0.184475	0.307927	NaN	NaN	NaN
333	0	0	0	0	0	0	34163000	0	29169000	0	0	0	0	0	0	0	0	0	0	NaN	NaN	NaN	NaN	NaN	NaN														Tb927.1.3050		0.137028	-0.363747	0.929142	1.66335	0.134499	-0.266997	NaN	NaN	NaN
334	0	0	0	0	102040000	67282000	0	0	0	0	0	0	0	0	0	0	1	1	1	174350	0	0	0	0	0														Tb927.1.3070		0.861413	2.75016	0.0591795	0.149132	0.0338818	-0.0998351	1505000	0.601147	-1.25448
335	0	0	0	0	0	0	0	0	9453000	0	0	0	0	0	0	0	0	0	0	NaN	NaN	NaN	NaN	NaN	NaN														Tb927.1.3110		0.589516	-0.98619	0.50239	-1.06819	0.441892	-1.38595	NaN	NaN	NaN
336	0	0	0	0	0	0	2396500	0	0	0	0	0	0	0	0	0	0	0	0	NaN	NaN	NaN	NaN	NaN	NaN														Tb927.1.3170		0.240495	-0.262139	0.496756	-0.692764	0.0280708	0.047622	NaN	NaN	NaN
337	0	0	0	0	0	0	0	11558000	0	0	0	0	0	0	0	0	1	1	1	772110	0	0	0	0	0														Tb927.1.3180		0.0182658	-0.0410906	0.415208	-0.492365	0.137701	-0.26992	NaN	0.575162	-1.74358
338	0	0	0	0	11256000	0	0	0	0	0	0	0	0	0	0	0	0	0	0	NaN	NaN	NaN	NaN	NaN	NaN														Tb927.1.3200		0.0236047	0.0946509	0.0631462	-0.243067	0.0218837	0.0863253	NaN	NaN	NaN
339	0	0	0	0	184780000	181930000	0	0	0	0	0	0	0	0	0	0	0	0	0	NaN	NaN	NaN	NaN	NaN	NaN														Tb927.1.3260		1.00653	3.09069	0.555927	-0.859667	0.304752	-0.899763	NaN	NaN	NaN
340	0	0	0	0	77831000	72785000	0	0	0	0	0	0	0	0	0	0	0	0	0	NaN	NaN	NaN	NaN	NaN	NaN														Tb927.1.3300		0.952721	2.896	0.0779238	-0.20346	0.0328901	-0.102481	NaN	NaN	NaN
341	0	0	0	0	0	0	0	0	0	0	25455000	0	0	0	0	0	0	0	0	NaN	NaN	NaN	NaN	NaN	NaN														Tb927.1.3410.1;Tb927.1.3410.2		0.535462	-0.963905	0.820636	-0.895667	0.104738	0.256627	NaN	NaN	NaN
342	0	0	0	0	0	0	61490000	36600000	50114000	128190000	168400000	154940000	0	0	0	0	1	1	1	70800	0	0	0	0	0						+						nucleolus, nuclear lumen		Tb927.1.3450;Tb11.v5.0619		0.824619	-1.60574	1.37118	2.36153	2.15548	3.99161	7448500	0.45895	-0.527057
343	0	0	0	0	5453100	0	0	0	0	0	0	0	5263700	0	1243500	990310	1.8998e-09	0.236241	0.18814	NaN	NaN	NaN	NaN	NaN	NaN														Tb927.4.250;Tb927.1.420		0.570597	-0.678201	0.86385	-1.51968	0.73285	-0.989431	NaN	NaN	NaN
344	0	0	0	0	0	0	0	0	0	0	23290000	0	0	0	0	0	1	1	1	101000	0	0	0	0	0														Tb927.1.4310		1.00648	-1.44106	1.4085	-1.99687	0.121976	-0.294369	NaN	0.199973	-0.345222
345	0	0	0	0	0	0	7374100	0	0	0	15766000	0	0	0	0	0	1	1	1	NaN	NaN	NaN	NaN	NaN	NaN														Tb927.1.4740		0.558313	-0.979298	0.536472	-0.659268	0.225759	-0.503183	NaN	NaN	NaN
346	0	0	0	0	165740000	122670000	0	0	0	0	0	0	0	0	0	0	0	0	0	NaN	NaN	NaN	NaN	NaN	NaN														Tb927.1.5000		0.888638	2.85462	0.340204	-0.506278	0.0865228	-0.153504	NaN	NaN	NaN
347	0	0	0	0	173550000	104290000	0	0	0	0	0	0	0	0	0	0	0	0	0	NaN	NaN	NaN	NaN	NaN	NaN														Tb927.1.670		0.484794	2.07598	0.871266	-1.05468	0.646481	-1.22942	NaN	NaN	NaN
348	0	0	0	0	21177000	33045000	0	0	0	0	0	0	0	0	0	0	1	1	1	24359000	22578000	0	208340	266730	439890														Tb927.1.710;Tb927.1.700		0.854848	1.61861	0.200151	-0.408532	0.249256	-0.547053	NaN	0.509866	-3.41761
349	0	0	0	0	211450000	123950000	0	0	0	0	0	0	0	0	0	0	0	0	0	37344	0	0	0	0	0														Tb927.1.750		0.560072	2.47561	0.166152	-0.327239	0.201944	-0.590523	NaN	0.0762088	-0.263144
350	0	0	0	0	0	0	9088100	0	0	0	0	0	0	0	0	0	0	0	0	23517	0	0	0	0	0														Tb927.10.10010		0.308221	-1.17097	0.0328603	0.125196	0.162665	-0.571665	NaN	0.382454	0.848957
351	0	0	0	0	38287000	31472000	0	0	0	0	0	0	0	0	0	0	0	0	0	NaN	NaN	NaN	NaN	NaN	NaN														Tb927.10.10050		0.615128	1.29163	0.680781	-0.76484	0.323898	-0.507093	NaN	NaN	NaN
352	0	0	0	0	1190100	0	0	0	0	0	0	0	0	0	0	0	1	1	1	NaN	NaN	NaN	NaN	NaN	NaN														Tb927.10.10140		0.549104	-1.4477	0.53522	-1.11659	0.310378	-0.711856	NaN	NaN	NaN
353	0	0	0	0	0	0	0	0	0	0	3465200	0	0	0	0	0	0	0	0	NaN	NaN	NaN	NaN	NaN	NaN														Tb927.10.10200		0.0178408	-0.0697467	0.140439	-0.380918	0.124909	-0.328664	NaN	NaN	NaN
354	0	0	0	0	1361200	0	0	0	0	0	0	0	6279600	15590000	3676000	801940	2.48264	0.585388	0.127706	4623600	5126600	7764800	4583000	3275500	2645300														Tb927.10.10590;Tb927.10.10580;Tb927.10.10570;Tb927.10.10560;Tb927.10.10550;Tb927.10.10540;Tb927.10.10530;Tb927.10.10520;Tb927.10.10510;Tb927.10.10500;Tb927.10.10490;Tb927.10.10480;Tb927.10.10470;Tb927.10.10460;Tb927.10.10445		0.701052	-1.40029	0.980638	-1.66792	0.41248	-0.604656	2.69794	1.06722	-0.73751
355	0	0	0	0	14028000	0	0	0	0	0	0	0	0	0	0	0	1	1	1	2651200	2495000	0	0	0	0														Tb927.10.1060		0.0551679	-0.139127	0.404371	-0.869427	0.312212	-0.761024	NaN	0.930072	-3.73534
356	0	0	0	0	1430300	0	0	0	0	0	0	0	0	0	0	0	0	0	0	NaN	NaN	NaN	NaN	NaN	NaN														Tb927.10.10690		0.514937	-0.98256	0.320456	-0.678265	0.571982	-0.643014	NaN	NaN	NaN
357	0	0	0	0	12035000	0	0	0	0	0	0	0	0	0	0	0	1	1	1	0	0	0	0	0	103990														Tb927.10.1070		0.181171	0.381913	0.396763	-0.68661	0.0356127	-0.0867443	839021	0.529618	1.19901
358	0	0	0	0	0	2002400	0	0	0	0	0	0	0	0	0	0	0	0	0	0	0	0	234320	0	0														Tb927.10.10730		0.298131	-0.733197	0.327414	-0.798659	0.0361626	0.0983499	NaN	0.33302	1.22383
360	0	0	0	0	0	0	15351000	0	0	0	0	0	0	0	0	0	0	0	0	NaN	NaN	NaN	NaN	NaN	NaN														Tb927.10.10810		0.563147	-1.07912	0.0130023	0.0329329	0.0521325	0.0958532	NaN	NaN	NaN
361	0	0	0	0	0	5333600	0	0	0	0	0	0	0	0	0	0	0	0	0	NaN	NaN	NaN	NaN	NaN	NaN														Tb927.10.10870		0.215847	-0.38081	0.768982	-1.15399	0.27495	-0.525642	NaN	NaN	NaN
362	0	0	0	0	99324000	143620000	0	0	0	0	0	0	0	0	0	0	0	0	0	NaN	NaN	NaN	NaN	NaN	NaN														Tb927.10.10880		0.76749	2.57034	0.394607	-1.14861	0.0904469	-0.193775	NaN	NaN	NaN
363	0	129020000	50201000	0	0	0	0	0	0	0	0	65914000	3592500	2671000	3034900	1447300	0.743493	0.844788	0.402867	26767000	23181000	5054000	2851200	3184600	4809800														Tb927.10.1100;Tb927.6.4690		1.42772	-3.29403	1.31307	-3.03781	0.410283	-1.4427	11091000	1.20309	-2.05534
364	0	0	0	0	130870000	0	0	0	0	0	0	0	0	0	0	0	1	1	1	0	36988	0	0	0	0														Tb927.10.11080		0.489487	1.66569	0.343984	-0.56158	0.135836	-0.238892	NaN	0.378788	0.851046
365	0	0	0	0	0	0	3927000	0	0	0	0	0	0	0	0	0	0	0	0	NaN	NaN	NaN	NaN	NaN	NaN														Tb927.10.11100		0.193584	-0.503469	0.0346476	-0.062713	0.196986	-0.357533	NaN	NaN	NaN
366	0	0	0	0	4284000	0	0	0	0	0	0	0	0	0	0	0	0	0	0	NaN	NaN	NaN	NaN	NaN	NaN														Tb927.10.11120		0.132205	-0.419977	0.392154	-1.0727	0.22555	-0.643748	NaN	NaN	NaN
367	0	0	0	0	3101900	0	0	0	0	0	0	0	0	0	0	0	0	0	0	NaN	NaN	NaN	NaN	NaN	NaN														Tb927.10.11250		0.510254	-0.753046	0.692834	-0.91843	0.477727	-0.379197	NaN	NaN	NaN
368	0	0	0	0	2375300	0	0	0	0	0	0	0	0	0	0	0	0	0	0	NaN	NaN	NaN	NaN	NaN	NaN														Tb927.10.11380		0.0762125	0.19014	0.297876	0.628676	0.149551	0.33315	NaN	NaN	NaN
369	95605000	252420000	246860000	19059000	47093000	23945000	81660000	39642000	26797000	73718000	82032000	48930000	688580	0	3260100	0	1.45226e-08	4.73453	1.45226e-08	3171400	2890100	2151400	2060500	1524000	1752800														Tb927.10.11390		1.95473	-2.70492	1.43452	-2.03391	1.31425	-1.44385	NaN	1.36231	-0.613666
370	0	0	0	0	0	0	35740000	22882000	0	0	0	0	0	0	0	0	0	0	0	NaN	NaN	NaN	NaN	NaN	NaN														Tb927.10.11510		0.00435411	-0.0124073	0.518084	1.32396	0.168237	-0.432261	NaN	NaN	NaN
371	0	142970000	57311000	21678000	0	0	0	0	0	0	33284000	56158000	1595000	2859900	2278000	3150200	1.79304	1.42821	1.97505	30282000	27036000	15248000	6085000	10040000	11516000														Tb927.9.6070;Tb927.10.11540		1.06921	-3.14851	1.57039	-3.42958	0.300644	-0.912546	9769300	1.53772	-1.38308
372	0	2866400	0	0	0	0	0	0	0	0	0	0	0	0	0	0	0	0	0	0	0	273060	0	0	142350														Tb927.10.11600		0.113885	0.226847	0.0329252	-0.0634162	0.132658	-0.331991	NaN	0.151204	0.496562
373	0	0	0	0	13189000	0	0	0	0	0	0	0	0	0	0	0	1	1	1	NaN	NaN	NaN	NaN	NaN	NaN														Tb927.10.1170;Tb11.0560		0.116759	0.28443	0.0261179	0.0553665	0.373039	-0.695019	NaN	NaN	NaN
374	0	0	0	0	72862000	73093000	0	0	0	0	0	0	0	0	0	0	1	1	1	399990	576940	976900	643690	633180	809520														Tb927.10.11760		1.17806	2.89081	0.176414	0.239202	0.411139	0.548308	2573400	0.177921	0.183151
375	0	0	0	0	0	21159000	0	0	0	0	0	0	0	0	0	0	0	0	0	NaN	NaN	NaN	NaN	NaN	NaN														Tb927.10.11850		0.121295	0.39824	0.274446	-0.677009	0.123562	-0.329319	NaN	NaN	NaN
376	0	0	0	0	43576000	0	0	0	0	0	0	0	0	0	0	0	1	1	1	50828	0	0	0	0	0														Tb927.10.1210		0.547555	1.30779	0.452635	-0.590636	0.898069	-1.0749	NaN	0.0494736	-0.12947
377	0	0	0	35736000	44897000	46449000	23397000	13356000	0	0	20210000	16796000	3834900	0	1290500	618660	2.60763e-09	0.336515	0.161324	1665000	1514500	0	0	0	0														Tb927.10.12260		2.15507	2.54002	0.63956	0.922078	0.332988	0.673631	NaN	0.840463	-3.09658
378	0	0	0	0	0	0	7755200	0	0	0	0	0	0	0	0	0	0	0	0	NaN	NaN	NaN	NaN	NaN	NaN														Tb927.10.12380		0.24305	0.556811	0.217637	0.35729	0.154762	0.3716	NaN	NaN	NaN
379	0	0	0	0	0	0	37420000	0	0	0	0	0	0	0	0	0	0	0	0	NaN	NaN	NaN	NaN	NaN	NaN														Tb927.10.12420		0.170979	-0.511855	0.378795	1.11542	0.0200299	0.0553137	NaN	NaN	NaN
380	0	0	0	0	62013000	66863000	0	0	0	0	0	0	0	0	0	0	0	0	0	NaN	NaN	NaN	NaN	NaN	NaN														Tb927.10.12590		1.87807	2.4547	0.639167	-0.428062	0.587247	-0.79379	NaN	NaN	NaN
381	0	0	0	0	0	3137100	0	0	0	0	0	0	0	0	0	0	0	0	0	NaN	NaN	NaN	NaN	NaN	NaN														Tb927.10.12620		0.423294	-0.66745	0.68009	-0.88633	0.19528	-0.475183	NaN	NaN	NaN
382	0	0	0	0	48433000	43376000	0	0	0	0	0	0	0	0	0	0	1	1	1	640890	604350	0	0	0	0														Tb927.10.12660		0.583517	1.5545	0.5825	-0.9174	0.141116	-0.340028	NaN	0.868569	-2.01136
383	0	119870000	0	94643000	0	64536000	143290000	108210000	0	105990000	124680000	0	0	0	0	0	1	1	1	1689600	1257200	1087300	812860	1054900	1067300														Tb927.11.9730;Tb927.10.12680		0.000336601	0.0018355	0.131205	0.642071	0.0386889	0.232962	NaN	0.916465	-0.445166
384	0	0	0	0	0	0	35617000	0	0	0	20229000	0	0	0	0	0	1	1	1	54031	0	0	0	0	0														Tb927.10.12710		0.269962	-0.661941	0.190855	0.679696	0.305631	0.7802	NaN	0.121635	0.137485
386	0	0	0	0	19071000	0	0	0	0	0	0	0	0	0	0	0	0	0	0	NaN	NaN	NaN	NaN	NaN	NaN														Tb927.10.12880		0.277617	0.452356	0.227138	-0.426037	0.0475683	-0.10553	NaN	NaN	NaN
387	0	0	0	0	58464000	0	0	0	0	0	0	0	0	0	0	0	1	1	1	1038800	1048800	1536700	2495200	2918200	3333700														Tb927.10.12890		0.126715	0.45928	0.648867	-0.72388	0.922799	-1.31388	NaN	2.35636	1.28595
388	0	0	0	0	8511800	0	0	0	0	0	0	0	0	0	0	0	0	0	0	NaN	NaN	NaN	NaN	NaN	NaN														Tb927.10.13130		0.133821	0.122245	0.669998	-0.53706	0.140363	-0.180754	NaN	NaN	NaN
389	0	0	0	0	54273000	52589000	0	0	0	0	0	0	0	0	0	0	1	1	1	83874	0	0	0	0	0														Tb927.10.1320		0.769229	2.4077	0.0967993	-0.372896	0.177025	-0.593187	NaN	0.150309	-0.301022
390	0	0	0	0	0	0	0	0	0	41458000	49491000	41332000	0	0	0	0	0	0	0	NaN	NaN	NaN	NaN	NaN	NaN						+								Tb927.10.13210;Tb11.v5.0694		0.256155	-0.629217	0.555079	-1.15136	2.20297	2.53115	NaN	NaN	NaN
391	0	2427100	0	0	0	0	0	0	0	0	0	0	0	0	0	0	1	1	1	24271000	20482000	644760	0	0	0														Tb927.10.13360		0.141249	-0.3371	0.133421	0.288312	0.153095	-0.381843	NaN	1.64181	-6.64712
392	0	27776000	0	0	0	0	0	0	0	0	0	0	4869000	0	1844600	0	2.05381e-09	0.378846	2.05381e-09	3582400	2781900	1563900	1670600	1236200	1559400														Tb927.11.9710;Tb927.10.13500		0.70337	-0.960505	1.35474	-1.67817	1.11862	-1.45887	NaN	0.939579	-0.758293
393	0	0	0	0	67803000	29576000	0	0	0	0	0	0	0	0	0	0	0	0	0	NaN	NaN	NaN	NaN	NaN	NaN														Tb927.10.13790		0.690899	1.79472	0.69688	-1.13099	0.273706	-0.519254	NaN	NaN	NaN
394	0	0	0	0	92870000	58343000	0	0	0	0	0	0	0	0	0	0	1	1	1	259860	0	0	0	0	0														Tb927.10.13800		0.636763	2.19587	0.114161	-0.277234	0.093052	0.204723	NaN	0.533109	-0.937396
395	0	0	0	0	16917000	0	0	0	0	0	0	0	0	0	0	0	0	0	0	NaN	NaN	NaN	NaN	NaN	NaN														Tb927.10.13950		0.397853	0.98057	0.0484474	-0.127115	0.0211492	-0.0575918	NaN	NaN	NaN
396	0	0	0	0	0	0	21143000	15024000	0	0	0	0	0	0	0	0	0	0	0	NaN	NaN	NaN	NaN	NaN	NaN														Tb927.10.13970		0.0409631	-0.145029	0.303129	0.588771	0.18762	-0.347923	NaN	NaN	NaN
397	0	0	0	0	48997000	49827000	21781000	12454000	0	12771000	15503000	9534900	0	0	0	0	0	0	0	0	0	0	0	0	117350														Tb927.10.1400;Tb927.10.1470		0.442571	1.29215	0.152499	0.329577	0.236087	0.387143	NaN	0.77677	1.70251
398	0	0	0	0	147840000	157020000	0	0	0	0	0	0	0	0	0	0	1	1	1	462400	0	0	0	0	0														Tb927.10.14000		0.577911	2.02911	0.787667	-1.27773	0.728325	-1.1256	NaN	0.279742	-0.91699
399	0	0	0	0	2315500	0	0	0	0	0	0	0	0	0	0	0	1	1	1	NaN	NaN	NaN	NaN	NaN	NaN														Tb927.10.14130		0.348733	-0.589633	0.984396	-0.701059	0.848573	-1.26262	NaN	NaN	NaN
400	0	0	0	0	25817000	25237000	30951000	0	0	0	0	0	0	0	0	0	0	0	0	0	0	0	0	0	205490														Tb927.10.14190		1.28126	1.4911	0.04577	0.144983	0.126105	-0.335703	NaN	0.824761	1.28777
401	0	0	0	0	16275000	21947000	0	0	0	0	0	0	0	0	0	0	0	0	0	NaN	NaN	NaN	NaN	NaN	NaN														Tb927.10.14220		0.767843	1.21486	0.0566699	-0.108952	0.48334	0.626275	NaN	NaN	NaN
402	0	0	0	26651000	101650000	40014000	41600000	0	0	0	0	0	0	0	0	0	0	0	0	NaN	NaN	NaN	NaN	NaN	NaN														Tb927.10.14240;Tb11.v5.0859		1.63858	2.90661	0.325133	0.862718	0.091124	0.157018	NaN	NaN	NaN
403	0	0	0	0	0	0	58667000	0	46852000	0	0	0	0	0	0	0	0	0	0	NaN	NaN	NaN	NaN	NaN	NaN														Tb927.10.14330		0.118852	-0.399472	0.703764	1.99517	0.646838	-1.41342	NaN	NaN	NaN
404	0	0	0	0	13863000	12243000	0	0	0	0	0	0	0	0	0	0	1	1	1	NaN	NaN	NaN	NaN	NaN	NaN														Tb927.10.14380		0.352385	0.649077	0.0610824	0.145945	0.0604369	-0.14495	NaN	NaN	NaN
405	0	0	0	0	20497000	19100000	0	0	0	0	0	0	0	0	0	0	1	1	1	NaN	NaN	NaN	NaN	NaN	NaN														Tb927.10.14470		0.459798	1.14443	0.198324	-0.489646	0.0298567	0.0880706	NaN	NaN	NaN
406	0	0	0	0	13849000	0	0	0	0	0	0	0	0	0	0	0	0	0	0	NaN	NaN	NaN	NaN	NaN	NaN														Tb927.10.14480		0.0188371	-0.0420609	0.197188	-0.402189	0.254088	-0.611664	NaN	NaN	NaN
407	0	324050000	42076000	56394000	0	0	27236000	0	0	53734000	97026000	116620000	5461000	0	866880	740460	1.83117e-09	0.15874	0.135591	6687200	5177600	1627000	819080	1015500	1029800														Tb927.11.4820;Tb927.10.14580		0.429442	-1.84721	0.672842	-2.62078	0.19738	0.800763	NaN	1.4676	-2.01309
408	0	86418000	0	0	0	0	0	0	0	0	0	0	6130200	12613000	7629300	6616500	2.05752	1.24454	1.07933	76141000	63034000	24264000	6595900	13097000	15427000														Tb927.10.14710;Tb927.10.14600		0.684237	-2.11636	0.63832	-2.1172	0.836168	-2.54162	71219000	1.5609	-2.14976
409	0	0	0	0	10739000	0	0	0	0	0	0	0	0	0	0	0	1	1	1	217770	202050	0	0	0	0														Tb927.10.14700		0.0913629	0.20996	0.118731	-0.280081	0.0458924	-0.101562	NaN	0.672894	-2.16523
410	0	0	0	0	6295200	0	0	0	0	0	0	0	0	0	0	0	0	0	0	NaN	NaN	NaN	NaN	NaN	NaN														Tb927.10.14760		0.493262	-0.734381	0.144799	-0.240768	0.243777	-0.558168	NaN	NaN	NaN
411	0	0	0	0	5698400	0	0	0	0	0	0	0	0	0	0	0	0	0	0	NaN	NaN	NaN	NaN	NaN	NaN														Tb927.10.14810		0.130166	-0.370261	0.144422	-0.241633	0.251468	-0.401512	NaN	NaN	NaN
413	0	109700000	106220000	0	33230000	0	68119000	40509000	55061000	33255000	91921000	59666000	0	0	0	0	1	1	1	NaN	NaN	NaN	NaN	NaN	NaN														Tb927.10.14870		0.625854	-2.11862	0.050523	0.178695	0.0737373	0.266544	NaN	NaN	NaN
414	0	0	0	0	4143400	0	0	0	0	0	0	0	0	0	0	0	0	0	0	0	0	0	0	0	37340														Tb927.10.1490		2.24778	-1.58077	1.53118	-1.12547	1.85123	-1.34696	NaN	0.622452	0.977084
415	0	0	0	0	7602000	0	0	0	0	0	0	0	0	0	0	0	1	1	1	0	0	0	0	0	47505														Tb927.10.14930		0.301178	-0.648753	0.578984	-0.996861	0.49714	-0.728662	NaN	0.59404	1.04121
416	0	0	0	0	69694000	47544000	0	0	0	0	0	0	0	0	0	0	1	1	1	174020	114590	0	0	0	261440														Tb927.10.14950		0.975993	2.35506	0.392801	-0.782379	0.0738077	-0.13578	NaN	0.0702158	-0.144828
417	0	0	0	0	0	0	14850000	0	0	0	0	0	0	0	0	0	0	0	0	NaN	NaN	NaN	NaN	NaN	NaN														Tb927.10.15080		0.19982	-0.538441	0.0700653	-0.226715	0.245211	-0.666248	NaN	NaN	NaN
418	0	0	0	0	0	0	0	0	0	0	0	46188000	1983900	2865100	0	0	1.44418	5.04058e-09	5.04058e-09	14479000	10821000	3268900	1919100	2260800	2442600														Tb927.2.5910;Tb927.10.15120		0.0228362	0.0595964	0.175711	-0.416344	0.285657	1.00874	2.123	1.31356	-1.86493
419	0	0	0	0	0	0	12953000	0	0	0	13310000	28147000	0	0	0	0	0	0	0	NaN	NaN	NaN	NaN	NaN	NaN														Tb927.10.15170		0.228887	-0.549377	0.333371	0.707137	0.813611	1.60199	NaN	NaN	NaN
420	0	0	0	0	18609000	0	0	0	0	0	0	0	0	0	0	0	1	1	1	NaN	NaN	NaN	NaN	NaN	NaN														Tb927.10.15180		0.203507	0.427694	0.156896	-0.340532	0.0572469	-0.121117	NaN	NaN	NaN
421	0	0	0	0	0	0	26591000	10623000	0	0	0	0	0	0	0	0	0	0	0	NaN	NaN	NaN	NaN	NaN	NaN														Tb927.10.15210		0.770855	-1.38646	0.29474	0.670075	0.0167429	0.0467065	NaN	NaN	NaN
422	0	0	0	0	0	0	0	0	0	0	21497000	16949000	0	0	0	0	0	0	0	NaN	NaN	NaN	NaN	NaN	NaN														Tb927.10.15300;Tb11.v5.0515		0.185721	0.300044	0.0558419	-0.104695	1.08779	1.57615	NaN	NaN	NaN
423	0	0	0	0	53752000	54216000	0	0	0	0	0	0	0	0	0	0	0	0	0	NaN	NaN	NaN	NaN	NaN	NaN														Tb927.10.15310		0.444754	1.76034	0.245046	-0.822269	0.265146	-0.867273	NaN	NaN	NaN
424	0	0	0	0	36758000	0	0	0	0	0	0	0	0	0	0	0	0	0	0	NaN	NaN	NaN	NaN	NaN	NaN														Tb927.10.1540		0.111239	-0.456217	0.118342	-0.212551	0.377166	-0.826951	NaN	NaN	NaN
425	0	50167000	0	0	24769000	0	58859000	21148000	0	23623000	29806000	24132000	0	0	0	0	1	1	1	42611	0	0	0	0	0														Tb927.10.15400;Tb11.v5.0849;Tb11.v5.0787		0.305318	-0.880945	0.112933	0.368811	0.322421	0.650918	NaN	0.0261581	-0.0566661
426	0	0	0	0	0	0	0	0	0	0	0	1914800	0	0	0	0	1	1	1	0	0	0	0	0	109990														Tb927.10.15410		0.327324	0.666232	0.0935421	-0.220083	0.147488	0.424048	NaN	0.595088	1.04862
427	0	0	0	0	6198600	0	0	0	0	0	0	0	0	0	0	0	0	0	0	NaN	NaN	NaN	NaN	NaN	NaN														Tb927.10.15460		0.241014	-0.383811	0.819039	-1.07579	0.108867	-0.231794	NaN	NaN	NaN
428	0	0	0	0	0	16389000	0	0	0	0	0	0	0	0	0	0	1	1	1	759860	658030	0	0	0	0														Tb927.10.1550		0.00545163	0.0207329	0.151469	-0.406303	0.0826948	-0.207668	NaN	0.740866	-2.10119
429	0	0	0	0	1604400	0	0	0	0	0	0	0	0	0	0	0	1	1	1	0	134690	0	0	0	0														Tb927.10.15520;Tb11.v5.0812		0.274293	-0.785483	0.216727	-0.585015	0.212706	-0.586635	NaN	0.0342349	0.155357
430	0	0	0	0	2661600	0	0	0	0	0	0	0	0	0	0	0	0	0	0	NaN	NaN	NaN	NaN	NaN	NaN														Tb927.10.15580		0.390306	-0.82066	0.978663	-1.14703	0.643145	-0.892389	NaN	NaN	NaN
431	0	0	0	0	111220000	0	0	0	0	0	0	0	0	0	0	0	0	0	0	NaN	NaN	NaN	NaN	NaN	NaN														Tb927.10.15700		0.270696	1.14714	0.221655	-0.576612	0.014049	-0.0326932	NaN	NaN	NaN
432	0	0	0	0	0	0	34224000	30703000	0	0	0	0	0	0	0	0	0	0	0	NaN	NaN	NaN	NaN	NaN	NaN														Tb927.10.15740		0.111484	-0.310732	0.908465	1.95779	0.0555688	0.14654	NaN	NaN	NaN
434	0	105950000	107500000	0	0	0	0	0	0	0	0	0	0	0	0	0	1	1	1	1829000	1649000	0	0	0	983570														Tb927.10.1590;Tb927.9.15210		1.47984	-4.13192	1.41484	-3.46702	1.111	-3.06412	NaN	0.254377	-1.0817
435	0	0	0	0	13711000	0	0	0	0	0	0	0	0	0	0	0	0	0	0	NaN	NaN	NaN	NaN	NaN	NaN														Tb927.10.16040		0.33639	0.707422	0.0769335	0.157572	0.290848	-0.479418	NaN	NaN	NaN
436	0	0	0	0	292390000	71208000	26278000	0	0	0	18284000	0	0	0	0	0	0	0	0	NaN	NaN	NaN	NaN	NaN	NaN														Tb927.10.1630		0.522525	2.46883	0.0701474	0.255149	0.0802861	0.278545	NaN	NaN	NaN
437	0	0	0	0	0	0	0	0	5155900	0	0	0	0	0	0	0	1	1	1	NaN	NaN	NaN	NaN	NaN	NaN														Tb927.10.1720		0.0721033	0.186853	0.523696	-0.851329	0.231371	-0.381122	NaN	NaN	NaN
438	0	0	0	0	8334600	0	0	0	0	0	0	0	0	0	0	0	0	0	0	0	1401200	0	0	0	0														Tb927.10.1890		0.0867624	-0.107691	0.0968569	0.211226	0.0461103	0.0614777	NaN	0.283456	-1.57094
439	0	168880000	118610000	0	0	0	35275000	0	0	0	27946000	0	1765800	0	2327500	0	5.66316e-09	1.3181	5.66316e-09	0	357430	0	0	0	0														Tb927.10.190		1.29325	-3.3214	1.11544	-2.70263	1.11494	-3.07708	NaN	0.0531696	0.224827
440	0	0	0	0	70782000	72115000	0	0	0	0	0	0	0	0	0	0	0	0	0	NaN	NaN	NaN	NaN	NaN	NaN														Tb927.10.1970		1.04747	2.73045	0.131261	-0.518426	0.0568161	-0.212236	NaN	NaN	NaN
441	0	0	0	0	3380600	0	0	0	0	0	0	0	0	0	0	0	0	0	0	NaN	NaN	NaN	NaN	NaN	NaN														Tb927.10.2040		0.638835	-0.818383	0.321607	-0.669383	0.255194	-0.428305	NaN	NaN	NaN
442	0	0	0	0	0	0	0	4129600	0	0	0	0	0	0	0	0	0	0	0	NaN	NaN	NaN	NaN	NaN	NaN														Tb927.10.2120		0.517881	-0.973841	0.168283	-0.34406	0.0780196	-0.144346	NaN	NaN	NaN
443	58073000	179740000	63351000	74179000	42648000	0	127330000	72730000	0	105230000	229180000	135330000	3798700	0	2472000	0	2.63248e-09	0.650749	2.63248e-09	1345100	1544800	1186300	846580	1042500	991120														Tb927.10.6370;Tb927.10.220		0.622308	-1.79693	0.369756	-1.73772	0.548318	0.767739	NaN	1.60325	-0.498236
444	0	0	0	0	14794000	0	0	0	0	0	0	0	0	0	0	0	1	1	1	309400	0	0	0	0	0														Tb927.10.2240		0.029876	-0.0600293	0.534104	-0.914078	0.0980881	-0.123697	3871900	0.529846	-1.38957
445	0	0	0	0	192040000	150070000	34897000	0	0	0	0	0	0	0	0	0	1	1	1	NaN	NaN	NaN	NaN	NaN	NaN														Tb927.10.230		1.07737	3.31639	0.329941	0.795923	0.0805557	0.117156	NaN	NaN	NaN
446	0	0	0	0	0	0	44101000	0	0	0	0	0	0	0	0	0	0	0	0	NaN	NaN	NaN	NaN	NaN	NaN														Tb927.10.2310		0.454128	-0.698915	0.232255	0.733683	0.108794	0.298827	NaN	NaN	NaN
447	0	14270000	0	0	0	0	0	0	0	0	0	0	29162000	0	399440	350790	3.42912e-10	0.0136973	0.012029	48878000	31596000	2063900	2583100	2559800	4674100														Tb927.10.2560		1.45562	-2.1988	1.0636	-1.69744	1.55333	-2.18621	NaN	0.697284	-2.22944
448	0	0	0	0	0	5608800	0	0	0	0	0	0	0	0	0	0	0	0	0	NaN	NaN	NaN	NaN	NaN	NaN														Tb927.10.2620		0.207353	-0.663453	0.00511577	-0.0159626	0.128322	0.358784	NaN	NaN	NaN
449	0	0	0	0	18303000	0	0	0	0	0	0	0	0	0	0	0	0	0	0	NaN	NaN	NaN	NaN	NaN	NaN														Tb927.10.2690		0.719344	1.00085	0.296614	-0.609087	0.353778	0.694262	NaN	NaN	NaN
450	0	0	0	0	0	0	0	0	0	0	27876000	0	0	0	0	0	1	1	1	3499500	1984500	1046700	670110	0	747180														Tb927.9.15420;Tb927.10.270		0.432253	-1.24532	0.0113096	-0.0400798	0.0013077	-0.00560379	2386300	0.867237	-2.95629
451	0	0	0	0	0	0	10182000	0	0	0	0	0	0	0	0	0	1	1	1	NaN	NaN	NaN	NaN	NaN	NaN														Tb927.10.2700		0.127863	0.327733	0.505383	0.797608	0.185595	0.409694	NaN	NaN	NaN
452	0	0	0	0	0	0	24438000	0	0	0	0	0	0	0	0	0	0	0	0	NaN	NaN	NaN	NaN	NaN	NaN														Tb927.10.2720		0.231077	-0.607072	0.0049881	-0.0205841	0.234014	-0.596808	NaN	NaN	NaN
453	0	0	0	0	0	0	0	0	0	0	75766000	78697000	0	0	0	0	1	1	1	584780	0	0	598840	0	819840														Tb927.10.2810		0.0227886	-0.0600179	0.154612	-0.35774	1.01855	2.59521	NaN	0.469476	1.67842
454	0	143150000	56031000	83586000	0	0	64172000	0	0	52324000	70809000	164140000	0	0	0	0	1	1	1	15243000	12421000	3725700	2125900	2784500	3382600														Tb927.3.1370;Tb927.10.2840		0.50448	-2.46719	0.477846	-1.98244	0.3372	1.0716	NaN	1.21371	-1.71289
455	0	0	0	0	0	0	37481000	0	0	0	0	0	0	0	0	0	0	0	0	NaN	NaN	NaN	NaN	NaN	NaN														Tb927.10.2870		0.578314	-1.15939	0.420737	0.96364	0.189061	-0.386982	NaN	NaN	NaN
456	0	29897000	0	15728000	0	0	25716000	23394000	25725000	10915000	19336000	28767000	0	0	0	0	1	1	1	96583	148910	380350	0	0	340230														Tb927.10.2910		0.292334	-0.711098	0.696148	1.17348	0.345627	0.723491	NaN	0.0515789	-0.121834
457	0	0	0	0	59168000	66583000	0	0	0	0	0	0	0	0	0	0	0	0	0	NaN	NaN	NaN	NaN	NaN	NaN														Tb927.10.310		0.856578	2.24166	0.125537	-0.371372	0.00480832	-0.0144939	NaN	NaN	NaN
458	0	0	0	0	0	0	0	0	0	74522000	77550000	69698000	0	0	0	0	1	1	1	NaN	NaN	NaN	NaN	NaN	NaN					+	+								Tb927.10.3100		1.69403	-1.31215	0.517995	-0.765331	3.42824	3.33691	1666300	NaN	NaN
459	325460000	950700000	389350000	267940000	89270000	140080000	268850000	187740000	242080000	248910000	553830000	474110000	0	0	0	0	1	1	1	0	0	0	0	0	208920														Tb927.10.3200		1.21945	-1.72271	1.02856	-1.10051	0.189229	-0.294083	NaN	0.83497	1.50047
460	0	641520000	145720000	160570000	531620000	305010000	363690000	453470000	556930000	606670000	1558400000	1236700000	0	0	0	0	1	1	1	589640	0	0	0	0	0														Tb927.10.3280		0.363808	1.56098	0.555285	2.16723	0.893892	3.3906	NaN	0.0983507	-0.389886
461	0	0	0	0	131160000	120310000	0	0	0	0	0	0	0	0	0	0	0	0	0	NaN	NaN	NaN	NaN	NaN	NaN														Tb927.10.3390;Tb11.v5.0724		0.931028	2.89716	0.759019	-1.15922	0.263106	-0.464401	NaN	NaN	NaN
462	0	0	0	0	0	0	0	0	0	0	0	33691000	0	0	0	0	0	0	0	NaN	NaN	NaN	NaN	NaN	NaN														Tb927.10.3480		0.364654	-0.856735	0.142697	-0.362194	0.0939577	0.345699	NaN	NaN	NaN
463	0	0	0	0	0	0	0	0	17274000	0	0	0	0	0	0	0	0	0	0	NaN	NaN	NaN	NaN	NaN	NaN														Tb927.10.3540		0.270099	-0.966489	0.0459337	0.173745	0.170514	-0.56473	NaN	NaN	NaN
464	0	0	0	0	11346000	0	0	0	0	0	0	0	0	0	0	0	0	0	0	NaN	NaN	NaN	NaN	NaN	NaN														Tb927.10.3560		0.202031	0.507863	0.257395	-0.599442	0.201438	-0.510427	NaN	NaN	NaN
465	0	0	0	0	20474000	0	0	0	0	0	0	0	0	0	0	0	0	0	0	NaN	NaN	NaN	NaN	NaN	NaN														Tb927.10.3670		0.162849	0.560152	0.123293	-0.399997	0.0174376	-0.0569108	NaN	NaN	NaN
466	0	0	0	0	0	0	0	0	0	0	0	4750900	0	0	0	0	0	0	0	NaN	NaN	NaN	NaN	NaN	NaN														Tb927.10.3750		0.00943828	-0.0261733	0.473356	-1.04848	0.266323	-0.558424	NaN	NaN	NaN
467	0	0	0	0	5076800	0	0	0	0	0	0	0	0	0	0	0	0	0	0	NaN	NaN	NaN	NaN	NaN	NaN														Tb927.10.3780		0.333968	-0.699242	0.615965	-1.05971	0.315542	-0.495133	NaN	NaN	NaN
468	0	31129000	0	0	0	0	0	0	0	0	0	0	2544200	2215600	2164300	994240	0.870843	0.85068	0.390787	3380800	3413900	2352400	1750900	1811400	1778400														Tb927.11.14130;Tb927.10.3840		0.836017	-1.81971	1.48164	-2.26427	1.30392	-1.97296	1.14095	1.88453	-0.755713
469	0	0	0	0	0	0	0	0	0	0	20726000	26941000	0	0	0	0	0	0	0	NaN	NaN	NaN	NaN	NaN	NaN														Tb927.10.3880		0.608485	-0.977039	0.709972	-0.875773	0.336948	0.681332	NaN	NaN	NaN
470	0	0	0	0	92667000	78435000	0	0	0	0	0	0	0	0	0	0	0	0	0	NaN	NaN	NaN	NaN	NaN	NaN														Tb927.10.3900		1.18849	2.98256	0.447306	0.539582	0.481297	-0.328148	NaN	NaN	NaN
471	0	0	0	0	0	0	55197000	0	0	0	0	0	0	0	0	0	0	0	0	NaN	NaN	NaN	NaN	NaN	NaN														Tb927.10.3950		0.362656	0.738836	0.270235	0.963545	0.0614573	-0.162788	NaN	NaN	NaN
472	0	0	0	0	18208000	0	24235000	0	0	0	0	0	0	0	0	0	0	0	0	NaN	NaN	NaN	NaN	NaN	NaN														Tb927.10.3970		0.0733392	-0.172581	0.160615	0.213538	1.54432	-0.572169	NaN	NaN	NaN
473	0	0	0	0	45899000	0	0	0	0	0	0	0	0	0	0	0	1	1	1	3096900	2415700	1485100	1790300	2043200	1828600														Tb927.10.3990		0.673803	1.7928	0.0228696	0.0654373	0.198959	-0.554332	NaN	0.314887	-0.244018
474	0	0	0	0	118920000	102030000	0	0	0	0	0	0	0	0	0	0	0	0	0	NaN	NaN	NaN	NaN	NaN	NaN														Tb927.10.4010		0.967839	2.96462	0.00893445	0.0269801	0.227087	-0.496784	NaN	NaN	NaN
475	0	0	0	0	0	0	34398000	0	0	0	0	0	0	0	0	0	0	0	0	NaN	NaN	NaN	NaN	NaN	NaN														Tb927.10.4100		0.560713	-0.76583	0.00457765	0.0171776	0.18941	-0.441546	NaN	NaN	NaN
477	0	0	0	0	0	0	0	0	0	0	0	6436000	0	0	0	0	1	1	1	0	0	0	0	0	99601														Tb927.10.4240		0.481036	-0.919585	1.37401	-1.16722	0.0338847	0.0398318	1017600	0.476324	1.51881
478	0	0	0	0	18383000	0	0	0	21438000	0	22367000	19241000	0	0	0	0	1	1	1	183840	0	0	0	0	0														Tb927.10.450		0.14565	0.30769	0.0726389	0.166158	1.22795	1.2183	NaN	0.501292	-1.1322
479	0	0	0	0	26555000	0	0	0	0	0	0	0	0	0	0	0	0	0	0	NaN	NaN	NaN	NaN	NaN	NaN														Tb927.10.4520		0.190626	0.420469	0.563742	-0.543069	0.45699	-0.781252	NaN	NaN	NaN
480	0	0	0	0	0	27860000	0	0	0	0	0	0	0	0	0	0	0	0	0	NaN	NaN	NaN	NaN	NaN	NaN														Tb927.10.460		0.352916	0.956903	0.204236	-0.55323	0.132053	0.346154	NaN	NaN	NaN
481	0	2892400	0	0	0	0	0	0	0	0	0	0	0	0	0	0	0	0	0	NaN	NaN	NaN	NaN	NaN	NaN														Tb927.10.4640		0.248963	-0.849082	0.0708308	-0.170387	0.237969	-0.464953	NaN	NaN	NaN
482	0	143240000	96406000	69362000	0	0	44555000	48677000	98279000	57088000	74767000	97484000	0	0	0	0	0	0	0	NaN	NaN	NaN	NaN	NaN	NaN														Tb927.10.4890		0.592169	-2.54818	0.0614073	0.223619	0.166991	0.5453	NaN	NaN	NaN
483	167580000	234020000	0	184630000	100950000	102550000	350560000	216580000	329810000	256420000	349350000	341940000	0	0	0	0	1	1	1	465800	837600	0	0	0	658780														Tb927.10.5030;Tb927.7.3680		0.248901	1.18654	0.574245	2.42373	0.603333	2.52064	NaN	0.230842	-0.82085
484	0	25945000	0	0	0	0	0	0	0	0	0	0	0	0	0	0	1	1	1	3429800	3021200	4016300	3081000	3242000	3502400														Tb927.10.5370;Tb927.10.5360		1.2441	-1.50413	1.20407	-1.77348	0.80949	-1.26245	NaN	0.25428	-0.0834955
485	0	0	0	0	9026600	0	0	0	0	0	0	0	0	0	0	0	0	0	0	NaN	NaN	NaN	NaN	NaN	NaN														Tb927.10.5430		0.0752041	-0.200731	0.834685	-1.50819	0.344238	-0.939831	NaN	NaN	NaN
487	165490000	404950000	205580000	57849000	38189000	26911000	126490000	82634000	117160000	89866000	156790000	144260000	5540400	10721000	3709600	2837200	1.93506	0.669555	0.512093	9998900	6783500	2309900	736040	0	1587600														Tb927.10.560		2.18789	-2.61878	1.26338	-1.16396	0.930508	-0.920278	34556000	1.37545	-3.0923
488	0	0	0	0	6639200	0	0	0	0	0	0	0	0	0	0	0	0	0	0	52666	0	0	0	0	0														Tb927.10.5870		0.0703179	-0.100438	0.381267	0.573528	0.0497866	0.0802186	NaN	0.412035	1.02459
489	0	0	0	15595000	0	16732000	0	0	0	0	0	27968000	0	0	0	0	1	1	1	0	140990	0	0	0	194590														Tb927.10.5930;Tb927.10.5940;Tb927.10.5950;Tb11.v5.0190		0.286402	-0.686501	0.859928	-1.1726	0.0676596	-0.144645	NaN	0.467227	1.04058
490	0	0	0	0	42054000	0	0	0	0	0	0	0	0	0	0	0	0	0	0	NaN	NaN	NaN	NaN	NaN	NaN														Tb927.10.6020		0.147694	0.602706	0.0556507	-0.187841	0.101847	-0.326195	NaN	NaN	NaN
491	551220000	202920000	156030000	875570000	573710000	489070000	782720000	860000000	1438100000	898330000	1683900000	2656900000	0	0	0	0	1	1	1	135790	129260	0	184640	244790	243670						+								Tb927.10.6070		0.979215	1.27174	1.45133	1.93119	1.66248	2.61576	NaN	2.24534	0.811555
492	0	24308000	0	0	0	0	19278000	0	0	0	23980000	0	0	0	0	0	0	0	0	NaN	NaN	NaN	NaN	NaN	NaN														Tb927.10.6220		0.601164	-1.07199	0.0661499	-0.141734	0.337422	-1.0186	NaN	NaN	NaN
493	0	0	0	0	0	0	0	0	0	0	0	13459000	229000000	2818400	916850	1327000	0.0123074	0.00400371	0.00579476	663210000	461540000	13138000	13107000	14119000	15356000														Tb927.10.6510;Tb927.10.6400		0.625278	-0.778798	1.10695	-1.14635	0.318966	0.489939	0.0162818	0.901057	-3.48891
494	0	0	0	0	17605000	26497000	0	0	0	0	0	0	0	0	0	0	0	0	0	NaN	NaN	NaN	NaN	NaN	NaN														Tb927.10.6540		0.408439	0.968181	0.509728	-1.15095	0.697087	-1.50941	NaN	NaN	NaN
495	0	0	0	0	0	0	3484600	0	0	0	0	0	0	0	0	0	0	0	0	NaN	NaN	NaN	NaN	NaN	NaN														Tb927.10.6550		0.45242	-0.954074	0.111729	0.281122	0.00313265	0.00837644	NaN	NaN	NaN
496	0	0	0	0	0	0	0	0	7860800	0	0	0	0	0	0	0	0	0	0	NaN	NaN	NaN	NaN	NaN	NaN														Tb927.10.6650		0.181495	-0.40044	0.367435	-0.468954	0.619386	-0.892401	NaN	NaN	NaN
497	0	0	0	0	27625000	0	0	0	0	0	0	0	0	0	0	0	0	0	0	NaN	NaN	NaN	NaN	NaN	NaN														Tb927.10.6680		0.781827	1.2438	0.217811	0.33813	0.304795	0.444885	NaN	NaN	NaN
498	0	0	0	0	8271200	0	0	0	0	0	0	0	0	0	0	0	0	0	0	NaN	NaN	NaN	NaN	NaN	NaN														Tb927.10.6800		0.0525644	0.191248	0.130976	-0.445728	0.0666881	0.227719	NaN	NaN	NaN
499	0	0	0	0	22358000	0	0	0	0	0	0	0	0	0	0	0	0	0	0	NaN	NaN	NaN	NaN	NaN	NaN														Tb927.10.6970;Tb927.10.6940		0.154009	-0.42476	0.557796	-0.980748	0.628215	-0.809987	NaN	NaN	NaN
500	0	0	0	0	13679000	0	0	0	0	0	0	0	0	0	0	0	1	1	1	2510800	862630	138190	280690	0	219720														Tb927.10.7290		0.0144096	0.0397091	0.186364	-0.441826	0.167197	-0.369636	NaN	0.633898	-1.80164
501	0	96818000	86457000	0	0	0	0	0	0	0	79122000	70623000	0	0	0	0	1	1	1	3757500	1814400	0	0	0	854890														Tb927.10.7340;Tb927.10.7330		1.39637	-3.26624	1.51643	-3.3604	0.171109	-0.758153	NaN	0.350615	-1.87654
502	0	0	0	0	0	0	0	0	0	0	11094000	0	0	0	0	0	1	1	1	NaN	NaN	NaN	NaN	NaN	NaN														Tb927.10.7400		0.362756	-0.7494	0.12764	0.244145	0.192124	0.401408	1275500	NaN	NaN
503	0	5609600	0	0	0	0	0	0	0	0	0	0	0	0	0	0	1	1	1	0	0	0	0	0	114380														Tb927.10.7570		0.173487	-0.214521	0.568367	-0.967941	0.355629	-0.735609	NaN	0.782753	0.501806
504	0	0	0	0	0	34633000	0	0	0	43151000	44561000	0	0	0	0	0	0	0	0	NaN	NaN	NaN	NaN	NaN	NaN														Tb927.10.7750		0.481661	1.05347	0.0936419	-0.188644	0.346015	1.37	NaN	NaN	NaN
505	0	0	0	0	51607000	43680000	0	0	0	0	0	0	0	0	0	0	0	0	0	NaN	NaN	NaN	NaN	NaN	NaN														Tb927.10.7790		0.867525	1.88038	0.041387	-0.0604477	0.259246	-0.560275	NaN	NaN	NaN
506	0	0	0	0	0	0	50806000	0	38446000	0	0	0	0	0	0	0	1	1	1	NaN	NaN	NaN	NaN	NaN	NaN														Tb927.10.7810		0.237206	-0.647565	0.636618	1.89223	0.0349154	-0.108245	NaN	NaN	NaN
507	0	0	0	0	2355900	0	0	0	0	0	0	0	0	0	0	0	1	1	1	0	0	103560	0	0	161010														Tb927.10.8020		0.0844729	-0.204155	1.09109	-1.67449	0.194266	-0.367984	NaN	0.472656	0.904094
508	0	0	0	0	11656000	0	0	0	0	0	0	0	0	0	0	0	0	0	0	NaN	NaN	NaN	NaN	NaN	NaN														Tb927.10.8040		0.119831	0.213621	0.205627	-0.381557	0.106868	0.198114	NaN	NaN	NaN
510	0	0	0	0	45387000	0	0	0	0	0	0	0	0	0	0	0	1	1	1	1823500	1337800	539940	0	375710	1044500														Tb927.10.8190		0.0717823	0.287743	0.425447	-0.919001	0.302693	-0.647894	0.0885232	0.703021	-1.55531
511	0	0	0	0	96012000	80301000	0	0	0	0	0	0	0	0	0	0	0	0	0	NaN	NaN	NaN	NaN	NaN	NaN														Tb927.10.840		0.740912	2.16266	0.615829	-0.832212	0.0905148	-0.14868	NaN	NaN	NaN
512	0	0	0	0	55317000	0	0	0	21067000	10739000	12586000	10164000	0	0	0	0	1	1	1	4449800	3250300	280600	0	467700	536790														Tb927.10.8430		0.0548127	0.219772	0.207819	-0.641631	0.105051	0.207333	NaN	0.75601	-2.3826
513	0	0	0	0	69714000	0	0	0	0	0	0	0	0	0	0	0	0	0	0	NaN	NaN	NaN	NaN	NaN	NaN														Tb927.10.8590		0.13091	0.562496	0.27615	-0.676802	0.112619	-0.241706	NaN	NaN	NaN
514	0	0	0	0	0	0	0	0	0	0	0	12839000	0	0	0	0	1	1	1	NaN	NaN	NaN	NaN	NaN	NaN														Tb927.10.8630		0.0607614	-0.170333	0.044624	0.11189	0.0087467	-0.0318686	NaN	NaN	NaN
515	0	0	0	0	0	0	0	0	0	25480000	0	0	0	0	0	0	0	0	0	NaN	NaN	NaN	NaN	NaN	NaN														Tb927.10.8670		0.134295	-0.504639	0.0264368	-0.0905902	0.05721	-0.233968	NaN	NaN	NaN
516	0	0	0	0	0	9312000	0	0	0	0	0	0	0	0	0	0	0	0	0	NaN	NaN	NaN	NaN	NaN	NaN														Tb927.10.8770;Tb11.v5.0452		0.118917	-0.264869	0.717158	-1.63991	0.100245	-0.133865	NaN	NaN	NaN
517	0	0	0	0	0	5636200	0	0	0	0	0	0	0	0	0	0	0	0	0	NaN	NaN	NaN	NaN	NaN	NaN														Tb927.10.8880		0.31322	-0.667296	0.367851	-0.809987	0.259163	-0.561948	NaN	NaN	NaN
518	0	33817000	0	0	0	0	0	0	0	0	0	0	0	0	0	0	0	0	0	NaN	NaN	NaN	NaN	NaN	NaN														Tb927.10.8890		1.38385	-2.40496	1.67175	-2.47324	1.38572	-2.70751	NaN	NaN	NaN
520	0	444930000	197800000	253080000	267230000	213340000	311160000	397610000	563440000	363600000	719590000	887560000	34842000	3508300	1936900	2226400	0.100692	0.055591	0.0638999	49926000	49268000	51776000	18633000	27185000	27361000														Tb927.10.8940		0.299489	0.93985	0.584877	1.69733	0.790731	2.27603	0.124802	2.35222	-1.06664
521	85021000	75099000	0	100590000	102000000	54915000	126810000	115990000	0	194440000	120540000	284370000	0	0	0	0	0	0	0	NaN	NaN	NaN	NaN	NaN	NaN														Tb927.10.8950;Tb927.10.8970		0.431325	1.20677	0.0464371	0.257779	0.92136	2.39486	NaN	NaN	NaN
522	0	28824000	39400000	0	0	0	17318000	0	22586000	0	0	0	0	0	0	0	0	0	0	NaN	NaN	NaN	NaN	NaN	NaN														Tb927.10.8960		1.33797	-3.01547	0.445796	-0.917875	1.04928	-1.43655	NaN	NaN	NaN
523	0	0	0	0	0	0	0	0	0	0	0	51986000	0	0	0	0	0	0	0	NaN	NaN	NaN	NaN	NaN	NaN														Tb927.10.8980		0.476709	-1.12399	1.36085	-2.16948	0.0299597	0.110064	NaN	NaN	NaN
524	0	0	0	0	0	0	0	0	0	0	0	2242000	0	0	0	0	0	0	0	NaN	NaN	NaN	NaN	NaN	NaN														Tb927.10.9040;Tb11.v5.0509		0.389135	-1.08627	0.0181313	0.0747719	0.073702	-0.208672	NaN	NaN	NaN
525	0	0	0	0	0	0	0	0	8715700	0	0	0	0	0	0	0	0	0	0	NaN	NaN	NaN	NaN	NaN	NaN														Tb927.10.920		0.579235	-1.20543	0.255237	-0.685253	0.0142872	0.0465857	NaN	NaN	NaN
526	0	0	0	0	47423000	0	0	0	0	0	0	0	0	0	0	0	0	0	0	85683	0	0	0	0	0														Tb927.10.9260		0.331161	1.03291	0.775676	-1.40695	0.0371984	-0.108274	NaN	0.173406	-0.505959
527	0	0	0	0	0	0	0	0	2898500	0	0	0	0	0	0	0	1	1	1	50011	0	0	0	0	0														Tb927.10.9400		1.01425	-1.43237	0.892192	-1.24901	0.828937	-1.04106	NaN	0.245052	-0.401398
528	0	0	0	0	0	0	0	0	18257000	0	0	0	0	0	0	0	0	0	0	NaN	NaN	NaN	NaN	NaN	NaN														Tb927.10.9410		0.683845	-0.673093	0.193014	-0.406836	0.781287	-0.694287	NaN	NaN	NaN
529	0	0	0	41966000	31623000	24370000	0	0	0	0	0	0	0	0	0	0	1	1	1	NaN	NaN	NaN	NaN	NaN	NaN														Tb927.10.9430		1.43762	1.99526	0.13855	-0.319871	0.324376	-0.652718	NaN	NaN	NaN
530	0	0	0	0	3669900	0	0	0	0	0	0	0	0	0	0	0	0	0	0	NaN	NaN	NaN	NaN	NaN	NaN														Tb927.10.970		0.147508	-0.386907	0.260105	-0.6806	0.14842	-0.352435	NaN	NaN	NaN
531	0	0	0	0	0	0	7176300	0	0	0	0	0	0	0	0	0	0	0	0	NaN	NaN	NaN	NaN	NaN	NaN														Tb927.10.9700;Tb11.v5.0773		0.769745	-1.51608	0.413578	-1.03258	0.386295	-1.08055	NaN	NaN	NaN
532	0	0	0	0	158190000	81199000	0	0	0	0	0	0	0	0	0	0	0	0	0	0	142490	0	0	0	0														Tb927.10.9720		0.759289	2.64661	0.26007	-0.554173	0.452247	-0.870298	NaN	0.0224731	0.0744476
533	0	46136000	54293000	0	0	0	39763000	0	0	0	48806000	47468000	0	0	0	0	0	0	0	NaN	NaN	NaN	NaN	NaN	NaN														Tb927.10.9780		1.5131	-2.87045	0.583722	-1.73928	0.198648	-0.801349	NaN	NaN	NaN
534	0	0	28090000	0	0	0	0	12356000	0	0	0	0	0	0	0	0	0	0	0	NaN	NaN	NaN	NaN	NaN	NaN														Tb927.10.9840		0.358502	-1.1153	0.1802	-0.493525	0.243284	-0.642342	NaN	NaN	NaN
535	0	0	0	0	35331000	0	0	0	0	0	0	0	0	0	0	0	0	0	0	NaN	NaN	NaN	NaN	NaN	NaN														Tb927.10.9870		0.433983	0.913673	0.911394	-1.01924	0.174012	-0.278758	NaN	NaN	NaN
536	0	39336000	38394000	0	0	0	0	0	0	0	0	0	0	0	0	0	1	1	1	1528000	1187300	0	637250	724600	844340														Tb927.11.4300;Tb927.10.9880		1.21744	-2.80148	0.717416	-1.17879	1.72035	-2.4892	NaN	0.15882	0.65429
537	0	0	0	0	26467000	0	0	0	0	0	0	0	0	0	0	0	1	1	1	0	457470	0	0	0	0														Tb927.10.9910		0.440888	0.930151	0.307876	-0.41493	0.144839	0.230947	NaN	0.0433215	-0.202974
538	0	0	0	0	0	0	0	1167500	0	0	0	0	0	0	0	0	0	0	0	384320	0	0	0	0	0														Tb927.11.10030;Tb927.11.10025		0.0792633	-0.145863	0.549503	-1.1344	0.0672754	-0.120368	NaN	0.383498	-0.818337
539	0	0	0	0	58110000	56919000	40669000	0	0	0	0	21040000	0	0	0	0	1	1	1	0	0	819230	897750	931690	1167900														Tb927.11.1020		0.466605	1.53536	0.228652	0.643864	0.0514607	-0.165318	NaN	0.976658	2.90447
540	0	0	0	0	46848000	41062000	0	0	0	36910000	43353000	35748000	0	0	0	0	0	0	0	NaN	NaN	NaN	NaN	NaN	NaN														Tb927.11.10270		0.530711	1.80019	0.21675	-0.72353	1.05674	2.57519	NaN	NaN	NaN
541	0	43511000	47608000	0	0	0	49826000	0	56346000	0	50983000	36707000	0	0	0	0	0	0	0	NaN	NaN	NaN	NaN	NaN	NaN														Tb927.11.10280		1.60166	-2.84873	0.0559107	-0.13114	0.133262	-0.240666	NaN	NaN	NaN
542	0	0	0	0	21466000	0	0	0	0	0	0	0	0	0	0	0	1	1	1	NaN	NaN	NaN	NaN	NaN	NaN														Tb927.11.10420		0.887128	1.07092	1.32258	-1.61954	0.411497	-0.768188	NaN	NaN	NaN
543	0	0	0	0	23330000	0	0	0	0	0	0	0	0	0	0	0	0	0	0	NaN	NaN	NaN	NaN	NaN	NaN														Tb927.11.10470		0.0698409	-0.244431	0.579925	-1.22295	0.0687935	0.139919	NaN	NaN	NaN
544	0	0	0	0	0	23567000	0	0	0	0	0	0	0	0	0	0	0	0	0	NaN	NaN	NaN	NaN	NaN	NaN														Tb927.11.10480		0.104882	-0.308617	0.354296	-0.75189	0.508433	-1.21489	NaN	NaN	NaN
545	0	0	0	8340400	636930000	301370000	0	0	0	0	7036600	4081700	0	0	0	0	0	0	0	427520	404890	258790	0	0	0														Tb927.11.10560		0.859652	3.64356	1.68888	-1.96505	0.170828	-0.30556	NaN	1.53645	-1.30697
546	0	3556300	0	0	0	0	0	0	0	0	0	0	0	0	0	0	0	0	0	NaN	NaN	NaN	NaN	NaN	NaN														Tb927.11.1060		0.281599	-0.625991	1.06889	-1.46444	0.0444767	0.102819	NaN	NaN	NaN
547	0	0	0	0	132420000	103650000	0	0	0	0	0	0	0	0	0	0	1	1	1	613030	432190	0	0	0	0														Tb927.11.10770		0.488122	1.66198	0.632437	-1.24163	1.28803	-1.32747	NaN	0.555845	-1.96355
549	0	0	0	0	0	0	31000000	22830000	0	0	0	0	0	0	0	0	0	0	0	NaN	NaN	NaN	NaN	NaN	NaN														Tb927.11.1080		0.528419	-0.820545	0.658361	1.15981	0.300153	-0.526044	NaN	NaN	NaN
550	0	0	0	0	32003000	14728000	11343000	0	0	0	0	0	0	0	0	0	0	0	0	NaN	NaN	NaN	NaN	NaN	NaN														Tb927.11.10860		0.80869	1.02919	0.118843	-0.221392	0.639447	-0.719879	NaN	NaN	NaN
551	0	0	0	70393000	0	0	0	0	0	0	0	0	0	0	0	0	1	1	1	1784500	1459600	899940	0	0	0														Tb927.11.1090;Tb927.11.1110;Tb11.v5.1038;Tb927.11.1100		0.230068	0.906904	0.0546405	0.111123	0.0270499	-0.0651156	NaN	2.7599	-4.70354
552	0	0	0	0	22004000	0	0	0	0	0	0	0	0	0	0	0	1	1	1	0	0	0	0	0	292020														Tb927.11.10990		0.172126	0.285544	0.763864	-0.805072	0.406886	-0.703314	NaN	0.882008	2.27947
553	0	0	0	0	26853000	28486000	0	0	0	0	0	0	0	0	0	0	0	0	0	NaN	NaN	NaN	NaN	NaN	NaN														Tb927.11.11000		0.60704	1.09394	0.179611	-0.575022	1.09064	-1.36879	NaN	NaN	NaN
554	0	0	0	0	0	0	0	0	2469600	0	0	0	0	0	0	0	0	0	0	NaN	NaN	NaN	NaN	NaN	NaN														Tb927.11.11135		0.616952	-1.037	0.658893	-1.23875	0.118301	-0.239681	NaN	NaN	NaN
555	0	0	0	0	3155000	0	0	0	0	0	0	0	0	0	0	0	0	0	0	NaN	NaN	NaN	NaN	NaN	NaN														Tb927.11.11210		0.611586	-1.07094	0.868555	-1.46145	0.318979	-0.744372	NaN	NaN	NaN
556	0	0	0	0	27452000	16037000	0	0	0	0	0	0	0	0	0	0	0	0	0	NaN	NaN	NaN	NaN	NaN	NaN														Tb927.11.1130		0.37181	0.52447	0.794288	-0.858656	1.21158	-1.04185	NaN	NaN	NaN
557	0	0	0	0	46824000	37612000	0	0	0	0	0	0	0	0	0	0	0	0	0	262230	0	0	0	0	0														Tb927.11.11340		0.554076	1.62187	0.239512	-0.808871	0.382929	-1.12386	NaN	0.530118	-1.07221
558	0	17402000	13619000	0	0	0	0	0	0	0	0	0	8785700	7052700	5656100	2570800	0.802748	0.643785	0.292612	13535000	17902000	36932000	36004000	40924000	40371000														Tb927.11.11370;Tb927.11.11360		1.29423	-1.64069	1.99125	-1.74122	1.12586	-1.3568	0.539589	0.98041	0.910912
559	0	0	0	0	195220000	172640000	0	0	0	0	0	0	1279400	874980	0	0	0.683899	7.81616e-09	7.81616e-09	724830	0	0	0	0	0														Tb927.11.11460		0.714948	2.88618	0.151024	-0.546445	0.214087	-0.613589	0.833134	0.595763	-1.82392
560	0	115480000	87981000	174010000	133960000	71350000	106750000	0	0	227500000	478320000	467500000	0	0	0	0	1	1	1	4393500	4424700	2872900	0	4368600	4792400						+								Tb927.11.11725;Tb927.11.11475		0.503639	0.76672	0.602683	-2.09316	1.68697	2.41167	1672200	0.357695	-1.64878
561	0	0	0	0	0	0	0	0	0	0	0	4369900	0	0	0	0	1	1	1	312260	0	1928500	808590	1266300	1871000														Tb927.11.11520		0.630666	-0.783199	0.370911	-0.84837	0.19678	-0.368305	NaN	0.563988	2.16055
563	0	0	0	0	16831000	0	0	0	0	0	0	0	0	0	0	0	1	1	1	596750	402360	0	0	0	0														Tb927.11.11690		0.187703	0.262559	1.06622	-0.880251	0.849269	-0.789213	NaN	0.490818	-1.27832
564	0	0	0	0	0	0	0	0	0	0	2318200	0	0	0	0	0	0	0	0	NaN	NaN	NaN	NaN	NaN	NaN														Tb927.11.11790		0.439897	-0.783541	0.388298	-0.734453	0.650971	-1.23434	NaN	NaN	NaN
565	0	26453000	0	0	0	0	0	0	0	0	15148000	0	1550000	0	2757600	0	6.45161e-09	1.7791	6.45161e-09	9826800	6902200	455460	251620	259510	0														Tb927.11.11830;Tb927.11.11820		0.975354	-1.91305	0.67462	-1.42881	0.51551	-0.690441	NaN	1.1602	-5.18604
566	0	0	0	0	0	3854100	0	0	0	0	0	0	0	0	0	0	1	1	1	2819100	1180300	0	0	0	0														Tb927.11.11900		0.32362	-0.774474	0.457773	-0.989905	0.0577796	-0.143341	NaN	0.821482	-3.35961
567	0	0	0	0	0	0	18028000	0	0	0	0	0	0	0	0	0	0	0	0	NaN	NaN	NaN	NaN	NaN	NaN														Tb927.11.12030		0.0374916	0.0834465	0.22417	0.510159	0.158269	-0.344264	NaN	NaN	NaN
568	0	0	0	0	0	3396200	0	0	0	0	0	0	0	0	0	0	0	0	0	NaN	NaN	NaN	NaN	NaN	NaN														Tb927.11.1210		1.01901	-1.70243	0.626658	-1.18254	1.11191	-1.57051	NaN	NaN	NaN
569	0	0	0	0	31801000	0	0	0	0	0	0	0	0	0	0	0	0	0	0	NaN	NaN	NaN	NaN	NaN	NaN														Tb927.11.12110		0.371417	0.576462	2.42614	-1.5027	0.51767	-0.509103	NaN	NaN	NaN
570	0	0	0	0	0	17759000	0	0	0	0	0	0	0	0	0	0	0	0	0	NaN	NaN	NaN	NaN	NaN	NaN														Tb927.11.12260		0.0676137	-0.228286	0.422141	-0.987265	0.473764	-0.530746	NaN	NaN	NaN
571	0	0	0	0	0	3958800	0	0	0	0	0	0	0	0	0	0	0	0	0	NaN	NaN	NaN	NaN	NaN	NaN														Tb927.11.12310		0.410886	-0.704688	0.497678	-0.920532	0.38804	-0.785587	NaN	NaN	NaN
572	0	0	0	0	50151000	0	24274000	0	0	0	0	0	0	0	0	0	1	1	1	154380	0	0	0	0	0														Tb927.11.12420;Tb927.11.12410		0.241452	0.689754	0.0546014	0.14662	0.83036	-1.41426	NaN	0.197857	0.740708
573	0	0	0	0	0	0	0	0	0	0	3226300	0	0	0	0	0	0	0	0	NaN	NaN	NaN	NaN	NaN	NaN														Tb927.11.12480		0.295263	-0.698941	0.0023277	-0.00424957	0.0454211	0.101912	NaN	NaN	NaN
574	0	0	0	0	0	0	0	0	0	0	9922100	0	0	0	0	0	0	0	0	NaN	NaN	NaN	NaN	NaN	NaN														Tb927.11.12490		0.178507	-0.576164	0.0669032	-0.208185	0.012416	-0.0439402	NaN	NaN	NaN
575	0	0	0	0	66711000	69092000	0	0	0	0	0	0	0	0	0	0	1	1	1	295940	0	0	0	0	0														Tb927.11.12530		0.916507	2.13318	0.425393	-0.931115	0.18675	-0.418221	NaN	1.26767	-1.84005
576	0	0	0	0	25985000	0	0	0	0	0	0	0	0	0	0	0	0	0	0	NaN	NaN	NaN	NaN	NaN	NaN														Tb927.11.12540		0.00677392	-0.0250549	1.26527	-0.997538	0.070518	0.143836	NaN	NaN	NaN
577	0	0	0	0	0	0	5400200	0	0	0	0	0	0	0	0	0	0	0	0	NaN	NaN	NaN	NaN	NaN	NaN														Tb927.11.12600		0.879999	-1.13227	0.786899	-1.51496	0.708511	-1.29135	NaN	NaN	NaN
578	0	0	0	0	20139000	0	0	0	0	0	0	0	0	0	0	0	0	0	0	NaN	NaN	NaN	NaN	NaN	NaN														Tb927.11.12670		0.0207336	-0.0709337	0.342452	-0.826347	0.011002	-0.0299714	NaN	NaN	NaN
579	0	0	0	0	21786000	0	0	0	0	0	0	0	0	0	0	0	0	0	0	NaN	NaN	NaN	NaN	NaN	NaN														Tb927.11.12830		0.399263	0.624819	0.261787	-0.345335	0.568196	-1.10084	NaN	NaN	NaN
580	0	0	0	0	0	12307000	0	0	0	0	0	0	0	0	0	0	0	0	0	NaN	NaN	NaN	NaN	NaN	NaN														Tb927.11.12870		0.106618	0.255161	0.439535	-0.680066	0.13405	-0.268983	NaN	NaN	NaN
581	0	122980000	117940000	450260000	211970000	225620000	552420000	240930000	360200000	322710000	461000000	406090000	0	0	0	0	1	1	1	2985500	3121300	2261700	3530300	3403000	3126900														Tb927.11.13007;Tb927.11.13003		1.01656	2.12505	1.2034	2.50994	1.32021	2.62115	NaN	0.835201	0.277935
583	0	0	0	0	25831000	0	0	0	0	0	0	0	391470	602980	1378900	771780	1.5403	3.52236	1.97149	1041700	1169500	1496100	1026500	1371500	1774400														Tb927.11.13190;Tb927.11.13090		0.221825	0.563772	0.522135	-0.988486	0.0280004	-0.0630919	1.40042	0.213925	0.151594
584	0	0	0	0	83789000	57730000	0	0	0	0	0	0	0	0	0	0	1	1	1	0	0	0	0	0	25752														Tb927.11.13180		1.00201	2.18652	0.720801	-0.315084	0.70724	-0.449137	6537400	0.112907	0.369152
585	0	0	0	0	72956000	62243000	0	0	0	144210000	129330000	130320000	0	0	0	0	0	0	0	0	0	622220	0	0	0					+	+								Tb927.11.13230		0.798467	1.61233	2.34036	-1.74997	4.36642	3.52279	NaN	0.116705	0.541375
586	0	0	0	0	10788000	0	0	0	0	0	0	0	0	0	0	0	0	0	0	NaN	NaN	NaN	NaN	NaN	NaN														Tb927.11.13340		0.455459	-0.967005	0.461355	-0.805339	0.255282	-0.447503	NaN	NaN	NaN
587	0	0	0	0	0	0	11616000	0	0	0	0	0	0	0	0	0	1	1	1	357980	463110	516380	0	535280	786960														Tb927.11.13360		0.605141	-1.21114	0.165867	-0.37339	1.05717	-1.70688	NaN	0.202152	-0.638196
589	0	0	0	0	14186000	0	0	0	0	0	0	0	0	0	0	0	0	0	0	NaN	NaN	NaN	NaN	NaN	NaN														Tb927.11.1340		0.0444069	0.0706418	0.509908	-0.659185	0.438104	-0.799797	NaN	NaN	NaN
590	0	0	0	0	6595800	0	0	0	0	0	0	0	0	0	0	0	1	1	1	671100	503600	0	0	0	0														Tb927.11.13500		0.0585652	-0.104899	0.543261	-0.939467	0.360012	-0.765052	NaN	0.730573	-2.40925
591	0	0	0	0	16476000	0	0	0	0	0	0	0	0	0	0	0	0	0	0	NaN	NaN	NaN	NaN	NaN	NaN														Tb927.11.1360		0.0865521	0.292002	0.149214	-0.335055	0.0275827	-0.083388	NaN	NaN	NaN
592	0	0	0	0	0	0	0	0	0	0	0	2736000	0	0	0	0	0	0	0	NaN	NaN	NaN	NaN	NaN	NaN														Tb927.11.13780		0.844538	-2.35473	0.928072	-1.95073	0.862623	-1.80438	NaN	NaN	NaN
593	0	0	0	0	0	0	22368000	0	22364000	0	40152000	0	0	0	0	0	1	1	1	NaN	NaN	NaN	NaN	NaN	NaN														Tb927.11.13810		0.105405	-0.193944	0.337668	0.71358	0.0571793	-0.233699	NaN	NaN	NaN
594	0	0	0	0	8704000	0	0	0	0	0	0	0	0	0	0	0	0	0	0	NaN	NaN	NaN	NaN	NaN	NaN														Tb927.11.13950		0.0491642	0.0867004	0.693133	-1.26025	0.108224	-0.287483	NaN	NaN	NaN
595	0	0	0	0	21599000	18786000	0	0	0	0	0	0	0	0	0	0	0	0	0	NaN	NaN	NaN	NaN	NaN	NaN														Tb927.11.13970		0.591418	1.10503	0.201029	-0.466729	0.0789196	-0.215865	NaN	NaN	NaN
597	0	0	0	0	0	10487000	0	0	0	0	0	0	0	0	0	0	0	0	0	NaN	NaN	NaN	NaN	NaN	NaN														Tb927.11.14040		0.0799312	0.235855	0.00806333	-0.021382	0.258116	-0.685624	NaN	NaN	NaN
599	0	0	0	0	46678000	0	0	0	0	0	0	0	0	0	0	0	0	0	0	NaN	NaN	NaN	NaN	NaN	NaN														Tb927.11.14140		0.411911	1.15837	0.136227	-0.292472	0.158423	-0.339499	NaN	NaN	NaN
600	0	0	0	0	0	2993200	0	0	0	0	0	0	0	0	0	0	0	0	0	NaN	NaN	NaN	NaN	NaN	NaN														Tb927.11.14190		0.906037	-1.40996	0.824926	-0.727517	0.813094	-0.970985	NaN	NaN	NaN
601	0	0	0	0	24984000	19878000	0	0	0	0	0	0	0	0	0	0	1	1	1	0	0	0	0	0	266280														Tb927.11.1430		1.13418	1.64993	0.0826052	-0.190543	0.136675	-0.28421	1984900	1.13563	2.12983
602	0	0	0	0	4177900	0	0	0	0	0	0	0	0	0	0	0	0	0	0	0	0	0	0	0	115620														Tb927.11.14300		0.225071	0.580233	0.0950961	0.269793	0.0419806	0.135002	NaN	0.729888	1.2428
603	0	0	0	0	1619500	0	0	0	0	0	0	0	0	0	0	0	0	0	0	NaN	NaN	NaN	NaN	NaN	NaN														Tb927.11.14410		0.614069	-1.15837	0.332067	-0.655305	0.80432	-0.961903	NaN	NaN	NaN
604	0	0	0	0	0	0	0	0	0	0	12259000	0	0	0	0	0	1	1	1	50654	0	0	0	0	0														Tb927.11.14460		0.398939	-0.765224	0.707896	-1.19297	0.224557	-0.361989	NaN	0.0751599	0.103779
605	0	0	0	0	0	1898200	0	0	0	0	0	0	0	0	0	0	1	1	1	4444400	3240700	972420	924080	779710	1454100														Tb927.11.1450		0.236303	-0.709071	0.105643	0.299276	0.109179	-0.332399	NaN	0.800629	-1.24691
606	0	0	0	0	5437800	0	0	0	0	0	0	0	0	0	0	0	1	1	1	NaN	NaN	NaN	NaN	NaN	NaN														Tb927.11.14580		0.52632	-0.915014	0.79039	-1.52188	0.484271	-1.16859	NaN	NaN	NaN
607	0	0	0	0	23863000	0	0	0	0	0	0	0	0	0	0	0	0	0	0	NaN	NaN	NaN	NaN	NaN	NaN														Tb927.11.14590		0.0524768	0.181453	0.155962	-0.456109	0.399641	-1.12744	NaN	NaN	NaN
608	0	0	0	0	0	0	43999000	25654000	0	0	0	0	0	0	0	0	0	0	0	NaN	NaN	NaN	NaN	NaN	NaN														Tb927.11.14830		0.307585	-0.506243	0.796553	1.40723	0.264595	-0.49618	NaN	NaN	NaN
609	0	0	0	0	0	0	0	0	19189000	0	0	0	0	0	0	0	0	0	0	NaN	NaN	NaN	NaN	NaN	NaN														Tb927.11.14890		0.144891	-0.238108	0.0941364	-0.281446	0.0225664	-0.0458692	NaN	NaN	NaN
610	0	0	0	0	0	24003000	20132000	0	0	0	0	0	0	0	0	0	0	0	0	NaN	NaN	NaN	NaN	NaN	NaN														Tb927.11.14950		0.147479	0.330318	0.0583193	0.138465	0.173426	-0.29379	NaN	NaN	NaN
611	0	0	0	0	0	0	4114200	0	0	0	0	0	0	0	0	0	1	1	1	NaN	NaN	NaN	NaN	NaN	NaN														Tb927.11.14960		0.312281	-0.554103	0.0509573	-0.102544	0.0767736	-0.190884	NaN	NaN	NaN
612	0	6228500	0	0	0	0	0	0	0	0	0	0	0	0	0	0	0	0	0	NaN	NaN	NaN	NaN	NaN	NaN														Tb927.11.14995		0.276823	-0.292265	1.77396	-1.0909	0.406692	-0.649651	NaN	NaN	NaN
613	0	11952000	0	0	0	0	0	0	0	0	0	0	0	0	0	0	0	0	0	NaN	NaN	NaN	NaN	NaN	NaN														Tb927.11.15070		0.986608	-1.36135	1.3059	-2.19555	2.98087	-2.03296	NaN	NaN	NaN
614	0	43316000	25864000	26133000	0	0	32350000	40074000	36189000	0	50375000	39759000	0	0	0	0	0	0	0	NaN	NaN	NaN	NaN	NaN	NaN														Tb927.11.15120		0.753558	-1.78133	0.470162	0.442371	0.021989	-0.0600255	NaN	NaN	NaN
615	0	0	0	0	45773000	0	0	0	0	0	0	0	0	0	0	0	1	1	1	0	114610	0	0	0	0														Tb927.11.15140		0.268632	0.696632	0.611459	-0.812753	0.34059	-0.503693	NaN	0.454045	-1.4207
616	0	0	0	0	32699000	0	0	0	0	0	0	0	0	0	0	0	0	0	0	NaN	NaN	NaN	NaN	NaN	NaN														Tb927.11.15220		0.0402483	-0.12908	0.880445	-1.86044	0.630674	-1.24653	NaN	NaN	NaN
617	0	0	0	0	2722000	0	0	0	0	0	0	0	0	0	0	0	0	0	0	NaN	NaN	NaN	NaN	NaN	NaN														Tb927.11.15270		2.04395	-1.05575	1.0227	-0.930373	0.594031	-0.643177	NaN	NaN	NaN
618	0	0	0	0	0	0	27589000	0	32835000	0	0	0	0	0	0	0	0	0	0	NaN	NaN	NaN	NaN	NaN	NaN														Tb927.11.15460		0.0643655	-0.253377	0.407458	1.39051	0.197559	-0.608493	NaN	NaN	NaN
619	0	0	0	0	18073000	0	0	0	0	0	0	0	0	0	0	0	0	0	0	NaN	NaN	NaN	NaN	NaN	NaN														Tb927.11.15480		0.274361	0.643507	0.0603026	-0.188247	0.0183959	0.027331	NaN	NaN	NaN
620	0	0	0	0	0	12063000	0	0	0	0	0	0	0	0	0	0	0	0	0	NaN	NaN	NaN	NaN	NaN	NaN														Tb927.11.15520		0.0930539	-0.341516	0.0202065	0.0523218	0.00504301	0.0169601	NaN	NaN	NaN
621	0	0	0	0	2357800	0	0	0	0	0	0	0	0	0	0	0	0	0	0	NaN	NaN	NaN	NaN	NaN	NaN														Tb927.11.15750		0.0550224	-0.114501	0.318477	0.368749	0.0587641	0.121124	NaN	NaN	NaN
622	0	0	0	19797000	69407000	66286000	0	0	0	0	0	0	0	0	0	0	0	0	0	NaN	NaN	NaN	NaN	NaN	NaN														Tb927.11.15800		1.44109	2.92403	0.0625136	-0.133329	0.248975	0.517828	NaN	NaN	NaN
623	0	144680000	0	0	0	0	0	0	0	0	0	0	0	0	0	0	1	1	1	1447900	1503500	872730	640290	684540	694390														Tb927.11.15900;Tb927.11.15880		0.344767	-1.46874	0.439531	-1.86946	0.490992	-1.93635	NaN	1.5826	-0.880691
624	0	0	0	0	0	0	0	0	36605000	0	0	0	0	0	0	0	1	1	1	NaN	NaN	NaN	NaN	NaN	NaN														Tb927.11.15970		0.169295	-0.395938	0.2079	0.690661	0.139639	-0.328305	NaN	NaN	NaN
625	0	0	0	0	0	0	0	0	0	0	0	5369000	0	0	0	0	0	0	0	NaN	NaN	NaN	NaN	NaN	NaN														Tb927.11.15980		0.412098	-0.74624	0.736719	-1.27975	0.31807	-0.593391	NaN	NaN	NaN
627	0	0	4385900	0	0	0	0	0	0	0	0	0	0	0	0	0	0	0	0	NaN	NaN	NaN	NaN	NaN	NaN														Tb927.11.16020		0.738823	-0.940837	0.0322988	0.0554555	0.0689283	-0.0967325	NaN	NaN	NaN
628	0	0	0	0	14259000	0	0	0	0	0	0	0	0	0	0	0	1	1	1	327660	0	0	0	0	0														Tb927.11.16030		0.383879	-0.518563	0.617059	-1.11876	0.179205	-0.224366	NaN	0.0944073	-0.362404
629	0	0	0	0	24783000	17156000	0	0	0	0	0	0	0	0	0	0	0	0	0	NaN	NaN	NaN	NaN	NaN	NaN														Tb927.11.16040		0.650435	1.28503	0.543107	-0.997911	0.277491	-0.556142	NaN	NaN	NaN
630	0	0	0	0	91448000	67995000	0	0	0	0	0	0	0	0	0	0	0	0	0	NaN	NaN	NaN	NaN	NaN	NaN														Tb927.11.16050		0.801231	2.25403	0.113674	-0.196081	0.22503	-0.223637	NaN	NaN	NaN
631	0	0	0	0	9708700	0	0	0	0	0	0	0	0	0	0	0	0	0	0	NaN	NaN	NaN	NaN	NaN	NaN														Tb927.11.16080		0.0453113	0.0868518	0.68227	-0.979266	0.614874	-0.941371	NaN	NaN	NaN
632	0	0	0	0	21093000	0	0	0	0	0	0	0	0	0	0	0	0	0	0	NaN	NaN	NaN	NaN	NaN	NaN														Tb927.11.16100		0.275065	0.475118	0.636809	-1.04684	0.459086	-0.579819	NaN	NaN	NaN
633	0	19904000	0	0	27297000	32037000	0	0	0	22959000	0	29223000	0	0	0	0	1	1	1	884640	952730	337000	557360	632330	563950														Tb927.11.16130		0.788713	0.8035	1.0654	-0.795213	0.014915	-0.0476125	373581	0.129635	-0.171684
634	0	0	0	0	0	0	4678000	0	0	0	0	0	0	0	0	0	0	0	0	NaN	NaN	NaN	NaN	NaN	NaN														Tb927.11.16140		0.275619	-0.933412	0.0983326	-0.297434	0.24987	-0.705241	NaN	NaN	NaN
635	0	0	0	0	3065400	0	0	0	0	0	0	0	0	0	0	0	0	0	0	NaN	NaN	NaN	NaN	NaN	NaN														Tb927.11.16320		0.385539	-0.997623	0.345391	-0.858437	0.473946	-1.06496	NaN	NaN	NaN
636	0	22213000	0	0	0	0	0	0	0	0	0	0	0	0	0	0	0	0	0	NaN	NaN	NaN	NaN	NaN	NaN														Tb927.11.16400		0.860653	-1.65294	1.16865	-1.62937	1.14923	-1.46459	NaN	NaN	NaN
637	308330000	889210000	750720000	433160000	176050000	183310000	583810000	433300000	597520000	354360000	673940000	531300000	0	0	0	0	0	0	0	NaN	NaN	NaN	NaN	NaN	NaN														Tb927.11.16450		0.952322	-1.29337	0.107928	-0.148474	0.159976	-0.232637	NaN	NaN	NaN
638	0	0	0	0	0	0	5907100	0	0	0	0	0	0	0	0	0	0	0	0	NaN	NaN	NaN	NaN	NaN	NaN														Tb927.11.16590		0.206094	-0.549562	0.241605	-0.387222	0.0986337	-0.205873	NaN	NaN	NaN
639	0	0	0	0	0	9043800	0	0	0	0	0	0	0	0	0	0	0	0	0	NaN	NaN	NaN	NaN	NaN	NaN														Tb927.11.16610		0.315171	-0.876947	0.0484905	-0.145114	0.348056	-0.774183	NaN	NaN	NaN
640	0	0	0	0	27698000	0	0	0	0	0	0	0	0	0	0	0	0	0	0	NaN	NaN	NaN	NaN	NaN	NaN														Tb927.11.16810		0.119293	0.539364	0.113934	-0.464883	0.17791	-0.746943	NaN	NaN	NaN
641	0	0	0	0	6297100	0	0	0	0	0	0	0	0	0	0	0	1	1	1	94099	0	0	0	0	0														Tb927.11.16830		0.0495277	-0.129514	0.370478	-0.670936	0.0706921	-0.200403	NaN	0.2638	-0.630665
642	0	0	0	0	25674000	0	0	0	0	0	0	0	0	0	0	0	0	0	0	NaN	NaN	NaN	NaN	NaN	NaN														Tb927.11.16910		0.328026	0.697794	0.280064	-0.494631	0.242646	-0.326173	NaN	NaN	NaN
643	0	0	0	20210000	134480000	88087000	0	0	0	0	8849900	0	6982200	0	0	296860	1.43221e-09	1.43221e-09	0.0425167	1578700	838590	585180	485790	670880	891670														Tb927.11.17000;Tb11.v5.0404		1.21318	2.6596	0.132455	-0.288109	0.374704	-0.66062	NaN	0.40941	-0.471539
644	0	0	0	0	58007000	38818000	0	0	0	0	0	0	0	0	0	0	1	1	1	NaN	NaN	NaN	NaN	NaN	NaN														Tb927.11.1740		0.631229	1.49372	0.799752	-1.50983	0.56885	-0.929118	NaN	NaN	NaN
645	0	0	0	0	0	0	0	0	6878100	17593000	14903000	16586000	0	0	0	0	1	1	1	576300	384980	0	0	0	0														Tb927.11.1750		0.0048867	-0.0120595	0.0238866	-0.0756111	1.07913	1.78992	NaN	0.458241	-1.81439
646	0	0	0	0	54349000	0	0	0	0	0	0	0	0	0	0	0	0	0	0	NaN	NaN	NaN	NaN	NaN	NaN														Tb927.11.1770		0.555946	1.29795	0.285793	-0.750639	0.223671	-0.366629	NaN	NaN	NaN
647	0	0	0	0	0	0	0	0	41948000	0	0	0	0	0	0	0	0	0	0	NaN	NaN	NaN	NaN	NaN	NaN														Tb927.11.1800		0.387539	-0.742584	0.0541368	0.240539	0.0884828	0.222825	NaN	NaN	NaN
648	0	0	0	0	0	0	0	0	0	0	0	19720000	0	0	0	0	0	0	0	NaN	NaN	NaN	NaN	NaN	NaN														Tb927.11.1970		0.246612	-0.733205	0.333448	-0.695248	0.0436446	-0.145577	NaN	NaN	NaN
649	71622000	158320000	122870000	235650000	175450000	222220000	184710000	170140000	143660000	194010000	260410000	312840000	7598800	0	210350	0	1.316e-09	0.027682	1.316e-09	1150400	855060	0	567770	701030	707120														Tb927.11.1980		1.17925	0.907082	0.731908	0.565399	1.38766	1.16796	NaN	0.214162	0.746612
650	0	0	0	0	37962000	50908000	0	0	0	0	0	0	0	0	0	0	1	1	1	NaN	NaN	NaN	NaN	NaN	NaN														Tb927.11.1990		1.21009	2.23216	0.153855	-0.318945	0.254857	0.459775	NaN	NaN	NaN
651	0	31386000	0	0	0	0	0	0	0	0	0	0	8373300	0	624030	0	1.19427e-09	0.0745262	1.19427e-09	5025400	3960700	492620	792450	684060	1019300														Tb927.11.2060;Tb927.11.2050		0.866323	-1.67545	0.770093	-1.82207	0.64684	-1.85102	NaN	0.570949	-1.38313
652	0	0	0	0	0	57304000	0	0	0	0	29364000	0	0	0	0	0	0	0	0	NaN	NaN	NaN	NaN	NaN	NaN														Tb927.11.2110		0.470493	1.47716	0.357636	0.554068	0.348656	0.940049	NaN	NaN	NaN
653	0	0	0	0	4940300	0	0	0	0	0	0	0	0	0	0	0	0	0	0	NaN	NaN	NaN	NaN	NaN	NaN														Tb927.11.220		0.0786522	0.119202	0.0462625	0.121988	0.400055	0.52584	NaN	NaN	NaN
655	0	0	0	0	0	8128300	0	0	0	0	0	0	0	0	0	0	0	0	0	0	0	0	0	0	69441														Tb927.11.2260		0.737829	-0.626217	0.889494	-1.07372	0.752177	-1.18056	NaN	0.737274	1.46533
656	0	0	0	0	21293000	0	0	0	0	0	0	0	0	0	0	0	0	0	0	NaN	NaN	NaN	NaN	NaN	NaN														Tb927.11.2280		0.00400332	-0.0146313	0.195637	-0.445854	0.139935	-0.409492	NaN	NaN	NaN
657	0	0	0	0	18537000	0	0	0	0	0	0	0	0	0	0	0	1	1	1	0	0	0	0	0	37883														Tb927.11.2300		0.315213	0.653875	0.240289	0.406273	0.0262895	-0.0564283	NaN	0.195034	-0.355193
659	0	0	0	0	0	0	0	6402300	0	0	0	0	0	0	0	0	0	0	0	NaN	NaN	NaN	NaN	NaN	NaN														Tb927.11.2350		0.687149	-0.927452	0.267408	-0.491547	0.0963366	0.267419	NaN	NaN	NaN
660	0	0	0	0	0	34434000	0	0	0	0	0	0	0	0	0	0	1	1	1	960290	989070	1225900	889360	967090	1099500														Tb927.11.2410		0.402876	0.979018	0.167209	-0.468224	0.242445	-0.606485	5283100	0.283376	-0.100039
661	0	0	0	0	6103000	0	0	0	0	0	0	0	0	0	0	0	0	0	0	NaN	NaN	NaN	NaN	NaN	NaN														Tb927.11.2490		0.716104	-1.06557	0.944777	-1.1007	1.19582	-1.28411	NaN	NaN	NaN
662	0	1451600	0	0	0	0	0	0	0	0	0	0	0	0	0	0	1	1	1	NaN	NaN	NaN	NaN	NaN	NaN														Tb927.11.2510		0.226487	-0.792485	0.200015	-0.677065	0.101966	-0.422864	18609000	NaN	NaN
663	0	0	0	0	2397700	0	0	0	0	0	0	0	0	0	0	0	0	0	0	NaN	NaN	NaN	NaN	NaN	NaN														Tb927.11.2550		0.210377	-0.442143	0.898794	-0.637399	0.536921	-0.426662	NaN	NaN	NaN
664	0	0	0	0	0	0	52958000	0	60696000	0	0	0	0	0	0	0	0	0	0	NaN	NaN	NaN	NaN	NaN	NaN														Tb927.11.2640		0.136738	-0.433042	0.497443	1.86968	0.0778263	0.268597	NaN	NaN	NaN
665	0	1354500	0	0	0	0	0	0	0	0	0	0	0	0	0	0	1	1	1	3184400	3085000	0	0	0	208200														Tb927.11.2650		0.0167221	0.0561479	0.126591	0.351044	0.166327	0.483508	NaN	0.93005	-3.20594
666	0	0	0	0	0	0	49074000	24827000	0	0	0	0	0	0	0	0	1	1	1	569800	0	0	0	0	0														Tb927.11.2670		0.081126	-0.182629	0.536528	1.36391	0.257601	-0.465492	1404400	0.247164	-0.879464
667	0	0	0	0	0	0	39236000	0	0	0	0	0	0	0	0	0	0	0	0	NaN	NaN	NaN	NaN	NaN	NaN														Tb927.11.2760		0.0550641	-0.152764	0.0740426	0.267576	0.310214	-0.898603	NaN	NaN	NaN
668	0	0	0	0	16284000	0	0	0	0	0	0	0	0	0	0	0	0	0	0	NaN	NaN	NaN	NaN	NaN	NaN														Tb927.11.2860		0.343306	0.713466	0.369685	-0.863468	0.370089	-0.757026	NaN	NaN	NaN
669	0	0	0	0	0	0	0	0	0	0	10398000	0	0	0	0	0	0	0	0	0	168170	296370	0	0	209530														Tb927.11.2910		0.0992895	0.24908	1.32514	-0.934893	1.36092	1.35487	NaN	0.227606	0.881782
671	0	0	0	0	0	0	0	6321000	0	0	0	0	0	0	0	0	0	0	0	NaN	NaN	NaN	NaN	NaN	NaN														Tb927.11.300		0.11224	-0.161479	0.626923	-0.710103	0.253002	-0.331788	NaN	NaN	NaN
672	0	0	0	0	13306000	0	0	0	0	0	0	0	0	0	0	0	1	1	1	NaN	NaN	NaN	NaN	NaN	NaN														Tb927.11.3030		0.275166	0.481242	0.266881	-0.562267	0.144347	0.283027	1835700	NaN	NaN
673	0	0	0	0	0	0	28990000	0	0	0	0	0	0	0	0	0	1	1	1	NaN	NaN	NaN	NaN	NaN	NaN														Tb927.11.3070		0.370428	-0.491507	0.290224	0.725327	0.23639	-0.410066	NaN	NaN	NaN
674	0	48740000	0	0	34955000	0	78784000	44759000	55317000	59836000	88399000	103790000	0	0	0	0	0	0	0	NaN	NaN	NaN	NaN	NaN	NaN														Tb927.11.3140		0.0594958	-0.202986	1.03516	2.03345	1.28706	2.53106	NaN	NaN	NaN
675	0	147770000	0	156970000	0	0	139430000	96537000	135400000	153450000	375440000	321160000	0	0	0	0	1	1	1	1502300	1465700	0	0	0	0						+								Tb927.2.6090;Tb927.11.3230		0.181045	-1.16541	0.779085	2.42898	1.1247	3.54355	NaN	0.674976	-3.1073
676	0	0	0	0	4783800	0	0	0	0	0	0	0	30786000	255550	283530	334370	0.00830085	0.00920971	0.0108611	13762000	12645000	8959000	4884500	4947800	6241300														Tb927.11.3240		0.266838	0.72636	0.0264613	-0.0973746	0.113076	0.35839	0.0118445	2.14703	-1.1232
677	0	0	0	0	0	0	0	0	0	0	0	82845000	0	0	0	0	0	0	0	NaN	NaN	NaN	NaN	NaN	NaN														Tb927.11.3350		0.736323	-0.944446	0.249531	0.343791	0.473016	1.43405	NaN	NaN	NaN
679	0	0	0	0	0	5411400	0	0	0	0	0	0	0	0	0	0	0	0	0	NaN	NaN	NaN	NaN	NaN	NaN														Tb927.11.3390		0.187716	0.552794	0.00439423	0.0155983	0.0795931	0.245179	NaN	NaN	NaN
680	0	0	0	0	361290000	377800000	0	0	0	0	0	0	0	0	0	0	1	1	1	6248700	5716000	4458000	3193000	3500300	3726400														Tb927.11.3490		0.999828	3.89987	0.560265	-0.55308	0.315409	-0.459406	NaN	1.80811	-0.644928
681	0	0	0	0	4496700	0	0	0	0	0	0	0	0	0	0	0	0	0	0	120880	0	0	0	0	0														Tb927.11.350		0.276456	-0.450691	0.382558	-0.437552	0.00699503	0.019282	NaN	0.57863	-1.20027
682	0	0	0	26010000	68669000	45417000	0	0	0	0	0	0	0	0	0	0	0	0	0	NaN	NaN	NaN	NaN	NaN	NaN														Tb927.11.3500		2.19563	2.53802	0.77408	-0.72893	0.15628	-0.177727	NaN	NaN	NaN
683	0	0	0	0	0	0	36191000	0	0	0	0	0	0	0	0	0	0	0	0	NaN	NaN	NaN	NaN	NaN	NaN														Tb927.11.370		0.54762	-0.740153	0.33982	0.748252	0.362251	-0.568592	NaN	NaN	NaN
684	0	0	0	0	67113000	87973000	0	0	0	0	0	0	0	0	0	0	1	1	1	5631400	4864300	0	0	0	0														Tb927.11.3730		0.792413	2.39773	0.289601	-0.550045	0.333045	-0.669638	NaN	0.894427	-4.12772
685	0	75695000	49567000	0	0	0	48987000	27272000	46565000	0	32423000	36521000	0	0	0	0	0	0	0	NaN	NaN	NaN	NaN	NaN	NaN														Tb927.11.3840		1.27987	-2.4898	0.0781066	0.196367	0.285815	-0.840755	NaN	NaN	NaN
686	0	0	0	0	0	0	11102000	0	0	0	0	0	0	0	0	0	0	0	0	0	0	0	0	0	31149														Tb927.11.3890		0.699727	-0.795504	0.010808	0.0162849	0.00796838	-0.0158221	NaN	0.481997	1.27265
687	0	0	0	0	8650200	0	0	0	0	0	0	0	0	0	0	0	1	1	1	124820	0	0	0	0	0														Tb927.11.4180		0.0536272	0.120227	0.193031	-0.335092	0.189521	-0.349435	NaN	0.690367	-0.916017
688	0	0	0	0	80259000	65350000	0	0	0	0	0	0	0	0	0	0	0	0	0	NaN	NaN	NaN	NaN	NaN	NaN														Tb927.11.4360		0.533745	1.80949	0.749814	-0.869439	0.120134	-0.226213	NaN	NaN	NaN
689	0	0	0	0	13607000	0	0	0	0	0	0	0	0	0	0	0	0	0	0	NaN	NaN	NaN	NaN	NaN	NaN														Tb927.11.440		0.0644973	0.153845	0.0807759	0.128557	0.0558411	0.156506	NaN	NaN	NaN
690	0	0	0	0	53320000	89786000	0	32276000	0	0	0	0	0	0	0	0	0	0	0	NaN	NaN	NaN	NaN	NaN	NaN														Tb927.11.4420		0.954098	2.32935	0.0147545	0.0556641	0.0739159	-0.201078	NaN	NaN	NaN
691	0	0	0	0	0	0	1634100	0	0	0	0	0	0	0	0	0	0	0	0	NaN	NaN	NaN	NaN	NaN	NaN														Tb927.11.4520		0.598184	-1.06607	0.28203	-0.730006	0.227791	0.310682	NaN	NaN	NaN
692	0	0	0	0	200210000	265690000	0	0	0	0	0	0	0	0	0	0	0	0	0	NaN	NaN	NaN	NaN	NaN	NaN														Tb927.11.4660		0.478745	2.17688	1.37292	-1.40291	1.39187	-1.41856	NaN	NaN	NaN
693	0	0	0	0	0	3528000	0	0	0	0	0	0	0	0	0	0	0	0	0	NaN	NaN	NaN	NaN	NaN	NaN														Tb927.11.4710		0.833592	-1.39838	0.795329	-1.38234	0.746208	-1.19753	NaN	NaN	NaN
694	0	0	0	0	33074000	26875000	0	0	0	0	0	0	0	0	0	0	0	0	0	NaN	NaN	NaN	NaN	NaN	NaN														Tb927.11.4800		0.712306	1.32038	0.0886131	0.165381	0.162869	-0.240457	NaN	NaN	NaN
695	0	0	0	0	2500800	0	0	0	0	0	0	0	0	0	0	0	0	0	0	NaN	NaN	NaN	NaN	NaN	NaN														Tb927.11.4880		0.238994	-0.408738	1.0621	0.978439	0.40125	-0.336665	NaN	NaN	NaN
696	0	0	0	0	23410000	0	0	0	0	0	0	0	0	0	0	0	0	0	0	NaN	NaN	NaN	NaN	NaN	NaN														Tb927.11.4930		0.237906	0.554715	0.649716	-1.22465	0.0801793	-0.175472	NaN	NaN	NaN
697	0	0	0	0	0	0	2158800	0	0	0	0	0	0	0	0	0	0	0	0	NaN	NaN	NaN	NaN	NaN	NaN														Tb927.11.4980		0.37294	-0.73957	0.301813	-0.710918	0.372209	-0.822807	NaN	NaN	NaN
698	0	0	0	0	77716000	107240000	0	0	0	0	0	0	0	0	0	0	1	1	1	0	0	0	287090	0	252500														Tb927.11.5300		0.656014	2.54934	0.253728	0.508361	0.182053	0.405607	NaN	1.24618	2.22938
699	0	0	0	35146000	104340000	74643000	0	0	0	0	0	0	0	0	0	0	1	1	1	3366300	2903400	0	0	0	0														Tb927.11.5400		2.11486	2.59056	2.02693	-1.63441	2.53127	-1.72808	NaN	1.03319	-4.00239
700	0	0	0	0	21406000	0	26285000	0	46839000	0	18541000	0	0	0	0	0	0	0	0	NaN	NaN	NaN	NaN	NaN	NaN														Tb927.11.5470		0.0934797	0.224592	0.425696	1.11264	0.13187	-0.423072	NaN	NaN	NaN
701	0	0	0	0	30884000	0	0	0	0	0	0	0	3755600	1924700	1761900	0	0.512488	0.469139	2.66269e-09	834240	709940	1313100	2065900	2013700	2485500														Tb927.11.550		0.0189459	0.0647221	0.17805	-0.31325	0.474396	-0.633685	0.456692	1.9348	1.24429
703	0	0	0	0	9397000	0	0	0	0	0	0	0	0	0	0	0	0	0	0	NaN	NaN	NaN	NaN	NaN	NaN														Tb927.11.5690		0.00390964	0.00787608	0.100469	0.272529	0.156813	-0.326681	NaN	NaN	NaN
704	0	0	0	0	58363000	0	0	0	0	0	0	0	0	0	0	0	0	0	0	NaN	NaN	NaN	NaN	NaN	NaN														Tb927.11.5700		0.220985	0.886272	0.217395	-0.677744	0.118644	-0.339828	NaN	NaN	NaN
705	0	41164000	0	52174000	54557000	33261000	31896000	0	0	44570000	49962000	65421000	0	0	0	0	0	0	0	NaN	NaN	NaN	NaN	NaN	NaN														Tb927.11.5850		0.923639	1.5891	0.0322409	-0.0958494	1.07135	1.79634	NaN	NaN	NaN
706	0	0	0	0	0	0	0	0	0	0	0	12189000	2741200	6398700	2090800	2423600	2.33427	0.762732	0.884138	29618000	24944000	7084200	2444800	3850300	6216000														Tb927.3.4360;Tb927.11.6140		0.0873904	-0.304564	0.0102271	-0.0342312	0.404368	1.08307	1.88669	1.33418	-2.16099
707	0	0	0	0	107000000	27468000	0	0	0	0	0	0	0	0	0	0	1	1	1	NaN	NaN	NaN	NaN	NaN	NaN														Tb927.11.6160		0.560396	1.86837	0.08231	-0.0916354	0.293806	0.297337	NaN	NaN	NaN
708	83660000	498720000	172720000	120050000	0	0	95255000	78866000	111000000	143840000	199690000	217690000	1297900	1674400	1987000	0	1.29008	1.53093	7.70475e-09	5203900	5090400	1719400	0	1536600	1601300														Tb927.11.6200;Tb927.11.6180		1.01727	-4.17259	0.6112	-1.03712	0.0298385	-0.068257	1.54247	0.747978	-2.86428
709	0	0	0	0	13166000	15810000	0	0	0	0	0	14447000	21567000	413240	760030	489980	0.0191608	0.0352404	0.022719	6218900	7010800	13940000	17564000	13698000	14067000														Tb927.11.6280		0.0615705	0.145697	0.645997	-1.2949	0.0407939	-0.109462	0.0268308	1.01953	0.825763
710	0	0	0	0	4414900	0	0	0	0	0	0	0	0	0	0	0	1	1	1	698040	0	0	0	0	0														Tb927.11.630		0.296359	-0.723785	0.324253	-0.791588	0.160806	-0.452008	NaN	0.118173	-0.564111
711	0	0	0	0	32291000	37017000	0	0	0	0	0	0	0	0	0	0	0	0	0	NaN	NaN	NaN	NaN	NaN	NaN														Tb927.11.6330		1.15346	1.59175	0.0655088	0.157857	0.374049	-0.462755	NaN	NaN	NaN
712	0	0	0	0	20000000	0	29959000	0	27761000	0	58646000	28583000	0	0	0	0	1	1	1	NaN	NaN	NaN	NaN	NaN	NaN														Tb927.11.6340		0.301483	-0.622325	0.593627	0.869138	0.647299	1.2168	1369800	NaN	NaN
713	0	8108700	0	0	0	0	0	0	0	0	0	0	0	0	0	0	0	0	0	NaN	NaN	NaN	NaN	NaN	NaN														Tb927.11.6360		0.877028	-1.91937	0.440539	-1.00175	0.494308	-0.758141	NaN	NaN	NaN
714	0	0	0	0	0	9257200	0	0	0	0	0	0	0	0	0	0	0	0	0	NaN	NaN	NaN	NaN	NaN	NaN														Tb927.11.6390		0.875972	-1.51995	0.53112	-1.05172	0.436366	-0.7919	NaN	NaN	NaN
715	0	0	0	0	14109000	0	0	0	0	0	0	0	0	0	0	0	0	0	0	NaN	NaN	NaN	NaN	NaN	NaN														Tb927.11.6410		0.300257	-0.73295	0.671595	-1.55674	0.484089	-1.14878	NaN	NaN	NaN
716	0	0	0	14763000	116970000	36999000	0	0	0	0	0	0	0	0	0	0	1	1	1	2029200	1850500	0	0	0	0														Tb927.11.6430		0.797564	1.93272	0.335411	-0.586926	0.438931	-0.739496	NaN	0.708153	-3.23382
717	0	0	0	0	94891000	77212000	0	0	0	0	0	0	0	0	0	0	0	0	0	NaN	NaN	NaN	NaN	NaN	NaN														Tb927.11.6460		1.45224	3.1766	0.00871603	0.017863	0.0130045	-0.024437	NaN	NaN	NaN
718	0	6021300	0	0	0	0	0	0	0	0	0	0	1476900	0	1343800	0	6.77094e-09	0.909879	6.77094e-09	380740	547340	274340	0	0	0														Tb927.11.6510;Tb927.11.6500		0.510412	-0.794919	0.355048	-0.217733	1.07943	-0.859739	NaN	1.24622	-2.93465
719	0	0	0	0	0	0	0	0	0	0	19251000	0	0	0	0	0	0	0	0	0	0	2077100	2223900	2523300	2915600														Tb927.11.6540		0.0527182	-0.144848	0.278485	-0.606482	0.154682	0.396692	NaN	0.953549	4.27326
720	0	0	0	0	0	0	26408000	0	27499000	0	0	0	0	0	0	0	0	0	0	NaN	NaN	NaN	NaN	NaN	NaN														Tb927.11.6610		0.984592	-1.13655	0.667152	1.15714	0.575261	-0.616857	NaN	NaN	NaN
721	0	0	0	0	18748000	0	107420000	53537000	0	0	23208000	0	0	0	0	0	0	0	0	NaN	NaN	NaN	NaN	NaN	NaN														Tb927.11.6620		0.142291	-0.359668	0.384821	1.38999	0.156959	-0.462084	NaN	NaN	NaN
722	0	0	0	0	0	0	0	0	0	0	7347200	0	0	0	0	0	0	0	0	0	147480	0	0	0	0														Tb927.11.6630		0.0442926	0.149431	0.267348	-0.764355	0.089579	-0.278929	NaN	0.209575	0.928716
723	0	0	0	0	0	0	0	0	0	0	13696000	0	0	0	0	0	0	0	0	NaN	NaN	NaN	NaN	NaN	NaN														Tb927.11.6660		0.0970249	0.250221	0.0565166	0.0841503	0.439628	0.724965	NaN	NaN	NaN
724	0	0	0	0	26632000	21546000	35344000	0	0	0	0	0	0	0	0	0	0	0	0	NaN	NaN	NaN	NaN	NaN	NaN														Tb927.11.670;Tb11.0890		0.316142	1.0798	0.312117	1.06932	0.00994595	0.0392634	NaN	NaN	NaN
725	0	0	0	0	0	0	8000900	0	0	0	0	0	0	0	0	0	0	0	0	NaN	NaN	NaN	NaN	NaN	NaN														Tb927.11.6790		0.506896	-1.0625	0.286765	-0.651854	0.323637	-0.72919	NaN	NaN	NaN
726	0	6346500	0	0	0	0	0	0	0	0	0	0	0	0	0	0	0	0	0	57447	0	0	0	0	0														Tb927.11.6810		0.791173	-1.36268	0.665398	-0.990466	0.510199	-0.704254	NaN	0.423738	0.867409
727	0	0	0	0	0	0	0	0	0	0	6120500	0	0	0	0	0	1	1	1	958960	1120800	0	823430	0	799510														Tb927.11.6870		0.134693	-0.391854	0.475866	-1.05446	0.22099	-0.516717	337451	0.0265518	-0.137129
728	0	0	0	0	0	0	3144700	0	0	0	0	0	0	0	0	0	0	0	0	NaN	NaN	NaN	NaN	NaN	NaN														Tb927.11.700		0.0356668	0.086284	0.00378524	-0.00960795	0.363323	-0.756487	NaN	NaN	NaN
729	0	0	0	0	35662000	28772000	0	0	0	0	0	0	0	0	0	0	0	0	0	58474	0	0	0	0	0														Tb927.11.7140		0.651267	1.55076	0.203392	-0.509998	0.233501	-0.664701	NaN	0.13298	0.270047
731	0	0	0	0	54305000	29047000	0	0	0	0	0	0	0	0	0	0	1	1	1	135320	0	0	0	0	0														Tb927.11.740		1.02379	2.3554	0.207105	-0.42905	0.269472	0.451664	5735200	0.129183	-0.30146
732	0	0	0	0	4584500	0	0	0	0	0	0	0	0	0	0	0	0	0	0	NaN	NaN	NaN	NaN	NaN	NaN														Tb927.11.7420		0.76129	-1.15339	1.20072	-1.92065	0.857016	-1.3224	NaN	NaN	NaN
733	0	0	0	0	0	3059700	0	0	0	0	0	0	0	0	0	0	0	0	0	NaN	NaN	NaN	NaN	NaN	NaN														Tb927.11.7560		0.12888	-0.352882	0.274089	-0.586044	0.148392	-0.384942	NaN	NaN	NaN
734	0	12019000	0	0	0	0	0	0	0	0	0	0	5521000	0	0	971020	1.81127e-09	1.81127e-09	0.175878	26048000	24424000	7783700	0	0	6555200														Tb927.11.7685;Tb927.11.7675		0.675376	-1.07207	0.444497	-0.274538	0.144609	-0.274132	NaN	1.20605	-5.24966
735	0	0	0	0	25968000	31275000	0	0	0	0	0	0	0	0	0	0	0	0	0	0	0	0	0	0	55115														Tb927.11.7840		1.69973	1.6535	0.697202	-0.710084	0.598604	-0.598338	NaN	0.129002	0.49032
736	0	7192600	0	0	0	0	0	0	0	0	0	0	0	0	0	0	0	0	0	NaN	NaN	NaN	NaN	NaN	NaN														Tb927.11.790		0.547657	-0.828759	0.579597	-0.721809	0.54679	-0.870255	NaN	NaN	NaN
737	0	0	0	0	0	0	18133000	0	0	0	0	0	0	0	0	0	0	0	0	NaN	NaN	NaN	NaN	NaN	NaN														Tb927.11.8050		0.372042	-1.01139	0.11322	0.409133	0.160957	-0.508005	NaN	NaN	NaN
739	0	0	0	0	16500000	26134000	0	0	0	0	0	0	0	0	0	0	0	0	0	NaN	NaN	NaN	NaN	NaN	NaN														Tb927.11.8090		0.221619	0.603021	0.00819247	-0.0138658	0.8319	-1.19439	NaN	NaN	NaN
740	0	0	0	0	24762000	17573000	0	0	0	88727000	117890000	70771000	0	0	0	0	0	0	0	NaN	NaN	NaN	NaN	NaN	NaN						+								Tb927.11.810		0.491893	0.937834	0.149106	-0.278814	2.30637	3.60529	NaN	NaN	NaN
741	0	0	0	0	0	2610300	0	0	0	0	0	0	0	0	0	0	0	0	0	NaN	NaN	NaN	NaN	NaN	NaN														Tb927.11.8160		0.233152	-0.569998	0.137772	-0.385246	0.0348388	-0.103263	NaN	NaN	NaN
742	0	225520000	253010000	88912000	0	0	140890000	127330000	0	135250000	154040000	198930000	0	0	0	0	0	0	0	NaN	NaN	NaN	NaN	NaN	NaN														Tb927.11.8165		0.623388	-2.99236	0.126639	-0.629445	0.228037	0.813167	NaN	NaN	NaN
744	0	0	0	0	0	0	22134000	0	27591000	0	0	0	0	0	0	0	0	0	0	53349	0	0	0	0	0														Tb927.11.8210		0.338899	-0.747012	0.451406	1.12215	0.00319651	-0.0107358	NaN	0.155521	0.282828
745	0	0	0	0	0	0	21053000	10672000	0	0	20792000	0	0	0	0	0	0	0	0	NaN	NaN	NaN	NaN	NaN	NaN														Tb927.11.8230		0.0188882	0.0510089	0.475278	1.05209	0.256261	0.780937	NaN	NaN	NaN
746	0	0	0	0	48238000	0	77346000	0	0	0	0	0	0	0	0	0	0	0	0	NaN	NaN	NaN	NaN	NaN	NaN														Tb927.11.8280		0.157284	0.506212	0.259238	0.88475	0.33638	-0.70124	NaN	NaN	NaN
747	0	0	0	18521000	210230000	122680000	26976000	0	0	0	28634000	0	0	0	0	0	0	0	0	NaN	NaN	NaN	NaN	NaN	NaN														Tb927.11.8290		1.18523	3.06068	0.256067	0.53031	0.150552	0.355626	NaN	NaN	NaN
748	0	0	0	0	3446800	0	0	0	0	0	0	0	0	0	0	0	0	0	0	NaN	NaN	NaN	NaN	NaN	NaN														Tb927.11.8460		0.426406	-0.912608	0.890129	-0.981629	0.818757	-1.40543	NaN	NaN	NaN
749	0	0	0	0	0	0	18309000	0	0	0	0	0	0	0	0	0	0	0	0	NaN	NaN	NaN	NaN	NaN	NaN														Tb927.11.850		0.0748873	-0.169847	0.184186	0.465075	0.115823	0.29996	NaN	NaN	NaN
750	0	0	0	0	0	0	0	0	0	0	0	4474300	0	0	0	0	0	0	0	NaN	NaN	NaN	NaN	NaN	NaN														Tb927.11.8700		0.118111	0.265921	0.0667366	0.214582	0.0291459	0.0683212	NaN	NaN	NaN
752	0	0	0	0	0	0	3435900	0	0	0	0	0	0	0	0	0	1	1	1	353130	363760	0	479810	505560	671830														Tb927.11.880		0.321473	-0.85106	0.0803294	-0.21642	0.0466342	-0.122126	NaN	0.788004	1.43396
753	0	0	0	0	43041000	0	0	0	0	0	0	0	0	0	0	0	0	0	0	NaN	NaN	NaN	NaN	NaN	NaN														Tb927.11.8930		0.305496	0.755706	0.828409	-1.16356	0.52294	-0.647441	NaN	NaN	NaN
754	0	0	0	0	0	16369000	0	0	0	0	0	0	0	0	0	0	0	0	0	0	0	0	0	97753	0														Tb927.11.900		0.0432392	-0.16105	0.38898	-0.435122	0.647874	-0.77735	NaN	0.266502	0.788489
755	0	0	0	0	216060000	108850000	61838000	65155000	0	61994000	58692000	72139000	0	0	0	0	0	0	0	NaN	NaN	NaN	NaN	NaN	NaN						+								Tb927.11.9040		0.70242	2.5076	0.487568	1.50708	2.35794	2.77997	NaN	NaN	NaN
756	0	0	0	0	56383000	0	0	0	0	0	0	0	0	0	0	0	1	1	1	NaN	NaN	NaN	NaN	NaN	NaN														Tb927.11.9060		0.225541	0.594013	0.458675	-0.780195	1.36108	-1.11013	NaN	NaN	NaN
757	0	0	0	0	0	0	4200200	0	0	0	0	0	0	0	0	0	0	0	0	NaN	NaN	NaN	NaN	NaN	NaN														Tb927.11.9080		0.436115	-0.555588	0.0289068	0.0552095	0.977757	-0.872487	NaN	NaN	NaN
759	0	0	0	0	48807000	38342000	21436000	0	0	0	0	0	0	0	0	0	0	0	0	NaN	NaN	NaN	NaN	NaN	NaN														Tb927.11.9180		0.489218	1.27646	0.0461935	0.11429	0.21549	-0.379657	NaN	NaN	NaN
760	0	0	0	0	5883700	0	0	0	0	0	0	0	0	0	0	0	0	0	0	NaN	NaN	NaN	NaN	NaN	NaN														Tb927.11.9190		0.299923	-0.45874	0.069975	-0.16697	0.172674	0.299388	NaN	NaN	NaN
761	0	0	0	0	0	0	15332000	0	0	0	0	0	0	0	0	0	0	0	0	NaN	NaN	NaN	NaN	NaN	NaN														Tb927.11.9210		0.189876	-0.54301	0.123212	0.388923	0.311143	-0.953695	NaN	NaN	NaN
762	0	0	0	0	60432000	0	0	0	0	0	0	0	0	0	0	0	0	0	0	NaN	NaN	NaN	NaN	NaN	NaN														Tb927.11.9290		0.729312	1.49229	0.868894	-1.13473	0.166958	-0.351494	NaN	NaN	NaN
763	0	0	0	0	34347000	0	0	0	0	0	0	0	0	0	0	0	0	0	0	NaN	NaN	NaN	NaN	NaN	NaN														Tb927.11.9470		0.493263	1.21296	0.525825	-1.16056	0.0732252	-0.210327	NaN	NaN	NaN
765	0	0	0	0	118310000	87266000	0	0	0	0	0	0	0	0	0	0	0	0	0	NaN	NaN	NaN	NaN	NaN	NaN														Tb927.11.9630		1.35691	2.8588	0.764919	-0.569664	0.084014	-0.127966	NaN	NaN	NaN
766	0	97153000	0	0	0	0	0	0	0	0	0	0	3158600	8340400	5434800	3173700	2.64054	1.72064	1.00478	9237500	7486000	2575200	0	932600	1475580														Tb927.11.9720;Tb927.10.13517		0.750258	-2.20823	1.48945	-2.8365	1.19388	-2.75302	3.52903	1.06725	-1.03631
767	0	0	0	0	0	0	0	0	0	0	27457000	0	0	0	0	0	0	0	0	NaN	NaN	NaN	NaN	NaN	NaN														Tb927.11.9740		1.02615	-1.41513	0.312269	-0.401699	0.0991155	0.242285	NaN	NaN	NaN
769	0	0	0	0	0	1986700	0	0	0	0	0	0	0	0	0	0	0	0	0	NaN	NaN	NaN	NaN	NaN	NaN														Tb927.11.9810		0.678209	-1.37664	0.880349	-1.79197	0.270604	-0.53138	NaN	NaN	NaN
770	0	0	0	0	89424000	89655000	0	0	0	0	0	0	0	0	0	0	0	0	0	NaN	NaN	NaN	NaN	NaN	NaN														Tb927.11.9910		0.651362	2.01955	0.910829	-1.46804	0.255202	-0.638409	NaN	NaN	NaN
771	0	0	0	0	0	0	22165000	0	0	0	0	0	0	0	0	0	0	0	0	NaN	NaN	NaN	NaN	NaN	NaN														Tb927.11.9970		0.538757	-1.29934	0.244015	-0.716801	0.954095	-1.97778	NaN	NaN	NaN
772	0	0	0	0	0	0	0	0	0	0	0	0	9387800	0	0	352720	1.06521e-09	1.06521e-09	0.0375722	1641500	1182200	0	0	0	0														Tb927.2.100		0.195966	-0.447809	0.851889	-0.916553	0.141445	0.168443	NaN	0.983786	-3.07783
773	0	0	0	0	45701000	49210000	41567000	0	0	0	0	0	0	0	0	0	0	0	0	NaN	NaN	NaN	NaN	NaN	NaN														Tb927.2.1800		0.728551	1.8579	0.19524	0.664632	0.0345533	-0.112222	NaN	NaN	NaN
774	0	0	0	0	21384000	0	0	0	0	0	0	0	0	0	0	0	0	0	0	NaN	NaN	NaN	NaN	NaN	NaN														Tb927.2.2120		0.151062	-0.351997	2.41285	-1.40655	0.0598715	0.0754655	NaN	NaN	NaN
775	0	0	0	0	0	0	0	0	0	0	12812000	0	0	0	0	0	1	1	1	0	104370	0	0	0	0														Tb927.2.2230		0.176938	-0.361025	0.388505	-1.1438	0.346239	-0.618476	NaN	0.149666	0.541421
777	0	0	0	0	78868000	63181000	0	0	0	0	0	0	0	0	0	0	0	0	0	NaN	NaN	NaN	NaN	NaN	NaN														Tb927.2.2340		0.820334	2.04913	0.216746	-0.293648	0.0873026	-0.133802	NaN	NaN	NaN
778	0	0	0	0	109190000	82652000	0	0	0	126060000	127430000	142030000	0	0	0	0	0	0	0	NaN	NaN	NaN	NaN	NaN	NaN						+								Tb927.2.2360		0.669686	2.37442	0.442653	-1.1615	1.83405	4.10342	NaN	NaN	NaN
779	0	0	0	0	0	0	0	7771600	0	0	0	0	0	0	0	0	0	0	0	NaN	NaN	NaN	NaN	NaN	NaN														Tb927.2.2460		0.0841269	-0.133552	0.308913	-0.51613	0.148661	0.223334	NaN	NaN	NaN
781	0	0	0	0	287870000	298000000	0	0	0	0	0	0	0	0	0	0	0	0	0	NaN	NaN	NaN	NaN	NaN	NaN														Tb927.2.2650		0.847474	3.31584	1.30759	-1.42439	0.401162	-0.456937	NaN	NaN	NaN
782	0	0	0	0	0	0	0	0	6025700	0	0	0	0	0	0	0	0	0	0	NaN	NaN	NaN	NaN	NaN	NaN														Tb927.2.2950		0.113034	-0.18604	0.168131	-0.284756	0.113462	-0.208701	NaN	NaN	NaN
783	0	0	0	0	0	0	49755000	29607000	0	0	0	0	0	0	0	0	0	0	0	NaN	NaN	NaN	NaN	NaN	NaN														Tb927.2.3160		0.182496	-0.535935	0.621143	1.60227	0.196324	-0.28492	NaN	NaN	NaN
784	0	0	0	0	89549000	0	0	0	0	0	0	0	4830150	798750	1840650	807225	0.165368	0.381075	0.167122	1148900	1386400	2306220	1768080	1721350	1745730														Tb927.2.340;Tb927.2.470		0.289929	1.11302	0.240716	-0.667431	0.0907496	-0.247981	NaN	0.369494	0.871258
785	0	0	0	0	35532000	33479000	0	0	0	0	0	0	0	0	0	0	1	1	1	NaN	NaN	NaN	NaN	NaN	NaN														Tb927.2.3780		0.983686	2.21638	0.0342187	-0.0957419	0.038776	-0.0926641	NaN	NaN	NaN
786	0	0	0	0	0	0	3572900	0	0	0	0	0	0	0	0	0	0	0	0	NaN	NaN	NaN	NaN	NaN	NaN														Tb927.2.4020		0.0651413	-0.22367	0.071396	-0.165291	0.506398	-0.959544	NaN	NaN	NaN
787	0	34705000	0	0	0	0	0	0	0	0	0	0	0	0	0	0	1	1	1	0	0	261450	0	209320	257030														Tb927.2.4210		1.36601	-2.49267	2.02478	-2.08104	1.76979	-2.55203	NaN	0.388572	1.23467
789	0	0	0	0	13802000	0	0	0	0	0	0	0	0	0	0	0	0	0	0	NaN	NaN	NaN	NaN	NaN	NaN														Tb927.2.4280		0.096314	0.242397	0.466367	-1.01946	0.0488639	0.1136	NaN	NaN	NaN
790	0	0	0	0	0	0	0	2168000	0	0	0	0	0	0	0	0	1	1	1	0	9484	0	0	0	0														Tb927.2.4390		0.148878	-0.308058	0.427987	-0.71907	0.100158	-0.208481	NaN	0.205847	0.757096
791	0	0	0	0	0	0	8906500	0	0	0	0	0	0	0	0	0	1	1	1	0	0	0	0	131690	0														Tb927.2.450		0.559071	-1.13864	0.602344	-0.784242	0.463959	-0.73313	NaN	0.0252922	0.125732
792	0	0	0	0	0	0	3552400	0	0	0	0	0	0	0	0	0	0	0	0	NaN	NaN	NaN	NaN	NaN	NaN														Tb927.2.4550		0.541311	-0.618512	0.913764	-0.912161	0.587151	-0.96796	NaN	NaN	NaN
793	0	0	0	0	0	0	50167000	0	0	0	0	0	0	0	0	0	0	0	0	NaN	NaN	NaN	NaN	NaN	NaN														Tb927.2.4650		0.663545	-1.19447	0.554253	1.17505	0.235054	-0.218596	NaN	NaN	NaN
794	0	517280000	381580000	297460000	81712000	143390000	301810000	271940000	395020000	304580000	234350000	584520000	0	0	0	0	1	1	1	1805400	2350800	5640700	4617900	4532000	4420500														Tb927.2.4710		0.00531722	-0.026324	0.272637	1.04621	0.300326	1.1675	NaN	0.58336	0.650084
795	0	0	0	0	0	0	0	0	0	0	0	7925200	0	0	0	0	0	0	0	NaN	NaN	NaN	NaN	NaN	NaN														Tb927.2.4900;Tb927.2.4750		0.429018	-0.815077	0.0475403	0.100524	0.0699913	-0.106425	NaN	NaN	NaN
796	0	0	0	29185000	190130000	230570000	0	0	0	0	25229000	38534000	0	0	0	0	0	0	0	NaN	NaN	NaN	NaN	NaN	NaN														Tb927.2.4850		1.14597	3.3701	0.275863	-0.849604	0.438143	1.13339	NaN	NaN	NaN
797	0	0	0	0	61969000	50016000	0	0	0	0	0	0	0	0	0	0	0	0	0	NaN	NaN	NaN	NaN	NaN	NaN														Tb927.2.4870		0.649721	1.90658	0.0501812	0.136436	0.30032	0.631152	NaN	NaN	NaN
798	0	0	0	0	0	0	0	0	6416400	0	0	0	0	0	0	0	0	0	0	0	0	0	0	198910	0														Tb927.2.4930		0.266156	-0.931528	0.55199	-1.43728	0.142988	-0.376016	NaN	0.163527	0.794697
799	0	9746400	0	0	0	0	0	0	0	0	0	0	0	0	0	0	0	0	0	NaN	NaN	NaN	NaN	NaN	NaN														Tb927.2.5000		0.615524	-0.978986	0.164422	-0.376175	0.401575	-0.649246	NaN	NaN	NaN
800	0	0	0	0	0	0	49643000	0	39291000	0	0	0	0	0	0	0	0	0	0	NaN	NaN	NaN	NaN	NaN	NaN														Tb927.2.5030		0.764501	-1.46773	0.575014	1.39175	0.355851	-0.586334	NaN	NaN	NaN
801	0	0	0	0	11443000	0	0	0	0	0	0	0	0	0	0	0	0	0	0	0	0	0	0	0	290890														Tb927.2.5060		0.0029389	0.0111141	0.513125	-1.37032	0.251711	-0.780358	NaN	0.657115	1.99971
802	0	0	0	0	0	6268200	0	0	0	0	0	0	0	0	0	0	0	0	0	NaN	NaN	NaN	NaN	NaN	NaN														Tb927.2.5080		0.243806	-0.43886	0.179842	-0.325223	0.208735	-0.370502	NaN	NaN	NaN
803	0	0	0	0	0	0	0	0	0	0	0	12382000	0	0	0	0	0	0	0	NaN	NaN	NaN	NaN	NaN	NaN														Tb927.2.5120		0.433494	-0.825301	1.01315	-1.47932	0.110916	-0.219507	NaN	NaN	NaN
804	0	0	0	0	11062000	0	0	0	0	0	0	0	0	0	0	0	1	1	1	1946100	2592600	0	0	0	984230														Tb927.2.5160		0.224581	-0.573619	0.527965	-1.02287	0.249201	-0.582865	NaN	0.28411	-1.51652
805	0	0	0	0	24079000	0	0	0	0	0	0	0	0	0	0	0	0	0	0	NaN	NaN	NaN	NaN	NaN	NaN														Tb927.2.5200		0.389676	1.1027	0.0335742	-0.0995477	0.295427	0.738463	NaN	NaN	NaN
806	0	0	0	0	0	9148200	0	0	0	0	0	0	0	0	0	0	0	0	0	NaN	NaN	NaN	NaN	NaN	NaN														Tb927.2.5440		0.0507336	0.118639	0.253298	-0.63963	0.19372	-0.426792	NaN	NaN	NaN
807	0	0	0	0	63805000	45060000	0	0	0	0	38699000	41454000	0	0	0	0	1	1	1	NaN	NaN	NaN	NaN	NaN	NaN														Tb927.2.5610;Tb927.2.5530		0.509006	1.55463	0.462756	-0.945254	0.503425	1.34178	NaN	NaN	NaN
808	0	0	0	0	0	9249200	0	0	0	0	0	0	0	0	0	0	0	0	0	486255	893400	4895200	0	0	307340														Tb927.2.5860;Tb927.2.5870		0.460635	-0.691291	0.884118	-1.07049	0.433296	-1.03536	NaN	0.688034	-1.83544
809	0	0	0	0	37978000	28905000	0	0	0	0	0	0	0	0	0	0	1	1	1	270360	258050	0	0	0	0														Tb927.2.6050		0.778306	1.58066	0.354447	-0.468454	0.302937	-0.400902	NaN	0.726861	-1.43005
810	0	0	0	0	29834000	23966000	0	0	0	0	0	0	0	0	0	0	1	1	1	493270	480340	0	0	0	429150														Tb927.3.1010		1.45012	1.40004	0.718266	-0.843076	0.286393	-0.338753	NaN	0.454035	-0.978556
811	0	0	0	0	62667000	69838000	18682000	0	0	0	0	0	0	0	0	0	0	0	0	NaN	NaN	NaN	NaN	NaN	NaN														Tb927.3.1090		1.0229	2.64698	0.378509	0.811323	0.134895	-0.286094	NaN	NaN	NaN
813	0	0	0	0	0	0	16310000	0	0	0	0	0	0	0	0	0	0	0	0	NaN	NaN	NaN	NaN	NaN	NaN														Tb927.3.1140		0.00538216	0.0191396	0.191075	0.508734	0.169937	-0.448037	NaN	NaN	NaN
814	0	0	0	0	25828000	0	0	0	0	0	0	0	0	0	0	0	1	1	1	16038	0	0	0	0	0														Tb927.3.1210		0.19598	0.37475	0.21105	-0.393824	0.131793	-0.203611	NaN	0.179031	0.556993
815	0	0	0	0	6838700	0	0	0	0	0	0	0	0	0	0	0	0	0	0	NaN	NaN	NaN	NaN	NaN	NaN														Tb927.3.1230		0.722132	-0.705212	0.653472	-0.995663	0.112852	-0.251696	NaN	NaN	NaN
816	0	0	0	0	0	0	6660400	0	0	0	0	0	0	0	0	0	0	0	0	45834000	0	0	0	0	0														Tb927.3.1310.1;Tb927.3.1310.2		0.123668	-0.288911	0.202792	-0.373375	0.135273	0.306831	NaN	0.500627	-3.82946
817	0	0	0	0	31306000	0	27596000	0	0	0	0	0	0	0	0	0	0	0	0	NaN	NaN	NaN	NaN	NaN	NaN														Tb927.3.1570		0.482277	1.35786	0.503899	1.40144	0.274764	-0.722657	NaN	NaN	NaN
818	0	0	0	0	18715000	0	0	0	0	0	0	0	0	0	0	0	0	0	0	NaN	NaN	NaN	NaN	NaN	NaN														Tb927.3.1620		0.0270199	0.152561	0.151316	-0.573077	0.097518	-0.339261	NaN	NaN	NaN
819	0	0	0	0	0	27850000	0	0	0	0	0	0	0	0	0	0	1	1	1	NaN	NaN	NaN	NaN	NaN	NaN														Tb927.3.1680		0.215458	0.441382	0.453152	-0.685829	0.3705	-0.463155	NaN	NaN	NaN
820	0	0	0	0	0	0	44677000	0	0	0	0	0	0	0	0	0	0	0	0	NaN	NaN	NaN	NaN	NaN	NaN														Tb927.3.1800		0.260233	-0.780791	0.274748	0.949698	0.0493617	-0.159485	NaN	NaN	NaN
821	0	0	0	11374000	333360000	136080000	0	0	0	8494400	10923000	7126900	0	0	0	0	1	1	1	270620	0	0	0	0	0														Tb927.3.1920		0.957518	3.07764	0.662898	-0.932573	0.109024	-0.124968	NaN	0.517357	-1.23074
822	0	0	0	0	63024000	25781000	22786000	0	13459000	13231000	15449000	0	0	0	0	0	0	0	0	0	625290	0	0	0	0														Tb927.3.2100		0.491015	1.23542	0.385075	0.554086	0.00484855	0.0115801	NaN	0.167799	-0.717859
823	0	0	0	0	20994000	14019000	0	0	0	0	0	0	0	0	0	0	0	0	0	NaN	NaN	NaN	NaN	NaN	NaN														Tb927.3.2110		0.268621	0.952094	0.163021	-0.781084	0.36262	-1.24069	NaN	NaN	NaN
824	0	0	0	0	36120000	0	0	0	0	0	0	0	0	0	0	0	1	1	1	46344	0	0	0	0	0														Tb927.3.2170		0.0375527	0.160692	0.367205	-1.11521	0.0628472	-0.225878	NaN	0.297025	-0.506746
825	0	0	0	0	3089300	0	0	0	0	0	0	0	0	0	0	0	0	0	0	NaN	NaN	NaN	NaN	NaN	NaN														Tb927.3.2290		0.228217	-0.57819	0.279322	-0.788089	0.0260756	-0.0762939	NaN	NaN	NaN
826	0	0	0	0	0	10678000	0	0	0	0	0	0	0	0	0	0	0	0	0	NaN	NaN	NaN	NaN	NaN	NaN														Tb927.3.2310		0.0610917	0.209165	0.620777	-1.54523	0.0671265	-0.198262	NaN	NaN	NaN
827	0	0	0	0	4443000	0	0	0	0	0	0	0	0	0	0	0	1	1	1	NaN	NaN	NaN	NaN	NaN	NaN														Tb927.3.2440		0.24132	-0.601811	0.0851717	0.219622	0.15687	-0.409976	NaN	NaN	NaN
828	0	0	0	0	3187100	0	0	0	0	0	0	0	0	0	0	0	0	0	0	NaN	NaN	NaN	NaN	NaN	NaN														Tb927.3.2490		0.873271	-0.727333	0.375314	-0.431646	1.03697	-0.884877	NaN	NaN	NaN
829	0	0	0	0	0	12518000	0	0	0	0	0	0	0	0	0	0	0	0	0	NaN	NaN	NaN	NaN	NaN	NaN														Tb927.3.2650		0.0687885	-0.176959	0.232355	-0.458074	0.0863839	-0.286022	NaN	NaN	NaN
830	0	0	0	0	0	0	0	0	0	0	0	5472900	0	0	0	0	0	0	0	NaN	NaN	NaN	NaN	NaN	NaN														Tb927.3.2660		0.0633951	-0.148956	0.0560544	-0.181747	0.0332916	0.0693804	NaN	NaN	NaN
831	0	0	0	0	0	3472900	0	0	0	0	0	0	0	0	0	0	0	0	0	NaN	NaN	NaN	NaN	NaN	NaN														Tb927.3.2680		0.163415	-0.329087	0.847983	-1.25083	0.0552373	-0.116823	NaN	NaN	NaN
832	0	61566000	34031000	54346000	52473000	40907000	60055000	55297000	66436000	61009000	87590000	153170000	0	0	0	0	0	0	0	NaN	NaN	NaN	NaN	NaN	NaN														Tb927.3.2710		0.446388	0.594974	0.732952	0.901425	1.06031	1.53189	NaN	NaN	NaN
833	0	0	0	0	0	0	0	0	0	0	0	10884000	0	0	0	0	0	0	0	NaN	NaN	NaN	NaN	NaN	NaN														Tb927.3.2820		0.0367595	0.0638237	0.270612	0.287244	0.0414881	0.0666656	NaN	NaN	NaN
834	0	0	0	0	0	27477000	0	0	0	0	0	0	0	0	0	0	1	1	1	0	0	0	0	0	158190														Tb927.3.2900		0.041377	-0.146123	0.209026	-0.48614	0.165762	-0.386289	NaN	0.995487	0.940185
835	0	0	0	0	50259000	0	0	0	0	0	0	0	0	0	0	0	0	0	0	84460	0	0	0	0	0														Tb927.3.3060		0.382793	1.16102	0.171525	-0.473432	0.0770424	-0.17798	NaN	0.017625	0.0377366
836	0	0	0	14872000	96642000	61481000	0	0	0	18190000	35390000	0	1443100	393270	0	0	0.272518	6.92953e-09	6.92953e-09	1896700	1882700	0	0	0	0														Tb927.3.3130		1.1711	2.21646	0.993242	-0.833792	0.19017	0.502125	0.336522	0.540941	-2.61233
837	0	0	0	0	0	12105000	0	0	0	0	0	0	0	0	0	0	0	0	0	NaN	NaN	NaN	NaN	NaN	NaN														Tb927.3.3140		0.00929913	-0.0357952	0.571066	-1.23449	0.0976055	-0.335535	NaN	NaN	NaN
839	0	0	0	0	31827000	22946000	0	0	0	0	0	0	0	0	0	0	0	0	0	NaN	NaN	NaN	NaN	NaN	NaN														Tb927.3.3170		0.608952	1.36318	0.0339823	0.101451	0.395792	-0.811703	NaN	NaN	NaN
840	0	0	0	0	146130000	112940000	0	0	0	0	0	0	0	0	0	0	0	0	0	321250	0	0	0	0	0														Tb927.3.3190		0.923436	2.78123	0.585777	-1.04269	0.0175464	0.0436878	NaN	0.508406	-1.16653
841	0	0	0	0	0	0	0	0	0	0	3903200	0	3001000	0	1611500	0	3.33222e-09	0.536988	3.33222e-09	149880	0	229490	316870	0	361060														Tb927.3.3270		0.480846	-1.2925	1.00692	-1.3347	0.939182	-1.32489	NaN	0.388498	0.888426
842	0	125720000	128340000	40172000	30828000	14718000	61147000	57303000	72212000	41166000	58260000	76082000	0	0	0	0	1	1	1	142980	0	0	0	0	0														Tb927.3.3300		0.359808	-1.08778	0.0513142	0.177258	0.00542774	0.0200513	NaN	0.255471	-0.677713
843	0	0	0	0	0	0	0	0	0	0	2372600	0	0	0	0	0	0	0	0	NaN	NaN	NaN	NaN	NaN	NaN														Tb927.3.3440		1.0882	-1.18878	1.23349	-0.967452	1.27122	-1.7027	NaN	NaN	NaN
844	0	0	0	0	55924000	0	0	0	0	0	0	0	0	0	0	0	0	0	0	91522	0	0	0	0	0														Tb927.3.3450		0.614319	1.25003	0.110743	-0.225194	0.774522	-0.851698	NaN	0.28136	-0.523622
845	0	0	0	0	0	0	10033000	0	0	0	0	0	0	0	0	0	0	0	0	NaN	NaN	NaN	NaN	NaN	NaN														Tb927.3.3490		0.700016	-1.06306	0.365503	-0.47016	0.195463	0.238775	NaN	NaN	NaN
846	0	0	0	0	3877600	0	0	0	0	0	0	0	0	0	0	0	0	0	0	NaN	NaN	NaN	NaN	NaN	NaN														Tb927.3.3510		0.29324	-0.502342	0.0144031	-0.0313085	0.01243	-0.0337607	NaN	NaN	NaN
847	0	0	0	0	0	0	50827000	0	0	0	0	0	0	0	0	0	0	0	0	NaN	NaN	NaN	NaN	NaN	NaN														Tb927.3.3590		0.377604	-1.12616	0.197899	0.683252	0.632747	-1.45731	NaN	NaN	NaN
848	0	60772000	0	0	0	0	79241000	48705000	83453000	0	0	39519000	0	0	0	0	0	0	0	NaN	NaN	NaN	NaN	NaN	NaN														Tb927.3.3670		0.532281	-1.49235	0.98414	2.48614	0.041293	-0.193761	NaN	NaN	NaN
849	0	0	0	0	60334000	50814000	69958000	48174000	0	0	0	0	0	0	0	0	0	0	0	NaN	NaN	NaN	NaN	NaN	NaN														Tb927.3.3840		1.11571	2.4271	0.623179	2.01179	0.0869565	-0.188402	NaN	NaN	NaN
850	0	0	0	0	92844000	39098000	0	0	0	0	0	0	0	0	0	0	1	1	1	401390	285740	0	0	0	0														Tb927.3.3850		0.890197	2.54619	0.00460467	-0.0156848	0.113098	-0.33849	NaN	1.05167	-1.81169
851	0	0	0	0	1489300	0	0	0	0	0	0	0	0	0	0	0	0	0	0	NaN	NaN	NaN	NaN	NaN	NaN														Tb927.3.3880		1.17543	-1.4981	0.454584	-0.666755	1.17125	-1.33605	NaN	NaN	NaN
852	0	0	0	0	78537000	76404000	0	0	0	0	0	0	0	0	0	0	1	1	1	1558100	783000	0	0	0	0														Tb927.3.3940		0.96965	2.47387	0.143056	0.225234	0.275534	-0.413289	NaN	1.29725	-3.56447
853	0	0	0	0	23981000	42393000	0	0	0	0	0	0	0	0	0	0	1	1	1	19192	0	0	0	0	0														Tb927.3.3950		0.663002	1.7426	0.224278	0.517859	0.181948	0.451893	NaN	0.786596	1.22978
854	0	0	0	0	0	0	15744000	0	0	0	0	0	0	0	0	0	0	0	0	NaN	NaN	NaN	NaN	NaN	NaN														Tb927.3.3970		0.15897	-0.373913	0.363551	0.727011	0.0947405	0.274526	NaN	NaN	NaN
855	0	0	0	0	34990000	0	0	0	0	142700000	122890000	282180000	0	0	0	0	0	0	0	0	0	1943000	1833800	1857000	1805300						+								Tb927.3.4120		0.158364	0.424316	0.406016	-0.664035	2.41512	4.29274	NaN	0.880611	3.98161
856	0	0	0	0	0	0	1413000	0	0	0	0	0	0	0	0	0	0	0	0	NaN	NaN	NaN	NaN	NaN	NaN														Tb927.3.4160		0.212583	-0.404413	0.965317	-1.47256	0.635057	-0.639224	NaN	NaN	NaN
857	0	0	0	0	7409100	0	0	0	0	0	0	0	0	0	0	0	0	0	0	NaN	NaN	NaN	NaN	NaN	NaN														Tb927.3.4270		0.401368	-0.318583	0.203075	-0.500911	0.0391174	-0.0373383	NaN	NaN	NaN
858	0	0	0	0	57514000	48386000	0	0	0	0	0	0	0	0	0	0	1	1	1	0	0	0	0	0	65299														Tb927.3.4500;Tb11.v5.0629		1.07481	2.38742	0.145903	-0.253534	0.0945715	-0.176675	NaN	0.927213	1.06749
859	0	0	0	0	51676000	27059000	0	0	0	0	0	0	0	0	0	0	0	0	0	NaN	NaN	NaN	NaN	NaN	NaN														Tb927.3.4560		1.19347	1.85566	0.0544741	-0.16477	0.161042	-0.524715	NaN	NaN	NaN
860	0	0	0	0	9392600	0	0	0	0	0	0	0	0	0	0	0	0	0	0	NaN	NaN	NaN	NaN	NaN	NaN														Tb927.3.4590		0.223658	-0.579786	0.12841	0.349632	0.109159	-0.351333	NaN	NaN	NaN
861	0	0	0	0	5984300	0	0	0	0	0	0	0	0	0	0	0	0	0	0	NaN	NaN	NaN	NaN	NaN	NaN														Tb927.3.4800		0.353314	-0.657604	0.857804	-1.42171	0.252271	-0.680642	NaN	NaN	NaN
862	0	0	0	0	0	0	0	0	28455000	0	0	0	0	0	0	0	0	0	0	NaN	NaN	NaN	NaN	NaN	NaN														Tb927.3.4840		0.00638297	-0.012071	0.823988	1.2311	0.441312	0.301185	NaN	NaN	NaN
863	0	0	0	0	0	0	6815900	0	0	0	0	0	0	0	0	0	0	0	0	NaN	NaN	NaN	NaN	NaN	NaN														Tb927.3.4860		0.540188	1.01652	0.167773	0.152543	0.151111	0.15401	NaN	NaN	NaN
864	0	0	0	0	0	0	1246300	0	0	0	0	0	0	0	0	0	0	0	0	NaN	NaN	NaN	NaN	NaN	NaN														Tb927.3.5030		1.00789	-1.55238	0.931326	-1.95174	0.557407	-1.03964	NaN	NaN	NaN
865	0	0	0	0	83447000	54010000	0	0	0	0	0	0	0	0	0	0	0	0	0	23192	0	0	0	0	0														Tb927.3.5250		1.16538	2.52039	0.118335	-0.271147	0.0875747	-0.178848	NaN	0.177184	0.462952
866	0	0	0	50855000	22673000	0	0	0	0	0	0	0	0	0	0	0	0	0	0	NaN	NaN	NaN	NaN	NaN	NaN														Tb927.3.5310		0.583223	1.49313	0.0501153	-0.131254	0.0385226	-0.129574	NaN	NaN	NaN
867	0	0	0	0	0	0	30830000	0	0	0	38945000	28179000	0	0	0	0	0	0	0	NaN	NaN	NaN	NaN	NaN	NaN														Tb927.3.5330		0.322972	-0.935532	0.105403	0.37338	0.730497	1.71108	NaN	NaN	NaN
868	0	0	0	31043000	65610000	125170000	0	0	0	0	10286000	13673000	0	0	0	0	1	1	1	548260	524640	377020	0	363700	498690														Tb927.3.5340		1.63538	3.10017	0.0860557	-0.16126	0.370477	0.584005	4763500	0.487478	-1.34258
869	0	0	0	0	109570000	75831000	0	0	0	0	0	0	0	0	0	0	0	0	0	NaN	NaN	NaN	NaN	NaN	NaN														Tb927.3.5380		0.88405	2.62783	0.033449	-0.0979678	0.0138352	0.0316092	NaN	NaN	NaN
871	0	0	0	0	0	0	12525000	0	0	0	0	0	0	0	0	0	0	0	0	0	0	0	280230	0	0														Tb927.3.5440		0.26185	-0.877735	0.0187727	-0.0646636	0.150725	-0.555894	NaN	0.230269	0.859184
872	0	0	0	0	24734000	0	0	0	0	0	0	0	0	0	0	0	0	0	0	NaN	NaN	NaN	NaN	NaN	NaN														Tb927.3.5450		0.299698	0.663682	0.602718	-1.01858	0.116071	-0.261319	NaN	NaN	NaN
873	0	0	0	0	0	0	23052000	0	0	0	0	0	0	0	0	0	0	0	0	NaN	NaN	NaN	NaN	NaN	NaN														Tb927.3.5460		0.484526	-0.944121	0.101286	-0.374638	0.268647	-0.505875	NaN	NaN	NaN
874	0	0	0	0	63948000	66578000	37599000	45802000	0	0	0	0	0	0	0	0	0	0	0	NaN	NaN	NaN	NaN	NaN	NaN														Tb927.3.5470		0.955662	2.61447	0.714816	1.98229	0.126028	0.3315	NaN	NaN	NaN
875	0	0	0	0	0	0	0	0	6330200	0	0	0	0	0	0	0	1	1	1	3483100	3501400	0	0	0	0														Tb927.3.5520		0.869155	-1.54289	0.843492	-1.23361	0.92156	-1.12149	NaN	0.999922	-4.08201
876	0	0	0	0	5191600	0	0	0	0	0	0	0	0	0	0	0	0	0	0	NaN	NaN	NaN	NaN	NaN	NaN														Tb927.3.5540		0.167819	0.330479	0.508669	-0.804473	0.129631	-0.278446	NaN	NaN	NaN
877	0	0	0	0	0	0	3837600	0	0	0	0	0	0	0	0	0	0	0	0	NaN	NaN	NaN	NaN	NaN	NaN														Tb927.3.5550		0.431057	-0.91736	0.0812603	-0.192383	0.0413062	0.107377	NaN	NaN	NaN
878	0	0	0	0	43289000	0	101060000	42406000	73680000	0	0	0	0	0	0	0	0	0	0	0	0	0	0	0	52200														Tb927.3.5620		0.00731926	-0.0257149	1.68909	2.30634	0.679418	-0.792271	NaN	0.499597	0.730614
879	0	0	0	0	20676000	15231000	0	0	0	0	0	0	0	0	0	0	1	1	1	NaN	NaN	NaN	NaN	NaN	NaN														Tb927.3.690		0.579487	1.53773	0.214177	0.721846	0.0150554	-0.0544656	NaN	NaN	NaN
880	0	0	0	0	36864000	0	0	0	0	0	10060000	0	0	0	0	0	1	1	1	0	148080	0	0	0	0														Tb927.3.740		0.279292	0.599955	0.0959032	-0.157704	0.126217	-0.242409	NaN	0.0667034	-0.254672
881	0	0	0	0	0	0	4504500	0	0	0	0	0	0	0	0	0	0	0	0	NaN	NaN	NaN	NaN	NaN	NaN														Tb927.3.760		0.519221	-0.848211	0.49761	-0.661349	0.550647	-0.858675	NaN	NaN	NaN
882	0	0	0	0	25073000	0	0	0	0	0	0	0	0	0	0	0	0	0	0	NaN	NaN	NaN	NaN	NaN	NaN														Tb927.3.900		0.00250112	0.0108198	0.402434	-1.20074	0.0963098	-0.348295	NaN	NaN	NaN
883	0	0	0	0	357610000	342130000	0	0	0	0	0	0	0	0	0	0	0	0	0	15979	0	0	0	0	0														Tb927.3.930		0.8742	3.74438	0.527231	-1.06517	0.337538	-0.842878	NaN	0.604995	1.15981
884	0	0	0	0	27626000	17903000	0	0	0	0	0	0	0	0	0	0	0	0	0	NaN	NaN	NaN	NaN	NaN	NaN														Tb927.4.1150		0.398787	0.916521	0.316213	-0.62786	0.294204	-0.579096	NaN	NaN	NaN
885	0	0	0	0	19662000	21364000	0	0	0	0	0	0	0	0	0	0	0	0	0	NaN	NaN	NaN	NaN	NaN	NaN														Tb927.4.1170		0.685907	1.28642	0.0491487	-0.104884	0.0353263	0.0803782	NaN	NaN	NaN
886	0	0	0	0	12761000	0	0	0	0	0	0	0	0	0	0	0	1	1	1	466860	358930	0	0	0	0														Tb927.4.1270		0.198031	0.376668	0.153591	-0.323177	0.235415	0.451754	NaN	0.421932	-1.36585
887	0	0	0	0	0	0	0	0	0	0	3268600	0	2159700	2303700	2117800	1469200	1.06668	0.980599	0.68028	467910	631960	1505400	1728200	1100900	1470200														Tb927.4.1300		0.116889	0.23591	0.349417	-0.517991	0.196292	-0.415315	2.01036	0.751894	0.88387
888	0	0	31918000	0	0	0	0	0	0	0	0	0	0	0	0	0	0	0	0	NaN	NaN	NaN	NaN	NaN	NaN														Tb927.4.1580		0.327201	-0.80511	0.486657	-1.26817	0.414233	-1.07593	NaN	NaN	NaN
889	0	0	0	0	0	0	0	0	0	0	0	6596800	0	0	0	0	0	0	0	NaN	NaN	NaN	NaN	NaN	NaN														Tb927.4.1700		0.110065	-0.470721	0.166832	0.467691	0.154803	0.470802	NaN	NaN	NaN
890	0	0	0	0	21801000	22155000	0	0	0	0	0	0	0	0	0	0	0	0	0	NaN	NaN	NaN	NaN	NaN	NaN														Tb927.4.1710		1.35042	1.45364	0.23672	-0.678617	0.0215492	0.0434151	NaN	NaN	NaN
891	0	0	0	0	117050000	97269000	0	0	0	0	0	0	0	0	0	0	0	0	0	NaN	NaN	NaN	NaN	NaN	NaN														Tb927.4.1720		0.608983	2.34069	0.0144153	-0.0393658	0.0119745	-0.0325661	NaN	NaN	NaN
892	31484000	487820000	167270000	54796000	62158000	65675000	116470000	81236000	104440000	65418000	60634000	114710000	4043300	4242600	2375900	0	1.04929	0.587614	2.47323e-09	3736000	3646500	2015400	1739600	1746200	1760300														Tb927.4.1800;Tb927.4.1790		0.436289	-1.17388	0.147271	-0.459465	0.282677	-0.832423	1.03939	1.26766	-0.786759
893	0	0	0	0	285110000	153970000	17996000	0	43393000	0	32284000	0	0	0	0	0	1	1	1	NaN	NaN	NaN	NaN	NaN	NaN														Tb927.4.1820		1.08717	3.51957	0.428016	1.13331	0.321185	0.781874	NaN	NaN	NaN
894	0	0	0	0	0	36362000	0	0	0	0	0	0	0	0	0	0	1	1	1	0	0	0	0	0	78045														Tb927.4.1930		0.383644	1.17457	0.00175529	-0.00644747	0.0437985	0.128157	380931	0.810005	0.828075
895	0	0	0	0	38270000	0	59072000	0	0	35583000	30330000	38482000	0	0	0	0	0	0	0	NaN	NaN	NaN	NaN	NaN	NaN														Tb927.4.200		0.0550269	-0.197016	0.123041	0.416363	1.08593	1.6655	NaN	NaN	NaN
896	0	2033400	0	0	0	0	0	0	0	0	0	0	0	0	0	0	1	1	1	364860	0	0	0	0	0														Tb927.4.2040;Tb927.4.2030		0.161636	0.360911	0.0522168	-0.145073	0.0723437	-0.136243	NaN	0.633403	-1.48086
897	0	0	0	0	72609000	0	0	0	0	0	0	0	0	0	0	0	0	0	0	NaN	NaN	NaN	NaN	NaN	NaN														Tb927.4.2110		0.823996	1.9956	0.0700052	0.131849	0.0721044	-0.161608	NaN	NaN	NaN
898	152380000	358890000	261730000	0	57249000	57049000	89939000	0	0	100790000	127160000	131330000	1658400	0	1348700	0	6.02991e-09	0.813254	6.02991e-09	918280	1107300	631720	663060	733930	507660														Tb927.4.2180		1.67042	-2.74024	1.40636	-3.93187	1.26965	-1.02937	NaN	0.736583	-0.459517
899	0	0	0	0	4764200	0	0	0	0	0	0	0	0	0	0	0	0	0	0	NaN	NaN	NaN	NaN	NaN	NaN														Tb927.4.2210		0.537884	-0.666253	1.04112	-0.900262	0.138037	-0.226589	NaN	NaN	NaN
900	0	0	0	0	29096000	31878000	0	0	0	0	0	0	0	0	0	0	0	0	0	NaN	NaN	NaN	NaN	NaN	NaN														Tb927.4.2280		0.738699	1.54081	0.289856	-0.781069	0.100654	-0.293863	NaN	NaN	NaN
901	0	0	0	0	29099000	0	0	0	0	0	0	0	0	0	0	0	0	0	0	NaN	NaN	NaN	NaN	NaN	NaN														Tb927.4.2300		0.61983	0.960347	0.434672	-0.859856	0.793988	-1.00298	NaN	NaN	NaN
902	0	0	0	0	24619000	0	0	0	0	0	0	0	0	0	0	0	0	0	0	NaN	NaN	NaN	NaN	NaN	NaN														Tb927.4.2350		0.204796	0.555009	0.4548	-0.766876	0.123149	-0.312301	NaN	NaN	NaN
903	0	0	0	0	3082700	0	0	0	0	0	0	0	0	0	0	0	0	0	0	NaN	NaN	NaN	NaN	NaN	NaN														Tb927.4.2490		0.109	-0.244682	0.0571039	0.136478	0.163178	-0.261841	NaN	NaN	NaN
904	0	0	0	0	9486000	0	0	0	0	0	0	0	0	0	0	0	0	0	0	0	0	0	0	0	46912														Tb927.4.2540		0.193191	0.369324	0.0895838	0.205834	0.169608	0.110276	NaN	0.220736	0.696527
905	0	0	0	0	0	0	16598000	0	0	0	0	0	0	0	0	0	0	0	0	NaN	NaN	NaN	NaN	NaN	NaN														Tb927.4.2630		0.385562	-1.11345	0.154855	0.326649	0.959998	-1.03477	NaN	NaN	NaN
906	0	0	0	0	7591300	0	0	0	0	0	0	0	0	0	0	0	0	0	0	NaN	NaN	NaN	NaN	NaN	NaN														Tb927.4.2640		0.330747	0.495598	0.0399522	-0.07341	0.378859	0.685134	NaN	NaN	NaN
907	0	0	0	0	162350000	114750000	0	0	0	0	0	0	0	0	0	0	0	0	0	NaN	NaN	NaN	NaN	NaN	NaN														Tb927.4.2680		0.955941	2.94394	0.208061	-0.45428	0.362521	-0.68394	NaN	NaN	NaN
908	0	0	0	0	0	0	0	9545700	0	0	0	0	0	0	0	0	0	0	0	NaN	NaN	NaN	NaN	NaN	NaN														Tb927.4.2730		0.552875	-1.30339	0.424219	-1.28426	0.503548	-1.43921	NaN	NaN	NaN
909	0	0	0	0	136710000	166280000	0	0	0	0	0	0	0	0	0	0	0	0	0	NaN	NaN	NaN	NaN	NaN	NaN														Tb927.4.2750		0.97754	3.60752	0.209301	0.664471	0.0468897	0.16603	NaN	NaN	NaN
911	0	0	0	0	2475600	0	0	0	0	0	0	0	0	0	0	0	0	0	0	NaN	NaN	NaN	NaN	NaN	NaN														Tb927.4.2860		0.517466	-1.22947	0.358948	-1.06259	0.015453	0.0433553	NaN	NaN	NaN
914	0	0	0	0	0	11155000	0	0	0	0	0	0	0	0	0	0	0	0	0	206250	379120	3083100	11239000	5584200	5998900														Tb927.4.310		0.0132285	-0.0405661	0.722533	-1.22094	0.285167	-0.601674	NaN	1.35016	3.53631
915	0	0	0	0	0	0	35839000	0	0	0	0	0	0	0	0	0	0	0	0	NaN	NaN	NaN	NaN	NaN	NaN														Tb927.4.3140		0.0983979	-0.309432	0.00556212	0.0255508	0.383807	-1.04983	NaN	NaN	NaN
916	0	0	0	0	0	0	39036000	0	0	0	0	0	0	0	0	0	0	0	0	NaN	NaN	NaN	NaN	NaN	NaN														Tb927.4.3180		0.958455	-1.10512	0.0551389	-0.17571	0.767517	-1.19908	NaN	NaN	NaN
917	0	0	0	0	0	0	20242000	0	0	0	0	0	0	0	0	0	0	0	0	NaN	NaN	NaN	NaN	NaN	NaN														Tb927.4.350		0.571709	-0.852144	0.107099	0.221224	0.566917	-1.14656	NaN	NaN	NaN
919	0	0	0	0	29391000	37456000	0	0	0	0	0	0	0	0	0	0	1	1	1	0	0	0	0	0	55183														Tb927.4.3590;Tb927.4.3570		0.910089	1.56733	0.150527	-0.411405	0.154552	-0.364768	8699700	0.054052	-0.150589
920	0	0	0	43954000	0	0	0	0	0	0	0	0	0	0	0	0	1	1	1	0	33897	0	0	0	0														Tb927.4.3740		0.0624495	0.203055	0.65709	-0.892359	0.419175	-0.666765	NaN	0.339504	0.937802
921	0	0	0	0	64706000	45283000	0	0	0	0	0	0	0	0	0	0	0	0	0	0	0	0	0	0	82038000														Tb927.4.3770		0.629326	1.72869	0.281949	-0.559469	0.0625827	0.132673	NaN	0.529032	4.23235
922	0	0	0	0	4162500	0	0	0	0	0	0	0	0	0	0	0	1	1	1	1806900	1400900	446750	1238500	1633800	1419000														Tb927.4.3810		0.413398	-0.569273	0.730017	-0.991317	0.68729	-0.535157	NaN	0.28688	0.448096
923	0	0	0	0	113600000	104900000	0	0	0	0	0	0	0	0	0	0	1	1	1	361860	345810	0	0	0	0														Tb927.4.3890		0.690858	2.50339	0.28502	-0.818799	0.200343	-0.580913	NaN	0.903674	-1.97684
924	0	0	0	0	34793000	38476000	0	0	0	0	0	0	2205700	0	0	625470	4.53371e-09	4.53371e-09	0.28357	2331300	2056300	0	0	0	536480														Tb927.4.3950		0.457625	1.16828	0.259201	-0.641836	0.543065	-1.16975	0.238923	0.576298	-2.57929
925	0	0	0	0	0	0	10951000	0	0	0	0	0	0	0	0	0	0	0	0	NaN	NaN	NaN	NaN	NaN	NaN														Tb927.4.400		0.110261	-0.240182	0.170694	-0.319998	0.296192	-0.526157	NaN	NaN	NaN
926	0	0	0	0	0	0	43674000	0	0	0	0	0	0	0	0	0	0	0	0	NaN	NaN	NaN	NaN	NaN	NaN														Tb927.4.4200		0.103868	-0.309862	0.400416	1.08955	0.196432	-0.5438	NaN	NaN	NaN
927	0	0	0	0	14554000	19574000	0	0	0	0	0	0	0	0	0	0	0	0	0	NaN	NaN	NaN	NaN	NaN	NaN														Tb927.4.4510		0.305802	0.853748	0.181506	-0.527669	0.127631	-0.409957	NaN	NaN	NaN
928	0	0	0	0	0	0	15283000	0	0	0	0	0	0	0	0	0	0	0	0	NaN	NaN	NaN	NaN	NaN	NaN														Tb927.4.4680		0.649601	-1.48638	0.279072	-0.608102	0.754266	-1.17929	NaN	NaN	NaN
929	0	0	0	0	0	0	3812400	0	0	0	0	0	0	0	0	0	0	0	0	NaN	NaN	NaN	NaN	NaN	NaN														Tb927.4.4930		0.316981	-0.845255	0.0128292	-0.0316874	0.524469	-0.971198	NaN	NaN	NaN
930	0	0	0	0	0	0	18136000	0	0	0	14380000	0	0	0	0	0	0	0	0	NaN	NaN	NaN	NaN	NaN	NaN														Tb927.4.4950;Tb927.8.7470		0.10533	-0.26911	0.132777	0.375025	0.219948	0.578166	NaN	NaN	NaN
931	0	0	0	0	0	5164500	0	0	0	0	0	0	0	0	0	0	1	1	1	NaN	NaN	NaN	NaN	NaN	NaN														Tb927.4.4990		1.63142	-1.46885	0.884195	-1.72105	1.18936	-0.971824	NaN	NaN	NaN
932	0	0	0	0	22082000	0	0	0	0	0	0	0	0	0	0	0	0	0	0	NaN	NaN	NaN	NaN	NaN	NaN														Tb927.4.5030;Tb927.8.7390		0.105407	-0.229839	1.26136	-1.81504	1.11759	-1.29338	NaN	NaN	NaN
933	0	0	0	0	0	0	0	0	0	0	5268700	0	0	0	0	0	0	0	0	NaN	NaN	NaN	NaN	NaN	NaN														Tb927.4.5070		0.3257	-0.727453	0.398045	-0.883305	0.0985293	0.182758	NaN	NaN	NaN
935	0	0	0	0	0	0	80555000	0	0	0	0	0	0	0	0	0	0	0	0	NaN	NaN	NaN	NaN	NaN	NaN														Tb927.4.530		0.190598	-0.508681	0.314191	1.03546	0.029497	0.043932	NaN	NaN	NaN
936	0	0	0	0	2633100	0	0	0	0	0	0	0	0	0	0	0	0	0	0	NaN	NaN	NaN	NaN	NaN	NaN														Tb927.8.6940;Tb927.4.5380		0.0180625	-0.056783	0.211276	-0.509379	0.0918744	-0.297751	NaN	NaN	NaN
937	0	0	0	0	5191100	0	0	0	0	0	0	0	0	0	0	0	0	0	0	NaN	NaN	NaN	NaN	NaN	NaN														Tb927.4.730		0.0849684	0.389086	0.0215725	0.0676448	0.0542448	0.171034	NaN	NaN	NaN
938	0	0	0	0	65289000	0	0	0	0	0	0	0	0	0	0	0	1	1	1	55030	0	0	0	0	0														Tb927.4.760		0.188532	0.567328	0.336509	-0.57675	0.728567	-1.00175	NaN	0.177434	0.393832
939	0	0	0	0	40156000	33936000	0	0	0	0	0	0	0	0	0	0	0	0	0	NaN	NaN	NaN	NaN	NaN	NaN														Tb927.4.920		0.549752	1.54435	0.0896572	-0.21188	0.0311931	-0.0731869	NaN	NaN	NaN
940	0	14146000	0	0	8241900	0	0	0	17507000	0	20645000	16144000	0	0	0	0	0	0	0	NaN	NaN	NaN	NaN	NaN	NaN														Tb927.5.1080		0.408583	-0.702151	0.204359	-0.406005	0.152055	0.24434	NaN	NaN	NaN
941	0	0	0	34630000	46703000	40073000	0	0	0	0	0	0	0	0	0	0	1	1	1	296830	388850	502010	535790	522610	583870														Tb927.5.1090		1.20333	2.61623	0.176013	-0.572291	0.140725	-0.469136	315861	1.04537	0.498827
943	0	4674200	0	0	0	0	0	0	0	0	0	0	0	0	0	0	1	1	1	0	190290	0	0	0	0														Tb927.5.1120		0.309739	-0.329603	0.191806	-0.191844	0.34257	-0.33334	NaN	0.0811444	0.260564
944	0	0	0	0	0	8789500	0	0	0	0	0	0	0	0	0	0	0	0	0	0	0	0	0	0	64364														Tb927.5.1140		0.520125	-1.33473	0.46892	-1.23228	0.841105	-1.25437	NaN	0.140835	0.452524
945	0	0	0	0	0	2778300	0	0	0	0	0	0	0	0	0	0	0	0	0	30339	0	0	0	0	0														Tb927.5.1200		0.319813	-0.860872	0.290229	-0.637187	0.0530217	-0.139119	NaN	0.104409	-0.351933
946	0	0	0	0	161410000	130270000	0	0	0	0	0	0	0	0	0	0	0	0	0	NaN	NaN	NaN	NaN	NaN	NaN														Tb927.5.1250		1.02301	3.05561	0.186947	-0.391221	0.372267	-0.729223	NaN	NaN	NaN
947	0	0	0	0	0	0	9490000	7247500	0	0	0	0	0	0	0	0	0	0	0	NaN	NaN	NaN	NaN	NaN	NaN														Tb927.5.1270		0.236553	-0.665963	0.120609	-0.364118	0.122992	-0.348736	NaN	NaN	NaN
948	0	0	0	0	24443000	0	0	0	0	0	16091000	18500000	0	0	0	0	0	0	0	NaN	NaN	NaN	NaN	NaN	NaN														Tb927.5.1460		0.181929	0.642485	0.159672	-0.544193	0.338043	1.0257	NaN	NaN	NaN
949	0	0	0	0	0	49567000	0	0	0	0	0	0	0	0	0	0	0	0	0	NaN	NaN	NaN	NaN	NaN	NaN														Tb927.5.1470		0.72504	1.54449	0.340856	-0.565276	0.176844	0.27376	NaN	NaN	NaN
950	0	0	0	0	10490000	0	0	0	0	0	0	0	0	0	0	0	1	1	1	328690	0	0	0	0	0														Tb927.5.1490		0.232415	-0.513629	0.53032	-1.28843	0.320625	-0.648513	NaN	0.31078	-0.706629
951	0	0	0	0	23690000	31377000	0	0	0	0	0	0	0	0	0	0	0	0	0	146640	0	0	0	0	0														Tb927.5.1580		0.920828	1.4356	0.0375169	0.0938905	0.126511	-0.240117	NaN	0.800079	-1.53689
952	0	0	0	0	0	0	0	62222000	0	0	0	0	0	0	0	0	0	0	0	NaN	NaN	NaN	NaN	NaN	NaN														Tb927.5.1590		0.803106	-0.851091	0.011185	0.0486329	0.212875	-0.400341	NaN	NaN	NaN
953	0	0	0	0	0	2356500	0	0	0	0	0	0	0	0	0	0	0	0	0	NaN	NaN	NaN	NaN	NaN	NaN														Tb927.5.1650		0.629167	-1.21097	0.290605	-0.740936	0.151145	0.369005	NaN	NaN	NaN
954	0	0	0	0	214130000	156410000	0	0	0	0	0	0	0	0	0	0	0	0	0	NaN	NaN	NaN	NaN	NaN	NaN														Tb927.5.1920		0.968823	3.28545	0.254127	0.303378	0.0100767	0.021602	NaN	NaN	NaN
955	0	0	0	0	0	0	0	0	0	0	15479000	0	0	0	0	0	0	0	0	NaN	NaN	NaN	NaN	NaN	NaN														Tb927.5.1950		0.677208	-1.29471	1.10725	-1.69096	0.139034	-0.31514	NaN	NaN	NaN
956	0	0	0	0	0	0	20665000	0	0	0	0	0	0	0	0	0	0	0	0	NaN	NaN	NaN	NaN	NaN	NaN														Tb927.5.2060		0.584511	-1.01967	0.0997128	0.248677	0.455051	-0.906118	NaN	NaN	NaN
957	0	0	0	0	18877000	0	0	0	0	0	0	0	0	0	0	0	1	1	1	NaN	NaN	NaN	NaN	NaN	NaN														Tb927.5.2090		0.385763	0.724229	0.15978	-0.352549	0.0899664	-0.279858	NaN	NaN	NaN
958	0	0	0	0	21449000	21594000	44664000	18301000	0	0	0	0	0	0	0	0	0	0	0	NaN	NaN	NaN	NaN	NaN	NaN														Tb927.5.2130		1.14871	1.27725	0.931618	1.5325	0.104607	-0.0426299	NaN	NaN	NaN
959	0	0	0	0	0	16257000	0	0	0	0	0	0	0	0	0	0	1	1	1	177900	264095	855000	875600	765450	991030														Tb927.5.2260;Tb927.5.2230;Tb927.5.2200;Tb927.5.2170;Tb927.5.2160		0.0305357	0.103118	0.431916	-0.897753	0.0704899	-0.171103	1463300	0.849135	1.27928
960	0	0	0	0	36752000	0	0	0	0	72221000	146760000	93850000	0	0	0	0	0	0	0	0	0	0	0	0	149310						+								Tb927.5.2320		0.0393763	0.133001	0.551799	-0.709565	2.45586	3.4137	NaN	0.12249	0.326828
961	0	0	0	0	0	12701000	0	0	0	0	0	0	0	0	0	0	0	0	0	NaN	NaN	NaN	NaN	NaN	NaN														Tb927.5.2370		0.332321	0.595318	0.153071	-0.299013	0.235137	0.486675	NaN	NaN	NaN
962	0	0	0	0	0	0	27868000	23053000	18495000	0	0	0	0	0	0	0	0	0	0	NaN	NaN	NaN	NaN	NaN	NaN														Tb927.5.2400		0.0788821	-0.246641	0.834186	1.65511	0.201856	-0.587683	NaN	NaN	NaN
963	0	0	0	0	12264000	0	0	0	0	0	0	0	0	0	0	0	1	1	1	46655	0	0	0	0	0														Tb927.5.2500		0.45088	-0.777686	0.590174	-1.37818	1.52443	-1.57455	NaN	0.469944	0.285609
964	0	0	0	0	120490000	106290000	0	0	0	0	0	0	0	0	0	0	1	1	1	NaN	NaN	NaN	NaN	NaN	NaN														Tb927.5.2570		1.07192	3.10878	0.164397	-0.579807	0.232613	-0.577795	NaN	NaN	NaN
965	0	0	0	0	0	0	0	0	6942700	0	0	0	0	0	0	0	0	0	0	NaN	NaN	NaN	NaN	NaN	NaN														Tb927.5.2660		0.0831189	-0.200878	0.113763	-0.3211	0.292813	0.59705	NaN	NaN	NaN
966	0	0	0	0	0	3622600	0	0	0	0	0	0	0	0	0	0	0	0	0	NaN	NaN	NaN	NaN	NaN	NaN														Tb927.5.2710		0.709349	-1.24103	0.161019	-0.263079	0.339168	-0.636487	NaN	NaN	NaN
967	0	0	0	0	10406000	0	0	0	0	0	0	0	0	0	0	0	1	1	1	NaN	NaN	NaN	NaN	NaN	NaN														Tb927.5.2720		0.713842	-0.741557	0.71461	-1.12724	0.722263	-1.08024	NaN	NaN	NaN
968	0	0	0	0	2522700	0	0	0	0	0	0	0	0	0	0	0	0	0	0	NaN	NaN	NaN	NaN	NaN	NaN														Tb927.5.2880		0.0299457	0.0997766	0.610262	-1.18306	0.0102139	0.024931	NaN	NaN	NaN
969	0	0	0	0	25610000	0	24177000	20313000	17056000	0	18624000	23433000	0	0	0	0	0	0	0	605860	470420	1547900	5727300	5496500	6418000														Tb927.5.2890.2;Tb927.5.2890.1		0.125099	-0.450881	0.866114	1.2766	0.526134	0.931694	NaN	2.29938	2.94637
970	0	0	0	0	151250000	122600000	0	0	0	0	27458000	0	0	0	0	0	0	0	0	NaN	NaN	NaN	NaN	NaN	NaN														Tb927.5.2900		0.997351	3.13471	0.314966	-0.656921	0.233539	0.657095	NaN	NaN	NaN
971	0	0	0	0	0	5331300	0	0	0	0	0	0	0	0	0	0	0	0	0	NaN	NaN	NaN	NaN	NaN	NaN														Tb927.5.3080		0.330969	0.325255	0.407002	-0.454369	0.0643424	0.129377	NaN	NaN	NaN
972	0	0	0	0	127570000	0	0	0	0	0	0	0	0	0	0	0	1	1	1	246530	0	0	0	0	0														Tb927.5.3120		0.313358	1.24602	0.431801	-1.0137	0.254047	-0.647136	NaN	0.132778	-0.483506
973	0	0	0	0	0	7509900	0	0	0	0	0	0	0	0	0	0	0	0	0	NaN	NaN	NaN	NaN	NaN	NaN														Tb927.5.3460		0.0730469	0.203813	0.291235	-0.661928	0.137217	-0.328719	NaN	NaN	NaN
974	0	0	0	0	0	0	0	0	0	55016000	0	0	0	0	0	0	1	1	1	110040	0	0	0	0	0														Tb927.5.3510		0.0510787	0.124459	0.579339	-0.65178	0.192187	0.750112	NaN	0.000178015	-0.00046889
975	0	0	0	0	0	0	114830000	79790000	0	0	0	0	0	0	0	0	1	1	1	53843	0	0	0	0	0														Tb927.5.3600.2;Tb927.5.3600.1		0.932504	-1.39743	0.454142	1.74247	0.509795	-0.809221	NaN	0.221012	-0.298569
976	0	0	0	0	72658000	50620000	0	0	0	0	0	0	0	0	0	0	0	0	0	27604	0	0	0	0	0														Tb927.5.3610		0.679754	1.56879	0.628284	-0.940168	0.215008	-0.5069	NaN	0.0998227	0.328041
977	0	0	0	0	35831000	0	0	0	0	0	0	0	0	0	0	0	0	0	0	NaN	NaN	NaN	NaN	NaN	NaN														Tb927.5.3650		0.0752072	0.259176	1.31258	-0.822781	0.15969	0.127722	NaN	NaN	NaN
978	0	0	0	0	8457700	0	0	0	0	0	0	0	0	0	0	0	0	0	0	NaN	NaN	NaN	NaN	NaN	NaN														Tb927.5.3730		0.175266	-0.488979	0.265393	-0.560716	0.0650537	-0.184416	NaN	NaN	NaN
979	0	0	0	0	2768800	0	0	0	0	0	0	0	0	0	0	0	0	0	0	NaN	NaN	NaN	NaN	NaN	NaN														Tb927.5.3900		0.703796	-1.04827	0.787484	-1.22532	0.225229	-0.502219	NaN	NaN	NaN
980	0	0	0	0	0	0	17404000	0	0	0	0	0	0	0	0	0	0	0	0	NaN	NaN	NaN	NaN	NaN	NaN														Tb927.5.3940		0.412	-1.01496	0.0687931	0.247087	0.338285	-0.769456	NaN	NaN	NaN
981	0	3513600	0	0	0	0	0	0	0	0	0	0	6149200	0	3045500	0	1.62623e-09	0.495268	1.62623e-09	29510000	23653000	8406600	5239700	3472000	2980800														Tb927.5.4260;Tb927.5.4250;Tb927.5.4240;Tb927.5.4230;Tb927.5.4220;Tb927.5.4210;Tb927.5.4200;Tb927.5.4190;Tb927.5.4180;Tb927.5.4170;Tb927.2.2670		0.373856	-0.745403	0.057005	-0.104151	0.428662	-0.660848	1.91992	1.68089	-2.25255
982	0	12128000	8942700	0	0	0	10894000	10182000	10797000	0	0	0	0	0	0	0	1	1	1	NaN	NaN	NaN	NaN	NaN	NaN														Tb927.5.4270		0.240201	-0.439033	0.279314	0.105273	0.135744	-0.177888	NaN	NaN	NaN
983	0	0	0	0	5742900	0	0	0	0	0	0	0	0	0	0	0	0	0	0	NaN	NaN	NaN	NaN	NaN	NaN														Tb927.5.4300		0.588532	-0.87551	0.658984	-0.936467	0.345692	-0.771496	NaN	NaN	NaN
984	0	0	0	0	14464000	13390000	0	0	0	0	0	0	0	0	0	0	0	0	0	NaN	NaN	NaN	NaN	NaN	NaN														Tb927.5.4310		0.793881	0.484762	0.352592	-0.599293	0.0223186	-0.0469049	NaN	NaN	NaN
985	0	0	0	0	1910300	0	0	0	0	0	0	0	0	0	0	0	0	0	0	NaN	NaN	NaN	NaN	NaN	NaN														Tb927.5.4350		0.819829	-1.08063	0.643848	-0.65299	0.319444	-0.375575	NaN	NaN	NaN
986	0	0	0	0	36619000	20865000	0	0	0	0	0	0	0	0	0	0	0	0	0	NaN	NaN	NaN	NaN	NaN	NaN														Tb927.5.490;Tb11.v5.0219		0.746312	1.08659	0.413015	-0.66794	1.05368	-1.41964	NaN	NaN	NaN
987	0	0	0	0	112260000	40559000	0	0	0	0	0	0	0	0	0	0	0	0	0	NaN	NaN	NaN	NaN	NaN	NaN														Tb927.5.570		0.950758	2.43095	0.577677	-1.14686	0.0285671	0.0933736	NaN	NaN	NaN
988	0	0	0	0	2746400	0	0	0	0	0	0	0	0	0	0	0	0	0	0	NaN	NaN	NaN	NaN	NaN	NaN														Tb927.5.580		0.104178	0.276714	0.0411112	0.100775	0.507664	0.794004	NaN	NaN	NaN
989	0	0	0	0	36559000	0	0	0	0	0	0	0	0	0	0	0	0	0	0	NaN	NaN	NaN	NaN	NaN	NaN														Tb927.5.590		0.598705	1.56902	0.147281	0.390191	0.230922	0.550439	NaN	NaN	NaN
990	0	69950000	0	0	0	0	38871000	0	0	0	57149000	0	0	0	0	0	0	0	0	NaN	NaN	NaN	NaN	NaN	NaN														Tb927.5.600		0.569913	-1.46836	0.161647	-0.588432	0.103056	-0.416439	NaN	NaN	NaN
991	0	0	0	0	0	21342000	0	0	0	41909000	81235000	71554000	0	0	0	0	1	1	1	NaN	NaN	NaN	NaN	NaN	NaN						+								Tb927.5.800		0.0867564	-0.232765	0.871749	-1.76419	2.32371	2.56472	NaN	NaN	NaN
992	0	0	0	0	72428000	0	0	0	0	0	0	0	0	0	0	0	1	1	1	5955400	5612700	5328000	4735400	3747100	3437300														Tb927.5.930		0.681085	1.82288	0.120514	0.130346	0.0267015	0.0394777	NaN	1.61864	-0.515317
993	0	0	0	0	218900000	79574000	17271000	0	18071000	31403000	48563000	45831000	0	0	0	0	1	1	1	2231400	1521300	908980	1487700	514870	922140						+								Tb927.5.940;Tb11.v5.0613		0.981021	3.17315	0.438042	0.953174	1.65297	2.75173	NaN	0.539291	-0.70905
994	0	0	0	0	10901000	0	0	0	0	0	0	0	0	0	0	0	0	0	0	NaN	NaN	NaN	NaN	NaN	NaN														Tb927.5.970		0.0138477	-0.056544	0.231092	-0.812329	0.0803141	-0.356974	NaN	NaN	NaN
995	0	0	0	0	41467000	0	0	0	0	0	0	0	0	0	0	0	0	0	0	NaN	NaN	NaN	NaN	NaN	NaN														Tb927.6.1160		0.18069	0.55077	0.276311	-0.573701	0.0721729	-0.177999	NaN	NaN	NaN
997	0	43566000	36487000	0	0	0	0	0	0	0	48054000	0	0	0	0	0	1	1	1	0	623100	11407000	509100	517360	1355800														Tb927.6.1500		1.91541	-2.27232	1.75397	-2.61705	0.442218	-1.07512	2386200	0.104639	0.898725
998	0	0	0	0	23109000	26383000	41018000	0	0	0	29406000	0	0	0	0	0	0	0	0	NaN	NaN	NaN	NaN	NaN	NaN														Tb927.6.160		1.35981	1.96597	0.361749	1.12929	0.538839	1.13108	NaN	NaN	NaN
999	0	0	0	0	28579000	0	0	0	0	0	0	0	0	0	0	0	0	0	0	NaN	NaN	NaN	NaN	NaN	NaN														Tb927.6.1770		0.11222	-0.324389	0.9261	-1.38338	0.0895094	-0.164754	NaN	NaN	NaN
1000	0	0	0	0	191220000	83535000	42967000	0	39529000	19017000	0	0	0	0	0	0	0	0	0	NaN	NaN	NaN	NaN	NaN	NaN														Tb927.6.1800		0.989217	2.95051	0.988985	1.8906	0.0986418	0.23681	NaN	NaN	NaN
1001	0	0	0	0	42678000	34599000	0	0	0	0	0	0	0	0	0	0	1	1	1	NaN	NaN	NaN	NaN	NaN	NaN														Tb927.6.1870		0.548647	1.32909	0.405801	-0.953787	0.406486	-1.08252	NaN	NaN	NaN
1002	0	0	0	0	19420000	23936000	0	0	0	0	0	0	0	0	0	0	1	1	1	370860	461990	0	0	0	0														Tb927.6.1880		0.22314	0.335759	1.74484	-1.71476	0.99151	-1.61823	NaN	0.75883	-2.03574
1003	0	0	0	0	0	0	0	10744000	26129000	0	0	0	0	0	0	0	0	0	0	NaN	NaN	NaN	NaN	NaN	NaN														Tb927.6.1900		0.427636	-0.730412	0.470516	1.03796	0.415296	0.611403	NaN	NaN	NaN
1005	0	0	0	0	0	0	66751000	0	0	0	0	0	0	0	0	0	0	0	0	NaN	NaN	NaN	NaN	NaN	NaN														Tb927.6.2000		0.851357	-0.858276	0.156094	0.51464	1.27737	-0.950946	NaN	NaN	NaN
1006	0	0	0	0	93188000	72574000	0	0	0	0	0	0	0	0	0	0	0	0	0	NaN	NaN	NaN	NaN	NaN	NaN														Tb927.6.2060		1.44338	2.98355	0.0743226	-0.170776	0.0687431	-0.102165	NaN	NaN	NaN
1007	0	0	0	0	0	0	0	110430000	0	0	0	0	0	0	0	0	0	0	0	NaN	NaN	NaN	NaN	NaN	NaN														Tb927.6.2110;Tb927.6.2100		0.20386	-0.400347	0.373946	1.43157	0.133391	0.208785	NaN	NaN	NaN
1008	0	0	0	0	0	0	8849500	0	0	0	0	0	0	0	0	0	1	1	1	4836400	4562400	1527100	0	425110	1017100														Tb927.6.2360;Tb927.6.2300		0.0740815	-0.192116	0.133328	-0.35957	0.113231	-0.344028	NaN	1.25808	-3.37266
1010	0	0	0	0	10194000	0	0	0	0	0	0	0	0	0	0	0	0	0	0	0	0	451760	0	0	312560														Tb927.6.2690		0.0254155	-0.0649789	0.428641	-0.610339	0.282673	-0.461047	NaN	0.248492	1.02213
1011	0	0	0	0	0	0	0	0	2884900	0	0	0	0	0	0	0	0	0	0	NaN	NaN	NaN	NaN	NaN	NaN														Tb927.6.2880		0.453545	-0.81248	1.09253	-1.36701	0.269088	-0.46453	NaN	NaN	NaN
1012	0	0	0	0	24685000	23933000	0	0	0	0	0	0	0	0	0	0	0	0	0	NaN	NaN	NaN	NaN	NaN	NaN														Tb927.6.2940		0.835485	1.40532	0.233457	-0.406153	0.070235	-0.151171	NaN	NaN	NaN
1013	0	0	0	0	12758000	0	0	0	0	0	0	0	0	0	0	0	0	0	0	0	0	0	0	0	90725														Tb927.6.2980		0.0172549	0.0316086	0.481644	-0.99867	0.203407	-0.402273	NaN	0.478529	0.858102
1014	0	0	0	0	0	0	19138000	0	0	0	19588000	0	0	0	0	0	0	0	0	NaN	NaN	NaN	NaN	NaN	NaN														Tb927.6.3040		0.466575	-0.841436	0.0907716	0.227376	0.0268123	-0.0780875	NaN	NaN	NaN
1015	0	0	0	0	0	0	0	0	3754800	0	0	0	0	0	0	0	0	0	0	145790	0	0	0	0	0														Tb927.6.3090		0.367966	-0.648633	0.829745	-1.18244	0.815827	-1.508	NaN	0.244535	-0.576825
1016	0	0	0	0	0	0	12821000	0	0	0	0	0	0	0	0	0	0	0	0	NaN	NaN	NaN	NaN	NaN	NaN														Tb927.6.3130		0.105886	-0.369856	0.0506384	-0.161565	0.131718	0.414982	NaN	NaN	NaN
1017	0	0	0	0	0	0	17312000	0	0	0	0	0	0	0	0	0	0	0	0	NaN	NaN	NaN	NaN	NaN	NaN														Tb927.6.3160		0.513596	-0.89529	0.135027	0.262389	0.470243	-0.640455	NaN	NaN	NaN
1018	0	0	0	0	166520000	57205000	22780000	0	0	0	0	0	0	0	0	0	0	0	0	NaN	NaN	NaN	NaN	NaN	NaN														Tb927.6.3250		0.905614	2.16984	0.243362	-0.590096	0.77835	-1.06542	NaN	NaN	NaN
1019	0	2689200	0	0	0	0	0	0	0	0	0	0	0	0	0	0	0	0	0	NaN	NaN	NaN	NaN	NaN	NaN														Tb927.6.3330		0.427676	-0.539687	0.163045	-0.296041	0.0940048	0.170526	NaN	NaN	NaN
1020	0	0	0	0	3520200	0	0	0	0	0	0	0	0	0	0	0	0	0	0	NaN	NaN	NaN	NaN	NaN	NaN														Tb927.6.3340		0.142223	-0.313929	0.130086	-0.226346	0.365423	-0.710244	NaN	NaN	NaN
1021	0	0	0	0	0	5222500	0	0	0	0	0	0	0	0	0	0	0	0	0	NaN	NaN	NaN	NaN	NaN	NaN														Tb927.6.3450		0.0322747	0.0732479	0.203064	0.439156	0.0995945	0.282491	NaN	NaN	NaN
1022	0	0	0	0	39543000	33418000	0	0	0	0	0	0	0	0	0	0	0	0	0	NaN	NaN	NaN	NaN	NaN	NaN														Tb927.6.3520;Tb11.v5.0634		0.421316	1.32475	0.0977379	-0.252961	0.033787	-0.093935	NaN	NaN	NaN
1023	0	0	0	32803000	293620000	223510000	81437000	41647000	69210000	55583000	74645000	52755000	0	0	0	0	0	0	0	1428100	1650300	1824000	1139700	1159100	1510200														Tb927.6.3650		1.21868	3.66969	1.16923	2.60399	1.18715	2.57037	NaN	1.04021	-0.369178
1024	0	40624000	23456000	0	0	0	0	0	0	0	0	13097000	13905000	2752600	2877100	2813000	0.197958	0.206911	0.202301	7800400	8289600	10409000	8946300	12101000	13159000														Tb927.6.3800;Tb927.6.3750;Tb927.6.3740		1.61326	-2.54517	1.47298	-2.15614	1.70332	-2.21255	0.18808	0.787725	0.36057
1025	0	0	0	0	0	0	0	0	0	21836000	0	0	0	0	0	0	0	0	0	NaN	NaN	NaN	NaN	NaN	NaN														Tb927.6.3790		0.118851	-0.508389	0.14978	-0.597708	0.0499398	0.213115	NaN	NaN	NaN
1026	0	0	0	0	12962000	0	0	0	0	0	0	0	0	0	0	0	0	0	0	NaN	NaN	NaN	NaN	NaN	NaN														Tb927.6.3990		0.516782	1.08549	0.0404654	0.120371	0.154027	-0.364832	NaN	NaN	NaN
1027	0	0	0	0	10849000	0	0	0	0	0	0	0	0	0	0	0	0	0	0	NaN	NaN	NaN	NaN	NaN	NaN														Tb927.6.400		0.385604	0.834403	0.0314988	0.094897	0.339977	0.729485	NaN	NaN	NaN
1028	0	0	0	0	0	25404000	0	0	0	0	0	0	0	0	0	0	0	0	0	NaN	NaN	NaN	NaN	NaN	NaN														Tb927.6.4010		0.364089	0.864002	0.261206	-0.415195	0.133172	-0.406066	NaN	NaN	NaN
1029	0	0	0	0	32596000	0	0	0	0	0	0	0	0	0	0	0	0	0	0	NaN	NaN	NaN	NaN	NaN	NaN														Tb927.6.4120		0.838138	1.3641	0.164441	-0.226559	0.214317	0.314353	NaN	NaN	NaN
1030	0	0	0	0	0	0	0	0	0	7699900	0	0	0	0	0	0	0	0	0	1131600	1069500	1632800	4260400	6778500	12116000														Tb927.6.4140		0.000761764	-0.00298627	0.115597	0.266033	0.249995	0.467477	NaN	2.19388	2.48938
1031	0	172320000	143450000	59541000	44162000	52120000	56300000	72159000	41705000	69681000	40451000	104340000	43378000	2124100	5402400	1785400	0.0489672	0.124542	0.0411591	9543200	8536500	17567000	19272000	12292000	13235000														Tb927.6.4300;Tb927.6.4280		0.125096	-0.41199	0.090418	-0.309987	0.0117037	-0.0447782	0.056307	0.422384	0.377151
1032	0	0	0	0	24992000	32531000	0	0	0	0	0	0	0	0	0	0	1	1	1	NaN	NaN	NaN	NaN	NaN	NaN														Tb927.6.4370		0.613701	1.24445	0.183585	-0.378024	0.49086	-1.0456	NaN	NaN	NaN
1033	0	0	0	0	0	0	4644100	0	0	0	0	0	0	0	0	0	0	0	0	NaN	NaN	NaN	NaN	NaN	NaN														Tb927.6.4390		0.204079	-0.466642	0.575359	-0.803434	0.23215	-0.692126	NaN	NaN	NaN
1034	0	0	0	0	5589400	0	0	0	0	0	0	0	0	0	0	0	0	0	0	NaN	NaN	NaN	NaN	NaN	NaN														Tb927.6.4520		0.599259	-0.872517	0.806109	-1.15963	0.0606589	-0.190822	NaN	NaN	NaN
1035	0	0	0	0	47629000	27581000	0	0	0	0	0	0	0	0	0	0	0	0	0	0	0	0	0	0	73923														Tb927.6.4650		0.503693	1.02553	0.916982	-1.13752	0.992102	-1.06716	NaN	0.402889	1.41728
1037	0	0	0	0	3630400	0	0	0	0	0	0	0	0	0	0	0	1	1	1	197780	0	0	0	0	0														Tb927.6.4750		0.190418	0.416658	0.178549	-0.359903	0.0818934	-0.16791	NaN	0.0635916	0.166849
1038	0	0	0	0	2830800	0	0	0	0	0	0	0	0	0	0	0	1	1	1	0	0	236140	349330	0	288910														Tb927.6.4770		1.53669	-1.42921	0.231976	-0.387035	1.28446	-1.09696	NaN	0.830333	2.26405
1039	0	0	0	0	28505000	0	0	0	0	0	0	0	0	0	0	0	0	0	0	NaN	NaN	NaN	NaN	NaN	NaN														Tb927.6.4950		0.165824	0.360223	0.646691	-0.88109	0.186898	-0.384706	NaN	NaN	NaN
1040	0	0	0	0	110240000	139560000	0	0	0	0	0	0	0	0	0	0	0	0	0	NaN	NaN	NaN	NaN	NaN	NaN														Tb927.6.4960		0.92997	3.1721	0.0389469	0.104753	0.0946053	0.35808	NaN	NaN	NaN
1041	0	0	0	0	81221000	87710000	0	0	0	0	0	0	0	0	0	0	0	0	0	NaN	NaN	NaN	NaN	NaN	NaN														Tb927.6.5030		0.38873	1.77343	0.129013	-0.370391	0.179043	-0.516722	NaN	NaN	NaN
1042	0	29435000	0	0	0	0	0	0	0	0	0	0	0	0	0	0	1	1	1	1294700	1626000	0	0	0	656800														Tb927.9.15190;Tb927.6.5040		1.90584	-2.12286	1.86722	-1.97262	1.11012	-1.80568	2.10275	0.334677	-1.43288
1043	0	0	0	0	116970000	236650000	0	0	0	0	34620000	54828000	0	0	0	0	1	1	1	NaN	NaN	NaN	NaN	NaN	NaN														Tb927.6.600		0.656396	2.81567	0.388484	-1.10571	0.880758	1.96469	NaN	NaN	NaN
1044	0	0	0	0	7039900	0	0	0	0	0	0	0	0	0	0	0	0	0	0	NaN	NaN	NaN	NaN	NaN	NaN														Tb927.6.620		0.257253	-0.643394	0.618929	-1.29207	0.201167	-0.533578	NaN	NaN	NaN
1045	0	0	0	0	118740000	106820000	0	0	0	0	0	0	0	0	0	0	1	1	1	1665600	1267400	0	0	0	0														Tb927.6.640		1.02318	2.81961	0.71929	-0.99507	0.0724952	0.117264	NaN	0.655576	-2.75598
1046	0	0	0	0	0	0	0	0	7686400	0	0	0	0	0	0	0	0	0	0	NaN	NaN	NaN	NaN	NaN	NaN														Tb927.6.670		0.413997	-0.954666	0.28688	-0.625004	0.0583096	-0.163162	NaN	NaN	NaN
1047	0	0	0	0	2184700	0	0	0	0	0	0	0	0	0	0	0	0	0	0	NaN	NaN	NaN	NaN	NaN	NaN														Tb927.6.820		0.170209	-0.385958	0.374071	-0.523873	0.00913812	-0.0200621	NaN	NaN	NaN
1048	0	0	0	0	0	21382000	0	0	0	0	0	0	0	0	0	0	0	0	0	708160	554610	0	0	0	0														Tb927.6.850;Tb11.v5.0689		0.303124	0.990314	0.011768	0.0428492	0.0521531	0.17869	NaN	0.878487	-2.23503
1049	0	0	0	0	11817000	0	0	0	0	0	0	0	0	0	0	0	0	0	0	NaN	NaN	NaN	NaN	NaN	NaN														Tb927.6.950		0.322789	0.611188	0.0757895	-0.204106	0.260457	-0.477935	NaN	NaN	NaN
1050	0	161280000	56883000	0	0	0	0	0	0	0	0	90402000	1781600	3511300	2554600	1276300	1.97087	1.43388	0.716379	6653200	5207800	4222300	2487700	3487000	3812100														Tb927.7.1050;Tb927.7.1040		1.26608	-3.43399	1.13015	-3.09109	0.286155	-1.20071	NaN	1.25866	-0.715122
1051	0	0	0	0	0	0	18059000	0	0	0	0	0	0	0	0	0	0	0	0	NaN	NaN	NaN	NaN	NaN	NaN														Tb927.7.1120;Tb927.7.1130		0.349844	-1.10888	0.00207275	-0.00819206	0.430193	-1.39649	NaN	NaN	NaN
1052	0	0	0	0	31994000	47069000	0	0	0	0	0	0	0	0	0	0	0	0	0	NaN	NaN	NaN	NaN	NaN	NaN														Tb927.7.1310		0.731314	1.62739	0.486913	-0.789212	0.423174	-0.684935	NaN	NaN	NaN
1053	0	0	0	0	31314000	0	25962000	0	22007000	0	0	27255000	0	0	0	0	0	0	0	NaN	NaN	NaN	NaN	NaN	NaN														Tb927.7.1340;Tb927.7.1320		0.299199	0.761581	0.606036	1.18131	0.0864442	0.268636	NaN	NaN	NaN
1054	0	0	0	0	31370000	31481000	0	0	0	0	0	0	0	0	0	0	0	0	0	NaN	NaN	NaN	NaN	NaN	NaN														Tb927.7.1530		0.772774	1.65207	0.0223976	0.0616124	0.0327416	-0.07245	NaN	NaN	NaN
1055	0	0	0	0	33097000	32555000	0	0	0	78216000	78007000	71742000	0	0	0	0	0	0	0	NaN	NaN	NaN	NaN	NaN	NaN						+								Tb927.7.1680		0.604021	1.45056	0.189775	-0.286268	2.55192	3.58744	NaN	NaN	NaN
1056	0	0	0	0	10621000	0	0	0	0	0	0	0	0	0	0	0	0	0	0	NaN	NaN	NaN	NaN	NaN	NaN														Tb927.7.1690		0.0538958	-0.112249	0.504419	-1.05138	0.269707	0.378131	NaN	NaN	NaN
1057	0	29986000	0	0	0	0	0	0	0	0	0	0	1094800	0	2546500	0	9.13409e-09	2.326	9.13409e-09	3197300	2821700	712580	525090	0	324620														Tb927.7.1750;Tb927.7.1740;Tb927.7.1730		0.571488	-1.18253	1.01165	-1.50228	0.709239	-1.78581	NaN	1.35947	-2.81514
1058	0	0	0	0	0	0	3452600	0	0	0	0	0	0	0	0	0	0	0	0	NaN	NaN	NaN	NaN	NaN	NaN														Tb927.7.1770		0.875006	-0.609568	1.27409	-1.0544	0.138647	0.269128	NaN	NaN	NaN
1059	0	190470000	207760000	185560000	170980000	106950000	449280000	152150000	292890000	287690000	337170000	261390000	0	0	0	0	0	0	0	NaN	NaN	NaN	NaN	NaN	NaN														Tb927.7.1860;Tb927.7.1820		0.242276	0.688647	0.580341	1.54225	0.685242	1.65583	NaN	NaN	NaN
1060	0	0	0	0	0	0	0	0	0	0	0	11898000	0	0	0	0	0	0	0	NaN	NaN	NaN	NaN	NaN	NaN														Tb927.7.1890		0.669383	-1.33715	0.604895	-1.21547	0.406868	-0.537864	NaN	NaN	NaN
1061	0	0	0	0	0	9749500	0	0	0	0	0	0	0	0	0	0	1	1	1	230280	0	0	0	0	0														Tb927.7.1920		0.19273	-0.36047	0.199274	-0.287738	0.528991	-1.04444	NaN	0.251331	-0.645243
1062	0	0	0	0	0	21002000	0	0	0	0	0	0	0	0	0	0	1	1	1	0	0	0	0	0	35033												cytoplasm, axoneme	hypothetical protein, conserved	Tb927.7.2120		0.642454	-1.34617	2.35965	-2.95877	1.58091	-2.11893	132451	0.856232	1.62957
1063	0	8115900	8160300	0	0	0	0	0	0	0	0	0	0	0	0	0	0	0	0	NaN	NaN	NaN	NaN	NaN	NaN														Tb927.7.2170		1.21088	-1.9277	0.922508	-1.71771	1.02637	-1.35114	NaN	NaN	NaN
1064	0	0	0	0	0	0	0	0	0	0	9647200	0	0	0	0	0	1	1	1	405020	377860	0	300780	0	0														Tb927.7.2190		0.566136	-1.2284	0.911095	-1.32701	0.16625	-0.283068	13818000	0.15203	-0.527888
1065	0	0	0	0	0	0	18180000	0	0	0	0	0	0	0	0	0	0	0	0	NaN	NaN	NaN	NaN	NaN	NaN														Tb927.7.2240		0.849678	-1.04178	0.00852654	0.0182705	0.933986	-1.01474	NaN	NaN	NaN
1066	0	0	3930100	0	0	0	0	0	0	0	0	0	0	0	0	0	1	1	1	1686400	1768900	707140	1129200	1172200	1270100														Tb927.7.240;Tb927.7.230		0.100899	-0.252443	0.140619	0.373739	0.550202	0.728489	NaN	0.0897245	-0.109135
1067	0	0	0	0	38662000	0	0	0	0	0	0	0	0	0	0	0	1	1	1	NaN	NaN	NaN	NaN	NaN	NaN														Tb927.7.2360		0.0586149	-0.254373	0.805592	-1.32622	0.541682	-0.982635	NaN	NaN	NaN
1068	0	0	0	0	17744000	0	0	0	0	0	0	0	0	0	0	0	0	0	0	NaN	NaN	NaN	NaN	NaN	NaN														Tb927.7.2380		0.223794	0.656221	0.179218	-0.49456	0.00049254	0.00154622	NaN	NaN	NaN
1069	0	0	0	0	0	0	0	0	0	0	18178000	0	0	0	0	0	0	0	0	NaN	NaN	NaN	NaN	NaN	NaN														Tb927.7.2390		0.542051	-0.60216	0.00808163	-0.0131308	0.0894122	-0.181098	NaN	NaN	NaN
1070	0	0	0	0	29855000	0	0	0	0	0	0	0	0	0	0	0	1	1	1	NaN	NaN	NaN	NaN	NaN	NaN														Tb927.7.2400		0.0404109	-0.167562	0.525887	-0.883894	0.269334	-0.632341	NaN	NaN	NaN
1071	0	0	0	0	12924000	0	0	0	0	0	0	0	0	0	0	0	1	1	1	375430	0	0	0	0	0														Tb927.7.2650		0.122508	0.376198	0.192741	0.478646	0.0794289	-0.266004	NaN	0.701659	-1.53062
1072	0	0	0	0	7600600	0	0	0	0	0	0	0	0	0	0	0	1	1	1	335930	372280	591340	315850	390930	432710														Tb927.7.2660		0.0720244	-0.264296	0.166639	-0.551922	0.0332041	-0.118861	NaN	0.213423	-0.156328
1073	0	0	0	0	44912000	45802000	0	0	0	0	0	0	0	0	0	0	1	1	1	0	0	0	0	0	254790														Tb927.7.2780		0.973585	1.84285	0.464481	-0.410854	0.0501554	0.0876331	NaN	0.44308	0.998902
1074	0	0	0	0	27187000	29443000	0	33196000	0	0	22218000	32242000	0	0	0	0	1	1	1	601410	0	1238300	2848400	2353500	3032100														Tb927.7.3020;Tb927.7.2980		0.967251	2.18394	0.0571416	0.27328	0.804592	1.96719	NaN	0.950259	3.20812
1075	0	0	0	0	79023000	82109000	0	0	0	0	0	0	0	0	0	0	0	0	0	NaN	NaN	NaN	NaN	NaN	NaN														Tb927.7.3160		0.875508	2.64388	0.0297141	-0.111774	0.116243	-0.400628	NaN	NaN	NaN
1076	0	0	0	0	0	24338000	0	0	0	0	0	0	0	0	0	0	1	1	1	2045900	1799000	0	0	0	0														Tb927.7.3330		0.13136	-0.639702	0.108991	-0.233248	0.312529	-0.604103	NaN	0.904521	-3.26062
1077	0	0	0	0	11398000	0	0	0	0	0	0	0	0	0	0	0	1	1	1	120130	0	0	0	0	0														Tb927.7.3370		0.193072	-0.375658	0.817676	-1.10554	0.366634	-0.570555	NaN	0.0826909	0.228458
1078	0	0	0	0	48450000	0	0	0	0	0	0	0	0	0	0	0	1	1	1	960290	759940	0	0	0	0														Tb927.7.3410		0.245563	0.665564	0.345641	-0.494822	0.530397	-0.71187	NaN	1.28709	-3.24695
1079	0	0	0	0	44664000	38258000	0	0	0	0	0	0	0	0	0	0	0	0	0	NaN	NaN	NaN	NaN	NaN	NaN														Tb927.7.3490		0.939866	2.3759	0.0592857	0.150976	0.0563718	-0.211707	NaN	NaN	NaN
1080	0	180100000	45600000	203250000	391340000	362100000	125690000	91636000	240440000	165440000	265380000	294560000	1439300	3509100	1678200	975320	2.43806	1.16598	0.677635	4129100	3321800	1011700	471410	511360	1228300														Tb927.7.3550		1.1336	2.64649	0.600575	1.52031	0.974585	2.26145	1.54691	1.12967	-1.85015
1081	0	0	0	0	8551500	0	0	0	0	0	0	0	0	0	0	0	0	0	0	NaN	NaN	NaN	NaN	NaN	NaN														Tb927.7.3560		0.0457743	0.11661	0.25174	-0.696438	0.161158	0.385421	NaN	NaN	NaN
1082	0	0	0	0	0	0	8807300	0	0	0	0	0	0	0	0	0	0	0	0	NaN	NaN	NaN	NaN	NaN	NaN														Tb927.7.3570		0.557387	-0.884642	0.508684	-0.731311	0.425731	-0.57989	NaN	NaN	NaN
1083	0	0	0	23913000	137550000	66864000	0	0	0	0	0	0	0	0	0	0	0	0	0	NaN	NaN	NaN	NaN	NaN	NaN														Tb927.7.3620		1.24899	2.94279	0.630831	-1.29047	0.0388095	-0.102716	NaN	NaN	NaN
1084	0	0	0	0	0	0	24476000	0	0	0	0	0	0	0	0	0	0	0	0	NaN	NaN	NaN	NaN	NaN	NaN														Tb927.7.3640		0.775679	-1.29098	0.0633457	-0.205936	0.644534	-1.37136	NaN	NaN	NaN
1085	0	0	0	0	0	0	28456000	0	0	0	0	0	0	0	0	0	0	0	0	NaN	NaN	NaN	NaN	NaN	NaN														Tb927.7.3780		0.267054	-0.513814	0.0639761	0.166542	0.63262	-0.788365	NaN	NaN	NaN
1086	0	0	0	25312000	78277000	83200000	0	0	0	0	0	0	0	0	0	0	0	0	0	NaN	NaN	NaN	NaN	NaN	NaN														Tb927.7.4000		1.54124	2.8203	0.133804	-0.266991	0.298542	-0.580211	NaN	NaN	NaN
1087	0	0	0	0	0	0	8854000	0	0	0	0	0	0	0	0	0	0	0	0	NaN	NaN	NaN	NaN	NaN	NaN														Tb927.7.4030		0.103836	-0.326982	0.206264	-0.580635	0.194233	-0.574023	NaN	NaN	NaN
1088	0	0	0	0	0	0	3438400	0	0	0	0	0	0	0	0	0	0	0	0	NaN	NaN	NaN	NaN	NaN	NaN														Tb927.7.4040		0.334543	-0.917826	0.0450568	-0.0944506	0.0108561	0.0348377	NaN	NaN	NaN
1089	0	0	0	0	0	0	36622000	0	0	0	0	0	0	0	0	0	1	1	1	NaN	NaN	NaN	NaN	NaN	NaN														Tb927.7.4220		0.0052373	-0.0198956	0.159991	0.634547	0.0393833	-0.142045	NaN	NaN	NaN
1090	0	0	0	0	66767000	59725000	0	0	0	0	0	0	0	0	0	0	0	0	0	NaN	NaN	NaN	NaN	NaN	NaN														Tb927.7.4290		0.543889	1.50841	0.699641	-1.22688	0.345678	-0.804091	NaN	NaN	NaN
1091	0	0	0	0	18163000	0	0	0	0	0	0	0	0	0	0	0	0	0	0	NaN	NaN	NaN	NaN	NaN	NaN														Tb927.7.4330		0.0631836	-0.194662	0.706959	-1.74336	0.36334	-0.808853	NaN	NaN	NaN
1092	0	0	0	0	0	0	186210000	29921000	0	0	0	0	0	0	0	0	0	0	0	23535	0	0	0	0	0														Tb927.7.4450		0.377796	-0.787163	0.584396	1.86405	0.657356	-1.16593	NaN	0.173089	0.247753
1093	0	0	0	0	0	14134000	0	0	0	0	0	0	0	0	0	0	0	0	0	NaN	NaN	NaN	NaN	NaN	NaN														Tb927.7.4515		0.276728	-0.961253	0.458215	-0.949492	0.290135	-0.822631	NaN	NaN	NaN
1094	0	0	0	0	0	0	4817700	0	0	0	0	0	0	0	0	0	0	0	0	NaN	NaN	NaN	NaN	NaN	NaN														Tb927.7.4680		0.242409	-0.376342	0.399906	-0.378176	0.198791	-0.257826	NaN	NaN	NaN
1095	0	0	0	0	0	10079000	0	0	0	0	0	0	0	0	0	0	0	0	0	NaN	NaN	NaN	NaN	NaN	NaN														Tb927.7.4700		0.142023	-0.444547	0.269717	-0.610555	0.074362	0.148599	NaN	NaN	NaN
1096	0	0	0	0	0	16274000	0	0	0	0	0	0	0	0	0	0	0	0	0	NaN	NaN	NaN	NaN	NaN	NaN														Tb927.7.5140		0.101007	-0.350735	0.681383	-1.04594	0.136654	-0.392293	NaN	NaN	NaN
1097	0	0	0	0	15485000	0	0	0	0	0	0	0	0	0	0	0	0	0	0	NaN	NaN	NaN	NaN	NaN	NaN														Tb927.7.5160		0.151071	-0.333234	0.387743	-0.885914	0.469457	-0.442513	NaN	NaN	NaN
1098	0	0	0	0	52281000	83087000	0	0	0	0	0	0	0	0	0	0	0	0	0	NaN	NaN	NaN	NaN	NaN	NaN														Tb927.7.5190		0.836803	1.69137	1.01933	-1.63133	0.933248	-1.0016	NaN	NaN	NaN
1099	0	0	0	0	10372000	0	0	0	0	0	0	0	0	0	0	0	0	0	0	NaN	NaN	NaN	NaN	NaN	NaN														Tb927.7.530		0.00988387	-0.0182514	0.52976	-0.954186	0.629404	-0.712679	NaN	NaN	NaN
1100	0	0	0	0	0	14532000	0	0	0	0	0	0	0	0	0	0	1	1	1	NaN	NaN	NaN	NaN	NaN	NaN														Tb927.7.5300		0.132575	-0.309228	0.413032	-1.0675	0.289687	-0.580556	NaN	NaN	NaN
1101	0	0	0	0	14387000	0	0	0	0	0	0	0	0	0	0	0	0	0	0	NaN	NaN	NaN	NaN	NaN	NaN														Tb927.7.5370		1.14298	1.58922	0.00948938	-0.0233873	0.178696	-0.378278	NaN	NaN	NaN
1102	0	0	0	0	0	6343400	0	0	0	0	0	0	0	0	0	0	1	1	1	NaN	NaN	NaN	NaN	NaN	NaN														Tb927.7.5450		0.141756	0.342686	0.297417	0.705265	0.0328033	0.0970465	NaN	NaN	NaN
1103	0	0	0	0	0	0	55494000	63200000	0	0	0	0	0	0	0	0	0	0	0	NaN	NaN	NaN	NaN	NaN	NaN														Tb927.7.5460		0.511194	-1.16739	0.464891	1.47893	0.755895	-1.53999	NaN	NaN	NaN
1104	0	0	0	0	0	13019000	0	0	0	0	0	0	0	0	0	0	0	0	0	42926	0	0	0	0	0														Tb927.7.5500		0.00476059	-0.0128873	0.0473481	-0.0770187	0.378501	0.517164	NaN	0.105005	-0.228383
1105	0	0	0	0	27244000	26063000	0	0	0	0	0	0	0	0	0	0	0	0	0	NaN	NaN	NaN	NaN	NaN	NaN														Tb927.7.5530		0.538107	1.34544	0.0675405	0.171803	0.0217764	-0.0520121	NaN	NaN	NaN
1106	0	0	0	0	93082000	82383000	0	0	0	0	0	0	0	0	0	0	1	1	1	1767600	1466700	0	0	0	0														Tb927.7.5560		0.833012	2.23897	0.909938	-1.16055	0.540471	-0.519012	NaN	0.928471	-3.6919
1107	0	0	0	0	0	0	3132700	0	0	0	0	0	0	0	0	0	0	0	0	NaN	NaN	NaN	NaN	NaN	NaN														Tb927.7.5640		1.53116	-1.75371	0.864523	-1.07212	0.88788	-1.11446	NaN	NaN	NaN
1108	0	0	0	0	10188000	0	0	0	0	0	0	0	0	0	0	0	0	0	0	NaN	NaN	NaN	NaN	NaN	NaN														Tb927.7.5670		0.00528105	0.0148067	0.37809	-0.798768	0.182625	-0.414803	NaN	NaN	NaN
1109	0	0	0	0	104120000	79313000	0	0	0	0	0	0	0	0	0	0	0	0	0	NaN	NaN	NaN	NaN	NaN	NaN														Tb927.7.5770		1.17487	3.28627	0.328205	-0.88212	0.00153871	-0.00523504	NaN	NaN	NaN
1110	0	0	0	0	81007000	55515000	0	0	0	0	0	0	0	0	0	0	0	0	0	NaN	NaN	NaN	NaN	NaN	NaN														Tb927.7.580		0.604909	1.8621	0.0292821	-0.0635064	0.41828	-0.759645	NaN	NaN	NaN
1111	0	0	0	0	0	0	0	9961400	0	0	0	0	0	0	0	0	0	0	0	NaN	NaN	NaN	NaN	NaN	NaN														Tb927.7.5900;Tb927.7.5910		0.671892	-1.39113	0.165807	-0.44832	0.177276	0.414215	NaN	NaN	NaN
1112	0	0	0	0	0	0	0	0	0	7157900	0	0	0	0	0	0	1	1	1	264715	257640	0	274000	270255	371525									+					Tb927.7.5930;Tb927.7.5990;Tb927.7.5970;Tb927.7.5950;Tb927.7.5960;Tb927.7.5940		0.31402	0.722272	0.0980541	0.227854	0.247377	-0.550702	625951	2.30878	1.49591
1113	0	0	0	0	56915000	86049000	11533000	0	0	0	16394000	0	0	0	0	0	0	0	0	398480	595650	3222800	0	0	0														Tb927.7.6180		0.994892	2.18079	0.0233252	-0.0430724	0.0334642	0.0712585	NaN	1.21886	-3.19087
1114	0	0	0	0	0	0	0	0	0	0	0	7152300	0	0	0	0	0	0	0	NaN	NaN	NaN	NaN	NaN	NaN														Tb927.7.6270		0.118613	-0.339377	0.272676	-0.68066	0.0249634	0.0687389	NaN	NaN	NaN
1115	0	0	0	0	57236000	74645000	0	0	0	0	0	0	0	0	0	0	1	1	1	1205900	1099000	0	0	0	0														Tb927.7.6340		0.744744	2.56545	0.0743596	-0.319796	0.0780099	-0.314248	NaN	0.903034	-3.1825
1116	0	0	0	0	0	0	18581000	23604000	0	0	0	0	0	0	0	0	0	0	0	NaN	NaN	NaN	NaN	NaN	NaN														Tb927.7.6450		0.125931	0.327835	0.908652	1.83412	0.152165	0.377828	NaN	NaN	NaN
1117	0	0	0	0	150770000	112470000	0	0	0	0	0	0	0	0	0	0	0	0	0	0	0	0	0	1569700	1986500														Tb927.7.660		1.08862	3.53424	0.128741	0.390066	0.12213	0.3781	NaN	1.43088	4.57099
1118	0	0	0	0	95393000	0	0	0	0	0	0	0	0	0	0	0	0	0	0	NaN	NaN	NaN	NaN	NaN	NaN														Tb927.7.6680		0.236317	0.907705	0.386249	-0.710707	0.244386	-0.232227	NaN	NaN	NaN
1119	0	0	0	0	15714000	0	0	0	0	0	0	0	0	0	0	0	0	0	0	0	90036	0	0	0	0														Tb927.7.6790		0.0753943	0.173462	0.385041	-0.681353	0.545472	-1.07694	NaN	0.0244025	-0.086751
1120	0	0	0	0	15168000	0	0	0	0	0	0	0	0	0	0	0	0	0	0	0	0	612840	0	0	325800														Tb927.7.6890		0.0624237	-0.1311	0.888709	-1.18156	0.583564	-0.977837	NaN	0.0382171	0.192651
1121	0	0	0	0	90307000	73118000	0	0	0	0	0	0	0	0	0	0	0	0	0	NaN	NaN	NaN	NaN	NaN	NaN														Tb927.7.7030		1.17987	2.55038	0.768176	-1.05103	0.288934	0.561222	NaN	NaN	NaN
1122	0	0	0	0	0	0	16182000	0	0	0	0	0	0	0	0	0	0	0	0	NaN	NaN	NaN	NaN	NaN	NaN														Tb927.7.7050		0.00965922	-0.0253506	0.165919	0.419529	0.185826	-0.460704	NaN	NaN	NaN
1124	0	0	0	0	0	0	5333400	0	0	0	0	0	0	0	0	0	0	0	0	NaN	NaN	NaN	NaN	NaN	NaN														Tb927.7.7100		0.986783	-1.55768	0.239115	-0.269503	0.0138794	-0.0332445	NaN	NaN	NaN
1125	0	0	0	0	0	0	0	0	34482000	0	0	37279000	0	0	0	0	0	0	0	NaN	NaN	NaN	NaN	NaN	NaN														Tb927.7.7130		0.45608	-0.620237	0.0325359	-0.124744	0.277709	0.695007	NaN	NaN	NaN
1126	0	0	0	0	0	0	3564100	0	0	0	0	0	0	0	0	0	0	0	0	NaN	NaN	NaN	NaN	NaN	NaN														Tb927.7.7170		0.271941	-0.400473	0.424458	-0.531101	0.407599	-0.764471	NaN	NaN	NaN
1127	0	0	0	0	0	0	0	0	0	0	2927800	0	0	0	0	0	0	0	0	NaN	NaN	NaN	NaN	NaN	NaN														Tb927.7.7210		0.332202	-0.361632	0.29592	-0.523301	0.568057	-0.566555	NaN	NaN	NaN
1128	0	34459000	0	0	0	0	0	0	0	0	0	0	4520300	4143200	1564400	2254500	0.916576	0.346083	0.49875	1543700	1419500	1324800	966680	1248700	1240700														Tb927.7.7430;Tb927.7.7420		1.3186	-1.72633	0.703251	-1.52438	0.74051	-1.47701	17194000	1.08987	-0.318286
1129	0	0	0	0	9815100	0	71691000	25991000	0	0	0	0	0	0	0	0	0	0	0	NaN	NaN	NaN	NaN	NaN	NaN														Tb927.7.7450		0.187317	-0.232848	0.408911	1.2335	0.575144	-1.17896	NaN	NaN	NaN
1130	0	0	0	0	0	0	159560000	0	146310000	0	0	0	0	0	0	0	0	0	0	NaN	NaN	NaN	NaN	NaN	NaN														Tb927.7.880		0.134243	-0.359249	0.840449	3.26282	0.0768537	-0.191639	NaN	NaN	NaN
1131	0	0	0	0	6119100	0	0	0	0	0	0	0	0	0	0	0	0	0	0	NaN	NaN	NaN	NaN	NaN	NaN														Tb927.8.1150		0.0117965	-0.0547613	0.0305871	-0.142459	0.204601	-0.825817	NaN	NaN	NaN
1132	0	0	0	0	18837000	15864000	0	0	0	0	0	0	0	0	0	0	1	1	1	NaN	NaN	NaN	NaN	NaN	NaN														Tb927.8.1160;Tb927.8.1200;Tb927.8.1180		0.064991	0.126065	1.40578	-2.18655	1.48186	-1.69239	NaN	NaN	NaN
1133	0	0	0	0	0	8955200	0	0	0	0	0	0	0	0	0	0	1	1	1	332880	0	0	0	796100	1181800														Tb927.8.1210		0.00116633	0.00409508	0.173488	-0.378536	0.0625035	0.235653	NaN	0.806697	2.29362
1134	0	228650000	142550000	91082000	59277000	38224000	82850000	41559000	185060000	89968000	248900000	395790000	0	0	0	0	1	1	1	NaN	NaN	NaN	NaN	NaN	NaN														Tb927.8.1270		0.0232946	-0.108596	0.0945444	0.433559	0.444888	1.69956	NaN	NaN	NaN
1135	0	0	0	0	0	0	0	0	0	0	0	5819100	0	0	0	0	0	0	0	NaN	NaN	NaN	NaN	NaN	NaN														Tb927.8.1290		0.00164614	-0.00568835	0.280888	-0.751982	0.00994766	-0.0298061	NaN	NaN	NaN
1136	0	18990000	0	0	0	0	0	0	0	0	0	0	0	0	0	0	0	0	0	NaN	NaN	NaN	NaN	NaN	NaN														Tb927.8.1300		1.18429	-1.21477	1.22153	-1.6071	0.585736	-0.785354	NaN	NaN	NaN
1138	0	0	0	0	0	0	65843000	42617000	44890000	0	0	0	0	0	0	0	0	0	0	NaN	NaN	NaN	NaN	NaN	NaN														Tb927.8.1410;Tb11.v5.0588		0.297857	-1.11499	0.809329	2.50064	0.0523575	-0.239209	NaN	NaN	NaN
1139	0	0	0	0	156230000	119170000	0	0	0	0	0	0	0	0	0	0	1	1	1	291730	0	0	0	0	0														Tb927.8.1500		0.838558	2.59803	0.706685	-1.32363	0.430538	-0.979322	NaN	0.290135	-0.753078
1141	0	0	0	0	31277000	0	0	0	0	0	0	0	0	0	0	0	0	0	0	NaN	NaN	NaN	NaN	NaN	NaN														Tb927.8.1840		0.194228	0.480882	0.645375	-1.44524	0.901006	-1.24767	NaN	NaN	NaN
1142	0	0	0	0	40181000	0	0	0	0	0	0	0	0	0	0	0	1	1	1	872520	0	0	0	0	434370														Tb927.8.1870		0.269461	0.84654	0.0346801	0.0789585	0.172615	0.39093	4277200	0.0155221	-0.0645002
1143	0	0	0	0	33755000	0	0	0	0	0	0	0	0	0	0	0	1	1	1	1195700	1231100	0	0	0	0														Tb927.8.1960		0.232508	0.583112	0.00512987	-0.0151577	0.0861937	-0.219021	NaN	0.858093	-2.7911
1144	0	0	0	0	12370000	0	0	0	0	0	0	0	0	0	0	0	1	1	1	341110	0	0	0	0	374780														Tb927.8.1990		0.150013	0.350245	0.54466	-1.635	0.173979	-0.413357	9195400	0.199166	0.668057
1145	0	0	0	10683000	16897000	0	0	0	0	0	0	0	0	0	0	0	0	0	0	NaN	NaN	NaN	NaN	NaN	NaN														Tb927.8.2860		0.493022	1.1869	0.23739	-0.747735	0.181582	0.490392	NaN	NaN	NaN
1146	0	0	0	0	6618700	0	0	0	0	0	6374000	0	0	0	0	0	0	0	0	NaN	NaN	NaN	NaN	NaN	NaN														Tb927.8.3020		0.0663321	-0.180579	0.157646	-0.384796	0.0462208	-0.142919	NaN	NaN	NaN
1147	0	0	0	0	10828000	0	0	0	0	0	0	0	0	0	0	0	1	1	1	NaN	NaN	NaN	NaN	NaN	NaN														Tb927.8.3410		0.215056	0.448237	0.678057	-1.39972	0.0422554	0.0957375	NaN	NaN	NaN
1148	0	0	0	0	5908000	0	0	0	0	0	0	0	0	0	0	0	0	0	0	NaN	NaN	NaN	NaN	NaN	NaN														Tb927.8.3470		0.103971	-0.305542	0.607349	-1.26644	0.372846	-1.05514	NaN	NaN	NaN
1149	427080000	517360000	569600000	402430000	1078000000	754030000	476600000	392190000	874890000	424070000	465840000	576770000	16483000	3437800	10222000	2307900	0.208566	0.620154	0.140017	10580000	20460000	88341000	35317000	43335000	53634000														Tb927.8.3530		0.457634	0.45934	0.12478	0.125937	0.0953785	-0.0478306	0.144822	0.310392	0.700605
1151	0	0	0	0	0	0	34243000	0	0	0	0	0	0	0	0	0	0	0	0	NaN	NaN	NaN	NaN	NaN	NaN														Tb927.8.3710		0.963572	-0.850808	0.0926465	0.243591	0.352366	-0.601389	NaN	NaN	NaN
1152	0	0	0	0	0	0	37057000	0	0	0	0	0	0	0	0	0	1	1	1	387520	294120	0	0	0	0														Tb927.8.3750		0.403597	-0.803809	0.0341295	0.125722	0.409324	-0.532958	NaN	1.08179	-2.54532
1153	0	0	0	0	17037000	0	0	0	0	0	0	0	0	0	0	0	0	0	0	NaN	NaN	NaN	NaN	NaN	NaN														Tb927.8.3770		0.132181	0.31558	0.26072	-0.417196	0.0783499	-0.198897	NaN	NaN	NaN
1154	0	0	0	0	93106000	66689000	0	0	0	0	0	0	0	0	0	0	0	0	0	NaN	NaN	NaN	NaN	NaN	NaN														Tb927.8.3820		0.865848	2.4082	0.190746	0.304135	0.0228114	0.0561333	NaN	NaN	NaN
1155	0	0	0	0	22991000	0	0	0	0	0	0	0	0	0	0	0	0	0	0	NaN	NaN	NaN	NaN	NaN	NaN														Tb927.8.3840		0.200664	0.591874	0.316485	0.691883	0.031219	-0.0928872	NaN	NaN	NaN
1156	0	0	0	0	0	0	0	56538000	97974000	0	0	0	0	0	0	0	0	0	0	NaN	NaN	NaN	NaN	NaN	NaN														Tb927.8.3870;Tb11.v5.0681		0.0589169	-0.170128	0.756995	2.29123	0.0413959	-0.10851	NaN	NaN	NaN
1157	0	0	0	0	0	0	65961000	18172000	0	0	0	0	0	0	0	0	0	0	0	NaN	NaN	NaN	NaN	NaN	NaN														Tb927.8.4170		0.393356	-0.917185	0.736162	1.80496	0.103125	-0.260085	NaN	NaN	NaN
1158	0	0	0	0	20304000	0	0	0	0	0	0	0	0	0	0	0	0	0	0	NaN	NaN	NaN	NaN	NaN	NaN														Tb927.8.4220		0.0759781	-0.192954	0.352323	-0.719791	0.276869	-0.418383	NaN	NaN	NaN
1159	0	59461000	0	0	0	0	0	0	0	0	0	0	0	0	0	0	0	0	0	NaN	NaN	NaN	NaN	NaN	NaN														Tb927.8.4290		1.48504	-2.49788	1.31608	-2.41441	0.660722	-1.16516	NaN	NaN	NaN
1161	0	25724000	32604000	0	0	0	31072000	22346000	38485000	0	25974000	0	0	0	0	0	1	1	1	NaN	NaN	NaN	NaN	NaN	NaN														Tb927.8.4450		1.08883	-2.22643	0.424045	0.638418	0.433601	-1.03987	NaN	NaN	NaN
1162	0	0	0	0	143950000	101840000	0	0	0	0	0	0	0	0	0	0	0	0	0	NaN	NaN	NaN	NaN	NaN	NaN														Tb927.8.4460		0.596607	2.09986	0.498058	-0.875352	0.343825	-0.749847	NaN	NaN	NaN
1163	0	0	0	0	13124000	0	0	0	0	0	0	0	0	0	0	0	0	0	0	NaN	NaN	NaN	NaN	NaN	NaN														Tb927.8.4560		0.0299864	0.107887	0.482085	-1.41835	0.239494	-0.586842	NaN	NaN	NaN
1164	0	0	0	0	0	0	0	0	0	0	11749000	0	0	0	0	0	0	0	0	NaN	NaN	NaN	NaN	NaN	NaN														Tb927.8.4590		0.623831	-1.07211	0.0470086	0.0958042	0.12904	-0.191921	NaN	NaN	NaN
1166	0	0	0	0	5241700	0	0	0	0	0	0	0	0	0	0	0	0	0	0	NaN	NaN	NaN	NaN	NaN	NaN														Tb927.8.4780		0.201054	-0.66787	0.39832	-1.22431	0.367236	-1.21592	NaN	NaN	NaN
1167	0	0	0	0	0	0	11072000	0	0	0	0	0	0	0	0	0	0	0	0	NaN	NaN	NaN	NaN	NaN	NaN														Tb927.8.4800		0.416003	-0.793897	0.455692	0.51915	0.865412	-0.936554	NaN	NaN	NaN
1168	0	0	0	0	102250000	112340000	0	0	0	0	0	0	0	0	0	0	1	1	1	279870	0	0	0	0	0														Tb927.8.4820;Tb11.v5.0659		1.30848	2.97676	0.0397008	-0.0797329	0.0963629	-0.334656	NaN	0.207187	-0.661021
1169	0	0	0	0	74586000	15315000	27587000	11432000	0	0	0	0	0	0	0	0	0	0	0	NaN	NaN	NaN	NaN	NaN	NaN														Tb927.8.4880		0.708779	1.56962	0.629356	0.911828	0.529673	-0.830575	NaN	NaN	NaN
1170	0	0	0	0	0	0	17718000	0	0	0	15253000	0	0	0	0	0	1	1	1	169450	0	0	0	0	0														Tb927.8.5090		0.107281	-0.365648	0.146939	0.498387	0.421389	1.09028	NaN	0.187323	-0.340695
1171	0	0	0	0	124720000	0	0	0	0	0	0	0	0	0	0	0	0	0	0	49024	0	0	0	0	0														Tb927.8.5110		0.204301	1.1027	0.0304988	-0.119672	0.0593009	0.209215	NaN	0.139039	0.402748
1172	0	0	0	0	0	0	0	0	0	0	55295000	0	0	0	0	0	1	1	1	0	0	0	69371	0	0														Tb927.8.5120		0.885106	0.964678	0.813997	1.10194	0.445325	1.42158	NaN	0.562201	-1.30519
1173	0	0	0	0	16526000	0	0	0	0	0	0	0	0	0	0	0	0	0	0	NaN	NaN	NaN	NaN	NaN	NaN														Tb927.8.5210		0.122621	0.459749	0.0215413	0.061072	0.132028	0.317803	NaN	NaN	NaN
1174	0	0	0	0	0	1620400	0	0	0	0	0	0	0	0	0	0	1	1	1	635670	0	0	0	0	0														Tb927.8.5250		0.362146	-1.1035	0.172291	-0.576487	0.0405223	-0.147464	NaN	0.758707	-1.70879
1175	0	0	0	0	63119000	0	0	0	0	0	0	0	0	0	0	0	0	0	0	NaN	NaN	NaN	NaN	NaN	NaN														Tb927.8.5290		0.0891863	0.411026	0.339897	-0.707442	0.108957	0.283606	NaN	NaN	NaN
1176	0	0	0	0	0	0	4862800	0	0	0	0	0	0	0	0	0	0	0	0	0	0	0	0	0	34811														Tb927.8.5320		0.0213666	-0.0673275	0.0564435	-0.146215	0.0263058	-0.0717945	NaN	0.25135	0.86995
1177	0	16057000	0	0	0	0	32474000	0	0	0	34991000	0	0	0	0	0	0	0	0	NaN	NaN	NaN	NaN	NaN	NaN														Tb927.8.5490		0.304414	-0.760691	0.168834	-0.509126	0.106934	0.257022	NaN	NaN	NaN
1178	0	0	0	0	0	0	20630000	10365000	0	0	0	0	0	0	0	0	0	0	0	NaN	NaN	NaN	NaN	NaN	NaN														Tb927.8.5510		0.669602	-1.52634	0.0965767	-0.253251	1.10326	-2.19973	NaN	NaN	NaN
1179	0	0	0	0	0	0	28575000	0	36531000	0	0	0	0	0	0	0	1	1	1	0	0	0	0	0	43002														Tb927.8.5650		0.185324	-0.568941	0.251217	0.881385	0.410534	-0.98591	NaN	0.0361712	0.112715
1180	0	0	0	0	55607000	60230000	0	0	74282000	98049000	0	0	0	0	0	0	0	0	0	NaN	NaN	NaN	NaN	NaN	NaN														Tb927.8.5710		0.512679	1.44346	0.000406995	0.00228882	0.145354	0.600918	NaN	NaN	NaN
1181	0	0	0	0	0	0	0	52009000	0	0	0	0	0	0	0	0	1	1	1	57961	0	0	0	0	0														Tb927.8.5760		1.07152	-1.45068	0.032388	-0.118361	0.617534	-1.03921	617391	0.22881	0.437978
1182	0	0	0	0	0	0	0	0	0	346420000	445900000	458870000	0	0	0	0	1	1	1	81048	0	0	0	0	0						+						nuclear envelope	histone acetyltransferase, putative	Tb927.8.5770		0.20706	-0.598902	0.192095	-0.641002	2.30792	5.69368	NaN	1.04963	-1.15381
1183	0	0	0	0	0	0	4240800	0	0	0	0	0	0	0	0	0	0	0	0	NaN	NaN	NaN	NaN	NaN	NaN														Tb927.8.5800		0.406672	-0.527454	0.143078	-0.223452	0.845462	-0.698461	NaN	NaN	NaN
1184	0	0	0	0	46463000	0	11703000	0	0	0	0	0	0	0	0	0	0	0	0	NaN	NaN	NaN	NaN	NaN	NaN														Tb927.8.5880		0.255335	0.753708	0.101865	0.215227	0.353347	-0.508182	NaN	NaN	NaN
1185	0	0	0	0	0	0	7536300	0	0	0	0	0	0	0	0	0	0	0	0	NaN	NaN	NaN	NaN	NaN	NaN														Tb927.8.590		0.0281112	0.0693633	0.140401	0.151717	0.219335	0.362909	NaN	NaN	NaN
1186	0	0	0	0	4436300	0	0	0	0	0	0	0	0	0	0	0	0	0	0	NaN	NaN	NaN	NaN	NaN	NaN														Tb927.8.6080		0.818304	-1.24433	0.548038	-1.07084	0.493686	-0.895918	NaN	NaN	NaN
1187	0	0	0	0	37314000	0	0	0	0	0	0	0	0	0	0	0	0	0	0	NaN	NaN	NaN	NaN	NaN	NaN														Tb927.8.610		0.21398	0.692844	0.158174	-0.405305	0.0965317	-0.338374	NaN	NaN	NaN
1188	89069000	118500000	118040000	52742000	33113000	58288000	79842000	95463000	45246000	105190000	99864000	58796000	1273800	0	2547800	0	7.85053e-09	2.00016	7.85053e-09	1935400	1977000	1071700	666270	644120	792580														Tb927.8.6160;Tb927.8.6150		1.86752	-1.20447	0.81155	-0.617688	0.488472	-0.337445	NaN	1.77007	-1.19721
1189	222430000	451600000	274570000	0	206130000	124500000	460950000	326940000	393760000	357380000	861610000	537790000	2134800	1303700	2563300	0	0.61069	1.20072	4.68428e-09	991670	854740	570620	604790	0	762750														Tb927.9.14370;Tb927.8.6180		0.832347	-1.9189	0.47729	0.36846	0.84101	0.861988	NaN	0.536478	-0.921581
1190	0	0	0	0	139770000	147830000	0	0	0	0	0	0	0	0	0	0	0	0	0	NaN	NaN	NaN	NaN	NaN	NaN														Tb927.8.6200		0.743006	2.40781	1.99105	-1.05485	0.362842	-0.25824	NaN	NaN	NaN
1191	0	0	0	0	0	0	5821400	0	0	0	0	0	0	0	0	0	0	0	0	0	0	0	251090	0	266800														Tb927.8.6240		0.0150785	-0.0533269	0.0223429	0.0696176	0.00612774	0.0230427	NaN	0.975404	2.21575
1193	0	0	5052900	0	0	0	0	0	0	0	0	0	0	0	0	0	0	0	0	NaN	NaN	NaN	NaN	NaN	NaN														Tb927.8.6330		0.117454	0.321069	0.0339563	-0.0874208	0.4389	0.893865	NaN	NaN	NaN
1194	0	0	0	0	17086000	0	0	0	0	0	0	0	0	0	0	0	0	0	0	NaN	NaN	NaN	NaN	NaN	NaN														Tb927.8.6390		0.136419	-0.435927	0.445827	-0.9743	0.3332	-0.85534	NaN	NaN	NaN
1195	0	0	0	0	79318000	71531000	0	0	35548000	0	0	0	0	0	0	0	0	0	0	NaN	NaN	NaN	NaN	NaN	NaN														Tb927.8.6430		1.15341	2.81788	0.197085	0.613361	0.391649	0.666307	NaN	NaN	NaN
1196	0	0	0	0	0	23637000	0	0	0	0	0	0	0	0	0	0	0	0	0	NaN	NaN	NaN	NaN	NaN	NaN														Tb927.8.6470		0.0532841	0.136433	0.679287	-1.19255	0.611125	-1.00326	NaN	NaN	NaN
1197	0	0	0	0	126600000	122290000	0	0	0	0	0	0	0	0	0	0	1	1	1	NaN	NaN	NaN	NaN	NaN	NaN														Tb927.8.6660		1.13681	3.71485	0.499777	0.988829	0.239121	0.570538	NaN	NaN	NaN
1198	0	0	0	0	0	5868500	0	0	0	0	0	0	0	0	0	0	1	1	1	NaN	NaN	NaN	NaN	NaN	NaN														Tb927.8.6760;Tb927.8.6750		0.252345	-0.613253	0.234818	-0.451621	0.0357187	-0.0905317	NaN	NaN	NaN
1199	0	0	0	0	45019000	47067000	0	0	0	0	0	0	0	0	0	0	0	0	0	NaN	NaN	NaN	NaN	NaN	NaN														Tb927.8.6830		0.570635	1.29732	0.857592	-1.4209	0.170207	-0.326534	NaN	NaN	NaN
1200	0	0	0	0	0	0	25533000	0	0	0	0	0	0	0	0	0	0	0	0	NaN	NaN	NaN	NaN	NaN	NaN														Tb927.8.6840		0.359773	-1.00381	0.331735	0.803356	0.00666217	-0.0188611	NaN	NaN	NaN
1201	0	0	0	0	5505900	0	0	0	0	0	0	0	0	0	0	0	0	0	0	NaN	NaN	NaN	NaN	NaN	NaN														Tb927.8.6920		0.144302	0.358295	0.265498	-0.673372	0.0618461	0.15785	NaN	NaN	NaN
1202	8856300000	13321000000	14047000000	6626100000	639900000	728650000	12836000000	8436400000	12403000000	11145000000	12637000000	13072000000	0	0	0	0	0	0	0	NaN	NaN	NaN	NaN	NaN	NaN														Tb927.8.6970		1.27251	-3.02238	0.129716	-0.101053	0.0806236	0.0505981	NaN	NaN	NaN
1203	0	0	0	0	0	7799900	0	0	0	0	0	0	0	0	0	0	0	0	0	87241	0	0	0	0	0														Tb927.8.6980		0.32832	-0.757531	0.374798	-0.741003	0.508996	-0.907001	NaN	0.423842	-0.854673
1204	0	0	0	0	3466400	0	0	0	0	0	0	0	0	0	0	0	0	0	0	NaN	NaN	NaN	NaN	NaN	NaN														Tb927.8.710		0.334973	-0.689386	0.0526284	-0.176183	0.153641	-0.372426	NaN	NaN	NaN
1205	33040000000	51569000000	39776000000	36297000000	2170400000	1580700000	31113000000	27936000000	46950000000	44169000000	59406000000	76190000000	6043500	0	0	122490	1.65467e-09	1.65467e-09	0.0202681	7257300	7706100	14631000	19072000	22396000	24974000														Tb927.8.7100		0.979876	-3.02936	0.342795	-0.243949	0.819741	0.520212	NaN	1.64348	1.23484
1206	0	0	0	0	7058200	0	0	0	0	0	0	0	0	0	0	0	0	0	0	NaN	NaN	NaN	NaN	NaN	NaN														Tb927.8.7520		1.10633	-0.839237	1.01917	-1.60486	0.209043	-0.438918	NaN	NaN	NaN
1207	0	0	0	0	0	30440000	143990000	0	0	0	0	0	0	0	0	0	1	1	1	799140	690450	0	0	0	0														Tb927.8.760		0.525076	0.928357	0.507746	1.58503	0.139179	-0.157258	NaN	0.979565	-1.97126
1208	0	0	0	0	0	24769000	0	0	0	0	0	0	0	0	0	0	0	0	0	NaN	NaN	NaN	NaN	NaN	NaN														Tb927.8.7950		0.0279234	0.0893993	0.235245	-0.692678	0.0600075	0.125113	NaN	NaN	NaN
1209	0	0	0	0	0	0	36727000	0	29888000	0	0	0	0	0	0	0	0	0	0	0	0	0	0	0	137040														Tb927.8.7990		1.02854	-1.35801	0.729041	1.16233	0.49118	-0.844932	NaN	0.611986	1.54898
1210	0	0	0	0	0	0	0	0	0	0	4940300	0	0	0	0	0	0	0	0	46003	0	0	0	0	0														Tb927.8.820		0.695468	-0.898929	0.661019	-1.02868	0.42335	-0.976876	NaN	0.0484876	-0.0948432
1211	0	0	0	0	0	17182000	0	0	0	0	0	0	0	0	0	0	1	1	1	594360	0	0	0	0	0														Tb927.8.8330		0.136208	0.323855	0.116201	-0.274908	0.345673	-0.819843	NaN	0.347126	-1.25191
1212	0	0	0	0	84363000	0	0	0	0	0	0	0	0	0	0	0	0	0	0	NaN	NaN	NaN	NaN	NaN	NaN														Tb927.8.880		0.262234	0.877574	0.0499808	-0.0991732	0.534865	-0.892564	NaN	NaN	NaN
1213	0	0	0	0	0	0	0	0	0	0	10009000	0	0	0	0	0	1	1	1	7846100	4449500	0	0	0	0														Tb927.8.890		0.192052	-0.43043	1.2021	-1.89207	0.193114	0.346418	NaN	0.90795	-4.17035
1214	0	97191000	127840000	96603000	36033000	61386000	87978000	59336000	135740000	128010000	97880000	172430000	2060000	0	2073400	0	4.85437e-09	1.0065	4.85437e-09	2018600	2414600	6767200	4516200	4905600	4448900														Tb927.8.900		0.065469	-0.160302	0.194071	0.416208	0.535987	0.952311	NaN	0.409797	0.52643
1215	0	0	0	0	27754000	0	0	0	0	0	0	0	0	0	0	0	0	0	0	NaN	NaN	NaN	NaN	NaN	NaN														Tb927.8.910		0.222796	-0.616109	0.43616	-0.624705	0.65107	-1.01338	NaN	NaN	NaN
1216	49516000	71242000	46176000	68658000	37581000	0	74367000	66010000	70002000	75509000	132080000	78405000	0	0	0	0	0	0	0	NaN	NaN	NaN	NaN	NaN	NaN														Tb927.9.10000		0.452502	-1.34555	0.831555	0.358992	1.09266	0.754389	NaN	NaN	NaN
1217	0	0	0	0	38394000	0	0	0	0	0	0	0	0	0	0	0	1	1	1	2585400	2563400	1585700	3021400	2803700	2964700														Tb927.9.10100		0.566171	1.37636	0.0961481	-0.340059	0.154109	-0.503906	NaN	0.825086	0.418956
1218	0	3779400	0	0	0	0	0	0	0	0	0	0	0	0	0	0	1	1	1	436760	0	0	0	0	0														Tb927.9.10230		0.471377	-0.968243	0.338375	-0.701022	0.0581237	-0.131076	NaN	0.119475	-0.410415
1219	0	0	0	0	68300000	46942000	0	0	0	0	0	0	0	0	0	0	0	0	0	NaN	NaN	NaN	NaN	NaN	NaN														Tb927.9.10350		0.698331	2.00319	0.292983	-0.84011	0.0839371	-0.213479	NaN	NaN	NaN
1220	0	0	0	0	0	0	43601000	0	0	0	0	0	0	0	0	0	0	0	0	NaN	NaN	NaN	NaN	NaN	NaN														Tb927.9.10400		0.411975	-0.908878	0.392393	0.836858	0.654449	-0.748878	NaN	NaN	NaN
1221	0	0	0	0	24051000	0	0	0	0	0	0	0	0	0	0	0	0	0	0	NaN	NaN	NaN	NaN	NaN	NaN														Tb927.9.10550		0.186323	-0.516755	1.15987	-1.50834	0.270502	-0.526515	NaN	NaN	NaN
1222	0	0	0	0	31825000	0	0	0	0	0	0	0	0	0	0	0	0	0	0	NaN	NaN	NaN	NaN	NaN	NaN														Tb927.9.10570		0.15998	0.562213	0.385658	-1.28315	0.0414543	-0.132568	NaN	NaN	NaN
1223	0	0	0	0	0	4247800	0	0	0	0	0	0	7172500	3343900	11005000	2383500	0.466211	1.53433	0.332311	6339000	3770500	319760	513150	0	291150														Tb927.9.10770		0.244981	-0.602437	0.641399	-0.981947	0.355605	-0.601247	0.506155	0.935182	-3.28283
1224	0	0	0	0	0	0	0	0	0	0	0	18268000	0	0	0	0	0	0	0	230170	0	0	0	0	0														Tb927.9.10790		0.311217	-0.510158	0.327238	-0.636155	0.0681606	-0.185463	NaN	0.987318	-1.33587
1225	0	0	0	0	4310800	0	0	0	0	0	0	0	0	0	0	0	0	0	0	NaN	NaN	NaN	NaN	NaN	NaN														Tb927.9.10830		0.670776	-0.707296	0.853777	-0.912252	0.442926	-0.707729	NaN	NaN	NaN
1226	0	0	0	0	0	0	0	0	0	0	6673300	0	0	0	0	0	1	1	1	2060000	1651200	0	0	0	0														Tb927.9.11000		0.480288	-1.21848	0.337784	-0.609592	0.148249	-0.368853	NaN	0.980311	-3.67742
1227	0	0	0	0	0	0	0	0	5020500	0	0	0	0	0	0	0	1	1	1	NaN	NaN	NaN	NaN	NaN	NaN														Tb927.9.11110		0.546305	-0.755283	0.756478	-0.530609	0.160707	-0.192416	NaN	NaN	NaN
1228	0	0	0	55298000	143320000	58391000	0	0	0	0	20468000	0	0	0	0	0	1	1	1	12639000	10196000	1524200	1347600	940630	2328700														Tb927.9.11270		1.3833	2.99973	0.541814	-1.15107	0.0674091	0.221501	NaN	0.904297	-2.01873
1229	0	0	0	0	0	0	0	0	14199000	0	0	0	0	0	0	0	1	1	1	3855200	3910200	0	0	0	769630														Tb927.9.11490;Tb927.9.11470		0.0273364	0.115832	0.0154985	0.0639578	0.00501085	-0.0188573	6641900	0.784036	-3.11918
1231	0	0	0	0	0	0	0	0	0	0	0	5007800	0	0	0	0	0	0	0	NaN	NaN	NaN	NaN	NaN	NaN														Tb927.9.11770;Tb11.v5.0876		0.23585	-0.622057	0.199121	-0.464757	0.00143761	0.00410716	NaN	NaN	NaN
1232	0	0	0	0	0	0	3563100	0	0	0	0	0	0	0	0	0	0	0	0	NaN	NaN	NaN	NaN	NaN	NaN														Tb927.9.11850		0.0118079	-0.0428155	0.106235	0.357482	0.249634	0.671043	NaN	NaN	NaN
1233	0	0	0	0	0	0	2168100	0	0	0	0	0	0	0	0	0	0	0	0	NaN	NaN	NaN	NaN	NaN	NaN														Tb927.9.12040		0.861103	-0.58249	2.00934	-1.19268	0.129036	0.156886	NaN	NaN	NaN
1234	0	0	12513000	0	0	0	0	0	0	0	0	0	0	0	0	0	0	0	0	NaN	NaN	NaN	NaN	NaN	NaN														Tb927.9.12100		0.241322	-0.728456	0.337187	-0.896299	0.211717	-0.509954	NaN	NaN	NaN
1235	0	0	0	0	0	0	0	0	11511000	0	0	0	0	0	0	0	0	0	0	NaN	NaN	NaN	NaN	NaN	NaN														Tb927.9.12280		0.00681692	0.0148455	0.0226756	-0.0573711	0.268595	-0.611472	NaN	NaN	NaN
1236	0	0	0	0	0	11284000	0	0	0	0	0	0	0	0	0	0	0	0	0	NaN	NaN	NaN	NaN	NaN	NaN														Tb927.9.12360		0.210745	-0.496173	0.28611	-0.493371	0.460502	-0.750479	NaN	NaN	NaN
1237	0	0	0	0	162400000	104910000	0	0	0	0	0	0	0	0	0	0	1	1	1	410220	411030	1151700	1090600	1259200	1393500														Tb927.9.12510		0.633408	2.16665	0.518536	-1.01469	0.511685	-1.36822	NaN	1.01979	1.10026
1238	0	27102000	27540000	0	0	0	0	0	0	0	0	0	11792500	199025	260425	173945	0.0168773	0.022084	0.0147505	2532300	2259400	3279700	3780000	2458300	2322700														Tb927.9.12630;Tb927.9.12610;Tb927.9.12590;Tb927.9.12570;Tb927.9.12550		2.49999	-2.05398	1.87564	-1.88287	2.04464	-1.7414	0.0206332	0.0875777	0.0672995
1239	0	0	0	0	0	0	0	0	0	0	26775000	0	0	0	0	0	0	0	0	NaN	NaN	NaN	NaN	NaN	NaN														Tb927.9.12720		0.374686	-0.781379	0.25969	-0.485683	0.323683	0.798755	NaN	NaN	NaN
1240	0	0	0	0	31690000	0	0	0	0	0	0	0	0	0	0	0	0	0	0	NaN	NaN	NaN	NaN	NaN	NaN														Tb927.9.12830		0.708187	1.33022	0.829797	-0.785863	0.00365475	0.00914129	NaN	NaN	NaN
1241	0	25330000	0	0	0	0	0	0	0	0	0	0	0	0	0	0	1	1	1	NaN	NaN	NaN	NaN	NaN	NaN														Tb927.9.12890		0.40558	-0.831081	1.63368	-1.99302	1.15772	-1.61547	NaN	NaN	NaN
1242	0	0	0	0	14545000	17392000	0	0	0	0	0	0	0	0	0	0	0	0	0	NaN	NaN	NaN	NaN	NaN	NaN														Tb927.9.12990		1.10637	1.97272	0.223783	0.506206	0.124995	0.313047	NaN	NaN	NaN
1243	0	0	0	0	0	0	0	0	0	0	22355000	0	0	0	0	0	0	0	0	NaN	NaN	NaN	NaN	NaN	NaN														Tb927.9.13030		1.50165	-1.59893	0.602702	-1.16437	0.0490589	0.0917543	NaN	NaN	NaN
1244	0	0	0	0	0	16944000	29797000	0	0	0	0	0	0	0	0	0	0	0	0	NaN	NaN	NaN	NaN	NaN	NaN														Tb927.9.13140		0.215567	-0.549308	0.0453253	0.131741	0.543589	-0.696012	NaN	NaN	NaN
1245	0	0	0	0	0	0	0	10593000	0	0	0	0	0	0	0	0	0	0	0	NaN	NaN	NaN	NaN	NaN	NaN														Tb927.9.13280		0.208869	-0.657645	0.245969	-0.769403	0.1793	-0.515057	NaN	NaN	NaN
1246	0	0	0	0	3849000	0	0	0	0	0	0	0	0	0	0	0	1	1	1	154140	0	0	0	0	0														Tb927.9.13330		0.0518758	0.127672	0.00288654	0.008852	0.0400003	-0.134426	NaN	0.0602991	0.162884
1247	0	21761000	0	33198000	0	0	39618000	52020000	50553000	33851000	59733000	50253000	0	0	0	0	0	0	0	NaN	NaN	NaN	NaN	NaN	NaN														Tb927.9.13340		0.280016	-0.913937	1.13556	1.70387	1.08113	1.69184	NaN	NaN	NaN
1248	0	0	0	0	36280000	27165000	0	0	0	0	0	0	0	0	0	0	0	0	0	NaN	NaN	NaN	NaN	NaN	NaN														Tb927.9.1340		0.740236	1.30281	0.698287	-1.01948	0.0427701	-0.0940304	NaN	NaN	NaN
1249	0	0	0	0	0	31916000	0	0	0	0	0	0	0	0	0	0	0	0	0	NaN	NaN	NaN	NaN	NaN	NaN														Tb927.9.13460		0.0402785	0.169779	0.110013	0.295538	0.133194	-0.353168	NaN	NaN	NaN
1250	0	0	0	0	0	0	0	0	3347800	0	0	0	0	0	0	0	0	0	0	NaN	NaN	NaN	NaN	NaN	NaN														Tb927.9.13470		0.0159336	-0.040898	0.438696	-0.751073	0.267889	-0.429161	NaN	NaN	NaN
1251	0	0	0	0	133140000	91416000	0	0	0	0	44436000	54068000	0	0	0	0	0	0	0	NaN	NaN	NaN	NaN	NaN	NaN														Tb927.9.1350		0.567249	1.86384	0.734796	-1.05013	0.348814	0.99887	NaN	NaN	NaN
1253	0	0	0	21692000	178530000	98035000	0	0	0	0	0	0	0	0	0	0	0	0	0	NaN	NaN	NaN	NaN	NaN	NaN														Tb927.9.13610		1.18221	2.97273	0.380135	-0.793909	0.0859914	-0.207247	NaN	NaN	NaN
1254	0	0	0	0	0	0	17863000	0	0	0	0	0	0	0	0	0	1	1	1	263670	397490	603600	2142500	1086800	906700														Tb927.9.13970		0.687129	-1.18078	0.0726357	0.189557	0.611448	-1.05578	NaN	1.5232	1.68687
1255	0	0	0	0	3019400	0	0	0	0	0	0	0	0	0	0	0	0	0	0	NaN	NaN	NaN	NaN	NaN	NaN														Tb927.9.14080		0.359959	-0.633224	0.32642	-0.553831	0.0630962	0.128984	NaN	NaN	NaN
1257	0	0	0	0	0	0	2573100	0	0	0	0	0	0	0	0	0	0	0	0	NaN	NaN	NaN	NaN	NaN	NaN														Tb927.9.14430		0.493501	-1.0132	1.11321	-1.68848	0.558194	-0.935328	NaN	NaN	NaN
1258	0	0	0	0	0	0	11493000	0	0	0	0	0	0	0	0	0	1	1	1	NaN	NaN	NaN	NaN	NaN	NaN														Tb927.9.15000		0.478695	-1.04437	0.0944629	0.23286	0.468653	-1.02774	NaN	NaN	NaN
1259	0	0	0	0	41181000	29349000	0	0	0	0	0	0	0	0	0	0	1	1	1	543620	451020	392060	0	0	0														Tb927.9.15290		1.15936	2.38663	0.0197371	0.0554784	0.0449304	-0.123212	NaN	1.41472	-2.49465
1260	0	0	0	0	0	0	11155000	0	0	0	0	0	0	0	0	0	0	0	0	NaN	NaN	NaN	NaN	NaN	NaN														Tb927.9.15330		0.164471	-0.251553	0.0542976	0.0835851	0.872342	-1.07718	NaN	NaN	NaN
1261	0	0	0	0	0	0	0	0	0	0	0	6719700	1765800	0	2327500	0	5.66316e-09	1.3181	5.66316e-09	4014400	3509400	1786600	1590500	1795500	1688200														Tb927.9.15360		0.0998666	-0.141088	0.00571799	0.00676727	0.12306	-0.233116	NaN	1.02257	-0.794758
1262	0	0	0	0	0	0	0	0	0	0	24278000	0	0	0	0	0	0	0	0	NaN	NaN	NaN	NaN	NaN	NaN														Tb927.9.15400		0.503836	-0.709113	1.49558	-1.11563	0.272105	-0.607844	NaN	NaN	NaN
1263	0	0	0	0	0	0	0	0	0	0	0	8448800	0	0	0	0	0	0	0	NaN	NaN	NaN	NaN	NaN	NaN														Tb927.9.15450		0.307799	-0.638453	0.144353	-0.290976	0.107422	-0.177818	NaN	NaN	NaN
1264	0	0	0	0	0	0	22627000	0	36968000	0	0	0	0	0	0	0	0	0	0	NaN	NaN	NaN	NaN	NaN	NaN														Tb927.9.1560		0.237155	-0.583981	0.513272	1.32556	0.255958	-0.660013	NaN	NaN	NaN
1265	0	0	0	26163000	270420000	144330000	0	0	0	0	23948000	0	0	0	0	0	0	0	0	NaN	NaN	NaN	NaN	NaN	NaN														Tb927.9.1600		1.31046	3.3273	0.643316	-0.927482	0.0568204	-0.161978	NaN	NaN	NaN
1266	0	0	0	0	0	0	0	0	0	0	10392000	0	0	0	0	0	0	0	0	NaN	NaN	NaN	NaN	NaN	NaN														Tb927.9.1730		0.451011	-0.857013	0.534591	-1.2609	0.34321	-0.778961	NaN	NaN	NaN
1267	0	0	0	0	0	0	0	0	0	44857000	30480000	30440000	0	0	0	0	1	1	1	NaN	NaN	NaN	NaN	NaN	NaN														Tb927.9.1780		1.84825	-1.28483	0.836301	-0.677504	2.62985	1.92266	3032000	NaN	NaN
1268	0	168730000	0	0	0	0	0	0	0	0	0	0	0	0	0	0	1	1	1	2001100	1833700	0	1106900	0	1070700														Tb927.9.1850;Tb927.9.1810		0.440137	-1.41622	0.937381	-2.85053	0.76392	-2.28492	NaN	0.0735437	-0.360142
1269	0	0	0	0	0	0	0	0	0	0	14106000	0	0	0	0	0	1	1	1	NaN	NaN	NaN	NaN	NaN	NaN														Tb927.9.1970		0.158699	0.458249	0.199895	-0.556961	0.205449	0.527312	NaN	NaN	NaN
1270	0	36048000	0	0	0	0	0	0	0	44206000	0	0	0	0	0	0	1	1	1	589640	0	0	0	0	0														Tb927.9.2020		0.994091	-1.88342	0.943842	-1.79191	0.202425	-0.745173	NaN	0.0983507	-0.389886
1271	0	0	0	0	0	0	0	0	0	0	0	45460000	0	0	0	0	1	1	1	NaN	NaN	NaN	NaN	NaN	NaN														Tb927.9.2050		0.206945	-0.32763	0.290197	-0.312316	0.317796	0.868093	3341400	NaN	NaN
1272	0	0	0	0	7323000	0	0	0	0	0	0	0	0	0	0	0	0	0	0	NaN	NaN	NaN	NaN	NaN	NaN														Tb927.9.2075		0.315349	-0.475896	0.54773	-0.666009	0.134214	-0.318239	NaN	NaN	NaN
1273	0	0	0	0	0	0	10052000	0	0	0	0	0	0	0	0	0	0	0	0	NaN	NaN	NaN	NaN	NaN	NaN														Tb927.9.2100		0.440994	-0.559155	0.0759901	-0.130418	0.211076	-0.375664	NaN	NaN	NaN
1274	62693000	131590000	153180000	81622000	46699000	35168000	106790000	103300000	99869000	91669000	143830000	153130000	0	0	0	0	0	0	0	NaN	NaN	NaN	NaN	NaN	NaN														Tb927.9.2120		0.944051	-1.07894	0.0571362	-0.0659752	0.186514	0.225325	NaN	NaN	NaN
1275	0	0	0	0	0	0	0	0	0	0	5383900	0	0	0	0	0	0	0	0	NaN	NaN	NaN	NaN	NaN	NaN														Tb927.9.2140		0.267851	-0.841359	0.211841	-0.423355	0.0240186	-0.0484047	NaN	NaN	NaN
1277	0	0	0	0	0	0	0	0	0	0	0	7286900	0	0	0	0	0	0	0	NaN	NaN	NaN	NaN	NaN	NaN														Tb927.9.2390		0.0608448	-0.117577	0.48564	-0.746648	0.268726	-0.433253	NaN	NaN	NaN
1278	0	0	0	0	68161000	64211000	0	0	0	0	11817000	0	3336600	3412200	0	0	1.02266	2.99706e-09	2.99706e-09	4429300	3485700	999180	805140	494340	860700														Tb927.9.2470;Tb927.9.2490		0.933356	2.45125	0.015359	0.0159022	0.382964	0.575515	1.25729	1.20825	-1.83096
1279	0	0	0	0	6726200	0	0	0	0	0	0	0	0	0	0	0	0	0	0	NaN	NaN	NaN	NaN	NaN	NaN														Tb927.9.2550		0.0269994	0.0893536	0.589337	-1.27751	0.373317	-0.852547	NaN	NaN	NaN
1280	0	0	0	0	0	5149700	0	0	0	0	0	0	0	0	0	0	0	0	0	NaN	NaN	NaN	NaN	NaN	NaN														Tb927.9.2580		0.63186	-1.17949	0.586963	-1.02748	0.251842	-0.57927	NaN	NaN	NaN
1281	0	0	0	25919000	267330000	214630000	15587000	0	0	0	19707000	0	0	0	0	0	0	0	0	NaN	NaN	NaN	NaN	NaN	NaN														Tb927.9.2730		1.37418	3.36329	0.376593	-0.654722	0.415021	-0.989124	NaN	NaN	NaN
1282	0	0	0	0	0	0	8781800	0	0	0	0	0	0	0	0	0	1	1	1	NaN	NaN	NaN	NaN	NaN	NaN														Tb927.9.2900		0.517266	-1.19654	0.143635	-0.304211	0.802216	-1.41674	NaN	NaN	NaN
1283	0	0	0	0	0	0	0	0	0	0	0	2060800	0	0	0	0	0	0	0	NaN	NaN	NaN	NaN	NaN	NaN														Tb927.9.3370		0.316747	-0.622595	0.0313554	-0.0671018	0.307004	-0.839204	NaN	NaN	NaN
1284	0	0	0	0	0	0	6652300	0	0	0	0	0	0	0	0	0	0	0	0	NaN	NaN	NaN	NaN	NaN	NaN														Tb927.9.3480		0.532619	-1.07613	0.144917	-0.248741	0.386615	-1.01772	NaN	NaN	NaN
1285	0	0	17819000	0	0	0	21249000	0	27193000	0	30001000	0	0	0	0	0	0	0	0	101720	0	0	0	0	0														Tb927.9.4080		0.0965296	-0.332926	0.378015	1.13075	0.33408	0.994577	NaN	0.630631	-0.713679
1286	0	0	0	0	0	0	0	0	16491000	0	0	0	0	0	0	0	0	0	0	NaN	NaN	NaN	NaN	NaN	NaN														Tb927.9.4290		0.522543	-0.920713	0.143471	-0.353186	0.0568344	0.114567	NaN	NaN	NaN
1287	0	0	0	0	20047000	0	0	0	0	0	0	0	0	0	0	0	0	0	0	299030	0	0	0	0	0														Tb927.9.4350		0.0675792	-0.167318	0.734268	-1.37583	0.78016	-1.27618	NaN	0.363364	-0.80698
1288	0	0	0	0	32853000	25475000	20676000	0	29830000	0	0	0	0	0	0	0	0	0	0	NaN	NaN	NaN	NaN	NaN	NaN												nucleoplasm	DNA-damage inducible protein DDI1-like protein	Tb927.9.4390		1.0299	1.64099	2.64014	1.93373	0.071032	0.076114	NaN	NaN	NaN
1289	0	23937000	10346000	0	0	0	0	0	0	0	0	0	51185000	347220	691570	532330	0.00678363	0.0135112	0.0104001	6191600	5578000	3659100	3029000	2988200	3235200														Tb927.9.4680		1.27639	-1.81042	1.05003	-1.83997	1.53537	-1.56854	0.00829105	1.39724	-0.703191
1290	0	0	0	0	16485000	0	0	0	0	0	0	0	0	0	0	0	0	0	0	NaN	NaN	NaN	NaN	NaN	NaN														Tb927.9.4960		0.0516485	-0.165057	0.444975	-0.964172	0.0768366	0.231368	NaN	NaN	NaN
1291	0	0	0	0	9182800	0	0	0	0	0	0	0	0	0	0	0	1	1	1	218960	0	0	0	0	0														Tb927.9.5040;Tb927.9.5100		0.0134376	0.04695	0.294924	-0.813509	0.0410632	-0.134083	NaN	0.0466996	-0.173851
1292	0	0	0	0	49669000	27236000	0	0	0	0	0	0	0	0	0	0	0	0	0	NaN	NaN	NaN	NaN	NaN	NaN														Tb927.9.5440		1.24053	2.03039	0.0250124	-0.0568072	0.67477	-1.05366	NaN	NaN	NaN
1293	0	0	0	0	85246000	74243000	8102300	0	0	0	10028000	0	0	0	0	0	0	0	0	141940	0	117730	561230	1669900	2710400														Tb927.9.5520		1.17729	2.12666	0.595539	-0.974865	0.518073	-1.05408	NaN	2.11001	3.73406
1294	0	0	0	0	43561000	46304000	0	0	0	0	0	0	0	0	0	0	0	0	0	NaN	NaN	NaN	NaN	NaN	NaN														Tb927.9.5650		0.59679	1.7224	0.0753301	-0.223752	0.335768	-0.864738	NaN	NaN	NaN
1296	0	0	0	0	0	0	28469000	0	0	0	0	0	0	0	0	0	0	0	0	NaN	NaN	NaN	NaN	NaN	NaN														Tb927.9.5880.2;Tb927.9.5880.1		0.139506	-0.470139	0.433642	1.3533	0.0533307	-0.214534	NaN	NaN	NaN
1297	0	0	0	0	0	0	0	0	0	0	0	0	13302000	190990	197650	144530	0.014358	0.0148587	0.0108653	16402000	15948000	21070000	18982000	19972000	21634000														Tb927.9.5900		0.39636	-1.10378	0.428406	-1.13319	0.465286	-0.97027	0.0204583	0.617739	0.191158
1298	0	0	0	0	169720000	116360000	0	0	0	0	0	0	0	0	0	0	0	0	0	NaN	NaN	NaN	NaN	NaN	NaN														Tb927.9.6040		1.20983	3.2195	1.0148	-1.21181	0.217596	0.298976	NaN	NaN	NaN
1299	0	0	0	0	0	0	0	3636000	0	0	0	0	0	0	0	0	0	0	0	NaN	NaN	NaN	NaN	NaN	NaN														Tb927.9.6110		0.791451	-1.25976	0.336133	-1.1102	0.44646	-0.788972	NaN	NaN	NaN
1300	0	0	0	0	22112000	0	0	0	0	0	0	0	0	0	0	0	1	1	1	NaN	NaN	NaN	NaN	NaN	NaN														Tb927.9.6130		0.46115	1.01887	0.138502	-0.389222	0.200852	0.533969	NaN	NaN	NaN
1301	0	0	0	0	0	5175600	0	0	0	0	0	0	6375300	2847300	1314500	448530	0.446614	0.206186	0.0703543	7763200	5499900	967630	1901000	2028900	2237500														Tb927.9.6290;Tb927.9.6250;Tb927.9.6210		0.597677	-0.784924	0.532307	-0.77314	0.393032	-0.602058	6956900	0.333053	-0.75308
1302	0	0	0	0	0	0	0	0	0	0	0	43624000	0	0	0	0	0	0	0	NaN	NaN	NaN	NaN	NaN	NaN														Tb927.9.6350		0.0849792	-0.291701	0.331867	-0.830393	0.145037	0.561845	NaN	NaN	NaN
1303	0	0	0	0	95611000	77065000	0	0	0	0	0	0	0	0	0	0	0	0	0	NaN	NaN	NaN	NaN	NaN	NaN														Tb927.9.6430		0.625784	2.21765	0.222934	-0.710393	0.209502	-0.528176	NaN	NaN	NaN
1305	0	0	0	0	17945000	0	0	0	0	48424000	57585000	65533000	0	0	0	0	1	1	1	NaN	NaN	NaN	NaN	NaN	NaN						+								Tb927.9.6470		0.0194607	0.0886847	0.0560878	-0.193418	1.3164	3.19748	NaN	NaN	NaN
1306	0	0	0	0	45523000	60203000	0	0	0	0	0	0	0	0	0	0	1	1	1	752570	623820	0	0	0	0														Tb927.9.6650		0.64737	1.80252	0.757303	-0.758657	0.788756	-0.578273	NaN	0.974401	-2.66438
1307	518260000	1438100000	1113400000	1185800000	369890000	283860000	808140000	546310000	911900000	267310000	829580000	474120000	0	0	0	0	1	1	1	354470	362670	771680	0	844930	988940														Tb927.9.6870		0.518305	-0.912201	0.282909	-0.347822	0.700651	-0.993507	NaN	0.0336167	-0.115353
1308	0	0	0	0	0	4902200	0	0	0	0	0	0	0	0	0	0	1	1	1	3118700	3152500	0	0	0	0														Tb927.9.6920		0.302653	0.619481	0.132199	0.298536	0.12461	-0.236026	NaN	0.850076	-3.74782
1309	0	0	0	0	0	0	64305000	0	70416000	0	0	0	0	0	0	0	0	0	0	NaN	NaN	NaN	NaN	NaN	NaN														Tb927.9.6940		1.85096	-1.58351	0.345708	1.2203	0.676174	-1.15425	NaN	NaN	NaN
1310	0	0	0	0	0	0	1627400	0	0	0	0	0	0	0	0	0	0	0	0	NaN	NaN	NaN	NaN	NaN	NaN														Tb927.9.7480		0.651788	-0.909487	0.499034	-0.962424	0.0748425	-0.127776	NaN	NaN	NaN
1311	0	0	0	0	3451500	0	0	0	0	0	0	0	0	0	0	0	0	0	0	NaN	NaN	NaN	NaN	NaN	NaN														Tb927.9.7540		0.007539	-0.0263971	0.367986	-1.0072	0.0763007	0.266301	NaN	NaN	NaN
1312	0	0	0	0	10488000	0	0	0	0	0	0	0	0	0	0	0	0	0	0	NaN	NaN	NaN	NaN	NaN	NaN														Tb927.9.7550		0.0242161	-0.0497932	0.88488	-1.24073	0.57292	-0.796232	NaN	NaN	NaN
1313	0	0	0	0	71273000	66441000	0	0	0	0	0	0	0	0	0	0	0	0	0	NaN	NaN	NaN	NaN	NaN	NaN														Tb927.9.7690		1.53076	2.82795	0.497709	-0.860627	0.329185	-0.553288	NaN	NaN	NaN
1314	0	0	0	0	26195000	0	0	0	0	0	0	0	0	0	0	0	1	1	1	0	0	0	0	0	63997														Tb927.9.7770		0.13585	0.368215	0.337169	-0.807638	0.436207	-0.777619	NaN	0.832022	1.04992
1315	0	0	0	0	0	0	128030000	83361000	0	0	0	0	0	0	0	0	0	0	0	9399.6	0	0	0	0	0														Tb927.9.7820		0.0548556	0.173931	0.805611	2.86867	0.297108	0.663323	NaN	0.670818	1.39781
1316	0	0	0	0	5650100	0	0	0	0	0	0	0	0	0	0	0	0	0	0	NaN	NaN	NaN	NaN	NaN	NaN														Tb927.9.7980		0.51936	-0.845291	1.01269	-1.42397	0.186308	-0.402722	NaN	NaN	NaN
1317	160000000	1656900000	243090000	242190000	96799000	89335000	297420000	168740000	226860000	163010000	552920000	374870000	3324200	9398000	6687100	5834200	2.82715	2.01164	1.75507	15471000	10410000	3275000	0	2322000	3274900														Tb927.9.8420;Tb927.9.8070		0.656409	-1.64783	0.321085	-0.833623	0.0956322	-0.310518	1.54606	0.825509	-3.22721
1318	0	0	0	0	0	0	38336000	27170000	0	0	0	0	0	0	0	0	1	1	1	NaN	NaN	NaN	NaN	NaN	NaN														Tb927.9.8200;Tb11.v5.0687		0.0712824	-0.212685	0.715309	1.75733	0.265699	0.586424	NaN	NaN	NaN
1319	0	0	0	0	0	0	6335300	0	0	0	0	0	0	0	0	0	0	0	0	NaN	NaN	NaN	NaN	NaN	NaN														Tb927.9.8330		0.652104	-1.39537	0.234106	0.54555	0.240147	-0.59411	NaN	NaN	NaN
1320	0	0	0	0	21942000	0	0	0	0	0	0	0	0	0	0	0	0	0	0	NaN	NaN	NaN	NaN	NaN	NaN														Tb927.9.8370		0.074032	0.174762	1.21561	-1.05178	1.06196	-0.98271	NaN	NaN	NaN
1321	0	0	0	0	11164000	0	0	0	0	0	0	0	0	0	0	0	0	0	0	NaN	NaN	NaN	NaN	NaN	NaN														Tb927.9.8450		0.287379	0.542226	0.118056	0.309471	0.210726	0.440942	NaN	NaN	NaN
1322	0	0	0	0	27053000	40621000	55786000	54140000	47405000	0	0	0	0	0	0	0	0	0	0	NaN	NaN	NaN	NaN	NaN	NaN														Tb927.9.8520		0.282747	0.890304	1.36163	2.47761	0.219554	-0.585423	NaN	NaN	NaN
1323	0	0	0	0	0	0	14814000	0	0	0	0	0	0	0	0	0	1	1	1	480080	308420	0	0	0	0														Tb927.9.8740		0.52325	-1.12234	0.0595636	-0.183006	0.287669	-0.654284	NaN	0.59375	-1.48541
1324	0	0	0	0	37678000	34466000	0	0	0	0	0	0	0	0	0	0	0	0	0	194220	0	0	0	0	0														Tb927.9.8820		0.770474	1.72002	0.0544929	-0.130956	0.340151	-0.793521	NaN	1.19572	-1.54042
1325	0	0	0	0	0	0	0	0	0	0	26365000	28392000	0	0	0	0	0	0	0	NaN	NaN	NaN	NaN	NaN	NaN														Tb927.9.9000		0.141659	0.266257	0.299556	0.44278	0.927495	1.84537	NaN	NaN	NaN
1326	0	0	0	0	0	0	26219000	23483000	0	0	0	0	0	0	0	0	0	0	0	NaN	NaN	NaN	NaN	NaN	NaN														Tb927.9.9010		0.297999	-0.672058	0.378744	1.02098	0.199077	-0.506479	NaN	NaN	NaN
1327	0	0	0	0	3342500	0	0	0	0	0	0	0	0	0	0	0	0	0	0	0	0	0	0	0	115050														Tb927.9.9060		0.249567	-0.461592	0.109604	-0.217501	0.0444214	-0.104586	NaN	1.2653	1.48077
1328	0	0	0	0	0	0	8108100	0	0	0	0	0	0	0	0	0	0	0	0	NaN	NaN	NaN	NaN	NaN	NaN														Tb927.9.9220		0.601026	-1.43443	0.273159	-0.665766	0.134133	-0.347052	NaN	NaN	NaN
1329	0	0	0	15609000	165760000	144190000	0	0	0	0	10493000	36257000	0	0	0	0	1	1	1	NaN	NaN	NaN	NaN	NaN	NaN														Tb927.9.9450		1.23413	3.31201	0.461264	-0.842304	0.637727	1.18063	NaN	NaN	NaN
1330	0	0	0	0	75538000	64163000	0	0	0	0	0	0	0	0	0	0	1	1	1	NaN	NaN	NaN	NaN	NaN	NaN														Tb927.9.9520		0.638516	1.72459	1.68905	-1.19605	0.991664	-1.29615	NaN	NaN	NaN
1331	0	0	0	0	19844000	0	0	0	0	38534000	49852000	50796000	0	0	0	0	1	1	1	NaN	NaN	NaN	NaN	NaN	NaN						+								Tb927.9.9550		0.309454	0.85213	0.212759	0.488002	1.82916	3.46913	NaN	NaN	NaN
1332	0	0	0	0	13609000	9868300	0	0	0	0	0	0	0	0	0	0	0	0	0	NaN	NaN	NaN	NaN	NaN	NaN														Tb927.9.9580		0.569578	0.838784	0.00246867	-0.00635592	0.135316	0.242499	NaN	NaN	NaN
1333	0	0	0	0	6399400	0	0	0	0	0	0	0	0	0	0	0	0	0	0	NaN	NaN	NaN	NaN	NaN	NaN														Tb927.9.9780		0.415932	-0.863479	0.280331	-0.529299	0.474992	-0.991273	NaN	NaN	NaN
1334	0	0	0	0	25762000	0	0	0	0	0	0	0	0	0	0	0	0	0	0	0	0	235460	0	0	226560														Tb927.9.9870		0.538017	1.03862	0.108801	-0.258097	0.513624	0.717442	NaN	0.221675	0.572578
1383	0	0	0	0	0	0	0	0	0	0	0	0	1105600	0	7606600	0	9.04486e-09	6.88007	9.04486e-09	0	0	0	0	0	385040														Tb927.5.2080		NaN	NaN	NaN	NaN	NaN	NaN	2.29336	0.664108	1.84336
1384	0	0	0	0	0	0	0	0	0	0	0	0	1120400	4814700	467160	780190	4.2973	0.416958	0.69635	1635700	1520300	0	0	0	0														Tb927.11.15370		NaN	NaN	NaN	NaN	NaN	NaN	1.80354	1.15648	-3.36942
1385	0	0	0	0	0	0	0	0	0	0	0	0	2426900	6932200	2663100	1980000	2.8564	1.09733	0.815856	2625800	2346200	1167500	0	1048800	1408500														Tb927.11.7510;Tb927.11.7460		NaN	NaN	NaN	NaN	NaN	NaN	1.58986	0.653215	-1.99126
1386	0	0	0	0	0	0	0	0	0	0	0	0	1190300	2111400	1150400	1058500	1.77384	0.966479	0.889272	718960	383570	305350	0	0	257070														Tb927.10.12500;Tb927.10.12510		NaN	NaN	NaN	NaN	NaN	NaN	1.20986	1.28889	-1.83981
1387	0	0	0	0	0	0	0	0	0	0	0	0	5230000	10976000	2081900	0	2.09866	0.398069	1.91205e-09	3912000	3888800	5718500	3101400	2056400	1478900														Tb927.7.2940;Tb927.7.2930;Tb927.7.2920;Tb927.7.2910;Tb927.7.2900;Tb927.7.2890;Tb927.7.2880;Tb927.7.2870;Tb927.7.2860;Tb927.7.2850;Tb927.7.2840;Tb927.7.2830;Tb927.7.2820		NaN	NaN	NaN	NaN	NaN	NaN	0.832243	1.38592	-1.06843
1388	0	0	0	0	0	0	0	0	0	0	0	0	4861200	8930400	1629700	0	1.83708	0.335246	2.05711e-09	5112300	4718600	6075100	3118300	1900700	1503600														Tb927.1.2550;Tb927.1.2530;Tb927.1.2510;Tb927.1.2490;Tb927.1.2470;Tb927.1.2450;Tb927.1.2430		NaN	NaN	NaN	NaN	NaN	NaN	0.724108	1.82869	-1.34651
1389	0	0	0	0	0	0	0	0	0	0	0	0	1668300	0	2721700	0	5.99413e-09	1.63142	5.99413e-09	0	0	0	332150	0	309410														Tb927.9.13990		NaN	NaN	NaN	NaN	NaN	NaN	0.543807	1.78519	3.20503
1390	0	0	0	0	0	0	0	0	0	0	0	0	4840000	0	4670700	735950	2.06612e-09	0.965021	0.152056	1058900	1139100	1898400	1269400	1509900	1812100														Tb927.1.120		NaN	NaN	NaN	NaN	NaN	NaN	0.372359	0.263296	0.200339
1391	0	0	0	0	0	0	0	0	0	0	0	0	786420	0	874360	0	1.27159e-08	1.11182	1.27159e-08	3913000	4094200	6690100	2176200	2497800	3263400														Tb927.7.210		NaN	NaN	NaN	NaN	NaN	NaN	0.370608	1.34238	-0.865013
1392	0	0	0	0	0	0	0	0	0	0	0	0	1766300	1760900	0	0	0.996943	5.66155e-09	5.66155e-09	1056700	1174200	1096600	734180	629340	811540														Tb927.11.3980		NaN	NaN	NaN	NaN	NaN	NaN	0.332314	2.23345	-0.61981
1393	0	0	0	0	0	0	0	0	0	0	0	0	4410700	0	1795700	1322000	2.26721e-09	0.407124	0.299726	2614600	2229100	2113700	1488300	1137800	1002000														Tb927.8.7980;Tb927.4.4380		NaN	NaN	NaN	NaN	NaN	NaN	0.235616	2.11604	-0.953343
1394	0	0	0	0	0	0	0	0	0	0	0	0	6599000	2206800	1328400	1124800	0.334414	0.201303	0.17045	1726100	2285900	6214800	9188100	8423400	8678200														Tb927.10.14550		NaN	NaN	NaN	NaN	NaN	NaN	0.235389	1.32568	1.59186
1395	0	0	0	0	0	0	0	0	0	0	0	0	704830	0	0	423450	1.41878e-08	1.41878e-08	0.600783	0	0	0	123380	0	0														Tb927.9.12320		NaN	NaN	NaN	NaN	NaN	NaN	0.200261	0.344082	0.756103
1396	0	0	0	0	0	0	0	0	0	0	0	0	1377100	760210	0	0	0.552037	7.26164e-09	7.26164e-09	1012000	870550	0	0	0	0														Tb927.11.510;Tb927.11.500		NaN	NaN	NaN	NaN	NaN	NaN	0.184012	0.860205	-2.79852
1397	0	0	0	0	0	0	0	0	0	0	0	0	1391600	0	419150	340500	7.18597e-09	0.3012	0.244682	NaN	NaN	NaN	NaN	NaN	NaN														Tb927.9.4210;Tb11.v5.0561		NaN	NaN	NaN	NaN	NaN	NaN	0.181961	NaN	NaN
1398	0	0	0	0	0	0	0	0	0	0	0	0	12347000	5103800	658030	696170	0.413364	0.0532947	0.0563837	4992700	4402900	1185600	1594500	1701700	2138900														Tb927.3.1380		NaN	NaN	NaN	NaN	NaN	NaN	0.174347	0.461908	-0.722314
1399	0	0	0	0	0	0	0	0	0	0	0	0	5270900	626320	1124300	752480	0.118826	0.213303	0.142761	2686100	2549600	2325700	4481900	4633100	5499900														Tb927.10.3210		NaN	NaN	NaN	NaN	NaN	NaN	0.158297	3.00283	0.947348
1400	0	0	0	0	0	0	0	0	0	0	0	0	2953500	476800	0	743380	0.161436	3.38581e-09	0.251695	2460500	1701500	0	0	0	0														Tb927.10.6050;Tb11.v5.0197		NaN	NaN	NaN	NaN	NaN	NaN	0.13771	1.04961	-3.42473
1401	0	0	0	0	0	0	0	0	0	0	0	0	14323000	0	2259900	0	6.98178e-10	0.157781	6.98178e-10	1623100	1418100	415970	719530	595890	733620														Tb927.9.14000;Tb927.8.6030		NaN	NaN	NaN	NaN	NaN	NaN	0.0525937	0.35188	-0.535304
1402	0	0	0	0	0	0	0	0	0	0	0	0	6952200	0	0	401200	1.43839e-09	1.43839e-09	0.0577084	2291200	1845600	1894100	1887000	2025000	2089500														Tb927.6.2790		NaN	NaN	NaN	NaN	NaN	NaN	0.0192361	0.00459919	-0.00151062
1403	0	0	0	0	0	0	0	0	0	0	0	0	30140000	839960	184490	233750	0.0278686	0.0061211	0.00775547	13274000	12744000	12812000	4661900	8245000	10150000														Tb927.9.8880;Tb927.9.8850		NaN	NaN	NaN	NaN	NaN	NaN	0.0139151	1.15396	-0.824619
1404	0	0	0	0	0	0	0	0	0	0	0	0	5235500	184110	0	0	0.0351657	1.91004e-09	1.91004e-09	35892	0	0	0	0	0														Tb927.4.2080		NaN	NaN	NaN	NaN	NaN	NaN	0.0117219	0.00323353	-0.00802453
1405	0	0	0	0	0	0	0	0	0	0	0	0	38485000	0	338000	226340	2.59841e-10	0.00878264	0.00588125	2408800	2185600	1263600	1409600	1873800	1889800														Tb927.3.2230		NaN	NaN	NaN	NaN	NaN	NaN	0.00488797	0.161506	-0.138131
1406	0	0	0	0	0	0	0	0	0	0	0	0	45231000	106560	309580	188690	0.00235591	0.00684442	0.0041717	9659200	9365900	5234100	5014500	6275400	7491900														Tb927.10.7410		NaN	NaN	NaN	NaN	NaN	NaN	0.00445734	0.431094	-0.335372
1407	0	0	0	0	0	0	0	0	0	0	0	0	16550000	0	199510	0	6.0423e-10	0.012055	6.0423e-10	2255000	2099200	0	0	0	96999														Tb927.9.5320		NaN	NaN	NaN	NaN	NaN	NaN	0.00401833	0.631542	-2.61761
1408	0	0	0	0	0	0	0	0	0	0	0	0	33856000	0	155830	157130	2.95369e-10	0.00460273	0.00464113	49125000	45994000	3929000	3268900	3833300	4940600														Tb927.8.2540		NaN	NaN	NaN	NaN	NaN	NaN	0.00308129	0.920569	-2.38795
1409	0	0	0	0	0	0	0	0	0	0	0	0	26428000	0	0	87209	3.78387e-10	3.78387e-10	0.00329987	6535000	5560600	2702800	1514400	1762200	1784100														Tb927.8.7530		NaN	NaN	NaN	NaN	NaN	NaN	0.00109996	1.66173	-1.45552
1414	0	0	0	0	0	0	0	0	0	0	0	0	0	0	0	0	0	0	0	0	0	0	0	0	3577100																NaN	NaN	NaN	NaN				0.787993	3.3357
1418	0	0	0	0	0	0	0	0	0	0	0	0	0	0	0	0	0	0	0	0	0	0	473810	617780	650010																NaN	NaN	NaN	NaN				1.65805	3.72704
1419	0	0	0	0	0	0	0	0	0	0	0	0	0	0	0	0	0	0	0	0	0	0	582660	599410	397910																NaN	NaN	NaN	NaN				1.59916	3.22221
1420	0	0	0	0	0	0	0	0	0	0	0	0	0	0	0	0	0	0	0	0	0	0	0	0	1397700																NaN	NaN	NaN	NaN				1.08306	3.08573
1421	0	0	0	0	0	0	0	0	0	0	0	0	0	0	0	0	0	0	0	0	0	0	1073000	0	0																NaN	NaN	NaN	NaN				0.578612	2.44909
1422	0	0	0	0	0	0	0	0	0	0	0	0	0	0	0	0	0	0	0	0	0	0	407280	0	386870																NaN	NaN	NaN	NaN				1.76072	2.67007
1423	0	0	0	0	0	0	0	0	0	0	0	0	0	0	0	0	0	0	0	0	0	0	0	0	723450																NaN	NaN	NaN	NaN				0.598659	1.66183
1424	0	0	0	0	0	0	0	0	0	0	0	0	0	0	0	0	0	0	0	0	0	0	0	343280	374630																NaN	NaN	NaN	NaN				0.695683	1.62169
1425	0	0	0	0	0	0	0	0	0	0	0	0	0	0	0	0	0	0	0	0	0	0	0	0	654070																NaN	NaN	NaN	NaN				1.18909	2.17092
1426	0	0	0	0	0	0	0	0	0	0	0	0	0	0	0	0	0	0	0	0	0	0	276210	0	267820																NaN	NaN	NaN	NaN				1.49534	2.65024
1427	0	0	0	0	0	0	0	0	0	0	0	0	0	0	0	0	0	0	0	0	0	0	0	0	525490																NaN	NaN	NaN	NaN				0.20153	0.782037
1428	0	0	0	0	0	0	0	0	0	0	0	0	0	0	0	0	0	0	0	0	0	0	0	0	518880																NaN	NaN	NaN	NaN				0.67727	1.60617
1429	0	0	0	0	0	0	0	0	0	0	0	0	0	0	0	0	0	0	0	0	0	0	0	478410	0																NaN	NaN	NaN	NaN				0.405421	1.33408
1430	0	0	0	0	0	0	0	0	0	0	0	0	0	0	0	0	0	0	0	0	0	0	0	0	445140																NaN	NaN	NaN	NaN				0.596889	1.6893
1431	0	0	0	0	0	0	0	0	0	0	0	0	0	0	0	0	0	0	0	0	0	0	0	0	361640																NaN	NaN	NaN	NaN				0.962357	1.93051
1432	0	0	0	0	0	0	0	0	0	0	0	0	0	0	0	0	0	0	0	0	0	0	210800	0	138950																NaN	NaN	NaN	NaN				0.538995	1.0717
1433	0	0	0	0	0	0	0	0	0	0	0	0	0	0	0	0	0	0	0	0	0	0	0	339820	0																NaN	NaN	NaN	NaN				1.28743	2.22102
1434	0	0	0	0	0	0	0	0	0	0	0	0	0	0	0	0	0	0	0	0	0	0	0	0	320440																NaN	NaN	NaN	NaN				0.756991	1.68144
1435	0	0	0	0	0	0	0	0	0	0	0	0	0	0	0	0	0	0	0	0	0	0	0	0	313600																NaN	NaN	NaN	NaN				1.03574	1.6063
1436	0	0	0	0	0	0	0	0	0	0	0	0	0	0	0	0	0	0	0	0	0	0	0	307570	0																NaN	NaN	NaN	NaN				0.0463777	0.241788
1437	0	0	0	0	0	0	0	0	0	0	0	0	0	0	0	0	0	0	0	0	0	0	0	0	301270																NaN	NaN	NaN	NaN				0.5836	1.50983
1438	0	0	0	0	0	0	0	0	0	0	0	0	0	0	0	0	0	0	0	0	0	0	0	0	290990																NaN	NaN	NaN	NaN				0.602257	1.16488
1439	0	0	0	0	0	0	0	0	0	0	0	0	0	0	0	0	0	0	0	0	0	0	0	0	279650																NaN	NaN	NaN	NaN				1.47879	2.56963
1440	0	0	0	0	0	0	0	0	0	0	0	0	0	0	0	0	0	0	0	0	0	0	0	0	240480																NaN	NaN	NaN	NaN				0.412132	0.947113
1441	0	0	0	0	0	0	0	0	0	0	0	0	0	0	0	0	0	0	0	0	0	0	228160	0	0																NaN	NaN	NaN	NaN				0.203667	0.8516
1442	0	0	0	0	0	0	0	0	0	0	0	0	0	0	0	0	0	0	0	0	0	0	224560	0	0																NaN	NaN	NaN	NaN				1.48108	1.74256
1443	0	0	0	0	0	0	0	0	0	0	0	0	0	0	0	0	0	0	0	0	0	0	0	0	222840																NaN	NaN	NaN	NaN				1.29348	1.50733
1444	0	0	0	0	0	0	0	0	0	0	0	0	0	0	0	0	0	0	0	0	0	0	0	0	199820																NaN	NaN	NaN	NaN				0.617133	1.80668
1445	0	0	0	0	0	0	0	0	0	0	0	0	0	0	0	0	0	0	0	0	0	0	0	0	184290																NaN	NaN	NaN	NaN				1.08382	2.20366
1446	0	0	0	0	0	0	0	0	0	0	0	0	0	0	0	0	0	0	0	0	0	0	0	0	178540																NaN	NaN	NaN	NaN				1.02757	1.61566
1447	0	0	0	0	0	0	0	0	0	0	0	0	0	0	0	0	0	0	0	0	0	0	0	174510	0																NaN	NaN	NaN	NaN				0.892269	1.55674
1448	0	0	0	0	0	0	0	0	0	0	0	0	0	0	0	0	0	0	0	0	0	0	0	0	169590																NaN	NaN	NaN	NaN				1.09871	1.46679
1449	0	0	0	0	0	0	0	0	0	0	0	0	0	0	0	0	0	0	0	0	0	0	0	0	168130																NaN	NaN	NaN	NaN				0.621696	1.14009
1450	0	0	0	0	0	0	0	0	0	0	0	0	0	0	0	0	0	0	0	0	0	0	166700	0	0																NaN	NaN	NaN	NaN				0.329746	1.00689
1451	0	0	0	0	0	0	0	0	0	0	0	0	0	0	0	0	0	0	0	0	0	0	0	0	164160																NaN	NaN	NaN	NaN				0.191397	0.462652
1452	0	0	0	0	0	0	0	0	0	0	0	0	0	0	0	0	0	0	0	0	0	0	0	0	163400																NaN	NaN	NaN	NaN				0.766343	1.21977
1453	0	0	0	0	0	0	0	0	0	0	0	0	0	0	0	0	0	0	0	0	0	0	0	0	158120																NaN	NaN	NaN	NaN				0.477809	1.11433
1454	0	0	0	0	0	0	0	0	0	0	0	0	0	0	0	0	0	0	0	0	0	0	0	0	156490																NaN	NaN	NaN	NaN				0.666344	1.22828
1455	0	0	0	0	0	0	0	0	0	0	0	0	0	0	0	0	0	0	0	0	0	0	0	0	152610																NaN	NaN	NaN	NaN				2.23242	2.4564
1456	0	0	0	0	0	0	0	0	0	0	0	0	0	0	0	0	0	0	0	0	0	0	0	0	149190																NaN	NaN	NaN	NaN				0.775748	1.55356
1457	0	0	0	0	0	0	0	0	0	0	0	0	0	0	0	0	0	0	0	0	0	0	147330	0	0																NaN	NaN	NaN	NaN				0.803713	1.37175
1458	0	0	0	0	0	0	0	0	0	0	0	0	0	0	0	0	0	0	0	0	0	0	0	0	145690																NaN	NaN	NaN	NaN				0.783441	1.38219
1459	0	0	0	0	0	0	0	0	0	0	0	0	0	0	0	0	0	0	0	0	0	0	0	0	141080																NaN	NaN	NaN	NaN				0.389268	0.715854
1460	0	0	0	0	0	0	0	0	0	0	0	0	0	0	0	0	0	0	0	0	0	0	138830	0	0																NaN	NaN	NaN	NaN				0.537813	1.43981
1461	0	0	0	0	0	0	0	0	0	0	0	0	0	0	0	0	0	0	0	0	0	0	0	0	136260																NaN	NaN	NaN	NaN				1.10974	1.06858
1462	0	0	0	0	0	0	0	0	0	0	0	0	0	0	0	0	0	0	0	0	0	0	0	0	133850																NaN	NaN	NaN	NaN				0.582277	1.24978
1463	0	0	0	0	0	0	0	0	0	0	0	0	0	0	0	0	0	0	0	0	0	0	0	0	128210																NaN	NaN	NaN	NaN				1.00061	2.48964
1464	0	0	0	0	0	0	0	0	0	0	0	0	0	0	0	0	0	0	0	0	0	0	126030	0	0																NaN	NaN	NaN	NaN				0.121104	-0.366013
1465	0	0	0	0	0	0	0	0	0	0	0	0	0	0	0	0	0	0	0	0	0	0	0	0	125010																NaN	NaN	NaN	NaN				1.15699	1.37941
1466	0	0	0	0	0	0	0	0	0	0	0	0	0	0	0	0	0	0	0	0	0	0	0	0	119440																NaN	NaN	NaN	NaN				0.562749	1.09663
1467	0	0	0	0	0	0	0	0	0	0	0	0	0	0	0	0	0	0	0	0	0	0	0	0	118730																NaN	NaN	NaN	NaN				1.14778	1.84902
1468	0	0	0	0	0	0	0	0	0	0	0	0	0	0	0	0	0	0	0	0	0	0	0	0	114740																NaN	NaN	NaN	NaN				0.469119	0.675723
1469	0	0	0	0	0	0	0	0	0	0	0	0	0	0	0	0	0	0	0	0	0	0	0	0	112670																NaN	NaN	NaN	NaN				1.09651	1.25139
1470	0	0	0	0	0	0	0	0	0	0	0	0	0	0	0	0	0	0	0	0	0	0	0	0	105860																NaN	NaN	NaN	NaN				0.256214	0.724631
1471	0	0	0	0	0	0	0	0	0	0	0	0	0	0	0	0	0	0	0	0	0	0	0	0	102750																NaN	NaN	NaN	NaN				0.434513	0.92897
1472	0	0	0	0	0	0	0	0	0	0	0	0	0	0	0	0	0	0	0	0	0	0	0	99352	0																NaN	NaN	NaN	NaN				0.342051	0.818475
1473	0	0	0	0	0	0	0	0	0	0	0	0	0	0	0	0	0	0	0	0	0	0	0	0	94041																NaN	NaN	NaN	NaN				0.504059	1.01054
1474	0	0	0	0	0	0	0	0	0	0	0	0	0	0	0	0	0	0	0	0	0	0	0	0	92894																NaN	NaN	NaN	NaN				0.234688	0.479871
1475	0	0	0	0	0	0	0	0	0	0	0	0	0	0	0	0	0	0	0	0	0	0	92674	0	0																NaN	NaN	NaN	NaN				0.219458	0.1815
1476	0	0	0	0	0	0	0	0	0	0	0	0	0	0	0	0	0	0	0	0	0	0	0	0	90363																NaN	NaN	NaN	NaN				0.210998	0.695206
1477	0	0	0	0	0	0	0	0	0	0	0	0	0	0	0	0	0	0	0	0	0	0	87225	0	0																NaN	NaN	NaN	NaN				0.241965	0.967138
1478	0	0	0	0	0	0	0	0	0	0	0	0	0	0	0	0	0	0	0	0	0	0	0	0	86209																NaN	NaN	NaN	NaN				0.471717	0.633207
1479	0	0	0	0	0	0	0	0	0	0	0	0	0	0	0	0	0	0	0	0	0	0	0	0	85399																NaN	NaN	NaN	NaN				0.99234	1.62437
1480	0	0	0	0	0	0	0	0	0	0	0	0	0	0	0	0	0	0	0	0	0	0	0	0	82176																NaN	NaN	NaN	NaN				1.05053	1.04391
1481	0	0	0	0	0	0	0	0	0	0	0	0	0	0	0	0	0	0	0	0	0	0	0	0	80499																NaN	NaN	NaN	NaN				0.383719	0.736641
1482	0	0	0	0	0	0	0	0	0	0	0	0	0	0	0	0	0	0	0	0	0	0	0	0	80326																NaN	NaN	NaN	NaN				0.467419	0.872436
1483	0	0	0	0	0	0	0	0	0	0	0	0	0	0	0	0	0	0	0	0	0	0	0	0	77944																NaN	NaN	NaN	NaN				0.752949	1.32879
1484	0	0	0	0	0	0	0	0	0	0	0	0	0	0	0	0	0	0	0	0	0	0	0	0	77925																NaN	NaN	NaN	NaN				0.254229	0.404734
1485	0	0	0	0	0	0	0	0	0	0	0	0	0	0	0	0	0	0	0	0	0	0	0	77223	0																NaN	NaN	NaN	NaN				0.105052	0.222016
1486	0	0	0	0	0	0	0	0	0	0	0	0	0	0	0	0	0	0	0	0	0	0	77183	0	0																NaN	NaN	NaN	NaN				0.278992	0.708725
1487	0	0	0	0	0	0	0	0	0	0	0	0	0	0	0	0	0	0	0	0	0	0	0	0	74844																NaN	NaN	NaN	NaN				0.374418	0.957844
1488	0	0	0	0	0	0	0	0	0	0	0	0	0	0	0	0	0	0	0	0	0	0	0	0	74235																NaN	NaN	NaN	NaN				0.0596288	0.101559
1489	0	0	0	0	0	0	0	0	0	0	0	0	0	0	0	0	0	0	0	0	0	0	0	0	73506																NaN	NaN	NaN	NaN				0.376873	0.652935
1490	0	0	0	0	0	0	0	0	0	0	0	0	0	0	0	0	0	0	0	0	0	0	0	0	72791																NaN	NaN	NaN	NaN				0.212576	0.699947
1491	0	0	0	0	0	0	0	0	0	0	0	0	0	0	0	0	0	0	0	0	0	0	0	0	70240																NaN	NaN	NaN	NaN				1.92269	2.27266
1492	0	0	0	0	0	0	0	0	0	0	0	0	0	0	0	0	0	0	0	0	0	0	0	0	68742																NaN	NaN	NaN	NaN				0.58973	1.70757
1493	0	0	0	0	0	0	0	0	0	0	0	0	0	0	0	0	0	0	0	0	0	0	0	0	68012																NaN	NaN	NaN	NaN				0.432994	1.41382
1494	0	0	0	0	0	0	0	0	0	0	0	0	0	0	0	0	0	0	0	0	0	0	0	0	66693																NaN	NaN	NaN	NaN				0.353691	0.259202
1495	0	0	0	0	0	0	0	0	0	0	0	0	0	0	0	0	0	0	0	0	0	0	0	0	66156																NaN	NaN	NaN	NaN				0.244129	0.501973
1496	0	0	0	0	0	0	0	0	0	0	0	0	0	0	0	0	0	0	0	0	0	0	0	0	66039																NaN	NaN	NaN	NaN				0.129808	0.387453
1497	0	0	0	0	0	0	0	0	0	0	0	0	0	0	0	0	0	0	0	0	0	0	0	0	64707																NaN	NaN	NaN	NaN				0.427282	1.05569
1498	0	0	0	0	0	0	0	0	0	0	0	0	0	0	0	0	0	0	0	0	0	0	0	0	63073																NaN	NaN	NaN	NaN				1.03718	2.01883
1499	0	0	0	0	0	0	0	0	0	0	0	0	0	0	0	0	0	0	0	0	0	0	0	0	62736																NaN	NaN	NaN	NaN				1.28619	1.35252
1500	0	0	0	0	0	0	0	0	0	0	0	0	0	0	0	0	0	0	0	0	0	0	0	0	62150																NaN	NaN	NaN	NaN				0.515515	1.07149
1501	0	0	0	0	0	0	0	0	0	0	0	0	0	0	0	0	0	0	0	0	0	0	60645	0	0																NaN	NaN	NaN	NaN				0.161598	0.470432
1502	0	0	0	0	0	0	0	0	0	0	0	0	0	0	0	0	0	0	0	0	0	0	60536	0	0																NaN	NaN	NaN	NaN				0.0472399	0.130239
1503	0	0	0	0	0	0	0	0	0	0	0	0	0	0	0	0	0	0	0	0	0	0	0	0	58735																NaN	NaN	NaN	NaN				1.0166	0.993763
1504	0	0	0	0	0	0	0	0	0	0	0	0	0	0	0	0	0	0	0	0	0	0	0	0	57705																NaN	NaN	NaN	NaN				0.569797	1.00722
1505	0	0	0	0	0	0	0	0	0	0	0	0	0	0	0	0	0	0	0	0	0	0	0	0	56977																NaN	NaN	NaN	NaN				0.288738	0.547606
1506	0	0	0	0	0	0	0	0	0	0	0	0	0	0	0	0	0	0	0	0	0	0	0	0	56529																NaN	NaN	NaN	NaN				0.631545	0.873199
1507	0	0	0	0	0	0	0	0	0	0	0	0	0	0	0	0	0	0	0	0	0	0	56471	0	0																NaN	NaN	NaN	NaN				0.0892671	0.319887
1508	0	0	0	0	0	0	0	0	0	0	0	0	0	0	0	0	0	0	0	0	0	0	0	0	54632																NaN	NaN	NaN	NaN				0.327402	0.825795
1509	0	0	0	0	0	0	0	0	0	0	0	0	0	0	0	0	0	0	0	0	0	0	0	0	53646																NaN	NaN	NaN	NaN				0.144902	-0.295968
1510	0	0	0	0	0	0	0	0	0	0	0	0	0	0	0	0	0	0	0	0	0	0	0	0	52679																NaN	NaN	NaN	NaN				0.335936	0.774813
1511	0	0	0	0	0	0	0	0	0	0	0	0	0	0	0	0	0	0	0	0	0	0	0	0	52325																NaN	NaN	NaN	NaN				0.797827	0.995486
1512	0	0	0	0	0	0	0	0	0	0	0	0	0	0	0	0	0	0	0	0	0	0	0	0	51279																NaN	NaN	NaN	NaN				0.530519	1.68013
1513	0	0	0	0	0	0	0	0	0	0	0	0	0	0	0	0	0	0	0	0	0	0	0	0	50654																NaN	NaN	NaN	NaN				0.67882	1.23628
1514	0	0	0	0	0	0	0	0	0	0	0	0	0	0	0	0	0	0	0	0	0	0	0	0	47581																NaN	NaN	NaN	NaN				0.0761997	0.188035
1515	0	0	0	0	0	0	0	0	0	0	0	0	0	0	0	0	0	0	0	0	0	0	0	0	47164																NaN	NaN	NaN	NaN				0.173427	0.476334
1516	0	0	0	0	0	0	0	0	0	0	0	0	0	0	0	0	0	0	0	0	0	0	0	0	45963																NaN	NaN	NaN	NaN				0.370457	0.840908
1517	0	0	0	0	0	0	0	0	0	0	0	0	0	0	0	0	0	0	0	0	0	0	0	0	45874																NaN	NaN	NaN	NaN				0.114559	0.444994
1518	0	0	0	0	0	0	0	0	0	0	0	0	0	0	0	0	0	0	0	0	0	0	0	0	44376																NaN	NaN	NaN	NaN				0.093271	0.279237
1519	0	0	0	0	0	0	0	0	0	0	0	0	0	0	0	0	0	0	0	0	0	0	0	0	44205																NaN	NaN	NaN	NaN				0.654478	0.825299
1520	0	0	0	0	0	0	0	0	0	0	0	0	0	0	0	0	0	0	0	0	0	0	0	0	39838																NaN	NaN	NaN	NaN				0.299408	0.785886
1521	0	0	0	0	0	0	0	0	0	0	0	0	0	0	0	0	0	0	0	0	0	0	0	0	37031																NaN	NaN	NaN	NaN				0.583627	1.03814
1522	0	0	0	0	0	0	0	0	0	0	0	0	0	0	0	0	0	0	0	0	0	0	36941	0	0																NaN	NaN	NaN	NaN				0.0224742	-0.0680087
1523	0	0	0	0	0	0	0	0	0	0	0	0	0	0	0	0	0	0	0	0	0	0	0	0	36525																NaN	NaN	NaN	NaN				0.338744	0.720998
1524	0	0	0	0	0	0	0	0	0	0	0	0	0	0	0	0	0	0	0	0	0	0	0	34588	0																NaN	NaN	NaN	NaN				0.161612	0.268736
1525	0	0	0	0	0	0	0	0	0	0	0	0	0	0	0	0	0	0	0	0	0	0	0	0	27430																NaN	NaN	NaN	NaN				0.272178	0.691196
1526	0	0	0	0	0	0	0	0	0	0	0	0	0	0	0	0	0	0	0	0	0	0	0	0	25896																NaN	NaN	NaN	NaN				0.242662	0.82341
1527	0	0	0	0	0	0	0	0	0	0	0	0	0	0	0	0	0	0	0	0	0	0	0	0	24713																NaN	NaN	NaN	NaN				0.157504	0.578916
1528	0	0	0	0	0	0	0	0	0	0	0	0	0	0	0	0	0	0	0	0	0	0	0	0	21212																NaN	NaN	NaN	NaN				0.182553	-0.31831
1529	0	0	0	0	0	0	0	0	0	0	0	0	0	0	0	0	0	0	0	0	0	0	0	0	19375																NaN	NaN	NaN	NaN				0.232128	0.46991
1530	0	0	0	0	0	0	0	0	0	0	0	0	0	0	0	0	0	0	0	0	0	0	0	0	19333																NaN	NaN	NaN	NaN				0.284753	0.623976
1531	0	0	0	0	0	0	0	0	0	0	0	0	0	0	0	0	0	0	0	0	0	0	0	0	16338																NaN	NaN	NaN	NaN				0.312622	-0.806509
1532	0	0	0	0	0	0	0	0	0	0	0	0	0	0	0	0	0	0	0	0	0	0	0	0	12936																NaN	NaN	NaN	NaN				0.207705	0.865597
1535	0	0	0	0	0	0	0	0	0	0	0	0	0	0	0	0	0	0	0	404900	0	0	2514700	1329000	1179200																NaN	NaN	NaN	NaN				1.75509	3.46137
1536	0	0	0	0	0	0	0	0	0	0	0	0	0	0	0	0	0	0	0	8578000	13821000	42343000	192630000	166510000	169430000																NaN	NaN	NaN	NaN				2.09422	3.36007
1537	0	0	0	0	0	0	0	0	0	0	0	0	0	0	0	0	0	0	0	542990	0	0	1090200	1264700	1681500																NaN	NaN	NaN	NaN				1.65078	2.75028
1538	0	0	0	0	0	0	0	0	0	0	0	0	0	0	0	0	0	0	0	307140	0	0	487200	888570	589890																NaN	NaN	NaN	NaN				1.49646	2.43525
1539	0	0	0	0	0	0	0	0	0	0	0	0	0	0	0	0	0	0	0	584820	584460	0	681750	2649600	3945100																NaN	NaN	NaN	NaN				0.954137	2.9409
1540	0	0	0	0	0	0	0	0	0	0	0	0	0	0	0	0	0	0	0	0	408130	0	2337500	0	0																NaN	NaN	NaN	NaN				0.130622	0.994962
1541	0	0	0	0	0	0	0	0	0	0	0	0	0	0	0	0	0	0	0	224950	215500	0	1142700	749760	606100																NaN	NaN	NaN	NaN				1.62716	2.52407
1542	0	0	0	0	0	0	0	0	0	0	0	0	0	0	0	0	0	0	0	0	0	214840	262440	259560	265060																NaN	NaN	NaN	NaN				1.08807	2.01374
1543	0	0	0	0	0	0	0	0	0	0	0	0	0	0	0	0	0	0	0	0	0	803310	658260	1018900	960040																NaN	NaN	NaN	NaN				0.94125	2.8858
1544	0	0	0	0	0	0	0	0	0	0	0	0	0	0	0	0	0	0	0	0	0	508940	483060	531670	530280																NaN	NaN	NaN	NaN				0.847463	2.6605
1545	0	0	0	0	0	0	0	0	0	0	0	0	0	0	0	0	0	0	0	242700	304500	240130	420840	622730	1324600																NaN	NaN	NaN	NaN				1.34259	1.42998
1546	0	0	0	0	0	0	0	0	0	0	0	0	0	0	0	0	0	0	0	526730	1078100	4112400	2742100	5245000	7964400																NaN	NaN	NaN	NaN				0.892994	1.87206
1547	0	0	0	0	0	0	0	0	0	0	0	0	0	0	0	0	0	0	0	0	0	900400	708090	810300	813450																NaN	NaN	NaN	NaN				0.784174	2.29309
1548	0	0	0	0	0	0	0	0	0	0	0	0	0	0	0	0	0	0	0	115420	0	0	0	0	298610																NaN	NaN	NaN	NaN				0.195984	0.339087
1549	0	0	0	0	0	0	0	0	0	0	0	0	0	0	0	0	0	0	0	344100	349340	372500	826400	782610	672540																NaN	NaN	NaN	NaN				3.47707	1.09335
1550	0	0	0	0	0	0	0	0	0	0	0	0	0	0	0	0	0	0	0	752500	697230	0	833990	1052900	1206700																NaN	NaN	NaN	NaN				0.607379	1.84764
1551	0	0	0	0	0	0	0	0	0	0	0	0	0	0	0	0	0	0	0	1089700	1825200	4919500	4737100	5189400	5802500																NaN	NaN	NaN	NaN				0.936061	1.28858
1552	0	0	0	0	0	0	0	0	0	0	0	0	0	0	0	0	0	0	0	0	728520	3367700	2336800	2620300	2934800																NaN	NaN	NaN	NaN				0.556952	3.23343
1553	0	0	0	0	0	0	0	0	0	0	0	0	0	0	0	0	0	0	0	400840	385180	431530	712800	661290	946420																NaN	NaN	NaN	NaN				2.28865	0.914413
1554	0	0	0	0	0	0	0	0	0	0	0	0	0	0	0	0	0	0	0	414360	501810	1929700	1641700	1790700	1966000																NaN	NaN	NaN	NaN				0.848282	1.28281
1555	0	0	0	0	0	0	0	0	0	0	0	0	0	0	0	0	0	0	0	0	0	278670	271990	0	252180																NaN	NaN	NaN	NaN				0.605334	1.9591
1556	0	0	0	0	0	0	0	0	0	0	0	0	0	0	0	0	0	0	0	566870	779980	1100300	1426100	1113800	1347900																NaN	NaN	NaN	NaN				1.12992	0.712594
1557	0	0	0	0	0	0	0	0	0	0	0	0	0	0	0	0	0	0	0	0	0	213010	179220	0	155240																NaN	NaN	NaN	NaN				0.348163	1.17088
1558	0	0	0	0	0	0	0	0	0	0	0	0	0	0	0	0	0	0	0	509030	353480	0	384570	379910	530910																NaN	NaN	NaN	NaN				0.410065	0.713153
1559	0	0	0	0	0	0	0	0	0	0	0	0	0	0	0	0	0	0	0	223090	241360	393600	0	695960	590260																NaN	NaN	NaN	NaN				0.11719	0.304455
1560	0	0	0	0	0	0	0	0	0	0	0	0	0	0	0	0	0	0	0	814970	734040	0	761870	731900	799370																NaN	NaN	NaN	NaN				0.418769	1.11947
1561	0	0	0	0	0	0	0	0	0	0	0	0	0	0	0	0	0	0	0	501930	0	0	0	0	688330																NaN	NaN	NaN	NaN				0.148815	0.56838
1562	0	0	0	0	0	0	0	0	0	0	0	0	0	0	0	0	0	0	0	0	357640	344800	0	448810	498800																NaN	NaN	NaN	NaN				0.364089	1.27296
1563	0	0	0	0	0	0	0	0	0	0	0	0	0	0	0	0	0	0	0	0	0	187790	0	249010	0																NaN	NaN	NaN	NaN				0.0192225	0.10059
1564	0	0	0	0	0	0	0	0	0	0	0	0	0	0	0	0	0	0	0	271700	0	0	0	0	342210																NaN	NaN	NaN	NaN				0.425134	1.00824
1565	0	0	0	0	0	0	0	0	0	0	0	0	0	0	0	0	0	0	0	0	0	272530	0	0	327410																NaN	NaN	NaN	NaN				0.248412	0.827971
1566	0	0	0	0	0	0	0	0	0	0	0	0	0	0	0	0	0	0	0	639390	619210	314950	472790	550390	613160																NaN	NaN	NaN	NaN				0.123717	0.118557
1567	0	0	0	0	0	0	0	0	0	0	0	0	0	0	0	0	0	0	0	570350	630730	621290	573660	682500	635570																NaN	NaN	NaN	NaN				0.237323	0.0516466
1568	0	0	0	0	0	0	0	0	0	0	0	0	0	0	0	0	0	0	0	1882300	1424800	349160	863790	1124000	1708600																NaN	NaN	NaN	NaN				0.125045	0.274998
1569	0	0	0	0	0	0	0	0	0	0	0	0	0	0	0	0	0	0	0	8804200	13395000	34230000	7801000	21757000	24951000																NaN	NaN	NaN	NaN				0.00966644	0.0230293
1570	0	0	0	0	0	0	0	0	0	0	0	0	0	0	0	0	0	0	0	219640	234460	411640	253710	320680	258570																NaN	NaN	NaN	NaN				0.00390032	-0.00366465
1571	0	0	0	0	0	0	0	0	0	0	0	0	0	0	0	0	0	0	0	0	322650	465310	0	338130	386840																NaN	NaN	NaN	NaN				0.170534	0.712423
1572	0	0	0	0	0	0	0	0	0	0	0	0	0	0	0	0	0	0	0	820010	1327100	0	764990	618100	527200																NaN	NaN	NaN	NaN				0.171377	0.623654
1573	0	0	0	0	0	0	0	0	0	0	0	0	0	0	0	0	0	0	0	1246100	1197100	964610	1047600	924420	1050100																NaN	NaN	NaN	NaN				0.572107	-0.166915
1574	0	0	0	0	0	0	0	0	0	0	0	0	0	0	0	0	0	0	0	303510	0	0	0	0	266820																NaN	NaN	NaN	NaN				0.253385	0.831671
1575	0	0	0	0	0	0	0	0	0	0	0	0	0	0	0	0	0	0	0	0	0	369260	0	0	323470																NaN	NaN	NaN	NaN				0.337553	0.999241
1576	0	0	0	0	0	0	0	0	0	0	0	0	0	0	0	0	0	0	0	240650	0	469220	0	0	595790																NaN	NaN	NaN	NaN				0.100204	0.302954
1577	0	0	0	0	0	0	0	0	0	0	0	0	0	0	0	0	0	0	0	1640500	1690400	2305100	1134500	1690500	1578200																NaN	NaN	NaN	NaN				0.690805	-0.359514
1578	0	0	0	0	0	0	0	0	0	0	0	0	0	0	0	0	0	0	0	577700	589330	509120	0	560280	619590																NaN	NaN	NaN	NaN				0.369723	-0.636211
1579	0	0	0	0	0	0	0	0	0	0	0	0	0	0	0	0	0	0	0	243430	326850	1496600	0	613990	795220																NaN	NaN	NaN	NaN				0.21067	-0.870783
1580	0	0	0	0	0	0	0	0	0	0	0	0	0	0	0	0	0	0	0	0	0	403280	0	0	269290																NaN	NaN	NaN	NaN				0.500632	2.04662
1581	0	0	0	0	0	0	0	0	0	0	0	0	0	0	0	0	0	0	0	2259800	1648800	2054300	1024500	1111300	1706900																NaN	NaN	NaN	NaN				1.1689	-0.659237
1582	0	0	0	0	0	0	0	0	0	0	0	0	0	0	0	0	0	0	0	646010	641580	0	0	0	815480																NaN	NaN	NaN	NaN				0.293432	-1.11475
1583	0	0	0	0	0	0	0	0	0	0	0	0	0	0	0	0	0	0	0	1754200	1507600	1239900	885340	795830	1141300																NaN	NaN	NaN	NaN				1.48014	-0.675926
1584	0	0	0	0	0	0	0	0	0	0	0	0	0	0	0	0	0	0	0	0	0	514820	0	0	313650																NaN	NaN	NaN	NaN				0.0715418	0.332375
1585	0	0	0	0	0	0	0	0	0	0	0	0	0	0	0	0	0	0	0	0	0	558490	0	0	319030																NaN	NaN	NaN	NaN				0.374598	1.54544
1586	0	0	0	0	0	0	0	0	0	0	0	0	0	0	0	0	0	0	0	824790	726740	926450	0	514960	853280																NaN	NaN	NaN	NaN				0.560629	-1.36563
1587	0	0	0	0	0	0	0	0	0	0	0	0	0	0	0	0	0	0	0	283870	349160	0	0	0	342930																NaN	NaN	NaN	NaN				0.00770815	-0.0245673
1588	0	0	0	0	0	0	0	0	0	0	0	0	0	0	0	0	0	0	0	4362000	3087500	1831600	1437700	1452500	2074500																NaN	NaN	NaN	NaN				0.971695	-0.836489
1589	0	0	0	0	0	0	0	0	0	0	0	0	0	0	0	0	0	0	0	253320	228640	133370	0	166100	160700																NaN	NaN	NaN	NaN				0.622325	-0.581225
1590	0	0	0	0	0	0	0	0	0	0	0	0	0	0	0	0	0	0	0	333910	394210	590790	0	408030	271880																NaN	NaN	NaN	NaN				0.608285	-1.15846
1591	0	0	0	0	0	0	0	0	0	0	0	0	0	0	0	0	0	0	0	0	409800	1344300	842680	0	0																NaN	NaN	NaN	NaN				0.162509	-0.934728
1592	0	0	0	0	0	0	0	0	0	0	0	0	0	0	0	0	0	0	0	1090100	758330	0	237960	276390	327880																NaN	NaN	NaN	NaN				0.252429	-0.671607
1593	0	0	0	0	0	0	0	0	0	0	0	0	0	0	0	0	0	0	0	4202400	2569500	0	667720	855640	1394100																NaN	NaN	NaN	NaN				0.018181	-0.0967553
1594	0	0	0	0	0	0	0	0	0	0	0	0	0	0	0	0	0	0	0	740390	746850	0	0	0	555240																NaN	NaN	NaN	NaN				0.235945	-0.819689
1595	0	0	0	0	0	0	0	0	0	0	0	0	0	0	0	0	0	0	0	4021100	3356800	486560	866700	860770	1003600																NaN	NaN	NaN	NaN				0.461319	-1.04429
1596	0	0	0	0	0	0	0	0	0	0	0	0	0	0	0	0	0	0	0	3057300	2812300	959800	1020900	535130	796620																NaN	NaN	NaN	NaN				1.1039	-1.41502
1597	0	0	0	0	0	0	0	0	0	0	0	0	0	0	0	0	0	0	0	672730	765480	465590	0	0	563850																NaN	NaN	NaN	NaN				0.79503	-1.39602
1598	0	0	0	0	0	0	0	0	0	0	0	0	0	0	0	0	0	0	0	0	0	1609400	0	0	418040																NaN	NaN	NaN	NaN				0.164134	0.997913
1599	0	0	0	0	0	0	0	0	0	0	0	0	0	0	0	0	0	0	0	6066900	4475300	1305100	823670	936370	797480																NaN	NaN	NaN	NaN				1.3383	-1.94943
1600	0	0	0	0	0	0	0	0	0	0	0	0	0	0	0	0	0	0	0	1716700	1376500	0	0	0	625760																NaN	NaN	NaN	NaN				0.437312	-1.55427
1601	0	0	0	0	0	0	0	0	0	0	0	0	0	0	0	0	0	0	0	5379100	3885300	1219900	551020	552340	788200																NaN	NaN	NaN	NaN				1.53997	-2.24391
1602	0	0	0	0	0	0	0	0	0	0	0	0	0	0	0	0	0	0	0	1383300	1362300	0	0	0	481760																NaN	NaN	NaN	NaN				0.398237	-1.63615
1603	0	0	0	0	0	0	0	0	0	0	0	0	0	0	0	0	0	0	0	638620	414880	0	0	0	182870																NaN	NaN	NaN	NaN				0.208169	-0.794847
1604	0	0	0	0	0	0	0	0	0	0	0	0	0	0	0	0	0	0	0	3367400	2756700	0	0	519950	515680																NaN	NaN	NaN	NaN				0.452079	-1.7761
1605	0	0	0	0	0	0	0	0	0	0	0	0	0	0	0	0	0	0	0	715530	531350	0	0	0	202030																NaN	NaN	NaN	NaN				0.714073	-1.46354
1606	0	0	0	0	0	0	0	0	0	0	0	0	0	0	0	0	0	0	0	824100	978120	406430	0	0	333540																NaN	NaN	NaN	NaN				1.43376	-2.30257
1607	0	0	0	0	0	0	0	0	0	0	0	0	0	0	0	0	0	0	0	3897900	2136200	343060	129110	177160	579500																NaN	NaN	NaN	NaN				0.973593	-2.58387
1608	0	0	0	0	0	0	0	0	0	0	0	0	0	0	0	0	0	0	0	981370	866560	0	0	0	241110																NaN	NaN	NaN	NaN				0.423181	-1.41405
1609	0	0	0	0	0	0	0	0	0	0	0	0	0	0	0	0	0	0	0	1877800	1089000	489310	0	0	437640																NaN	NaN	NaN	NaN				1.28383	-3.04829
1610	0	0	0	0	0	0	0	0	0	0	0	0	0	0	0	0	0	0	0	5987200	3122400	0	320340	266450	490130																NaN	NaN	NaN	NaN				0.626425	-2.14449
1611	0	0	0	0	0	0	0	0	0	0	0	0	0	0	0	0	0	0	0	1627900	966600	893240	0	0	400750																NaN	NaN	NaN	NaN				1.33566	-3.35123
1612	0	0	0	0	0	0	0	0	0	0	0	0	0	0	0	0	0	0	0	2469100	2330900	0	0	0	430030																NaN	NaN	NaN	NaN				0.424478	-1.94018
1613	0	0	0	0	0	0	0	0	0	0	0	0	0	0	0	0	0	0	0	4097600	2345500	1096700	0	0	504230																NaN	NaN	NaN	NaN				1.45308	-3.54599
1614	0	0	0	0	0	0	0	0	0	0	0	0	0	0	0	0	0	0	0	26904000	20129000	340520	428170	276880	412550																NaN	NaN	NaN	NaN				0.903485	-3.96018
1615	0	0	0	0	0	0	0	0	0	0	0	0	0	0	0	0	0	0	0	5495200	3749400	0	0	0	123040																NaN	NaN	NaN	NaN				0.919262	-3.79415
1616	0	0	0	0	0	0	0	0	0	0	0	0	0	0	0	0	0	0	0	10300	0	0	0	0	0																NaN	NaN	NaN	NaN				0.311968	1.13609
1617	0	0	0	0	0	0	0	0	0	0	0	0	0	0	0	0	0	0	0	13301	0	0	0	0	0																NaN	NaN	NaN	NaN				0.0271648	0.123267
1618	0	0	0	0	0	0	0	0	0	0	0	0	0	0	0	0	0	0	0	13831	0	0	0	0	0																NaN	NaN	NaN	NaN				0.193945	0.568178
1619	0	0	0	0	0	0	0	0	0	0	0	0	0	0	0	0	0	0	0	14343	0	0	0	0	0																NaN	NaN	NaN	NaN				0.434302	1.10246
1620	0	0	0	0	0	0	0	0	0	0	0	0	0	0	0	0	0	0	0	14610	0	0	0	0	0																NaN	NaN	NaN	NaN				0.0834164	0.353676
1621	0	0	0	0	0	0	0	0	0	0	0	0	0	0	0	0	0	0	0	15078	0	0	0	0	0																NaN	NaN	NaN	NaN				0.196064	0.433252
1622	0	0	0	0	0	0	0	0	0	0	0	0	0	0	0	0	0	0	0	16722	0	0	0	0	0																NaN	NaN	NaN	NaN				0.129757	0.336452
1623	0	0	0	0	0	0	0	0	0	0	0	0	0	0	0	0	0	0	0	17085	0	0	0	0	0																NaN	NaN	NaN	NaN				0.0195018	0.0812432
1624	0	0	0	0	0	0	0	0	0	0	0	0	0	0	0	0	0	0	0	19651	0	0	0	0	0																NaN	NaN	NaN	NaN				0.148093	0.475408
1625	0	0	0	0	0	0	0	0	0	0	0	0	0	0	0	0	0	0	0	19671	0	0	0	0	0																NaN	NaN	NaN	NaN				0.129262	0.470561
1626	0	0	0	0	0	0	0	0	0	0	0	0	0	0	0	0	0	0	0	19959	0	0	0	0	0																NaN	NaN	NaN	NaN				0.0169109	0.0600847
1627	0	0	0	0	0	0	0	0	0	0	0	0	0	0	0	0	0	0	0	20077	0	0	0	0	0																NaN	NaN	NaN	NaN				0.271191	-0.820414
1628	0	0	0	0	0	0	0	0	0	0	0	0	0	0	0	0	0	0	0	20594	0	0	0	0	0																NaN	NaN	NaN	NaN				0.0166775	-0.0444584
1629	0	0	0	0	0	0	0	0	0	0	0	0	0	0	0	0	0	0	0	20755	0	0	0	0	0																NaN	NaN	NaN	NaN				0.0354478	-0.12356
1630	0	0	0	0	0	0	0	0	0	0	0	0	0	0	0	0	0	0	0	21513	0	0	0	0	0																NaN	NaN	NaN	NaN				0.0276516	0.110869
1631	0	0	0	0	0	0	0	0	0	0	0	0	0	0	0	0	0	0	0	22631	0	0	0	0	0																NaN	NaN	NaN	NaN				0.367358	0.707678
1632	0	0	0	0	0	0	0	0	0	0	0	0	0	0	0	0	0	0	0	23084	0	0	0	0	0																NaN	NaN	NaN	NaN				0.0905767	0.195199
1633	0	0	0	0	0	0	0	0	0	0	0	0	0	0	0	0	0	0	0	23944	0	0	0	0	0																NaN	NaN	NaN	NaN				0.10356	-0.424566
1634	0	0	0	0	0	0	0	0	0	0	0	0	0	0	0	0	0	0	0	24433	0	0	0	0	0																NaN	NaN	NaN	NaN				0.0325094	-0.102462
1635	0	0	0	0	0	0	0	0	0	0	0	0	0	0	0	0	0	0	0	24586	0	0	0	0	0																NaN	NaN	NaN	NaN				0.178326	-0.589622
1636	0	0	0	0	0	0	0	0	0	0	0	0	0	0	0	0	0	0	0	24654	0	0	0	0	0																NaN	NaN	NaN	NaN				0.40534	0.889906
1637	0	0	0	0	0	0	0	0	0	0	0	0	0	0	0	0	0	0	0	0	25152	0	0	0	0																NaN	NaN	NaN	NaN				0.28908	0.693897
1638	0	0	0	0	0	0	0	0	0	0	0	0	0	0	0	0	0	0	0	25366	0	0	0	0	0																NaN	NaN	NaN	NaN				0.346071	0.610769
1639	0	0	0	0	0	0	0	0	0	0	0	0	0	0	0	0	0	0	0	27381	0	0	0	0	0																NaN	NaN	NaN	NaN				0.0192631	0.0607023
1640	0	0	0	0	0	0	0	0	0	0	0	0	0	0	0	0	0	0	0	0	29269	0	0	0	0																NaN	NaN	NaN	NaN				0.221855	0.475779
1641	0	0	0	0	0	0	0	0	0	0	0	0	0	0	0	0	0	0	0	29317	0	0	0	0	0																NaN	NaN	NaN	NaN				0.0781149	0.20719
1642	0	0	0	0	0	0	0	0	0	0	0	0	0	0	0	0	0	0	0	29869	0	0	0	0	0																NaN	NaN	NaN	NaN				0.0586013	-0.141125
1643	0	0	0	0	0	0	0	0	0	0	0	0	0	0	0	0	0	0	0	30077	0	0	0	0	0																NaN	NaN	NaN	NaN				0.375708	1.08972
1644	0	0	0	0	0	0	0	0	0	0	0	0	0	0	0	0	0	0	0	0	30135	0	0	0	0																NaN	NaN	NaN	NaN				0.0311509	-0.104887
1645	0	0	0	0	0	0	0	0	0	0	0	0	0	0	0	0	0	0	0	30267	0	0	0	0	0																NaN	NaN	NaN	NaN				0.821048	1.15028
1646	0	0	0	0	0	0	0	0	0	0	0	0	0	0	0	0	0	0	0	30563	0	0	0	0	0																NaN	NaN	NaN	NaN				0.299386	-0.926553
1647	0	0	0	0	0	0	0	0	0	0	0	0	0	0	0	0	0	0	0	31604	0	0	0	0	0																NaN	NaN	NaN	NaN				0.205398	0.393232
1648	0	0	0	0	0	0	0	0	0	0	0	0	0	0	0	0	0	0	0	32166	0	0	0	0	0																NaN	NaN	NaN	NaN				0.54544	0.936914
1649	0	0	0	0	0	0	0	0	0	0	0	0	0	0	0	0	0	0	0	0	32536	0	0	0	0																NaN	NaN	NaN	NaN				0.752765	1.69541
1650	0	0	0	0	0	0	0	0	0	0	0	0	0	0	0	0	0	0	0	32800	0	0	0	0	0																NaN	NaN	NaN	NaN				0.251146	0.620547
1651	0	0	0	0	0	0	0	0	0	0	0	0	0	0	0	0	0	0	0	32939	0	0	0	0	0																NaN	NaN	NaN	NaN				0.169396	0.465461
1652	0	0	0	0	0	0	0	0	0	0	0	0	0	0	0	0	0	0	0	33778	0	0	0	0	0																NaN	NaN	NaN	NaN				0.501717	0.754567
1653	0	0	0	0	0	0	0	0	0	0	0	0	0	0	0	0	0	0	0	33896	0	0	0	0	0																NaN	NaN	NaN	NaN				0.172666	-0.522102
1654	0	0	0	0	0	0	0	0	0	0	0	0	0	0	0	0	0	0	0	34349	0	0	0	0	0																NaN	NaN	NaN	NaN				0.11937	-0.308136
1655	0	0	0	0	0	0	0	0	0	0	0	0	0	0	0	0	0	0	0	0	34585	0	0	0	0																NaN	NaN	NaN	NaN				0.185999	0.447992
1656	0	0	0	0	0	0	0	0	0	0	0	0	0	0	0	0	0	0	0	34692	0	0	0	0	0																NaN	NaN	NaN	NaN				0.127701	0.501811
1657	0	0	0	0	0	0	0	0	0	0	0	0	0	0	0	0	0	0	0	36021	0	0	0	0	0																NaN	NaN	NaN	NaN				0.299743	0.52961
1658	0	0	0	0	0	0	0	0	0	0	0	0	0	0	0	0	0	0	0	36554	0	0	0	0	0																NaN	NaN	NaN	NaN				0.102601	-0.180492
1659	0	0	0	0	0	0	0	0	0	0	0	0	0	0	0	0	0	0	0	36730	0	0	0	0	0																NaN	NaN	NaN	NaN				0.00219551	0.00580406
1660	0	0	0	0	0	0	0	0	0	0	0	0	0	0	0	0	0	0	0	36854	0	0	0	0	0																NaN	NaN	NaN	NaN				0.0588231	-0.203003
1661	0	0	0	0	0	0	0	0	0	0	0	0	0	0	0	0	0	0	0	37292	0	0	0	0	0																NaN	NaN	NaN	NaN				0.288134	0.381043
1662	0	0	0	0	0	0	0	0	0	0	0	0	0	0	0	0	0	0	0	0	38014	0	0	0	0																NaN	NaN	NaN	NaN				0.824717	0.891516
1663	0	0	0	0	0	0	0	0	0	0	0	0	0	0	0	0	0	0	0	38164	0	0	0	0	0																NaN	NaN	NaN	NaN				0.355132	-0.375427
1664	0	0	0	0	0	0	0	0	0	0	0	0	0	0	0	0	0	0	0	39082	0	0	0	0	0																NaN	NaN	NaN	NaN				0.12464	0.335056
1665	0	0	0	0	0	0	0	0	0	0	0	0	0	0	0	0	0	0	0	39132	0	0	0	0	0																NaN	NaN	NaN	NaN				0.353163	-0.813944
1666	0	0	0	0	0	0	0	0	0	0	0	0	0	0	0	0	0	0	0	39655	0	0	0	0	0																NaN	NaN	NaN	NaN				0.0939572	0.233351
1667	0	0	0	0	0	0	0	0	0	0	0	0	0	0	0	0	0	0	0	39934	0	0	0	0	0																NaN	NaN	NaN	NaN				0.0563373	-0.111038
1668	0	0	0	0	0	0	0	0	0	0	0	0	0	0	0	0	0	0	0	40169	0	0	0	0	0																NaN	NaN	NaN	NaN				0.0159878	0.0421801
1669	0	0	0	0	0	0	0	0	0	0	0	0	0	0	0	0	0	0	0	40537	0	0	0	0	0																NaN	NaN	NaN	NaN				0.242246	0.449325
1670	0	0	0	0	0	0	0	0	0	0	0	0	0	0	0	0	0	0	0	41092	0	0	0	0	0																NaN	NaN	NaN	NaN				0.662867	0.577513
1671	0	0	0	0	0	0	0	0	0	0	0	0	0	0	0	0	0	0	0	41173	0	0	0	0	0																NaN	NaN	NaN	NaN				0.750899	0.581142
1672	0	0	0	0	0	0	0	0	0	0	0	0	0	0	0	0	0	0	0	41213	0	0	0	0	0																NaN	NaN	NaN	NaN				0.0642112	0.158882
1673	0	0	0	0	0	0	0	0	0	0	0	0	0	0	0	0	0	0	0	41456	0	0	0	0	0																NaN	NaN	NaN	NaN				0.48832	0.708466
1674	0	0	0	0	0	0	0	0	0	0	0	0	0	0	0	0	0	0	0	41562	0	0	0	0	0																NaN	NaN	NaN	NaN				0.363304	-0.650085
1675	0	0	0	0	0	0	0	0	0	0	0	0	0	0	0	0	0	0	0	41681	0	0	0	0	0																NaN	NaN	NaN	NaN				0.225499	0.703978
1676	0	0	0	0	0	0	0	0	0	0	0	0	0	0	0	0	0	0	0	41901	0	0	0	0	0																NaN	NaN	NaN	NaN				0.10791	-0.251288
1677	0	0	0	0	0	0	0	0	0	0	0	0	0	0	0	0	0	0	0	0	41926	0	0	0	0																NaN	NaN	NaN	NaN				0.238065	0.625887
1678	0	0	0	0	0	0	0	0	0	0	0	0	0	0	0	0	0	0	0	42310	0	0	0	0	0																NaN	NaN	NaN	NaN				0.592191	-0.808892
1679	0	0	0	0	0	0	0	0	0	0	0	0	0	0	0	0	0	0	0	0	42888	0	0	0	0																NaN	NaN	NaN	NaN				0.213657	0.490813
1680	0	0	0	0	0	0	0	0	0	0	0	0	0	0	0	0	0	0	0	43044	0	0	0	0	0																NaN	NaN	NaN	NaN				0.204347	-0.276087
1681	0	0	0	0	0	0	0	0	0	0	0	0	0	0	0	0	0	0	0	0	43671	0	0	0	0																NaN	NaN	NaN	NaN				1.14718	1.69349
1682	0	0	0	0	0	0	0	0	0	0	0	0	0	0	0	0	0	0	0	44220	0	0	0	0	0																NaN	NaN	NaN	NaN				0.0721991	-0.183556
1683	0	0	0	0	0	0	0	0	0	0	0	0	0	0	0	0	0	0	0	0	44588	0	0	0	0																NaN	NaN	NaN	NaN				0.121724	0.466539
1684	0	0	0	0	0	0	0	0	0	0	0	0	0	0	0	0	0	0	0	45002	0	0	0	0	0																NaN	NaN	NaN	NaN				0.700203	0.819235
1685	0	0	0	0	0	0	0	0	0	0	0	0	0	0	0	0	0	0	0	0	45454	0	0	0	0																NaN	NaN	NaN	NaN				0.293996	0.777379
1686	0	0	0	0	0	0	0	0	0	0	0	0	0	0	0	0	0	0	0	46240	0	0	0	0	0																NaN	NaN	NaN	NaN				0.0925542	0.199502
1687	0	0	0	0	0	0	0	0	0	0	0	0	0	0	0	0	0	0	0	46351	0	0	0	0	0																NaN	NaN	NaN	NaN				0.15728	0.513394
1688	0	0	0	0	0	0	0	0	0	0	0	0	0	0	0	0	0	0	0	46377	0	0	0	0	0																NaN	NaN	NaN	NaN				1.34239	1.48848
1689	0	0	0	0	0	0	0	0	0	0	0	0	0	0	0	0	0	0	0	47331	0	0	0	0	0																NaN	NaN	NaN	NaN				0.1058	0.21453
1690	0	0	0	0	0	0	0	0	0	0	0	0	0	0	0	0	0	0	0	47816	0	0	0	0	0																NaN	NaN	NaN	NaN				0.161569	-0.383978
1691	0	0	0	0	0	0	0	0	0	0	0	0	0	0	0	0	0	0	0	50998	0	0	0	0	0																NaN	NaN	NaN	NaN				0.145852	-0.207481
1692	0	0	0	0	0	0	0	0	0	0	0	0	0	0	0	0	0	0	0	52014	0	0	0	0	0																NaN	NaN	NaN	NaN				0.0893885	-0.233607
1693	0	0	0	0	0	0	0	0	0	0	0	0	0	0	0	0	0	0	0	0	53148	0	0	0	0																NaN	NaN	NaN	NaN				0.496804	0.939628
1694	0	0	0	0	0	0	0	0	0	0	0	0	0	0	0	0	0	0	0	54080	0	0	0	0	0																NaN	NaN	NaN	NaN				0.533582	0.844936
1695	0	0	0	0	0	0	0	0	0	0	0	0	0	0	0	0	0	0	0	0	0	54457	0	0	0																NaN	NaN	NaN	NaN				0.0357698	0.0564725
1696	0	0	0	0	0	0	0	0	0	0	0	0	0	0	0	0	0	0	0	54561	0	0	0	0	0																NaN	NaN	NaN	NaN				0.10543	-0.322108
1697	0	0	0	0	0	0	0	0	0	0	0	0	0	0	0	0	0	0	0	55927	0	0	0	0	0																NaN	NaN	NaN	NaN				0.194237	-0.460463
1698	0	0	0	0	0	0	0	0	0	0	0	0	0	0	0	0	0	0	0	57044	0	0	0	0	0																NaN	NaN	NaN	NaN				0.0127083	0.0290829
1699	0	0	0	0	0	0	0	0	0	0	0	0	0	0	0	0	0	0	0	57651	0	0	0	0	0																NaN	NaN	NaN	NaN				0.117991	-0.4037
1700	0	0	0	0	0	0	0	0	0	0	0	0	0	0	0	0	0	0	0	58299	0	0	0	0	0																NaN	NaN	NaN	NaN				0.0128641	0.0472377
1701	0	0	0	0	0	0	0	0	0	0	0	0	0	0	0	0	0	0	0	58461	0	0	0	0	0																NaN	NaN	NaN	NaN				0.0319763	-0.0965716
1702	0	0	0	0	0	0	0	0	0	0	0	0	0	0	0	0	0	0	0	59061	0	0	0	0	0																NaN	NaN	NaN	NaN				0.23984	0.446232
1703	0	0	0	0	0	0	0	0	0	0	0	0	0	0	0	0	0	0	0	59560	0	0	0	0	0																NaN	NaN	NaN	NaN				0.294369	0.308881
1704	0	0	0	0	0	0	0	0	0	0	0	0	0	0	0	0	0	0	0	0	60059	0	0	0	0																NaN	NaN	NaN	NaN				0.387152	1.06588
1705	0	0	0	0	0	0	0	0	0	0	0	0	0	0	0	0	0	0	0	60239	0	0	0	0	0																NaN	NaN	NaN	NaN				0.0704056	0.104036
1706	0	0	0	0	0	0	0	0	0	0	0	0	0	0	0	0	0	0	0	0	61181	0	0	0	0																NaN	NaN	NaN	NaN				0.241683	0.853615
1707	0	0	0	0	0	0	0	0	0	0	0	0	0	0	0	0	0	0	0	61369	0	0	0	0	0																NaN	NaN	NaN	NaN				0.336051	0.827553
1708	0	0	0	0	0	0	0	0	0	0	0	0	0	0	0	0	0	0	0	61992	0	0	0	0	0																NaN	NaN	NaN	NaN				0.0574282	-0.128819
1709	0	0	0	0	0	0	0	0	0	0	0	0	0	0	0	0	0	0	0	62127	0	0	0	0	0																NaN	NaN	NaN	NaN				0.183072	0.4975
1710	0	0	0	0	0	0	0	0	0	0	0	0	0	0	0	0	0	0	0	0	0	62963	0	0	0																NaN	NaN	NaN	NaN				0.227671	0.605227
1711	0	0	0	0	0	0	0	0	0	0	0	0	0	0	0	0	0	0	0	0	0	64419	0	0	0																NaN	NaN	NaN	NaN				0.567172	1.24534
1712	0	0	0	0	0	0	0	0	0	0	0	0	0	0	0	0	0	0	0	0	64738	0	0	0	0																NaN	NaN	NaN	NaN				0.469316	1.10973
1713	0	0	0	0	0	0	0	0	0	0	0	0	0	0	0	0	0	0	0	0	0	64789	0	0	0																NaN	NaN	NaN	NaN				0.0643401	0.190803
1714	0	0	0	0	0	0	0	0	0	0	0	0	0	0	0	0	0	0	0	65024	0	0	0	0	0																NaN	NaN	NaN	NaN				0.0651342	-0.154895
1715	0	0	0	0	0	0	0	0	0	0	0	0	0	0	0	0	0	0	0	66444	0	0	0	0	0																NaN	NaN	NaN	NaN				0.52589	-0.806956
1716	0	0	0	0	0	0	0	0	0	0	0	0	0	0	0	0	0	0	0	66669	0	0	0	0	0																NaN	NaN	NaN	NaN				0.496665	0.761918
1717	0	0	0	0	0	0	0	0	0	0	0	0	0	0	0	0	0	0	0	0	67098	0	0	0	0																NaN	NaN	NaN	NaN				0.0173024	-0.0719401
1718	0	0	0	0	0	0	0	0	0	0	0	0	0	0	0	0	0	0	0	69643	0	0	0	0	0																NaN	NaN	NaN	NaN				0.0172699	0.0506668
1719	0	0	0	0	0	0	0	0	0	0	0	0	0	0	0	0	0	0	0	72315	0	0	0	0	0																NaN	NaN	NaN	NaN				0.416049	-0.789297
1720	0	0	0	0	0	0	0	0	0	0	0	0	0	0	0	0	0	0	0	73676	0	0	0	0	0																NaN	NaN	NaN	NaN				0.232653	-0.454783
1721	0	0	0	0	0	0	0	0	0	0	0	0	0	0	0	0	0	0	0	74078	0	0	0	0	0																NaN	NaN	NaN	NaN				0.0120919	0.0378911
1722	0	0	0	0	0	0	0	0	0	0	0	0	0	0	0	0	0	0	0	0	0	74557	0	0	0																NaN	NaN	NaN	NaN				0.104598	0.355632
1723	0	0	0	0	0	0	0	0	0	0	0	0	0	0	0	0	0	0	0	75290	0	0	0	0	0																NaN	NaN	NaN	NaN				0.0663519	0.115761
1724	0	0	0	0	0	0	0	0	0	0	0	0	0	0	0	0	0	0	0	76077	0	0	0	0	0																NaN	NaN	NaN	NaN				0.283591	0.703163
1725	0	0	0	0	0	0	0	0	0	0	0	0	0	0	0	0	0	0	0	77005	0	0	0	0	0																NaN	NaN	NaN	NaN				0.374189	0.641614
1726	0	0	0	0	0	0	0	0	0	0	0	0	0	0	0	0	0	0	0	79614	0	0	0	0	0																NaN	NaN	NaN	NaN				0.253838	-0.492762
1727	0	0	0	0	0	0	0	0	0	0	0	0	0	0	0	0	0	0	0	79947	0	0	0	0	0																NaN	NaN	NaN	NaN				0.235716	0.347624
1728	0	0	0	0	0	0	0	0	0	0	0	0	0	0	0	0	0	0	0	80398	0	0	0	0	0																NaN	NaN	NaN	NaN				0.596936	-0.615086
1729	0	0	0	0	0	0	0	0	0	0	0	0	0	0	0	0	0	0	0	80929	0	0	0	0	0																NaN	NaN	NaN	NaN				0.30514	-0.62649
1730	0	0	0	0	0	0	0	0	0	0	0	0	0	0	0	0	0	0	0	0	81923	0	0	0	0																NaN	NaN	NaN	NaN				0.0504415	-0.0969219
1731	0	0	0	0	0	0	0	0	0	0	0	0	0	0	0	0	0	0	0	0	82331	0	0	0	0																NaN	NaN	NaN	NaN				0.0956856	0.187281
1732	0	0	0	0	0	0	0	0	0	0	0	0	0	0	0	0	0	0	0	0	0	82380	0	0	0																NaN	NaN	NaN	NaN				0.364493	0.953957
1733	0	0	0	0	0	0	0	0	0	0	0	0	0	0	0	0	0	0	0	0	82525	0	0	0	0																NaN	NaN	NaN	NaN				0.00749471	-0.0280644
1734	0	0	0	0	0	0	0	0	0	0	0	0	0	0	0	0	0	0	0	0	28493	54400	0	0	0																NaN	NaN	NaN	NaN				0.10165	0.185419
1735	0	0	0	0	0	0	0	0	0	0	0	0	0	0	0	0	0	0	0	0	83992	0	0	0	0																NaN	NaN	NaN	NaN				0.311079	0.851631
1736	0	0	0	0	0	0	0	0	0	0	0	0	0	0	0	0	0	0	0	0	84005	0	0	0	0																NaN	NaN	NaN	NaN				0.215119	0.912658
1737	0	0	0	0	0	0	0	0	0	0	0	0	0	0	0	0	0	0	0	84636	0	0	0	0	0																NaN	NaN	NaN	NaN				0.221482	-0.342384
1738	0	0	0	0	0	0	0	0	0	0	0	0	0	0	0	0	0	0	0	0	0	84720	0	0	0																NaN	NaN	NaN	NaN				0.0243976	-0.0555442
1739	0	0	0	0	0	0	0	0	0	0	0	0	0	0	0	0	0	0	0	84808	0	0	0	0	0																NaN	NaN	NaN	NaN				0.727362	0.865256
1740	0	0	0	0	0	0	0	0	0	0	0	0	0	0	0	0	0	0	0	85804	0	0	0	0	0																NaN	NaN	NaN	NaN				0.733541	-0.944101
1741	0	0	0	0	0	0	0	0	0	0	0	0	0	0	0	0	0	0	0	88352	0	0	0	0	0																NaN	NaN	NaN	NaN				0.133916	0.385599
1742	0	0	0	0	0	0	0	0	0	0	0	0	0	0	0	0	0	0	0	0	89247	0	0	0	0																NaN	NaN	NaN	NaN				0.359264	0.789501
1743	0	0	0	0	0	0	0	0	0	0	0	0	0	0	0	0	0	0	0	89680	0	0	0	0	0																NaN	NaN	NaN	NaN				0.669423	-0.799467
1744	0	0	0	0	0	0	0	0	0	0	0	0	0	0	0	0	0	0	0	91243	0	0	0	0	0																NaN	NaN	NaN	NaN				0.104774	-0.1817
1745	0	0	0	0	0	0	0	0	0	0	0	0	0	0	0	0	0	0	0	91660	0	0	0	0	0																NaN	NaN	NaN	NaN				0.222662	-0.455711
1746	0	0	0	0	0	0	0	0	0	0	0	0	0	0	0	0	0	0	0	92886	0	0	0	0	0																NaN	NaN	NaN	NaN				0.255966	0.482495
1747	0	0	0	0	0	0	0	0	0	0	0	0	0	0	0	0	0	0	0	0	94135	0	0	0	0																NaN	NaN	NaN	NaN				0.28367	-0.74609
1748	0	0	0	0	0	0	0	0	0	0	0	0	0	0	0	0	0	0	0	0	0	94927	0	0	0																NaN	NaN	NaN	NaN				0.265282	0.483691
1749	0	0	0	0	0	0	0	0	0	0	0	0	0	0	0	0	0	0	0	95999	0	0	0	0	0																NaN	NaN	NaN	NaN				0.039754	-0.127947
1750	0	0	0	0	0	0	0	0	0	0	0	0	0	0	0	0	0	0	0	96959	0	0	0	0	0																NaN	NaN	NaN	NaN				0.387366	-0.775445
1751	0	0	0	0	0	0	0	0	0	0	0	0	0	0	0	0	0	0	0	98302	0	0	0	0	0																NaN	NaN	NaN	NaN				0.00497451	-0.0121915
1752	0	0	0	0	0	0	0	0	0	0	0	0	0	0	0	0	0	0	0	100480	0	0	0	0	0																NaN	NaN	NaN	NaN				0.226633	-0.456115
1753	0	0	0	0	0	0	0	0	0	0	0	0	0	0	0	0	0	0	0	102990	0	0	0	0	0																NaN	NaN	NaN	NaN				0.264176	-0.674942
1754	0	0	0	0	0	0	0	0	0	0	0	0	0	0	0	0	0	0	0	0	104060	0	0	0	0																NaN	NaN	NaN	NaN				0.00139693	-0.00502841
1755	0	0	0	0	0	0	0	0	0	0	0	0	0	0	0	0	0	0	0	104170	0	0	0	0	0																NaN	NaN	NaN	NaN				0.539055	-0.821445
1756	0	0	0	0	0	0	0	0	0	0	0	0	0	0	0	0	0	0	0	0	105400	0	0	0	0																NaN	NaN	NaN	NaN				0.32517	0.617886
1757	0	0	0	0	0	0	0	0	0	0	0	0	0	0	0	0	0	0	0	107490	0	0	0	0	0																NaN	NaN	NaN	NaN				0.108518	-0.217254
1758	0	0	0	0	0	0	0	0	0	0	0	0	0	0	0	0	0	0	0	107500	0	0	0	0	0																NaN	NaN	NaN	NaN				0.396898	-0.922815
1759	0	0	0	0	0	0	0	0	0	0	0	0	0	0	0	0	0	0	0	108240	0	0	0	0	0																NaN	NaN	NaN	NaN				0.622081	-1.02226
1760	0	0	0	0	0	0	0	0	0	0	0	0	0	0	0	0	0	0	0	108270	0	0	0	0	0																NaN	NaN	NaN	NaN				0.211379	0.666913
1761	0	0	0	0	0	0	0	0	0	0	0	0	0	0	0	0	0	0	0	0	0	108290	0	0	0																NaN	NaN	NaN	NaN				0.129554	0.360027
1762	0	0	0	0	0	0	0	0	0	0	0	0	0	0	0	0	0	0	0	0	108610	0	0	0	0																NaN	NaN	NaN	NaN				0.214919	0.631806
1763	0	0	0	0	0	0	0	0	0	0	0	0	0	0	0	0	0	0	0	108830	0	0	0	0	0																NaN	NaN	NaN	NaN				0.396031	-0.852366
1764	0	0	0	0	0	0	0	0	0	0	0	0	0	0	0	0	0	0	0	109620	0	0	0	0	0																NaN	NaN	NaN	NaN				0.524795	-1.00461
1765	0	0	0	0	0	0	0	0	0	0	0	0	0	0	0	0	0	0	0	111390	0	0	0	0	0																NaN	NaN	NaN	NaN				2.55782	-0.823596
1766	0	0	0	0	0	0	0	0	0	0	0	0	0	0	0	0	0	0	0	111710	0	0	0	0	0																NaN	NaN	NaN	NaN				0.0666397	0.188388
1767	0	0	0	0	0	0	0	0	0	0	0	0	0	0	0	0	0	0	0	114240	0	0	0	0	0																NaN	NaN	NaN	NaN				0.620522	-1.04017
1768	0	0	0	0	0	0	0	0	0	0	0	0	0	0	0	0	0	0	0	116470	0	0	0	0	0																NaN	NaN	NaN	NaN				0.0945733	-0.430954
1769	0	0	0	0	0	0	0	0	0	0	0	0	0	0	0	0	0	0	0	116600	0	0	0	0	0																NaN	NaN	NaN	NaN				0.214245	0.463686
1770	0	0	0	0	0	0	0	0	0	0	0	0	0	0	0	0	0	0	0	117510	0	0	0	0	0																NaN	NaN	NaN	NaN				0.0826231	-0.181847
1771	0	0	0	0	0	0	0	0	0	0	0	0	0	0	0	0	0	0	0	0	118250	0	0	0	0																NaN	NaN	NaN	NaN				0.394386	0.942259
1772	0	0	0	0	0	0	0	0	0	0	0	0	0	0	0	0	0	0	0	119490	0	0	0	0	0																NaN	NaN	NaN	NaN				1.14372	-1.51875
1773	0	0	0	0	0	0	0	0	0	0	0	0	0	0	0	0	0	0	0	0	120610	0	0	0	0																NaN	NaN	NaN	NaN				0.139367	0.420106
1774	0	0	0	0	0	0	0	0	0	0	0	0	0	0	0	0	0	0	0	122560	0	0	0	0	0																NaN	NaN	NaN	NaN				0.0921974	-0.16468
1775	0	0	0	0	0	0	0	0	0	0	0	0	0	0	0	0	0	0	0	0	124650	0	0	0	0																NaN	NaN	NaN	NaN				0.501151	1.10802
1776	0	0	0	0	0	0	0	0	0	0	0	0	0	0	0	0	0	0	0	0	125210	0	0	0	0																NaN	NaN	NaN	NaN				0.120621	-0.438447
1777	0	0	0	0	0	0	0	0	0	0	0	0	0	0	0	0	0	0	0	126450	0	0	0	0	0																NaN	NaN	NaN	NaN				0.281231	-0.70898
1778	0	0	0	0	0	0	0	0	0	0	0	0	0	0	0	0	0	0	0	127200	0	0	0	0	0																NaN	NaN	NaN	NaN				0.1027	-0.277098
1779	0	0	0	0	0	0	0	0	0	0	0	0	0	0	0	0	0	0	0	131110	0	0	0	0	0																NaN	NaN	NaN	NaN				0.142889	-0.21158
1780	0	0	0	0	0	0	0	0	0	0	0	0	0	0	0	0	0	0	0	131250	0	0	0	0	0																NaN	NaN	NaN	NaN				0.154713	-0.224083
1781	0	0	0	0	0	0	0	0	0	0	0	0	0	0	0	0	0	0	0	132200	0	0	0	0	0																NaN	NaN	NaN	NaN				0.0690682	0.221516
1782	0	0	0	0	0	0	0	0	0	0	0	0	0	0	0	0	0	0	0	132570	0	0	0	0	0																NaN	NaN	NaN	NaN				0.131904	-0.400235
1783	0	0	0	0	0	0	0	0	0	0	0	0	0	0	0	0	0	0	0	133330	0	0	0	0	0																NaN	NaN	NaN	NaN				0.13769	-0.309796
1784	0	0	0	0	0	0	0	0	0	0	0	0	0	0	0	0	0	0	0	0	133520	0	0	0	0																NaN	NaN	NaN	NaN				0.130865	0.379449
1785	0	0	0	0	0	0	0	0	0	0	0	0	0	0	0	0	0	0	0	0	0	135580	0	0	0																NaN	NaN	NaN	NaN				0.0431088	0.215236
1786	0	0	0	0	0	0	0	0	0	0	0	0	0	0	0	0	0	0	0	0	138140	0	0	0	0																NaN	NaN	NaN	NaN				0.139066	0.511229
1787	0	0	0	0	0	0	0	0	0	0	0	0	0	0	0	0	0	0	0	138710	0	0	0	0	0																NaN	NaN	NaN	NaN				0.319463	-0.820744
1788	0	0	0	0	0	0	0	0	0	0	0	0	0	0	0	0	0	0	0	140420	0	0	0	0	0																NaN	NaN	NaN	NaN				0.0293241	0.0957162
1789	0	0	0	0	0	0	0	0	0	0	0	0	0	0	0	0	0	0	0	140680	0	0	0	0	0																NaN	NaN	NaN	NaN				0.281229	-0.391765
1790	0	0	0	0	0	0	0	0	0	0	0	0	0	0	0	0	0	0	0	143680	0	0	0	0	0																NaN	NaN	NaN	NaN				0.0283412	-0.0705153
1791	0	0	0	0	0	0	0	0	0	0	0	0	0	0	0	0	0	0	0	144010	0	0	0	0	0																NaN	NaN	NaN	NaN				0.264744	-0.45851
1792	0	0	0	0	0	0	0	0	0	0	0	0	0	0	0	0	0	0	0	144250	0	0	0	0	0																NaN	NaN	NaN	NaN				0.603379	-0.786914
1793	0	0	0	0	0	0	0	0	0	0	0	0	0	0	0	0	0	0	0	144760	0	0	0	0	0																NaN	NaN	NaN	NaN				0.0618827	-0.233985
1794	0	0	0	0	0	0	0	0	0	0	0	0	0	0	0	0	0	0	0	145550	0	0	0	0	0																NaN	NaN	NaN	NaN				0.285132	-0.501376
1795	0	0	0	0	0	0	0	0	0	0	0	0	0	0	0	0	0	0	0	147830	0	0	0	0	0																NaN	NaN	NaN	NaN				0.107067	-0.237039
1796	0	0	0	0	0	0	0	0	0	0	0	0	0	0	0	0	0	0	0	150060	0	0	0	0	0																NaN	NaN	NaN	NaN				0.37714	-0.913821
1797	0	0	0	0	0	0	0	0	0	0	0	0	0	0	0	0	0	0	0	150080	0	0	0	0	0																NaN	NaN	NaN	NaN				0.909107	-1.30309
1798	0	0	0	0	0	0	0	0	0	0	0	0	0	0	0	0	0	0	0	150720	0	0	0	0	0																NaN	NaN	NaN	NaN				0.0241624	-0.0520506
1799	0	0	0	0	0	0	0	0	0	0	0	0	0	0	0	0	0	0	0	151600	0	0	0	0	0																NaN	NaN	NaN	NaN				1.40444	-0.967924
1800	0	0	0	0	0	0	0	0	0	0	0	0	0	0	0	0	0	0	0	154290	0	0	0	0	0																NaN	NaN	NaN	NaN				0.156878	-0.532525
1801	0	0	0	0	0	0	0	0	0	0	0	0	0	0	0	0	0	0	0	154300	0	0	0	0	0																NaN	NaN	NaN	NaN				0.959314	-1.58664
1802	0	0	0	0	0	0	0	0	0	0	0	0	0	0	0	0	0	0	0	158880	0	0	0	0	0																NaN	NaN	NaN	NaN				0.3917	-0.657309
1803	0	0	0	0	0	0	0	0	0	0	0	0	0	0	0	0	0	0	0	158950	0	0	0	0	0																NaN	NaN	NaN	NaN				0.306938	-0.577745
1804	0	0	0	0	0	0	0	0	0	0	0	0	0	0	0	0	0	0	0	160310	0	0	0	0	0																NaN	NaN	NaN	NaN				0.212691	-0.702942
1805	0	0	0	0	0	0	0	0	0	0	0	0	0	0	0	0	0	0	0	161930	0	0	0	0	0																NaN	NaN	NaN	NaN				0.516882	-0.992088
1806	0	0	0	0	0	0	0	0	0	0	0	0	0	0	0	0	0	0	0	162790	0	0	0	0	0																NaN	NaN	NaN	NaN				0.315263	-0.74415
1807	0	0	0	0	0	0	0	0	0	0	0	0	0	0	0	0	0	0	0	0	163610	0	0	0	0																NaN	NaN	NaN	NaN				0.0507982	0.136183
1808	0	0	0	0	0	0	0	0	0	0	0	0	0	0	0	0	0	0	0	164180	0	0	0	0	0																NaN	NaN	NaN	NaN				0.285662	-0.622615
1809	0	0	0	0	0	0	0	0	0	0	0	0	0	0	0	0	0	0	0	166010	0	0	0	0	0																NaN	NaN	NaN	NaN				0.138133	-0.496816
1810	0	0	0	0	0	0	0	0	0	0	0	0	0	0	0	0	0	0	0	167720	0	0	0	0	0																NaN	NaN	NaN	NaN				0.0218643	-0.0534484
1811	0	0	0	0	0	0	0	0	0	0	0	0	0	0	0	0	0	0	0	168960	0	0	0	0	0																NaN	NaN	NaN	NaN				0.194031	-0.523596
1812	0	0	0	0	0	0	0	0	0	0	0	0	0	0	0	0	0	0	0	172800	0	0	0	0	0																NaN	NaN	NaN	NaN				0.7919	-1.35061
1813	0	0	0	0	0	0	0	0	0	0	0	0	0	0	0	0	0	0	0	175500	0	0	0	0	0																NaN	NaN	NaN	NaN				0.120674	0.199649
1814	0	0	0	0	0	0	0	0	0	0	0	0	0	0	0	0	0	0	0	179490	0	0	0	0	0																NaN	NaN	NaN	NaN				1.71621	-1.46711
1815	0	0	0	0	0	0	0	0	0	0	0	0	0	0	0	0	0	0	0	182710	0	0	0	0	0																NaN	NaN	NaN	NaN				0.0872445	0.268375
1816	0	0	0	0	0	0	0	0	0	0	0	0	0	0	0	0	0	0	0	183980	0	0	0	0	0																NaN	NaN	NaN	NaN				0.247747	0.613412
1817	0	0	0	0	0	0	0	0	0	0	0	0	0	0	0	0	0	0	0	188870	0	0	0	0	0																NaN	NaN	NaN	NaN				0.337843	-0.702175
1818	0	0	0	0	0	0	0	0	0	0	0	0	0	0	0	0	0	0	0	189220	0	0	0	0	0																NaN	NaN	NaN	NaN				0.500386	-0.895611
1819	0	0	0	0	0	0	0	0	0	0	0	0	0	0	0	0	0	0	0	189420	0	0	0	0	0																NaN	NaN	NaN	NaN				0.00987114	0.0378927
1820	0	0	0	0	0	0	0	0	0	0	0	0	0	0	0	0	0	0	0	0	190460	0	0	0	0																NaN	NaN	NaN	NaN				0.0922686	0.42578
1821	0	0	0	0	0	0	0	0	0	0	0	0	0	0	0	0	0	0	0	190560	0	0	0	0	0																NaN	NaN	NaN	NaN				0.0489101	-0.239231
1822	0	0	0	0	0	0	0	0	0	0	0	0	0	0	0	0	0	0	0	122460	69612	0	0	0	0																NaN	NaN	NaN	NaN				0.593099	-0.716923
1823	0	0	0	0	0	0	0	0	0	0	0	0	0	0	0	0	0	0	0	0	0	192810	0	0	0																NaN	NaN	NaN	NaN				0.27812	-0.643684
1824	0	0	0	0	0	0	0	0	0	0	0	0	0	0	0	0	0	0	0	0	196950	0	0	0	0																NaN	NaN	NaN	NaN				0.292289	1.07218
1825	0	0	0	0	0	0	0	0	0	0	0	0	0	0	0	0	0	0	0	199980	0	0	0	0	0																NaN	NaN	NaN	NaN				0.192199	-0.753846
1826	0	0	0	0	0	0	0	0	0	0	0	0	0	0	0	0	0	0	0	205120	0	0	0	0	0																NaN	NaN	NaN	NaN				0.502636	-0.94182
1827	0	0	0	0	0	0	0	0	0	0	0	0	0	0	0	0	0	0	0	206440	0	0	0	0	0																NaN	NaN	NaN	NaN				0.271405	-0.477472
1828	0	0	0	0	0	0	0	0	0	0	0	0	0	0	0	0	0	0	0	207410	0	0	0	0	0																NaN	NaN	NaN	NaN				0.287732	-1.085
1829	0	0	0	0	0	0	0	0	0	0	0	0	0	0	0	0	0	0	0	214760	0	0	0	0	0																NaN	NaN	NaN	NaN				0.373389	-0.962255
1830	0	0	0	0	0	0	0	0	0	0	0	0	0	0	0	0	0	0	0	219590	0	0	0	0	0																NaN	NaN	NaN	NaN				0.183356	-0.648138
1831	0	0	0	0	0	0	0	0	0	0	0	0	0	0	0	0	0	0	0	223970	0	0	0	0	0																NaN	NaN	NaN	NaN				0.679025	-1.19343
1832	0	0	0	0	0	0	0	0	0	0	0	0	0	0	0	0	0	0	0	224330	0	0	0	0	0																NaN	NaN	NaN	NaN				0.324048	-0.639542
1833	0	0	0	0	0	0	0	0	0	0	0	0	0	0	0	0	0	0	0	125030	101550	0	0	0	0																NaN	NaN	NaN	NaN				0.883096	-0.875652
1834	0	0	0	0	0	0	0	0	0	0	0	0	0	0	0	0	0	0	0	232660	0	0	0	0	0																NaN	NaN	NaN	NaN				0.717774	-0.92227
1835	0	0	0	0	0	0	0	0	0	0	0	0	0	0	0	0	0	0	0	0	0	236320	0	0	0																NaN	NaN	NaN	NaN				0.10964	0.570982
1836	0	0	0	0	0	0	0	0	0	0	0	0	0	0	0	0	0	0	0	94449	0	142030	0	0	0																NaN	NaN	NaN	NaN				0.341207	-0.570123
1837	0	0	0	0	0	0	0	0	0	0	0	0	0	0	0	0	0	0	0	239260	0	0	0	0	0																NaN	NaN	NaN	NaN				0.128735	-0.46999
1838	0	0	0	0	0	0	0	0	0	0	0	0	0	0	0	0	0	0	0	244500	0	0	0	0	0																NaN	NaN	NaN	NaN				0.302522	-0.972083
1839	0	0	0	0	0	0	0	0	0	0	0	0	0	0	0	0	0	0	0	245070	0	0	0	0	0																NaN	NaN	NaN	NaN				0.246202	-0.728983
1840	0	0	0	0	0	0	0	0	0	0	0	0	0	0	0	0	0	0	0	255290	0	0	0	0	0																NaN	NaN	NaN	NaN				0.230466	-0.516754
1841	0	0	0	0	0	0	0	0	0	0	0	0	0	0	0	0	0	0	0	256440	0	0	0	0	0																NaN	NaN	NaN	NaN				0.203117	-0.587855
1842	0	0	0	0	0	0	0	0	0	0	0	0	0	0	0	0	0	0	0	0	258970	0	0	0	0																NaN	NaN	NaN	NaN				0.0177804	-0.0734336
1843	0	0	0	0	0	0	0	0	0	0	0	0	0	0	0	0	0	0	0	261410	0	0	0	0	0																NaN	NaN	NaN	NaN				0.0850726	-0.163965
1844	0	0	0	0	0	0	0	0	0	0	0	0	0	0	0	0	0	0	0	0	265790	0	0	0	0																NaN	NaN	NaN	NaN				0.0695385	0.330599
1845	0	0	0	0	0	0	0	0	0	0	0	0	0	0	0	0	0	0	0	267320	0	0	0	0	0																NaN	NaN	NaN	NaN				0.0448213	0.177993
1846	0	0	0	0	0	0	0	0	0	0	0	0	0	0	0	0	0	0	0	271840	0	0	0	0	0																NaN	NaN	NaN	NaN				0.222528	-0.767866
1847	0	0	0	0	0	0	0	0	0	0	0	0	0	0	0	0	0	0	0	272990	0	0	0	0	0																NaN	NaN	NaN	NaN				0.347319	-1.11214
1848	0	0	0	0	0	0	0	0	0	0	0	0	0	0	0	0	0	0	0	274900	0	0	0	0	0																NaN	NaN	NaN	NaN				0.157544	-0.524949
1849	0	0	0	0	0	0	0	0	0	0	0	0	0	0	0	0	0	0	0	140490	135470	0	0	0	0																NaN	NaN	NaN	NaN				1.45115	-1.76639
1850	0	0	0	0	0	0	0	0	0	0	0	0	0	0	0	0	0	0	0	0	287580	0	0	0	0																NaN	NaN	NaN	NaN				0.0189084	-0.0833114
1851	0	0	0	0	0	0	0	0	0	0	0	0	0	0	0	0	0	0	0	292780	0	0	0	0	0																NaN	NaN	NaN	NaN				0.178306	-0.774373
1852	0	0	0	0	0	0	0	0	0	0	0	0	0	0	0	0	0	0	0	0	295300	0	0	0	0																NaN	NaN	NaN	NaN				0.0325836	-0.120047
1853	0	0	0	0	0	0	0	0	0	0	0	0	0	0	0	0	0	0	0	301340	0	0	0	0	0																NaN	NaN	NaN	NaN				0.164498	-0.605412
1854	0	0	0	0	0	0	0	0	0	0	0	0	0	0	0	0	0	0	0	305720	0	0	0	0	0																NaN	NaN	NaN	NaN				0.119602	-0.395973
1855	0	0	0	0	0	0	0	0	0	0	0	0	0	0	0	0	0	0	0	158370	147620	0	0	0	0																NaN	NaN	NaN	NaN				0.0210265	-0.0651458
1856	0	0	0	0	0	0	0	0	0	0	0	0	0	0	0	0	0	0	0	309310	0	0	0	0	0																NaN	NaN	NaN	NaN				1.01182	-1.78706
1857	0	0	0	0	0	0	0	0	0	0	0	0	0	0	0	0	0	0	0	310770	0	0	0	0	0																NaN	NaN	NaN	NaN				0.364227	-0.983072
1858	0	0	0	0	0	0	0	0	0	0	0	0	0	0	0	0	0	0	0	317750	0	0	0	0	0																NaN	NaN	NaN	NaN				1.15076	-1.63589
1859	0	0	0	0	0	0	0	0	0	0	0	0	0	0	0	0	0	0	0	318770	0	0	0	0	0																NaN	NaN	NaN	NaN				0.406434	-1.20241
1860	0	0	0	0	0	0	0	0	0	0	0	0	0	0	0	0	0	0	0	325630	0	0	0	0	0																NaN	NaN	NaN	NaN				0.570487	-1.20777
1861	0	0	0	0	0	0	0	0	0	0	0	0	0	0	0	0	0	0	0	331990	0	0	0	0	0																NaN	NaN	NaN	NaN				0.141658	-0.539886
1862	0	0	0	0	0	0	0	0	0	0	0	0	0	0	0	0	0	0	0	180070	156510	0	0	0	0																NaN	NaN	NaN	NaN				0.576397	-1.60315
1863	0	0	0	0	0	0	0	0	0	0	0	0	0	0	0	0	0	0	0	339030	0	0	0	0	0																NaN	NaN	NaN	NaN				0.0746367	-0.255083
1864	0	0	0	0	0	0	0	0	0	0	0	0	0	0	0	0	0	0	0	0	340210	0	0	0	0																NaN	NaN	NaN	NaN				0.0713901	-0.331202
1865	0	0	0	0	0	0	0	0	0	0	0	0	0	0	0	0	0	0	0	345190	0	0	0	0	0																NaN	NaN	NaN	NaN				0.569553	-1.28087
1866	0	0	0	0	0	0	0	0	0	0	0	0	0	0	0	0	0	0	0	345420	0	0	0	0	0																NaN	NaN	NaN	NaN				0.197033	-0.51146
1867	0	0	0	0	0	0	0	0	0	0	0	0	0	0	0	0	0	0	0	0	0	345500	0	0	0																NaN	NaN	NaN	NaN				0.0392481	0.182237
1868	0	0	0	0	0	0	0	0	0	0	0	0	0	0	0	0	0	0	0	347200	0	0	0	0	0																NaN	NaN	NaN	NaN				0.533297	-1.10223
1869	0	0	0	0	0	0	0	0	0	0	0	0	0	0	0	0	0	0	0	349390	0	0	0	0	0																NaN	NaN	NaN	NaN				0.349719	-1.00614
1870	0	0	0	0	0	0	0	0	0	0	0	0	0	0	0	0	0	0	0	370070	0	0	0	0	0																NaN	NaN	NaN	NaN				0.263104	-0.886076
1871	0	0	0	0	0	0	0	0	0	0	0	0	0	0	0	0	0	0	0	372720	0	0	0	0	0																NaN	NaN	NaN	NaN				0.665781	-1.89479
1872	0	0	0	0	0	0	0	0	0	0	0	0	0	0	0	0	0	0	0	0	379630	0	0	0	0																NaN	NaN	NaN	NaN				0.301439	-0.825967
1873	0	0	0	0	0	0	0	0	0	0	0	0	0	0	0	0	0	0	0	252840	138770	0	0	0	0																NaN	NaN	NaN	NaN				0.57262	-1.39499
1874	0	0	0	0	0	0	0	0	0	0	0	0	0	0	0	0	0	0	0	394500	0	0	0	0	0																NaN	NaN	NaN	NaN				0.779065	-1.48425
1875	0	0	0	0	0	0	0	0	0	0	0	0	0	0	0	0	0	0	0	168410	231370	0	0	0	0																NaN	NaN	NaN	NaN				0.898913	-1.34713
1876	0	0	0	0	0	0	0	0	0	0	0	0	0	0	0	0	0	0	0	399780	0	0	0	0	0																NaN	NaN	NaN	NaN				0.635277	-1.52801
1877	0	0	0	0	0	0	0	0	0	0	0	0	0	0	0	0	0	0	0	209400	192420	0	0	0	0																NaN	NaN	NaN	NaN				0.476593	-1.01336
1878	0	0	0	0	0	0	0	0	0	0	0	0	0	0	0	0	0	0	0	222740	195410	0	0	0	0																NaN	NaN	NaN	NaN				0.229202	-0.75909
1879	0	0	0	0	0	0	0	0	0	0	0	0	0	0	0	0	0	0	0	241170	184000	0	0	0	0																NaN	NaN	NaN	NaN				0.518123	-1.25849
1880	0	0	0	0	0	0	0	0	0	0	0	0	0	0	0	0	0	0	0	447640	0	0	0	0	0																NaN	NaN	NaN	NaN				0.221097	-0.669976
1881	0	0	0	0	0	0	0	0	0	0	0	0	0	0	0	0	0	0	0	261000	209600	0	0	0	0																NaN	NaN	NaN	NaN				0.59108	-0.824518
1882	0	0	0	0	0	0	0	0	0	0	0	0	0	0	0	0	0	0	0	259950	235940	0	0	0	0																NaN	NaN	NaN	NaN				0.404117	-1.17205
1883	0	0	0	0	0	0	0	0	0	0	0	0	0	0	0	0	0	0	0	244960	251490	0	0	0	0																NaN	NaN	NaN	NaN				1.01729	-1.61873
1884	0	0	0	0	0	0	0	0	0	0	0	0	0	0	0	0	0	0	0	0	0	509470	0	0	0																NaN	NaN	NaN	NaN				0.0577672	-0.249211
1885	0	0	0	0	0	0	0	0	0	0	0	0	0	0	0	0	0	0	0	0	0	513530	0	0	0																NaN	NaN	NaN	NaN				0.378355	-1.16708
1886	0	0	0	0	0	0	0	0	0	0	0	0	0	0	0	0	0	0	0	258550	263360	0	0	0	0																NaN	NaN	NaN	NaN				1.14066	-1.32207
1887	0	0	0	0	0	0	0	0	0	0	0	0	0	0	0	0	0	0	0	0	525260	0	0	0	0																NaN	NaN	NaN	NaN				0.474258	-1.62606
1888	0	0	0	0	0	0	0	0	0	0	0	0	0	0	0	0	0	0	0	0	537740	0	0	0	0																NaN	NaN	NaN	NaN				0.244157	-0.910659
1889	0	0	0	0	0	0	0	0	0	0	0	0	0	0	0	0	0	0	0	300460	242730	0	0	0	0																NaN	NaN	NaN	NaN				0.674808	-1.68962
1890	0	0	0	0	0	0	0	0	0	0	0	0	0	0	0	0	0	0	0	272560	273920	0	0	0	0																NaN	NaN	NaN	NaN				0.90689	-1.96925
1891	0	0	0	0	0	0	0	0	0	0	0	0	0	0	0	0	0	0	0	280240	266670	0	0	0	0																NaN	NaN	NaN	NaN				1.00706	-1.97658
1892	0	0	0	0	0	0	0	0	0	0	0	0	0	0	0	0	0	0	0	281410	268130	0	0	0	0																NaN	NaN	NaN	NaN				0.299378	-0.6062
1893	0	0	0	0	0	0	0	0	0	0	0	0	0	0	0	0	0	0	0	551450	0	0	0	0	0																NaN	NaN	NaN	NaN				0.364936	-1.30417
1894	0	0	0	0	0	0	0	0	0	0	0	0	0	0	0	0	0	0	0	256040	295840	0	0	0	0																NaN	NaN	NaN	NaN				0.947633	-1.16651
1895	0	0	0	0	0	0	0	0	0	0	0	0	0	0	0	0	0	0	0	267230	296450	0	0	0	0																NaN	NaN	NaN	NaN				0.433916	-1.36214
1896	0	0	0	0	0	0	0	0	0	0	0	0	0	0	0	0	0	0	0	573280	0	0	0	0	0																NaN	NaN	NaN	NaN				0.750867	-2.46238
1897	0	0	0	0	0	0	0	0	0	0	0	0	0	0	0	0	0	0	0	243400	345010	0	0	0	0																NaN	NaN	NaN	NaN				1.63159	-2.23404
1898	0	0	0	0	0	0	0	0	0	0	0	0	0	0	0	0	0	0	0	294500	303390	0	0	0	0																NaN	NaN	NaN	NaN				1.16211	-1.74943
1899	0	0	0	0	0	0	0	0	0	0	0	0	0	0	0	0	0	0	0	307760	292790	0	0	0	0																NaN	NaN	NaN	NaN				1.04656	-2.48939
1900	0	0	0	0	0	0	0	0	0	0	0	0	0	0	0	0	0	0	0	388620	215900	0	0	0	0																NaN	NaN	NaN	NaN				0.384966	-1.28808
1901	0	0	0	0	0	0	0	0	0	0	0	0	0	0	0	0	0	0	0	341470	273880	0	0	0	0																NaN	NaN	NaN	NaN				0.794205	-1.23223
1902	0	0	0	0	0	0	0	0	0	0	0	0	0	0	0	0	0	0	0	0	617490	0	0	0	0																NaN	NaN	NaN	NaN				0.202968	-0.870277
1903	0	0	0	0	0	0	0	0	0	0	0	0	0	0	0	0	0	0	0	317130	301400	0	0	0	0																NaN	NaN	NaN	NaN				1.0973	-2.05271
1904	0	0	0	0	0	0	0	0	0	0	0	0	0	0	0	0	0	0	0	630370	0	0	0	0	0																NaN	NaN	NaN	NaN				0.786164	-1.68387
1905	0	0	0	0	0	0	0	0	0	0	0	0	0	0	0	0	0	0	0	370660	281720	0	0	0	0																NaN	NaN	NaN	NaN				1.57528	-1.61565
1906	0	0	0	0	0	0	0	0	0	0	0	0	0	0	0	0	0	0	0	656470	0	0	0	0	0																NaN	NaN	NaN	NaN				0.155659	-0.718153
1907	0	0	0	0	0	0	0	0	0	0	0	0	0	0	0	0	0	0	0	173250	0	499430	0	0	0																NaN	NaN	NaN	NaN				0.463929	-1.35856
1908	0	0	0	0	0	0	0	0	0	0	0	0	0	0	0	0	0	0	0	0	0	673320	0	0	0																NaN	NaN	NaN	NaN				0.211603	-1.00981
1909	0	0	0	0	0	0	0	0	0	0	0	0	0	0	0	0	0	0	0	674150	0	0	0	0	0																NaN	NaN	NaN	NaN				0.489066	-1.88201
1910	0	0	0	0	0	0	0	0	0	0	0	0	0	0	0	0	0	0	0	719250	0	0	0	0	0																NaN	NaN	NaN	NaN				0.282232	-1.11602
1911	0	0	0	0	0	0	0	0	0	0	0	0	0	0	0	0	0	0	0	723810	0	0	0	0	0																NaN	NaN	NaN	NaN				0.732068	-1.57564
1912	0	0	0	0	0	0	0	0	0	0	0	0	0	0	0	0	0	0	0	732490	0	0	0	0	0																NaN	NaN	NaN	NaN				0.464875	-1.74803
1913	0	0	0	0	0	0	0	0	0	0	0	0	0	0	0	0	0	0	0	442770	308020	0	0	0	0																NaN	NaN	NaN	NaN				0.769328	-1.63724
1914	0	0	0	0	0	0	0	0	0	0	0	0	0	0	0	0	0	0	0	454320	296740	0	0	0	0																NaN	NaN	NaN	NaN				1.13891	-2.34525
1915	0	0	0	0	0	0	0	0	0	0	0	0	0	0	0	0	0	0	0	476060	297460	0	0	0	0																NaN	NaN	NaN	NaN				0.633436	-1.51974
1916	0	0	0	0	0	0	0	0	0	0	0	0	0	0	0	0	0	0	0	449880	0	345150	0	0	0																NaN	NaN	NaN	NaN				0.61499	-1.45996
1917	0	0	0	0	0	0	0	0	0	0	0	0	0	0	0	0	0	0	0	405520	420950	0	0	0	0																NaN	NaN	NaN	NaN				0.744765	-1.59695
1918	0	0	0	0	0	0	0	0	0	0	0	0	0	0	0	0	0	0	0	413160	423180	0	0	0	0																NaN	NaN	NaN	NaN				0.550641	-1.62965
1919	0	0	0	0	0	0	0	0	0	0	0	0	0	0	0	0	0	0	0	516840	329080	0	0	0	0																NaN	NaN	NaN	NaN				1.11024	-2.43183
1920	0	0	0	0	0	0	0	0	0	0	0	0	0	0	0	0	0	0	0	481430	366640	0	0	0	0																NaN	NaN	NaN	NaN				1.20357	-2.04827
1921	0	0	0	0	0	0	0	0	0	0	0	0	0	0	0	0	0	0	0	532970	321020	0	0	0	0																NaN	NaN	NaN	NaN				0.64985	-1.69985
1922	0	0	0	0	0	0	0	0	0	0	0	0	0	0	0	0	0	0	0	501390	371250	0	0	0	0																NaN	NaN	NaN	NaN				0.736399	-2.28963
1923	0	0	0	0	0	0	0	0	0	0	0	0	0	0	0	0	0	0	0	415150	479640	0	0	0	0																NaN	NaN	NaN	NaN				0.745695	-1.92183
1924	0	0	0	0	0	0	0	0	0	0	0	0	0	0	0	0	0	0	0	468440	438410	0	0	0	0																NaN	NaN	NaN	NaN				0.691845	-1.70816
1925	0	0	0	0	0	0	0	0	0	0	0	0	0	0	0	0	0	0	0	461730	463300	0	0	0	0																NaN	NaN	NaN	NaN				0.449701	-2.03552
1926	0	0	0	0	0	0	0	0	0	0	0	0	0	0	0	0	0	0	0	501520	448260	0	0	0	0																NaN	NaN	NaN	NaN				0.974915	-1.98551
1927	0	0	0	0	0	0	0	0	0	0	0	0	0	0	0	0	0	0	0	520320	468500	0	0	0	0																NaN	NaN	NaN	NaN				0.674686	-1.92157
1928	0	0	0	0	0	0	0	0	0	0	0	0	0	0	0	0	0	0	0	580370	420900	0	0	0	0																NaN	NaN	NaN	NaN				0.993017	-1.98217
1929	0	0	0	0	0	0	0	0	0	0	0	0	0	0	0	0	0	0	0	602980	442210	0	0	0	0																NaN	NaN	NaN	NaN				0.938394	-2.8977
1930	0	0	0	0	0	0	0	0	0	0	0	0	0	0	0	0	0	0	0	1054400	0	0	0	0	0																NaN	NaN	NaN	NaN				0.652228	-2.33145
1931	0	0	0	0	0	0	0	0	0	0	0	0	0	0	0	0	0	0	0	530800	555560	0	0	0	0																NaN	NaN	NaN	NaN				1.22437	-2.66586
1932	0	0	0	0	0	0	0	0	0	0	0	0	0	0	0	0	0	0	0	600290	494270	0	0	0	0																NaN	NaN	NaN	NaN				1.10876	-2.71645
1933	0	0	0	0	0	0	0	0	0	0	0	0	0	0	0	0	0	0	0	570640	561810	0	0	0	0																NaN	NaN	NaN	NaN				0.882996	-1.75634
1934	0	0	0	0	0	0	0	0	0	0	0	0	0	0	0	0	0	0	0	676890	471240	0	0	0	0																NaN	NaN	NaN	NaN				0.832787	-2.44601
1935	0	0	0	0	0	0	0	0	0	0	0	0	0	0	0	0	0	0	0	534400	372250	251030	0	0	0																NaN	NaN	NaN	NaN				1.80103	-2.31647
1936	0	0	0	0	0	0	0	0	0	0	0	0	0	0	0	0	0	0	0	464680	350400	345290	0	0	0																NaN	NaN	NaN	NaN				2.01756	-3.10729
1937	0	0	0	0	0	0	0	0	0	0	0	0	0	0	0	0	0	0	0	702290	466950	0	0	0	0																NaN	NaN	NaN	NaN				0.870891	-2.44189
1938	0	0	0	0	0	0	0	0	0	0	0	0	0	0	0	0	0	0	0	600820	633440	0	0	0	0																NaN	NaN	NaN	NaN				0.834837	-2.2819
1939	0	0	0	0	0	0	0	0	0	0	0	0	0	0	0	0	0	0	0	1258500	0	0	0	0	0																NaN	NaN	NaN	NaN				0.462402	-1.74946
1940	0	0	0	0	0	0	0	0	0	0	0	0	0	0	0	0	0	0	0	666610	637060	0	0	0	0																NaN	NaN	NaN	NaN				0.770285	-2.60756
1941	0	0	0	0	0	0	0	0	0	0	0	0	0	0	0	0	0	0	0	801290	529830	0	0	0	0																NaN	NaN	NaN	NaN				0.445611	-1.83156
1942	0	0	0	0	0	0	0	0	0	0	0	0	0	0	0	0	0	0	0	1354500	0	0	0	0	0																NaN	NaN	NaN	NaN				0.72188	-2.88226
1943	0	0	0	0	0	0	0	0	0	0	0	0	0	0	0	0	0	0	0	694480	691070	0	0	0	0																NaN	NaN	NaN	NaN				0.883768	-1.69352
1944	0	0	0	0	0	0	0	0	0	0	0	0	0	0	0	0	0	0	0	736520	677080	0	0	0	0																NaN	NaN	NaN	NaN				1.05566	-2.54356
1945	0	0	0	0	0	0	0	0	0	0	0	0	0	0	0	0	0	0	0	717400	752840	0	0	0	0																NaN	NaN	NaN	NaN				0.969116	-3.33808
1946	0	0	0	0	0	0	0	0	0	0	0	0	0	0	0	0	0	0	0	768350	742460	0	0	0	0																NaN	NaN	NaN	NaN				1.30327	-3.52504
1947	0	0	0	0	0	0	0	0	0	0	0	0	0	0	0	0	0	0	0	1169200	349970	0	0	0	0																NaN	NaN	NaN	NaN				0.52894	-1.88282
1948	0	0	0	0	0	0	0	0	0	0	0	0	0	0	0	0	0	0	0	962360	588530	0	0	0	0																NaN	NaN	NaN	NaN				0.86492	-2.48489
1949	0	0	0	0	0	0	0	0	0	0	0	0	0	0	0	0	0	0	0	884530	744810	0	0	0	0																NaN	NaN	NaN	NaN				0.774134	-2.67029
1950	0	0	0	0	0	0	0	0	0	0	0	0	0	0	0	0	0	0	0	916920	715610	0	0	0	0																NaN	NaN	NaN	NaN				0.958865	-3.00107
1951	0	0	0	0	0	0	0	0	0	0	0	0	0	0	0	0	0	0	0	892510	749900	0	0	0	0																NaN	NaN	NaN	NaN				1.0247	-2.79698
1952	0	0	0	0	0	0	0	0	0	0	0	0	0	0	0	0	0	0	0	987800	696070	0	0	0	0																NaN	NaN	NaN	NaN				1.00311	-2.52534
1953	0	0	0	0	0	0	0	0	0	0	0	0	0	0	0	0	0	0	0	860970	829830	0	0	0	0																NaN	NaN	NaN	NaN				0.562471	-2.10018
1954	0	0	0	0	0	0	0	0	0	0	0	0	0	0	0	0	0	0	0	0	679110	1030500	0	0	0																NaN	NaN	NaN	NaN				0.327651	-1.79961
1955	0	0	0	0	0	0	0	0	0	0	0	0	0	0	0	0	0	0	0	909120	848170	0	0	0	0																NaN	NaN	NaN	NaN				0.978006	-2.41326
1956	0	0	0	0	0	0	0	0	0	0	0	0	0	0	0	0	0	0	0	1001700	819100	0	0	0	0																NaN	NaN	NaN	NaN				0.589021	-2.30389
1957	0	0	0	0	0	0	0	0	0	0	0	0	0	0	0	0	0	0	0	1282400	548320	0	0	0	0																NaN	NaN	NaN	NaN				1.09141	-2.84481
1958	0	0	0	0	0	0	0	0	0	0	0	0	0	0	0	0	0	0	0	1089700	754160	0	0	0	0																NaN	NaN	NaN	NaN				0.731743	-2.62218
1959	0	0	0	0	0	0	0	0	0	0	0	0	0	0	0	0	0	0	0	900050	957270	0	0	0	0																NaN	NaN	NaN	NaN				0.499654	-1.91764
1960	0	0	0	0	0	0	0	0	0	0	0	0	0	0	0	0	0	0	0	1096700	836480	0	0	0	0																NaN	NaN	NaN	NaN				0.988107	-3.2127
1961	0	0	0	0	0	0	0	0	0	0	0	0	0	0	0	0	0	0	0	1060300	890060	0	0	0	0																NaN	NaN	NaN	NaN				0.85987	-2.81419
1962	0	0	0	0	0	0	0	0	0	0	0	0	0	0	0	0	0	0	0	1162500	840670	0	0	0	0																NaN	NaN	NaN	NaN				0.800553	-2.92378
1963	0	0	0	0	0	0	0	0	0	0	0	0	0	0	0	0	0	0	0	1233600	1031200	0	0	0	0																NaN	NaN	NaN	NaN				0.614415	-2.27547
1964	0	0	0	0	0	0	0	0	0	0	0	0	0	0	0	0	0	0	0	1103900	849070	324710	0	0	0																NaN	NaN	NaN	NaN				2.03759	-3.17605
1965	0	0	0	0	0	0	0	0	0	0	0	0	0	0	0	0	0	0	0	1306900	1040500	0	0	0	0																NaN	NaN	NaN	NaN				0.945371	-3.3463
1966	0	0	0	0	0	0	0	0	0	0	0	0	0	0	0	0	0	0	0	1356800	1145100	0	0	0	0																NaN	NaN	NaN	NaN				1.05472	-3.67339
1967	0	0	0	0	0	0	0	0	0	0	0	0	0	0	0	0	0	0	0	1427000	1324600	0	0	0	0																NaN	NaN	NaN	NaN				0.807542	-2.91742
1968	0	0	0	0	0	0	0	0	0	0	0	0	0	0	0	0	0	0	0	1776300	1066800	0	0	0	0																NaN	NaN	NaN	NaN				0.936792	-3.61144
1969	0	0	0	0	0	0	0	0	0	0	0	0	0	0	0	0	0	0	0	1558700	1330400	0	0	0	0																NaN	NaN	NaN	NaN				0.656945	-2.90682
1970	0	0	0	0	0	0	0	0	0	0	0	0	0	0	0	0	0	0	0	1632500	1384400	0	0	0	0																NaN	NaN	NaN	NaN				0.884884	-3.03136
1971	0	0	0	0	0	0	0	0	0	0	0	0	0	0	0	0	0	0	0	1468500	1595800	0	0	0	0																NaN	NaN	NaN	NaN				1.12329	-3.73298
1972	0	0	0	0	0	0	0	0	0	0	0	0	0	0	0	0	0	0	0	1786900	1390100	0	0	0	0																NaN	NaN	NaN	NaN				0.779325	-3.18326
1973	0	0	0	0	0	0	0	0	0	0	0	0	0	0	0	0	0	0	0	2275200	980940	0	0	0	0																NaN	NaN	NaN	NaN				0.596635	-2.42474
1974	0	0	0	0	0	0	0	0	0	0	0	0	0	0	0	0	0	0	0	1735600	1574400	0	0	0	0																NaN	NaN	NaN	NaN				0.624372	-2.7607
1975	0	0	0	0	0	0	0	0	0	0	0	0	0	0	0	0	0	0	0	1844600	1503200	0	0	0	0																NaN	NaN	NaN	NaN				0.90057	-3.62724
1976	0	0	0	0	0	0	0	0	0	0	0	0	0	0	0	0	0	0	0	1680200	1674400	0	0	0	0																NaN	NaN	NaN	NaN				0.750409	-3.15688
1977	0	0	0	0	0	0	0	0	0	0	0	0	0	0	0	0	0	0	0	1938600	1529900	0	0	0	0																NaN	NaN	NaN	NaN				1.07858	-3.5607
1978	0	0	0	0	0	0	0	0	0	0	0	0	0	0	0	0	0	0	0	1254100	1497600	868050	0	0	0																NaN	NaN	NaN	NaN				2.45356	-3.85016
1979	0	0	0	0	0	0	0	0	0	0	0	0	0	0	0	0	0	0	0	2012500	1668100	0	0	0	0																NaN	NaN	NaN	NaN				1.00166	-3.59926
1980	0	0	0	0	0	0	0	0	0	0	0	0	0	0	0	0	0	0	0	2363300	1425400	0	0	0	0																NaN	NaN	NaN	NaN				1.35161	-4.10761
1981	0	0	0	0	0	0	0	0	0	0	0	0	0	0	0	0	0	0	0	2554400	1531900	0	0	0	0																NaN	NaN	NaN	NaN				1.09244	-4.69304
1982	0	0	0	0	0	0	0	0	0	0	0	0	0	0	0	0	0	0	0	2340500	2333700	0	0	0	0																NaN	NaN	NaN	NaN				0.991329	-3.11384
1983	0	0	0	0	0	0	0	0	0	0	0	0	0	0	0	0	0	0	0	2558600	2232100	0	0	0	0																NaN	NaN	NaN	NaN				0.93373	-3.73719
1984	0	0	0	0	0	0	0	0	0	0	0	0	0	0	0	0	0	0	0	2765100	2122700	0	0	0	0																NaN	NaN	NaN	NaN				0.883896	-4.12309
1985	0	0	0	0	0	0	0	0	0	0	0	0	0	0	0	0	0	0	0	2987700	2374200	0	0	0	0																NaN	NaN	NaN	NaN				1.00316	-3.64285
1986	0	0	0	0	0	0	0	0	0	0	0	0	0	0	0	0	0	0	0	3152200	2342700	0	0	0	0																NaN	NaN	NaN	NaN				0.930446	-3.67442
1987	0	0	0	0	0	0	0	0	0	0	0	0	0	0	0	0	0	0	0	2934200	2784600	0	0	0	0																NaN	NaN	NaN	NaN				1.10968	-4.16015
1988	0	0	0	0	0	0	0	0	0	0	0	0	0	0	0	0	0	0	0	3249900	2814800	0	0	0	0																NaN	NaN	NaN	NaN				1.19311	-4.55243
1989	0	0	0	0	0	0	0	0	0	0	0	0	0	0	0	0	0	0	0	3434800	2865300	0	0	0	0																NaN	NaN	NaN	NaN				1.19835	-4.60758
1990	0	0	0	0	0	0	0	0	0	0	0	0	0	0	0	0	0	0	0	3435300	3166300	0	0	0	0																NaN	NaN	NaN	NaN				0.945597	-3.75467
1991	0	0	0	0	0	0	0	0	0	0	0	0	0	0	0	0	0	0	0	3552100	3112400	0	0	0	0																NaN	NaN	NaN	NaN				0.680219	-3.56924
1992	0	0	0	0	0	0	0	0	0	0	0	0	0	0	0	0	0	0	0	0	7126100	0	0	0	0																NaN	NaN	NaN	NaN				0.209888	-1.55166
1993	0	0	0	0	0	0	0	0	0	0	0	0	0	0	0	0	0	0	0	3985100	3367000	0	0	0	0																NaN	NaN	NaN	NaN				0.686211	-3.1179
1994	0	0	0	0	0	0	0	0	0	0	0	0	0	0	0	0	0	0	0	4083500	2950600	461210	0	0	0																NaN	NaN	NaN	NaN				1.42849	-4.76981
1995	0	0	0	0	0	0	0	0	0	0	0	0	0	0	0	0	0	0	0	4956600	3661300	0	0	0	0																NaN	NaN	NaN	NaN				0.833684	-4.59967
1996	0	0	0	0	0	0	0	0	0	0	0	0	0	0	0	0	0	0	0	8794100	7223400	0	0	0	0																NaN	NaN	NaN	NaN				0.807198	-3.84501
1997	0	0	0	0	0	0	0	0	0	0	0	0	0	0	0	0	0	0	0	11996000	9940700	0	0	0	0																NaN	NaN	NaN	NaN				1.14053	-5.43714
1998	0	0	0	0	0	0	0	0	0	0	0	0	0	0	0	0	0	0	0	12549000	11828000	0	0	0	0																NaN	NaN	NaN	NaN				0.742565	-4.60226
1999	0	0	0	0	0	0	0	0	0	0	0	0	0	0	0	0	0	0	0	19191000	14880000	372850	0	0	0																NaN	NaN	NaN	NaN				1.40172	-6.01468
[truncated: 1 more rows]
[truncated: 5 more columns]

## Sheet: Table S3b (Mex67)
		PROTEINS				Confidence groups
Gene ID	alternative ID	Long name	short name	Localisation	Evidence for localisation	MEX67 Pulldown	Mex67 BioID	GFP BioID
Tb927.3.3180		nuclear pore protein 98	NUP98	NP	TT	A	A
Tb927.11.980		nuclear pore protein 158	NUP158	NP	TT	A	A
Tb927.4.4310		nuclear pore protein 64	NUP64	NP	TT	A	A
Tb927.7.2330		Protein of unknown function (DUF1663)	DUF1663	NE	TT	A	A
Tb927.11.11080		nuclear pore protein 149	NUP149	NP	TT	A	A
Tb927.11.15560		nuclear pore protein 53a	NUP53a	NP	TT	A	A
Tb927.11.2370		Mex67	MEX67	NP	TT	A	A
Tb927.11.5560		hypothetical conserved	Hyp Con	NP	TT	A	A
Tb927.3.3540		nuclear pore protein 53b	NUP53b	NP	TT	A	A
Tb927.6.890		hyp con (SAC3_GANP domain)	Hyp Con	NP	TT	A	A
Tb927.8.8050		Nuclear pore protein 75	NUP75	NP	TT	A	A
Tb927.7.2300		Nucleoporin NUP132	NUP132	NP	TT	A	A	C
Tb927.9.13920	Tb927.9.13860;Tb927.9.13820;Tb927.9.13795;Tb927.9.13785	kinetoplastid membrane protein 11	KMP11	basal body, flagellum attachment zone, axoneme, nucleoplasm, cytoplasm	TT	B	A	C
Tb927.10.11210		hypothetical protein, conserved		nuclear lumen	TT		A	C
Tb927.10.11230		Ras-induced vulval development antagonist, putative		nucleoplasm	TT, Goos 2017		A	C
Tb927.10.12110		hypothetical protein, conserved		nucleoplasm	TT		A	C
Tb927.10.7420		bromodomain factor 2 protein, putative	BDF1	nucleus	TT		A	C
Tb927.10.9020		Gcd10p family, putative		NP	TT		A	C
Tb927.2.5240		pre-mRNA splicing factor 19	PRP19	nucleoplasm	TT		A	C
Tb927.3.1030		RNA-binding protein	RBP28	cytoplasm	TT		A	C
Tb927.4.960		WD domain, G-beta repeat, putative		endocytic, cytoplasm	TT		A	C
Tb927.8.3310		Elongator-like Protein 3b	ELP3b	nucleus, spindle, nuclear lumen	TT		A	C
Tb927.9.7110		GRAM domain containing protein, putative		endocytic, cytoplasm	TT		A	C
Tb927.10.15470		hypothetical protein, conserved		nuclear lumen	TT		A	C
Tb927.6.2550		RNA-binding protein, putative	TRRM2	nucleoplasm	TT		A	C
Tb927.6.4410	Tb927.6.4460	S-adenosylmethionine decarboxylase	AdoMetDC	cytoplasm, flagellar cytoplasm	TT		A	C
Tb927.7.6770		Acyl CoA binding protein, putative		cytoplasm, flagallar cytoplasm, (nucleoplasm)	TT		A	C
Tb927.10.14730		chaperone protein DnaJ, putative	J15	no data			A	C
Tb927.10.3110	Tae	DNA primase large subunit, putative	pril	nucleus	TT, Goos 2017		A	C
Tb927.9.7670		hypothetical protein, conserved		nucleolus	TT		A	C
Tb927.3.1240		Serine/threonine-protein phosphatase 2A		no data			A
Tb927.10.8650		ran binding protein	RanBPL	NP	TT		A
Tb927.10.6630		ATP-dependent RNA helicase DBP2A	DBP2A	nucleolus	TT		A
Tb927.11.14340		exportin 1	XPO1	NP	TT		A
Tb927.5.2290		ATP-dependent RNA helicase	U5-200K	nucleoplasm	TT		A
Tb927.7.2080		cap guanylyltransferase-methyltransferase 1, CGM1	CGM1	N	Kramer 2012		A
Tb927.1.2210		nucleosome assembly protein	NAP	unclear	(TT)		A
Tb927.1.880		midasin	MDN1	nucleoplasm, nucleolus	TT		A
Tb927.10.14080	Tb927.10.13570	RNA binding protein 27	RBP27	nucleoplasm	TT		A
Tb927.10.13720		RNA binding protein 29	RBP29	nucleoplasm	TT, Goos 2017		A
Tb927.10.15360		hypothetical conserved	Hyp Con	nucleoplasm	TT		A
Tb927.10.15570		transcription factor IIa	TFIIA-1	nuclear lumen	TT		A
Tb927.10.2260		Ubiquitin family		nucleoplasm	TT		A
Tb927.11.3830		hypothetical conserved	Hyp Con	nucleolus	TT		A
Tb927.11.3970		hypothetical conserved	Hyp Con	nucleoplasm	TT		A
Tb927.11.5150		hypothetical conserved	Hyp Con	nucleoplasm	TT		A
Tb927.11.9510		nucleic acid binding protein		nucleoplasm	TT		A
Tb927.4.1330		DNA topoisomerase IB, large subunit		nuclear lumen	TT		A
Tb927.7.970		60S ribosomal export protein	NMD3	unclear			A
Tb927.8.1090		poly(A) polymerase (TRAMP complex?)	NPAPL (=ncPAP1)	nucleoplasm (endocytic)	TT		A
Tb927.8.7490		Symplekin	Symplekin	nuleoplasm	TT		A
Tb927.9.13480		Protein of unknown function (DUF1764)		nucleolus, nucleoplasm	TT		A
Tb927.10.7680		GTPase activating protein		NP	TT, Goos 2017	A	B
Tb927.1.1720		cyclophilin 15		nucleolus	TT	B	B
Tb927.1.3270		hypothetical conserved	Hyp Con	nuclear lumen	TT		B
Tb927.10.14390		FACT complex subunit POB3	POB3	nucleoplasm	TT		B
Tb927.10.15330		CYTH domain containing protein		nucleoplasm	TT		B
Tb927.6.3870		RNA binding protein SGN1	SGN1	nuclear lumen	TT		B
Tb927.7.4070	Tb927.7.4060	cysteine peptidase, Clan CA, family C2		cytoplasm, flagellar cytoplasm, flagellar end, nuclear lumen	TT		B
Tb927.10.2180		Rtr1/RPAP2 family	protein coding	cytoplasm	TT		B
Tb927.1.220	Tb927.2.370;Tb927.1.180	retrotransposon hot spot protein 1	RHS1	nucleoplasm	TT		B
Tb927.1.640		DNA recombination and repair	BRCA2	nucleoplasm	TT, Goos 2017		B
Tb927.10.11950		hypothetical conserved	Hyp Con	nucleus	TT		B
Tb927.10.12370		gamma-glutamylcysteine synthetase	GCS	nucleoplasm	TT		B
Tb927.10.13180		Nrap protein		nucleolus	TT		B
Tb927.10.13220		cyclophilin type peptidyl-prolyl cis-trans isomerase	PPIase	nucleoplasm	TT		B
Tb927.10.3500		splicing factor u2af 65 kda subunit	RBSR4/U2AF65	nucleoplasm	TT		B
Tb927.10.5920		hypothetical conserved	Hyp Con	nucleolus	TT		B
Tb927.10.9160		Cyclin 12, L-type	CYC12	nucleoplasm	TT		B
Tb927.10.9740		Regulatory particle triple-A ATPase subunit 6	RPT6	nucleoplasm, cytoplasm	TT		B
Tb927.11.11850		splicing factor 3B subunit 1		nucleoplasm	TT, Goos 2017		B
Tb927.11.16230		hypothetical conserved	Hyp Con	nucleoplasm	TT		B
Tb927.11.2600		hypothetical conserved	Hyp Con	NP	TT		B
Tb927.11.5200		hypothetical conserved	Hyp Con	nucleus	TT		B
Tb927.11.5730		pre-mRNA-splicing factor ATP-dependent RNA helicase		nucleoplasm	TT, Goos 2017		B
Tb927.11.5900		hypothetical conserved	Hyp Con	nucleoplasm	TT		B
Tb927.2.1890		E2-like ubiquitin-conjugation enzyme	ATG3	cytoplasm, flagellar cytoplasm	TT		B
Tb927.2.4510		cdc2-related kinase 9	CRK9	nucleolasm	TT		B
Tb927.4.1630		exosome subuint RRP6	RRP6	nucleoplasm	TT		B
Tb927.5.1700		replication Factor A 28 kDa subunit		nucleoplasm	TT		B
Tb927.5.2530		RNA cytidine acetyltransferase	NAT10	nucleolus	TT, Goos 2017		B
Tb927.5.3020		hypothetical conserved	Hyp Con	nuleoplasm	TT		B
Tb927.5.3250		hypothetical conserved	Hyp Con	nuleoplasm	TT		B
Tb927.5.3430		ubiquitin-activating enzyme E1	UBA2	nuleoplasm	TT		B
Tb927.5.840		Nucleolar protein 111	NOP111	nucleolus	TT		B
Tb927.6.4600		pre-mRNA splicing factor ATP-dependent RNA helicase		nucleolus	TT		B
Tb927.7.3080		Kinetochore interacting protein 4	KKIP4	nucleoplasm	TT		B
Tb927.7.5310		YEATS family		nucleoplasm	TT		B
Tb927.7.5850		hypothetical conserved	Hyp Con	nucleus	TT		B
Tb927.7.6740		ATPase family associated with various cellular activities (AAA)		nucleoplasm, (cytoplasm)	TT		B
Tb927.7.7300		ATP-dependent DEAD/H RNA helicase		nucleoplasm	TT		B
Tb927.8.2000		cyclophilin	NCP1	nucleolus	TT		B
Tb927.8.2810		5'-3' exoribonuclease C	XRNC	nucleus	Kramer, unpublished		B
Tb927.8.3980		chromatin assembly factor 1 subunit A	CAF1A	nucleus	Goos 2017		B
Tb927.8.750		nucleolar RNA-binding protein	NOPP44/46-2	nucleolus	TT		B
Tb927.9.12900		RNA polymerase-associated protein LEO1	LEO1	nucleoplasm	TT		B
Tb927.9.15030		DNA polymerase epsilon subunit B		nucleoplasm	TT		B
Tb927.9.4300		U4/U6 small nuclear ribonucleoprotein PRP3	PRP3	nucleoplasm	TT		B
Tb927.9.5710		general transcription factor IIB	tf2b	nuclear lumen (cytoplasm)	TT, Goos 2017		B
Tb927.11.13080		hypothetical conserved	Hyp Con	NP	TT	A
Tb927.2.4230		NUP-1	NUP-1	NE	DuBois 2012	A
Tb927.11.15990		Nuclear pore protein 109	NUP109	NP	TT	A
Tb927.7.4760		hypothetical conserved	Hyp Con	NP	TT	A
Tb927.11.7290		pantothenate kinase subunit		ER + NE	TT	A
Tb927.10.9650		Nuclear pore protein 152	NUP152	NP	TT	A
Tb927.10.2900		importin beta-1 subunit	KAP95	NP	TT	A
Tb927.10.15760		hypothetical conserved	Hyp Con	cortical cytoskeleton	TT	A
Tb927.10.8910		Nuclear pore protein 181	NUP181	NP	TT	A
Tb927.11.14100		RNA binding protein	DRBD4	nucleoplasm	TT	A
Tb927.11.2340		Mex67b	MEX67b	nucleus	TT, Goos 2017	A
Tb927.11.2950		Nuclear pore protein 89	NUP89	NP	TT	A
Tb927.11.3380		Ran binding protein 1	RanBP1	NP	TT	A
Tb927.11.5520		triosephosphate isomerase	TIM	glycosome	TT	A
Tb927.11.8060		SNARE associated Golgi protein		NE	TT	A
Tb927.11.9780		Nuclear pore protein 119	NUP119	NP	TT	A
Tb927.2.2520	Tb927.2.2510	Mitochondrial outer membrane protein porin 2	VDAC1/VDAC2	mitochondrion	TT	A
Tb927.3.1120		GTP-binding nuclear protein rtb2 (Ran GTPase)	RTB2	NP	TT	A
Tb927.4.2880		Nuclear pore protein 225	NUP225	NP	TT	A
Tb927.4.5200		Nuclear pore protein 62	NUP62	NP	TT	A
Tb927.6.1920		hypothetical conserved	Hyp Con	NE	TT	A
Tb927.7.710		heat shock 70 kDa protein	HSP70.4	cytoplasm, flagellum, axoneme	TT	A
Tb927.8.1510		ATP-dependent RNA helicase DBP2B	DBP2B	nucleus	TT, Goos 2017	A
Tb927.8.4660		hypothetical conserved	Hyp Con	nucleoplasm	TT	A
Tb927.8.6250		Nuclear pore protein 76	NUP76	NP	TT	A
Tb927.9.11600	Tb927.9.11580	glycosomal membrane protein	GIM5B, GIM5B	glycosome	TT	A
Tb927.9.13520		Importin 1	IMP1	NP	TT	A
Tb927.9.14240		Nuclear pore protein 82	NUP82	NP	TT	A
Tb927.9.2220		SUMO1/Ulp2, putative	SUMO1/Ulp2	NP	TT	A
Tb927.9.6460		hypothetical conserved	Hyp Con	NP	TT	A
Tb927.7.5760		mRNA transport regulator MTR2	MTR2	NP	TT	A
Tb927.11.11090		Nuclear pore protein 140	NUP140	NP	TT, Goos 2017	A
Tb927.9.3760		nucleoporin Gle2	GLE2	NP	TT	A
Tb927.11.330		Myosin-like protein	MLP1 = NUP110	NP	TT, DeGrassse 2009	A
Tb927.8.3950		hypothetical conserved	Hyp Con	NP	TT	A
Tb927.9.1410		SUMO-interacting motif-containing protein		NP	TT	A
Tb927.10.2320		Nuclear pore protein 41	NUP41	NP	TT	A
Tb927.9.2590		hypothetical conserved	Hyp Con	nucleus	TT, Goos 2017	A
Tb927.11.970		hypothetical conserved	Hyp Con	NP	TT	A
Tb927.11.9940		hypothetical conserved	Hyp Con	no data		A
Tb927.10.3810		Nuclear pore protein 65	NUP65	NP, (cytoplasm)	TT	A
Tb927.10.3640		nuclear transmembrane protein		NE	TT	A
Tb927.10.7630		transportin2- like protein	KAP104	NP	TT	A
Tb927.11.4540		Nuclear pore protein 48	NUP48	NP	TT	A
Tb927.11.9320		hypothetical conserved	Hyp Con	NP, (cytoplasm)	TT	A
Tb927.7.6670		hypothetical conserved	Hyp Con	nucleus	Goos 2017	A
Tb927.9.11150		hypothetical conserved	Hyp Con	unclear		A
Tb927.3.2475		hypothetical conserved	Hyp Con	NE	TT	A
Tb927.5.1210		short-chain dehydrogenase		ER + NE	TT	A
Tb927.11.14090		Double RNA binding domain protein	DRBD18	nucleoplasm	TT	A
Tb927.8.2460		hypothetical conserved	Hyp Con	NE	TT	A
Tb927.3.1840		3-oxo-5-alpha-steroid 4-dehydrogenase		unclear		A
Tb927.11.3790		hypothetical conserved	Hyp Con	NP	TT, Goos 2017	A
Tb927.5.3190		hypothetical conserved	Hyp Con	NE	TT	A
Tb927.9.10310		mitochondrial carrier protein 11	MCP11	mitochondrion	TT, Colasante 2009	A
Tb927.10.13880		hypothetical conserved	Hyp Con	NP (nucleoplasm, cytoplasm)	TT	A
Tb927.11.6210		Lanosterol 14-alpha demethylase	CYP51	ER + NE	TT	A
Tb927.10.14180		protein transport protein SEC13	SEC13	NP + Golgi	TT	A
Tb927.5.3400		calcium pump		ER + NE	TT	A
Tb927.10.7060		Nuclear pore protein 96	NUP96	NP	TT, Goos 2017	A
Tb927.9.7590		60S ribosomal protein L11	RPL11	cytoplasm, nucleolus	TT	A
Tb927.10.8170		Nuclear pore protein 144	NUP144	NP	TT	B
Tb927.7.5020	Tb927.7.5000	ribosomal protein RPL19	RPL19	cytoplasm	TT	B
Tb927.10.1090	Tb927.10.1080	ribosomal protein RPS23	RPS23	cytoplasm, nucleolus	TT	B
Tb927.10.12840		mitochondrial carrier protein	MCP12	mitochondrion	TT, Colasante 2009	B
Tb927.10.14820	Tb927.10.14830 (und 40)	Mitochondrial ADP/ATP carrier protein 5a-c	MCP5c	mitochondrion	TT	B
Tb927.10.4110	Tb927.10.4120	ribosomal protein RPL30	RPL30	cytoplasm	TT	B
Tb927.10.5480	Tb927.10.5460	ribosomal protein RPL24	RPL24	cytoplasm	TT	B
Tb927.11.10910	Tb927.11.10790	40S ribosomal protein SA	RPSA	cytoplasm	TT	B
Tb927.11.11680		2-oxoglutarate dehydrogenase E2 component		unclear, but non nuclear	TT	B
Tb927.11.2230		carnitine O-acetyltransferase	CAT	cytoplasm	TT	B
Tb927.11.8200		ribosomal protein RPS26	RPS26	non nuclear		B
Tb927.11.9130		Replication factor A protein 1	RPA1	nucleoplasm	TT	B
Tb927.11.9590		S-adenosylhomocysteine hydrolase		cytoplasm, flagellar cytoplasm (nucleoplasm)	TT	B
Tb927.3.3150		hypothetical conserved	Hyp Con	NP	TT	B
Tb927.3.5420		protein transport protein Sec24	SEC24.2	unclear, but non nuclear	TT	B
Tb927.4.2850		hypothetical conserved	Hyp Con	NP	TT	B
Tb927.5.1610	Tb927.4.3550	ribosomal protein RPL13a	RPL13a	cytoplasm (nucleolus)	TT	B
Tb927.5.1100		peroxisome targeting signal 1 receptor	PEX5	cytoplasm	TT	B
Tb927.6.1470		hypothetical conserved	Hyp Con	nucleus	TT	B
Tb927.6.2640		importin alpha subunit	KAP60	nucleolus, nucleus	TT	B
Tb927.6.4740		importin-alpha re-exporter protein		NP	TT	B
Tb927.8.3660		protein transport protein SEC23	SEC23.1	Golgi	TT	B
Tb927.9.5860	Tb927.9.5770	tryparedoxin peroxidase	TRYP1	nucleus	Goos 2017	B
Tb927.11.18680		dynein light chain LC8	DYNLL1	axoneme, flagalla, basal body ...	TT	B
Tb927.3.5350		hypothetical conserved	Hyp Con	NE (ER)	TT	B
Tb927.3.4580		hypothetical conserved	Hyp Con	NP (cytoplasm)	TT	B
Tb927.7.490		hypothetical conserved	Hyp Con	hook complex	TT	B
Tb927.9.13060		btb/poz domain containing protein		unclear		B
Tb927.10.8160		hypothetical conserved	Hyp Con	NP	TT	B
Tb927.11.8080		btb/poz domain containing protein		unclear		B
Tb927.3.3610		peroxisomal targeting signal 2 receptor	PEX7	glycosome	TT	B
Tb927.3.4760		dynamin-1-like protein		flagellar pocket, cytoplasm ...	TT	B
Tb927.11.4900		WD40/YVTN repeat-like-containing protein		cytoplasm	TT	B
Tb927.9.11940		replication factor A protein 3		nucleoplasm	TT	B
Tb927.10.9080		pteridine transporter		cytoplasm or endocytic	TT	B
Tb927.7.4180		Fatty acid elongase	ELO1	ER + NE	TT	B
Tb927.10.2020		Hexokinase	HK2	glycosome	TT	B
Tb927.11.6590		metallo-peptidase, Clan MF, Family M17		cytoplasm	TT	B
Tb927.1.4100		cytochrome oxidase subunit IV	COXIV	mitochondrion	TT	B
Tb927.9.7470	Tb927.2.6320;Tb927.2.6150;Tb927.6.220;Tb927.2.6240;Tb927.2.6200;Tb927.2.6280	purine nucleoside transporter	NT10 (6, 2, 9, 5, 3, 7)	ER + NE	TT	B
Tb927.11.6230		protein transport protein SEC61 subunit alpha		ER	TT	B
Tb927.9.12200	Tb927.9.12240	ribosomal protein RPL31	RPL31	cytoplasm	TT	B
References
TT (TrypTag)	Dean,S., Sunter,J.D. and Wheeler,R.J. (2017) TrypTag.org: A Trypanosome Genome-wide Protein Localisation Resource. Trends Parasitol, 33, 80–82.
Goos 2017	Goos,C., Dejung,M., Janzen,C.J., Butter,F. and Kramer,S. (2017) The nuclear proteome of Trypanosoma brucei. PLoS ONE, 12, e0181884.
Kramer 2012	Kramer,S., Marnef,A., Standart,N. and Carrington,M. (2012) Inhibition of mRNA maturation in trypanosomes causes the formation of novel foci at the nuclear periphery containing cytoplasmic regulators of mRNA fate. J Cell Sci, 125, 2896–2909.
DuBois 2012	DuBois,K.N., Alsford,S., Holden,J.M., Buisson,J., Swiderski,M., Bart,J.-M., Ratushny,A.V., Wan,Y., Bastin,P., Barry,J.D., et al. (2012) NUP-1 Is a large coiled-coil nucleoskeletal protein in trypanosomes with lamin-like functions. PLoS Biol, 10, e1001287.
DeGrasse 2009	DeGrasse,J.A., DuBois,K.N., Devos,D., Siegel,T.N., Sali,A., Field,M.C., Rout,M.P. and Chait,B.T. (2009) Evidence for a Shared Nuclear Pore Complex Architecture That Is Conserved from the Last Common Eukaryotic Ancestor. Molecular & Cellular Proteomics, 8, 2119–2130.
Colasante 2009	Colasante,C., Peña Diaz,P., Clayton,C.E. and Voncken,F. (2009) Mitochondrial carrier family inventory of Trypanosoma brucei brucei: Identification, expression and subcellular localisation. Mol. Biochem. Parasitol., 167, 104–117.

## Sheet: Table S3c (NUP158)
		PROTEINS				Confidence groups
Gene ID	alternative ID	Long name	short name	Localisation	Evidence for localisation	GFP BioID	NUP158 BioID	NUP158 pulldown
Tb927.3.3180	Tb11.v5.0584.1	Nucleoporin NUP98	NUP98	NP	TT		A
Tb927.4.4310		Nucleoporin NUP64	NUP64	NP	TT		A
Tb927.3.1240		Serine/threonine-protein phosphatase 2A, putative		no data			A
Tb927.7.2330		Protein of unknown function (DUF1663), putative	DUF1663	NE	TT, Goos 2017		A
		Nucleoporin NUP158	NUP158	NP	TT		A	A
Tb927.11.13230		VAMP-associated protein, putative	VAP	FP, FAZ, ER	TT, LaComble 2012		A
Tb927.10.8170		Nucleoporin NUP144	NUP144	NP	TT		A
Tb927.2.4230		Nup-1	NUP-1	NE	DuBois 2012		A
Tb927.11.13080		hypothetical protein, conserved		NP	TT		A	A
Tb927.10.3100		glycerol-3-phosphate acyltransferase, putative		cytoplasm, BB	TT		A
Tb927.10.11210		hypothetical protein, conserved		nuclear lumen	TT	C	A
Tb927.10.11230		Ras-induced vulval development antagonist, putative		nucleoplasm	TT, Goos 2017	C	A
Tb927.10.12110		hypothetical protein, conserved		nucleoplasm	TT	C	A
Tb927.10.7420		bromodomain factor 2 protein, putative		nucleus	TT	C	A
Tb927.10.9020		Gcd10p family, putative		NP	TT	C	A
Tb927.2.5240		pre-mRNA splicing factor 19		nucleoplasm, nucleolus	TT	C	A
Tb927.3.1030		RNA-binding protein		cytoplasm	TT	C	A
Tb927.4.960		WD domain, G-beta repeat, putative		endocytic, cytoplasm	TT	C	A
Tb927.7.2300		Nucleoporin NUP132	NUP132	NP	TT	C	A	A
Tb927.8.3310		Elongator-like Protein 3b		nucleus (points), spindle, nuclear lumen	TT	C	A
Tb927.9.7110		GRAM domain containing protein, putative		endocytic, cytoplasm	TT	C	A
Tb927.5.4380		Kinetoplastid-specific Protein Phosphatase 1		cytoplasm, nucleoplasm, flagellum	TT	C	A
Tb927.10.6630		ATP-dependent RNA helicase DBP2A, putative	DBP2A	nucleolus	TT		B
Tb927.7.4060	Tb927.7.4070	cysteine peptidase, Clan CA, family C2, putative		cytoplasm, flagellum, flagellar TIP	TT		B
Tb927.5.2290		ATP-dependent RNA helicase	U5-200K	nucleoplasm	TT		B
Tb927.11.11080		Nucleoporin NUP149	NUP149	NP	TT		B
Tb927.10.15330	Tb11.v5.0348.1	CYTH domain containing protein, putative		nucleoplasm	TT		B
Tb927.1.3270		hypothetical protein, conserved		nuclear lumen	TT		B
Tb927.6.3870		RNA-binding protein, putative	SGN1	nuclear lumen	TT		B
Tb927.10.14390		FACT complex subunit POB3	POB3	nucleoplasm	TT		B
Tb927.10.8650	Tb11.v5.0707.1	ran binding protein	RanBPL	NP	TT		B
Tb927.7.2080		cap guanylyltransferase-methyltransferase 1, CGM1	CGM1	N	Kramer 2012		B
Tb927.10.7680		GTPase activating protein, putative		NP	TT		B
Tb927.11.15560		Nucleoporin NUP53a	NUP53a	NP	TT		B
Tb927.11.14340		exportin 1	XPO1	NP	TT		B
Tb927.5.940	Tb11.v5.0613.1	NADH-dependent fumarate reductase, putative		BB cytoplasm, ER (UNCLEAR)	(TT)		B
Tb927.5.4500	Tb05.5K5.150	ras-like small GTPase, putative	SAR1	Golgi, ER	Yavuz 2017, Yorimitsu 2014		B
Tb927.11.9040		conserved protein		cytoplasm, flagellar cytoplasm, nuclear lumen	TT		B
Tb927.2.2360		Ankyrin repeats (3 copies)/Zinc finger, C3HC4 type (RING finger), putative		endocytic, FAZ, cytoplasm	TT		B
Tb927.7.1680		Uncharacterised conserved protein (DUF2305), putative		C, flagellar cytoplasm, nuclear lumen, lipid droplet	TT		B
Tb927.10.6070		universal minicircle sequence binding protein 1	UMSBP1	near kinetoplast	Milman 2007		B
Tb927.11.810		hypothetical protein, conserved		endocytic, cytoplasm, flagellar pocket	TT		B
Tb927.9.9550		EnigmRBP2	ERBP2	ER, nuclear envelope	TT		B
Tb927.11.11725	Tb927.11.11475	ribosomal protein S14p/S29e	RPS14/29e	cytoplasm	TT		B
Tb927.3.4120		hypothetical protein, conserved		Hook comlex, Golgi	TT		B
Tb927.5.2320		Mak10 subunit, NatC N(alpha)-terminal acetyltransferase, putative		cytoplasm	TT		B
Tb927.9.6470		hypothetical protein, conserved		cell tip, cytoplasm points	TT		B
Tb927.11.15990		Nucleoporin NUP109	NUP109	NP	TT		B	A
Tb927.5.800		casein kinase I, isoform 2	CK1.2	cytoplasm, basal body, cell tip(distal), flagellar cytoplasm, nuclear lumen	TT		B
Tb927.8.5770		histone acetyltransferase, putative	ELP3a	nuclear envelope	TT		B
Tb927.10.13210	Tb11.v5.0694.1	dolichyl-P-Man:GDP-ManGlcNAc2-PP-dolichyl beta-1,4-mannosyltransferase, putative		ER, cytoplasm	TT		B
Tb927.11.3230	Tb927.2.6090	60S ribosomal protein L44	RPL44	cytoplasm, nuleolus	TT		B
Tb927.1.3450	Tb11.v5.0619.1	hypothetical protein, conserved		nuclear lumen (points)	TT		B
Tb927.11.12440		Plus-3 domain/Zinc finger, C3HC4 type (RING finger), putative		cytoplasm, basal body (region),hook complex, cell tip (posterior)	TT			A
Tb927.8.6250		Nucleoporin NUP76	NUP76	NP, cytoplasm (weak)	TT			A
Tb927.8.3610		AKAP7 2'5' RNA ligase-like domain containing protein		cytoplasm (reticulated, points, weak)	TT			A
Tb927.10.9100	Tb11.v5.0680.1	hypothetical protein, conserved		cytoplasm (points); cytoplasm (reticulated)	TT			A
Tb927.5.3590		Putative zinc finger motif, C2HC5-type/ASCH domain containing protein		cytoplasm (50%),endocytic (weak), flagellar cytoplasm (50%), nuclear lumen (50%)	TT			A
Tb927.7.4760;Tb11.v5.0159.1	Tb11.v5.0159.1	hypothetical protein, conserved		NP, cytoplasm (reticulated, weak)	TT			A
Tb927.11.4540		Nucleoporin NUP48	NUP48	NP	TT			B
Tb927.10.3810		Nucleoporin NUP65	NUP65	NP, cytoplasm (points)	TT			A
Tb927.1.1340		Quinonprotein alcohol dehydrogenase-like protein, putative		endocytic, cytoplasm	TT			A
Tb927.5.950		monothiol glutaredoxin, putative		cytoplasm, flagellar cytoplasm, nuclear lumen	TT			A
Tb927.9.2590		hypothetical protein, conserved		nucleoplasm, cytoplasm (weak)	TT			B
Tb927.7.6670		hypothetical protein, conserved		cytoplasm (weak, points)	TT			B
Tb927.11.9320		hypothetical protein, conserved		NP, cytoplasm (points)	TT			B
Tb927.9.6460		hypothetical protein, conserved		NP	TT			B
Tb927.6.890		hypothetical protein, conserved		NP, cytoplasm (reticulated, weak)	TT			B
Tb927.3.1610		CMGC/CLK family protein kinase, putative		nucleoplasm, cytoplasm (weak, points, reticulated)	TT			A
Tb927.11.330		Myosin-like protein 1	NUP110	NP, cytoplasm (reticulated, weak)	TT			B
Tb927.8.4390		translation initiation factor eIF-2B subunit beta, putative		C	TT			A
Tb927.10.2320		Nucleoporin NUP41	NUP41	NP	TT			A
Tb927.10.14180		protein transport protein SEC13	SEC13	NP, Golgi	TT			B
Tb927.11.2950		Nucleoporin NUP89	NUP89	NP	TT			A
Tb927.11.4380		ATP-dependent RNA helicase, putative		cytoplasm (weak, reticulated), cytoplasm (patchy)	TT			A
Tb927.10.9650		Nucleoporin NUP152	NUP152	NP	TT			A
Tb927.9.14240	Tb11.v5.0621.1	Nucleoporin NUP82	NUP82	NP	TT			B
Tb927.4.2880		Nucleoporin NUP225	NUP225	NP, cytoplasm (points, weak)	TT			A
Tb927.11.7210	Tb11.02.5050b.1	eukaryotic translation initiation factor 2-alpha kinase 1, putative		cytoplasm (points), cytoplasm (patchy)	TT			B
Tb927.10.7060		Nucleoporin NUP96	NUP96	NP, cytoplasm (reticulated, points)	TT			B
Tb927.6.5150		hypothetical protein, conserved	D4D3:D83	endocytic, cytoplasm (reticulated)	TT			B
References
TT (TrypTag)	Dean,S., Sunter,J.D. and Wheeler,R.J. (2017) TrypTag.org: A Trypanosome Genome-wide Protein Localisation Resource. Trends Parasitol, 33, 80–82.
Goos 2017	Goos,C., Dejung,M., Janzen,C.J., Butter,F. and Kramer,S. (2017) The nuclear proteome of Trypanosoma brucei. PLoS ONE, 12, e0181884.
LaComble 2012	Lacomble,S., Vaughan,S., Deghelt,M., Moreira-Leite,F.F. and Gull,K. (2012) A Trypanosoma brucei Protein Required for Maintenance of the Flagellum Attachment Zone and Flagellar Pocket ER Domains. Annals of Anatomy, 163, 602–615.
DuBois 2012	DuBois,K.N., Alsford,S., Holden,J.M., Buisson,J., Swiderski,M., Bart,J.-M., Ratushny,A.V., Wan,Y., Bastin,P., Barry,J.D., et al. (2012) NUP-1 Is a large coiled-coil nucleoskeletal protein in trypanosomes with lamin-like functions. PLoS Biol, 10, e1001287.
Yavuz 2017	Yavuz,S. and Warren,G. (2017) A role for Sar1 and ARF1 GTPases during Golgi biogenesis in the protozoan parasite Trypanosoma brucei. Mol Biol Cell, 28, 1782–1791.
Yorimitsu 2014	Yorimitsu,T., Sato,K. and Takeuchi,M. (2014) Molecular mechanisms of Sar/Arf GTPases in vesicular trafficking in yeast and plants. Front Plant Sci, 5, 411.
Milman 2007	Milman,N., Motyka,S.A., Englund,P.T., Robinson,D. and Shlomai,J. (2007) Mitochondrial origin-binding protein UMSBP mediates DNA replication and segregation in trypanosomes. Proc Natl Acad Sci USA, 104, 19250–19255.

## Sheet: LEGEND
Table S3a
LFQ-data of the mass spectrometry experiments.
Table S3b
List of proteins identified with the MEX67 BioID and/or Pulldown experiments
Note that to determine protein localisation, we used preferentially TrypTag and only used data from other sources, when TrypTag data were absent or inconclusive.
Table S3c
List of proteins identified with the NUP158 BioID experiments
Note that to determine protein localisation, we used preferentially TrypTag and only used data from other sources, when TrypTag data were absent or inconclusive.
BioID data significance intervals
SigA	FDR=0.01, s0=0.1
SigB	FDR=0.05, s0=0.1
SigC	FDR=0.05, s0=2
For MEX67 and NUP158 SigA and SigC were applied, while the cytosolic PABPs required a more stringent cutoff (see main text)
