# Supplementary material for: Impact of inherent biases built into proteomic techniques: Proximity labeling and affinity capture compared
Source: J Biol Chem. 2022 Nov 19;299(1):102726. doi: 10.1016/j.jbc.2022.102726 (PMC9791439; doi:10.1016/j.jbc.2022.102726)
Supplement: Table S4 [file mmc4.xlsx]

## Sheet: Lysine BiotinylationSites
Proteins	Positions within proteins	Leading proteins	Protein	Fasta headers	Intensity 11	Intensity 12	Intensity 13	Intensity 21	Intensity 22	Intensity 23	Intensity 31	Intensity 32	Intensity 33	Intensity 41	Intensity 42	Intensity 43	Intensity 81	Intensity 82	Intensity 83	Intensity 91	Intensity 92	Intensity 93	Localization prob	Score diff	PEP	Score	Delta score	Score for localization	Localization prob 11	Score diff 11	PEP 11	Score 11	Localization prob 12	Score diff 12	PEP 12	Score 12	Localization prob 13	Score diff 13	PEP 13	Score 13	Localization prob 21	Score diff 21	PEP 21	Score 21	Localization prob 22	Score diff 22	PEP 22	Score 22	Localization prob 23
Tb08.27P2.310:pseudogenic_transcript-p1	422	Tb08.27P2.310:pseudogenic_transcript-p1	Tb08.27P2.310:pseudogenic_transcript-p1	Tb08.27P2.310:pseudogenic_transcript-p1 | transcript=Tb08.27P2.310:pseudogenic_transcript | gene=Tb08.27P2.310 | organism=Trypanosoma_brucei_brucei_TREU927 | gene_product=variant surface glycoprotein, degenerate | transcript_product=variant surface glycopr	0	0	0	0	435690000	0	0	0	0	0	0	0	0	0	0	0	0	0	1	53.1664	0.0559262	53.166	24.44	53.166																	1	53.1664	0.0559262	53.166
Tb08.27P2.310:pseudogenic_transcript-p1	427	Tb08.27P2.310:pseudogenic_transcript-p1	Tb08.27P2.310:pseudogenic_transcript-p1	Tb08.27P2.310:pseudogenic_transcript-p1 | transcript=Tb08.27P2.310:pseudogenic_transcript | gene=Tb08.27P2.310 | organism=Trypanosoma_brucei_brucei_TREU927 | gene_product=variant surface glycoprotein, degenerate | transcript_product=variant surface glycopr	0	0	0	0	435690000	0	0	0	0	0	0	0	0	0	0	0	0	0	1	53.1664	0.0559262	53.166	24.44	53.166																	1	53.1664	0.0559262	53.166
Tb08.27P2.310:pseudogenic_transcript-p1	430	Tb08.27P2.310:pseudogenic_transcript-p1	Tb08.27P2.310:pseudogenic_transcript-p1	Tb08.27P2.310:pseudogenic_transcript-p1 | transcript=Tb08.27P2.310:pseudogenic_transcript | gene=Tb08.27P2.310 | organism=Trypanosoma_brucei_brucei_TREU927 | gene_product=variant surface glycoprotein, degenerate | transcript_product=variant surface glycopr	0	0	0	0	435690000	0	0	0	0	0	0	0	0	0	0	0	0	0	1	53.1664	0.0559262	53.166	24.44	53.166																	1	53.1664	0.0559262	53.166
Tb09.v4.0199:pseudogenic_transcript-p1	4	Tb09.v4.0199:pseudogenic_transcript-p1	Tb09.v4.0199:pseudogenic_transcript-p1	Tb09.v4.0199:pseudogenic_transcript-p1 | transcript=Tb09.v4.0199:pseudogenic_transcript | gene=Tb09.v4.0199 | organism=Trypanosoma_brucei_brucei_TREU927 | gene_product=variant surface glycoprotein (VSG, pseudogene), putative | transcript_product=variant su	0	0	0	0	0	0	0	0	0	0	0	11177000	0	0	0	0	0	0	0.999991	50.7033	0.0381231	50.703	9.2552	50.703
Tb11.v5.0922.1-p1;Tb927.4.5790:mRNA-p1;Tb10.v4.0197:pseudogenic_transcript-p1	19;122;148	Tb11.v5.0922.1-p1	Tb11.v5.0922.1-p1	Tb11.v5.0922.1-p1 | transcript=Tb11.v5.0922.1 | gene=Tb11.v5.0922 | organism=Trypanosoma_brucei_brucei_TREU927 | gene_product=UDP-Gal or UDP-GlcNAc-dependent glycosyltransferase, putative | transcript_product=UDP-Gal or UDP-GlcNAc-dependent glycosyltransfe	0	0	0	91704000	0	0	0	0	161450000	0	0	0	65870000	0	0	0	0	0	0.999982	47.5678	0.0263661	47.568	31.472	47.568													0.999982	47.5678	0.0263661	47.568
Tb927.10.6060:mRNA-p1;Tb11.v5.0199.1-p1	9;9	Tb927.10.6060:mRNA-p1	Tb927.10.6060:mRNA-p1	Tb927.10.6060:mRNA-p1 | transcript=Tb927.10.6060:mRNA | gene=Tb927.10.6060 | organism=Trypanosoma_brucei_brucei_TREU927 | gene_product=universal minicircle sequence binding protein 2 | transcript_product=universal minicircle sequence binding protein 2 | lo	0	0	0	0	0	0	0	0	4559900	0	0	0	0	0	0	0	0	0	1	41.0291	0.0462865	41.029	31.042	41.029
Tb11.v5.0313.1-p1	116	Tb11.v5.0313.1-p1	Tb11.v5.0313.1-p1	Tb11.v5.0313.1-p1 | transcript=Tb11.v5.0313.1 | gene=Tb11.v5.0313 | organism=Trypanosoma_brucei_brucei_TREU927 | gene_product=variant surface protein, atypical (VSG), putative | transcript_product=variant surface protein, atypical (VSG), putative | locatio	0	0	0	0	0	0	0	0	0	0	0	0	0	0	0	0	0	0	0.732793	4.38134	0.0273401	104.45	47.345	104.45
Tb11.v5.0556.1-p1	2	Tb11.v5.0556.1-p1	Tb11.v5.0556.1-p1	Tb11.v5.0556.1-p1 | transcript=Tb11.v5.0556.1 | gene=Tb11.v5.0556 | organism=Trypanosoma_brucei_brucei_TREU927 | gene_product=protein kinase, putative | transcript_product=protein kinase, putative | location=Tb927_11_bin_v5.1:2487175-2488257(-) | protein_l	0	0	0	0	0	0	0	0	0	0	0	0	0	0	14030000	0	0	0	0.999998	57.2809	0.0497902	57.281	12.2	57.281
Tb11.v5.0651.1-p1;Tb927.10.15540:mRNA-p1	197;197	Tb11.v5.0651.1-p1	Tb11.v5.0651.1-p1	Tb11.v5.0651.1-p1 | transcript=Tb11.v5.0651.1 | gene=Tb11.v5.0651 | organism=Trypanosoma_brucei_brucei_TREU927 | gene_product=Vps53-like, N-terminal, putative | transcript_product=Vps53-like, N-terminal, putative | location=Tb927_11_bin_v5.1:3203349-320531	0	0	0	0	0	0	0	0	0	0	0	0	0	0	0	0	0	0	0.999989	49.4969	0.0551974	49.632	32.23	49.632
Tb927.4.3800:mRNA-p1;Tb11.v5.0905.1-p1	301;402	Tb927.4.3800:mRNA-p1	Tb927.4.3800:mRNA-p1	Tb927.4.3800:mRNA-p1 | transcript=Tb927.4.3800:mRNA | gene=Tb927.4.3800 | organism=Trypanosoma_brucei_brucei_TREU927 | gene_product=hypothetical protein, conserved | transcript_product=hypothetical protein, conserved | location=Tb927_04_v5.1:993461-994429(	0	0	0	0	0	0	32086000	0	0	0	0	0	0	0	0	0	0	0	1	51.8544	0.0292474	51.854	28.426	51.854
Tb11.v5.0979.1-p1	107	Tb11.v5.0979.1-p1	Tb11.v5.0979.1-p1	Tb11.v5.0979.1-p1 | transcript=Tb11.v5.0979.1 | gene=Tb11.v5.0979 | organism=Trypanosoma_brucei_brucei_TREU927 | gene_product=variant surface glycoprotein (VSG, atypical), putative | transcript_product=variant surface glycoprotein (VSG, atypical), putative	0	0	0	0	0	0	0	0	0	0	0	0	0	0	0	0	0	0	1	82.4525	0.00743298	82.452	26.991	82.452
Tb11.v5.0979.1-p1	111	Tb11.v5.0979.1-p1	Tb11.v5.0979.1-p1	Tb11.v5.0979.1-p1 | transcript=Tb11.v5.0979.1 | gene=Tb11.v5.0979 | organism=Trypanosoma_brucei_brucei_TREU927 | gene_product=variant surface glycoprotein (VSG, atypical), putative | transcript_product=variant surface glycoprotein (VSG, atypical), putative	0	0	0	0	0	0	0	0	0	0	0	0	0	0	0	0	0	0	1	82.4525	0.00743298	82.452	26.991	82.452
Tb927.1.1060:mRNA-p1	24	Tb927.1.1060:mRNA-p1	Tb927.1.1060:mRNA-p1	Tb927.1.1060:mRNA-p1 | transcript=Tb927.1.1060:mRNA | gene=Tb927.1.1060 | organism=Trypanosoma_brucei_brucei_TREU927 | gene_product=Cell cycle checkpoint protein RAD1-like, putative | transcript_product=Cell cycle checkpoint protein RAD1-like, putative | l	0	0	0	0	0	0	0	0	0	0	0	0	0	0	0	0	0	0	1	65.3052	0.0263531	65.305	42.585	65.305
Tb927.1.290:mRNA-p1	1069	Tb927.1.290:mRNA-p1	Tb927.1.290:mRNA-p1	Tb927.1.290:mRNA-p1 | transcript=Tb927.1.290:mRNA | gene=Tb927.1.290 | organism=Trypanosoma_brucei_brucei_TREU927 | gene_product=leucine-rich repeat protein (LRRP), putative | transcript_product=leucine-rich repeat protein (LRRP), putative | location=Tb927	0	0	0	0	0	0	0	0	0	85763000	0	0	0	0	0	0	0	0	1	71.08	0.0274919	71.08	59.474	71.08
Tb927.1.4010:mRNA-p1	317	Tb927.1.4010:mRNA-p1	Tb927.1.4010:mRNA-p1	Tb927.1.4010:mRNA-p1 | transcript=Tb927.1.4010:mRNA | gene=Tb927.1.4010 | organism=Trypanosoma_brucei_brucei_TREU927 | gene_product=primase 2 | transcript_product=primase 2 | location=Tb927_01_v5.1:844858-848607(+) | protein_length=1249 | sequence_SO=chrom	0	0	0	0	126090000	150200000	0	7897500	0	0	0	0	20153000	50500000	0	21120000	88563000	0	1	42.2093	0.00786589	59.185	37.951	42.209																	1	49.3096	0.0272879	49.31	1
Tb927.1.4010:mRNA-p1	327	Tb927.1.4010:mRNA-p1	Tb927.1.4010:mRNA-p1	Tb927.1.4010:mRNA-p1 | transcript=Tb927.1.4010:mRNA | gene=Tb927.1.4010 | organism=Trypanosoma_brucei_brucei_TREU927 | gene_product=primase 2 | transcript_product=primase 2 | location=Tb927_01_v5.1:844858-848607(+) | protein_length=1249 | sequence_SO=chrom	0	0	0	0	126090000	150200000	0	7897500	0	0	0	0	20153000	50500000	0	21120000	88563000	0	1	42.2093	0.00786589	59.185	37.951	42.209																	1	49.3096	0.0272879	49.31	1
Tb927.10.1110:mRNA-p1	382	Tb927.10.1110:mRNA-p1	Tb927.10.1110:mRNA-p1	Tb927.10.1110:mRNA-p1 | transcript=Tb927.10.1110:mRNA | gene=Tb927.10.1110 | organism=Trypanosoma_brucei_brucei_TREU927 | gene_product=kinesin, putative | transcript_product=kinesin, putative | location=Tb927_10_v5.1:293830-299226(-) | protein_length=1798	0	0	0	0	0	0	0	0	0	15269000	0	0	0	0	0	0	0	0	1	41.0916	0.0685481	41.092	10.264	41.092
Tb927.10.12780:mRNA-p1	4	Tb927.10.12780:mRNA-p1	Tb927.10.12780:mRNA-p1	Tb927.10.12780:mRNA-p1 | transcript=Tb927.10.12780:mRNA | gene=Tb927.10.12780 | organism=Trypanosoma_brucei_brucei_TREU927 | gene_product=Zinc finger CCCH domain-containing protein 37 | transcript_product=Zinc finger CCCH domain-containing protein 37 | loc	0	0	0	0	0	18256000	0	0	0	0	0	0	0	0	0	0	0	0	0.999975	45.952	0.046251	45.952	14.878	45.952																					0.999975
Tb927.10.12780:mRNA-p1	5	Tb927.10.12780:mRNA-p1	Tb927.10.12780:mRNA-p1	Tb927.10.12780:mRNA-p1 | transcript=Tb927.10.12780:mRNA | gene=Tb927.10.12780 | organism=Trypanosoma_brucei_brucei_TREU927 | gene_product=Zinc finger CCCH domain-containing protein 37 | transcript_product=Zinc finger CCCH domain-containing protein 37 | loc	0	0	0	0	0	18256000	0	0	0	0	0	0	0	0	0	0	0	0	0.999975	45.952	0.046251	45.952	14.878	45.952																					0.999975
Tb927.10.14330:mRNA-p1	410	Tb927.10.14330:mRNA-p1	Tb927.10.14330:mRNA-p1	Tb927.10.14330:mRNA-p1 | transcript=Tb927.10.14330:mRNA | gene=Tb927.10.14330 | organism=Trypanosoma_brucei_brucei_TREU927 | gene_product=Utp14 protein, putative | transcript_product=Utp14 protein, putative | location=Tb927_10_v5.1:3484116-3487238(-) | pro	0	14567000	11932000	0	0	0	0	0	0	0	0	0	0	0	0	0	0	0	1	43.7698	0.0252609	43.77	35.069	43.77					1	43.2819	0.0265041	43.282	1	43.7698	0.0252609	43.77
Tb927.10.14330:mRNA-p1	412	Tb927.10.14330:mRNA-p1	Tb927.10.14330:mRNA-p1	Tb927.10.14330:mRNA-p1 | transcript=Tb927.10.14330:mRNA | gene=Tb927.10.14330 | organism=Trypanosoma_brucei_brucei_TREU927 | gene_product=Utp14 protein, putative | transcript_product=Utp14 protein, putative | location=Tb927_10_v5.1:3484116-3487238(-) | pro	0	14567000	11932000	0	0	0	0	0	0	0	0	0	0	0	0	0	0	0	1	43.7698	0.0252609	43.77	35.069	43.77					1	43.2819	0.0265041	43.282	1	43.7698	0.0252609	43.77
Tb927.10.2870:mRNA-p1	158	Tb927.10.2870:mRNA-p1	Tb927.10.2870:mRNA-p1	Tb927.10.2870:mRNA-p1 | transcript=Tb927.10.2870:mRNA | gene=Tb927.10.2870 | organism=Trypanosoma_brucei_brucei_TREU927 | gene_product=hypothetical protein, conserved | transcript_product=hypothetical protein, conserved | location=Tb927_10_v5.1:732774-7352	0	0	0	0	0	0	0	0	0	0	0	0	0	0	0	0	0	0	0.9999	40.0154	0.000233037	40.112	29.209	40.112																	0.9999	40.0154	0.000233037	40.112
Tb927.10.4570:mRNA-p1;Tb927.10.4560:mRNA-p1	319;319	Tb927.10.4570:mRNA-p1	Tb927.10.4570:mRNA-p1	Tb927.10.4570:mRNA-p1 | transcript=Tb927.10.4570:mRNA | gene=Tb927.10.4570 | organism=Trypanosoma_brucei_brucei_TREU927 | gene_product=elongation factor 2 | transcript_product=elongation factor 2 | location=Tb927_10_v5.1:1167167-1169707(-) | protein_length	0	0	0	0	0	0	0	0	0	0	0	0	0	0	0	0	0	0	1	46.3705	0.0424346	46.37	34.145	46.37
Tb927.10.4570:mRNA-p1;Tb927.10.4560:mRNA-p1	324;324	Tb927.10.4570:mRNA-p1	Tb927.10.4570:mRNA-p1	Tb927.10.4570:mRNA-p1 | transcript=Tb927.10.4570:mRNA | gene=Tb927.10.4570 | organism=Trypanosoma_brucei_brucei_TREU927 | gene_product=elongation factor 2 | transcript_product=elongation factor 2 | location=Tb927_10_v5.1:1167167-1169707(-) | protein_length	0	0	0	0	0	0	0	0	0	0	0	0	0	0	0	0	0	0	1	46.3705	0.0424346	46.37	34.145	46.37
Tb927.10.530:mRNA-p1	329	Tb927.10.530:mRNA-p1	Tb927.10.530:mRNA-p1	Tb927.10.530:mRNA-p1 | transcript=Tb927.10.530:mRNA | gene=Tb927.10.530 | organism=Trypanosoma_brucei_brucei_TREU927 | gene_product=Plasma-membrane choline transporter, putative | transcript_product=Plasma-membrane choline transporter, putative | location=	0	0	203360000	0	0	0	0	0	0	0	0	0	0	0	0	0	48125000	0	1	50.3534	0.0278025	68.657	25.113	50.353									1	50.3534	0.0335436	50.353
Tb927.10.6810:mRNA-p1	43	Tb927.10.6810:mRNA-p1	Tb927.10.6810:mRNA-p1	Tb927.10.6810:mRNA-p1 | transcript=Tb927.10.6810:mRNA | gene=Tb927.10.6810 | organism=Trypanosoma_brucei_brucei_TREU927 | gene_product=guanylate kinase, putative | transcript_product=guanylate kinase, putative | location=Tb927_10_v5.1:1717161-1717955(+) |	0	0	0	0	0	0	0	0	0	0	0	0	0	0	0	0	0	0	1	42.0009	0.038506	42.001	25.369	42.001									1	42.0009	0.038506	42.001
Tb927.10.7440:mRNA-p1	606	Tb927.10.7440:mRNA-p1	Tb927.10.7440:mRNA-p1	Tb927.10.7440:mRNA-p1 | transcript=Tb927.10.7440:mRNA | gene=Tb927.10.7440 | organism=Trypanosoma_brucei_brucei_TREU927 | gene_product=ATP-dependent RNA helicase MTR4 | transcript_product=ATP-dependent RNA helicase MTR4 | location=Tb927_10_v5.1:1875499-187	0	0	0	0	0	0	0	0	0	0	0	0	0	0	0	0	0	0	0.999997	54.7177	0.00388393	67.726	36.902	67.726
Tb927.10.9750:mRNA-p1	851	Tb927.10.9750:mRNA-p1	Tb927.10.9750:mRNA-p1	Tb927.10.9750:mRNA-p1 | transcript=Tb927.10.9750:mRNA | gene=Tb927.10.9750 | organism=Trypanosoma_brucei_brucei_TREU927 | gene_product=ubiquitin-protein ligase, putative | transcript_product=ubiquitin-protein ligase, putative | location=Tb927_10_v5.1:24096	0	0	0	0	0	0	0	0	0	0	0	0	5266700	0	0	0	0	0	1	41.9839	0.0341851	41.984	25.76	41.984
Tb927.10.9750:mRNA-p1	852	Tb927.10.9750:mRNA-p1	Tb927.10.9750:mRNA-p1	Tb927.10.9750:mRNA-p1 | transcript=Tb927.10.9750:mRNA | gene=Tb927.10.9750 | organism=Trypanosoma_brucei_brucei_TREU927 | gene_product=ubiquitin-protein ligase, putative | transcript_product=ubiquitin-protein ligase, putative | location=Tb927_10_v5.1:24096	0	0	0	0	0	0	0	0	0	0	0	0	5266700	0	0	0	0	0	1	41.9839	0.0341851	41.984	25.76	41.984
Tb927.11.10010:mRNA-p1	23	Tb927.11.10010:mRNA-p1	Tb927.11.10010:mRNA-p1	Tb927.11.10010:mRNA-p1 | transcript=Tb927.11.10010:mRNA | gene=Tb927.11.10010 | organism=Trypanosoma_brucei_brucei_TREU927 | gene_product=vacuolar sorting-associated protein-like, putative | transcript_product=vacuolar sorting-associated protein-like, puta	0	0	0	0	0	0	0	0	0	0	0	0	0	69727000	0	0	0	0	1	44.425	0.0300737	44.425	31.592	44.425
Tb927.11.10010:mRNA-p1	30	Tb927.11.10010:mRNA-p1	Tb927.11.10010:mRNA-p1	Tb927.11.10010:mRNA-p1 | transcript=Tb927.11.10010:mRNA | gene=Tb927.11.10010 | organism=Trypanosoma_brucei_brucei_TREU927 | gene_product=vacuolar sorting-associated protein-like, putative | transcript_product=vacuolar sorting-associated protein-like, puta	0	0	0	0	0	0	0	0	0	0	0	0	0	69727000	0	0	0	0	1	44.425	0.0300737	44.425	31.592	44.425
Tb927.11.10010:mRNA-p1	36	Tb927.11.10010:mRNA-p1	Tb927.11.10010:mRNA-p1	Tb927.11.10010:mRNA-p1 | transcript=Tb927.11.10010:mRNA | gene=Tb927.11.10010 | organism=Trypanosoma_brucei_brucei_TREU927 | gene_product=vacuolar sorting-associated protein-like, putative | transcript_product=vacuolar sorting-associated protein-like, puta	0	0	0	0	0	0	0	0	0	0	0	0	0	69727000	0	0	0	0	1	44.425	0.0300737	44.425	31.592	44.425
Tb927.11.10860:mRNA-p1	374	Tb927.11.10860:mRNA-p1	Tb927.11.10860:mRNA-p1	Tb927.11.10860:mRNA-p1 | transcript=Tb927.11.10860:mRNA | gene=Tb927.11.10860 | organism=Trypanosoma_brucei_brucei_TREU927 | gene_product=20S-pre-rRNA D-site endonuclease NOB1 | transcript_product=20S-pre-rRNA D-site endonuclease NOB1 | location=Tb927_11_v	0	0	0	0	28366000	0	0	0	0	0	0	0	0	0	0	0	0	0	0.999857	38.4483	0.0541036	42.287	27.608	42.287																	0.999857	38.4483	0.0541036	42.287
Tb927.11.10860:mRNA-p1	376	Tb927.11.10860:mRNA-p1	Tb927.11.10860:mRNA-p1	Tb927.11.10860:mRNA-p1 | transcript=Tb927.11.10860:mRNA | gene=Tb927.11.10860 | organism=Trypanosoma_brucei_brucei_TREU927 | gene_product=20S-pre-rRNA D-site endonuclease NOB1 | transcript_product=20S-pre-rRNA D-site endonuclease NOB1 | location=Tb927_11_v	0	0	0	0	28366000	0	0	0	0	0	0	0	0	0	0	0	0	0	0.999857	38.4483	0.0541036	42.287	27.608	42.287																	0.999857	38.4483	0.0541036	42.287
Tb927.11.13000:mRNA-p1	903	Tb927.11.13000:mRNA-p1	Tb927.11.13000:mRNA-p1	Tb927.11.13000:mRNA-p1 | transcript=Tb927.11.13000:mRNA | gene=Tb927.11.13000 | organism=Trypanosoma_brucei_brucei_TREU927 | gene_product=phospholipid-transporting ATPase, putative | transcript_product=phospholipid-transporting ATPase, putative | location=	0	0	0	0	18255000	0	0	0	0	0	0	0	0	0	0	0	0	0	1	46.4619	0.0580385	46.462	30.847	46.462																	1	46.4619	0.0580385	46.462
Tb927.11.14970:mRNA-p1	199	Tb927.11.14970:mRNA-p1	Tb927.11.14970:mRNA-p1	Tb927.11.14970:mRNA-p1 | transcript=Tb927.11.14970:mRNA | gene=Tb927.11.14970 | organism=Trypanosoma_brucei_brucei_TREU927 | gene_product=hypothetical protein, conserved | transcript_product=hypothetical protein, conserved | location=Tb927_11_v5.1:3982739-	0	0	0	0	0	0	29700000	0	0	0	0	0	0	0	0	0	0	0	1	69.8246	0.0307966	69.825	36.562	69.825
Tb927.11.15800:mRNA-p1	170	Tb927.11.15800:mRNA-p1	Tb927.11.15800:mRNA-p1	Tb927.11.15800:mRNA-p1 | transcript=Tb927.11.15800:mRNA | gene=Tb927.11.15800 | organism=Trypanosoma_brucei_brucei_TREU927 | gene_product=Cytokinesis initiation factor 1 | transcript_product=Cytokinesis initiation factor 1 | location=Tb927_11_v5.1:4181739-	0	0	0	0	18265000	0	0	0	0	0	0	0	0	0	0	0	0	0	1	147.519	0.0110535	147.52	134.47	147.52																	1	147.519	0.0110535	147.52
Tb927.11.15910:mRNA-p1	18	Tb927.11.15910:mRNA-p1	Tb927.11.15910:mRNA-p1	Tb927.11.15910:mRNA-p1 | transcript=Tb927.11.15910:mRNA | gene=Tb927.11.15910 | organism=Trypanosoma_brucei_brucei_TREU927 | gene_product=iron superoxide dismutase | transcript_product=iron superoxide dismutase | location=Tb927_11_v5.1:4211910-4212506(-) |	0	0	0	0	0	0	0	0	0	0	0	0	0	0	0	0	73635000	0	0.849888	7.52947	0.0169828	40.725	9.9959	40.725
Tb927.11.180:mRNA-p1	19	Tb927.11.180:mRNA-p1	Tb927.11.180:mRNA-p1	Tb927.11.180:mRNA-p1 | transcript=Tb927.11.180:mRNA | gene=Tb927.11.180 | organism=Trypanosoma_brucei_brucei_TREU927 | gene_product=electron transfer flavoprotein, putative | transcript_product=electron transfer flavoprotein, putative | location=Tb927_11_v	0	0	0	0	0	0	0	0	0	0	0	33602000	0	0	0	0	0	0	1	40.1031	0.0668659	40.103	7.9612	40.103
Tb927.11.180:mRNA-p1	25	Tb927.11.180:mRNA-p1	Tb927.11.180:mRNA-p1	Tb927.11.180:mRNA-p1 | transcript=Tb927.11.180:mRNA | gene=Tb927.11.180 | organism=Trypanosoma_brucei_brucei_TREU927 | gene_product=electron transfer flavoprotein, putative | transcript_product=electron transfer flavoprotein, putative | location=Tb927_11_v	0	0	0	0	0	0	0	0	0	0	0	33602000	0	0	0	0	0	0	1	40.1031	0.0668659	40.103	7.9612	40.103
Tb927.11.18310.1-p1	75	Tb927.11.18310.1-p1	Tb927.11.18310.1-p1	Tb927.11.18310.1-p1 | transcript=Tb927.11.18310.1 | gene=Tb927.11.18310 | organism=Trypanosoma_brucei_brucei_TREU927 | gene_product=variant surface glycoprotein (VSG), putative (pseudogene) | transcript_product=variant surface glycoprotein (VSG), putative	0	0	249220000	0	0	0	0	0	0	0	0	0	0	0	0	0	0	0	0.537234	0.648497	0.0622032	40.278	29.49	40.278									0.537234	0.648497	0.0622032	40.278
Tb927.11.3320.1:mRNA-p1;Tb927.11.3320.2:mRNA-p1	7;59	Tb927.11.3320.1:mRNA-p1	Tb927.11.3320.1:mRNA-p1	Tb927.11.3320.1:mRNA-p1 | transcript=Tb927.11.3320.1:mRNA | gene=Tb927.11.3320 | organism=Trypanosoma_brucei_brucei_TREU927 | gene_product=ras-like small GTPase, putative | transcript_product=ras-like small GTPase, putative | location=Tb927_11_v5.1:972343-	0	0	0	0	0	0	0	0	0	0	0	0	17021000	0	0	0	0	0	1	40.7149	0.011467	50.292	28.621	40.715					1	40.7149	0.0314223	40.715	1	40.7149	0.011467	50.292
Tb927.11.5250:mRNA-p1	14	Tb927.11.5250:mRNA-p1	Tb927.11.5250:mRNA-p1	Tb927.11.5250:mRNA-p1 | transcript=Tb927.11.5250:mRNA | gene=Tb927.11.5250 | organism=Trypanosoma_brucei_brucei_TREU927 | gene_product=hypothetical protein, conserved | transcript_product=hypothetical protein, conserved | location=Tb927_11_v5.1:1494742-149	0	0	0	0	0	0	0	0	0	0	0	0	0	0	0	0	0	0	1	46.8912	0.0211609	46.891	35.74	46.891
Tb927.11.6170:mRNA-p1	257	Tb927.11.6170:mRNA-p1	Tb927.11.6170:mRNA-p1	Tb927.11.6170:mRNA-p1 | transcript=Tb927.11.6170:mRNA | gene=Tb927.11.6170 | organism=Trypanosoma_brucei_brucei_TREU927 | gene_product=protein transport protein SEC31, putative | transcript_product=protein transport protein SEC31, putative | location=Tb927	0	0	0	0	263510000	0	0	0	0	0	0	0	0	0	0	0	0	0	1	40.946	0.0490852	40.946	9.8724	40.946																	1	40.946	0.0490852	40.946
Tb927.11.9530:mRNA-p1	210	Tb927.11.9530:mRNA-p1	Tb927.11.9530:mRNA-p1	Tb927.11.9530:mRNA-p1 | transcript=Tb927.11.9530:mRNA | gene=Tb927.11.9530 | organism=Trypanosoma_brucei_brucei_TREU927 | gene_product=14-3-3 protein 1 | transcript_product=14-3-3 protein 1 | location=Tb927_11_v5.1:2600763-2601551(-) | protein_length=262 |	0	0	0	0	0	0	0	20976000	0	0	0	0	0	0	0	0	0	0	0.533372	0.580596	0.00747254	63.918	52.067	63.918
Tb927.11.9530:mRNA-p1	214	Tb927.11.9530:mRNA-p1	Tb927.11.9530:mRNA-p1	Tb927.11.9530:mRNA-p1 | transcript=Tb927.11.9530:mRNA | gene=Tb927.11.9530 | organism=Trypanosoma_brucei_brucei_TREU927 | gene_product=14-3-3 protein 1 | transcript_product=14-3-3 protein 1 | location=Tb927_11_v5.1:2600763-2601551(-) | protein_length=262 |	0	0	0	16498000	39323000	58763000	0	0	0	10674000	0	0	0	0	0	0	0	0	0.845709	7.38879	0.0117066	55.33	41.438	47.568													0.526149	0.45467	0.0167108	46.159	0.522305	0.387734	0.0485772	49.993	0.531627
Tb927.3.310:pseudogenic_transcript-p1	397	Tb927.3.310:pseudogenic_transcript-p1	Tb927.3.310:pseudogenic_transcript-p1	Tb927.3.310:pseudogenic_transcript-p1 | transcript=Tb927.3.310:pseudogenic_transcript | gene=Tb927.3.310 | organism=Trypanosoma_brucei_brucei_TREU927 | gene_product=variant surface glycoprotein, degenerate | transcript_product=variant surface glycoprotein,	0	0	0	0	0	0	0	0	0	0	0	0	0	0	0	0	0	0	1	47.8234	0.0710603	47.823	26.192	47.823
Tb927.3.310:pseudogenic_transcript-p1	398	Tb927.3.310:pseudogenic_transcript-p1	Tb927.3.310:pseudogenic_transcript-p1	Tb927.3.310:pseudogenic_transcript-p1 | transcript=Tb927.3.310:pseudogenic_transcript | gene=Tb927.3.310 | organism=Trypanosoma_brucei_brucei_TREU927 | gene_product=variant surface glycoprotein, degenerate | transcript_product=variant surface glycoprotein,	0	0	0	0	0	0	0	0	0	0	0	0	0	0	0	0	0	0	1	47.8234	0.0710603	47.823	26.192	47.823
Tb927.3.310:pseudogenic_transcript-p1	402	Tb927.3.310:pseudogenic_transcript-p1	Tb927.3.310:pseudogenic_transcript-p1	Tb927.3.310:pseudogenic_transcript-p1 | transcript=Tb927.3.310:pseudogenic_transcript | gene=Tb927.3.310 | organism=Trypanosoma_brucei_brucei_TREU927 | gene_product=variant surface glycoprotein, degenerate | transcript_product=variant surface glycoprotein,	0	0	0	0	0	0	0	0	0	0	0	0	0	0	0	0	0	0	1	47.8234	0.0710603	47.823	26.192	47.823
Tb927.3.3590:mRNA-p1	9	Tb927.3.3590:mRNA-p1	Tb927.3.3590:mRNA-p1	Tb927.3.3590:mRNA-p1 | transcript=Tb927.3.3590:mRNA | gene=Tb927.3.3590 | organism=Trypanosoma_brucei_brucei_TREU927 | gene_product=U3 small nucleolar ribonucleoprotein protein MPP10, putative | transcript_product=U3 small nucleolar ribonucleoprotein prote	0	0	0	0	0	0	0	0	0	0	0	0	0	0	0	0	0	0	0.999452	32.6106	0.0238054	77.058	22.9	77.058
Tb927.3.3590:mRNA-p1	10	Tb927.3.3590:mRNA-p1	Tb927.3.3590:mRNA-p1	Tb927.3.3590:mRNA-p1 | transcript=Tb927.3.3590:mRNA | gene=Tb927.3.3590 | organism=Trypanosoma_brucei_brucei_TREU927 | gene_product=U3 small nucleolar ribonucleoprotein protein MPP10, putative | transcript_product=U3 small nucleolar ribonucleoprotein prote	0	0	0	0	0	0	0	0	0	0	0	0	0	0	0	0	0	0	0.574924	1.31143	0.0459092	40.103	16.131	40.103					0.574924	1.31143	0.0459092	40.103
Tb927.4.1410:mRNA-p1	595	Tb927.4.1410:mRNA-p1	Tb927.4.1410:mRNA-p1	Tb927.4.1410:mRNA-p1 | transcript=Tb927.4.1410:mRNA | gene=Tb927.4.1410 | organism=Trypanosoma_brucei_brucei_TREU927 | gene_product=hypothetical protein, conserved | transcript_product=hypothetical protein, conserved | location=Tb927_04_v5.1:365566-367410(	0	0	0	0	0	0	0	0	0	0	0	0	0	0	0	0	0	0	0.999979	46.8785	0.0403421	47.187	26.41	47.187																					0.999979
Tb927.4.3140:mRNA-p1	412	Tb927.4.3140:mRNA-p1	Tb927.4.3140:mRNA-p1	Tb927.4.3140:mRNA-p1 | transcript=Tb927.4.3140:mRNA | gene=Tb927.4.3140 | organism=Trypanosoma_brucei_brucei_TREU927 | gene_product=Ribosome maturation protein SDO1 | transcript_product=Ribosome maturation protein SDO1 | location=Tb927_04_v5.1:825953-82735	0	0	0	0	0	0	0	0	0	0	0	0	0	14482000	0	0	0	0	0.577865	1.36376	0.000105677	81.338	48.109	81.338
Tb927.4.5340:mRNA-p1	387	Tb927.4.5340:mRNA-p1	Tb927.4.5340:mRNA-p1	Tb927.4.5340:mRNA-p1 | transcript=Tb927.4.5340:mRNA | gene=Tb927.4.5340 | organism=Trypanosoma_brucei_brucei_TREU927 | gene_product=Flagellum attachment zone protein 11 | transcript_product=Flagellum attachment zone protein 11 | location=Tb927_04_v5.1:1453	0	0	0	0	0	46735000	0	0	0	0	0	0	3980800	0	0	0	0	3474700	0.5	0	0.0286757	67.456	27.39	67.456																					0.5
Tb927.4.5340:mRNA-p1	389	Tb927.4.5340:mRNA-p1	Tb927.4.5340:mRNA-p1	Tb927.4.5340:mRNA-p1 | transcript=Tb927.4.5340:mRNA | gene=Tb927.4.5340 | organism=Trypanosoma_brucei_brucei_TREU927 | gene_product=Flagellum attachment zone protein 11 | transcript_product=Flagellum attachment zone protein 11 | location=Tb927_04_v5.1:1453	0	0	0	0	0	46735000	0	0	0	0	0	0	3980800	0	0	0	0	3474700	0.5	0	0.0286757	67.456	27.39	67.456																					0.5
Tb927.4.5450:pseudogenic_transcript-p1	385	Tb927.4.5450:pseudogenic_transcript-p1	Tb927.4.5450:pseudogenic_transcript-p1	Tb927.4.5450:pseudogenic_transcript-p1 | transcript=Tb927.4.5450:pseudogenic_transcript | gene=Tb927.4.5450 | organism=Trypanosoma_brucei_brucei_TREU927 | gene_product=variant surface glycoprotein, degenerate | transcript_product=variant surface glycoprote	0	0	0	0	0	0	0	0	0	0	0	0	0	0	0	0	0	0	0.520141	0.350079	0.0521351	67.032	29.841	67.032
Tb927.4.560:mRNA-p1	3421	Tb927.4.560:mRNA-p1	Tb927.4.560:mRNA-p1	Tb927.4.560:mRNA-p1 | transcript=Tb927.4.560:mRNA | gene=Tb927.4.560 | organism=Trypanosoma_brucei_brucei_TREU927 | gene_product=Cytoplasmic dynein 2 heavy chain (DYNC2H1), putative | transcript_product=Cytoplasmic dynein 2 heavy chain (DYNC2H1), putative	0	0	0	0	0	0	0	0	0	0	0	0	0	0	0	0	0	0	0.999999	58.9955	0.0302578	73.665	26.09	73.665
Tb927.5.1510:mRNA-p1	120	Tb927.5.1510:mRNA-p1	Tb927.5.1510:mRNA-p1	Tb927.5.1510:mRNA-p1 | transcript=Tb927.5.1510:mRNA | gene=Tb927.5.1510 | organism=Trypanosoma_brucei_brucei_TREU927 | gene_product=Mitochondrial SSU ribosomal protein, putative | transcript_product=Mitochondrial SSU ribosomal protein, putative | location=	0	0	0	0	0	0	0	0	0	22283000	0	0	0	0	0	0	0	0	1	130.272	0.000758949	130.27	69.484	130.27
Tb927.5.580:mRNA-p1	28	Tb927.5.580:mRNA-p1	Tb927.5.580:mRNA-p1	Tb927.5.580:mRNA-p1 | transcript=Tb927.5.580:mRNA | gene=Tb927.5.580 | organism=Trypanosoma_brucei_brucei_TREU927 | gene_product=prefoldin subunit, putative | transcript_product=prefoldin subunit, putative | location=Tb927_05_v5.1:239386-239793(-) | protei	0	0	0	0	0	51073000	0	0	0	0	0	0	0	0	0	0	0	0	1	58.3699	0.0192976	58.37	36.912	58.37																					1
Tb927.5.580:mRNA-p1	29	Tb927.5.580:mRNA-p1	Tb927.5.580:mRNA-p1	Tb927.5.580:mRNA-p1 | transcript=Tb927.5.580:mRNA | gene=Tb927.5.580 | organism=Trypanosoma_brucei_brucei_TREU927 | gene_product=prefoldin subunit, putative | transcript_product=prefoldin subunit, putative | location=Tb927_05_v5.1:239386-239793(-) | protei	0	0	0	0	0	51073000	0	0	0	0	0	0	0	0	0	0	0	0	1	58.3699	0.0192976	58.37	36.912	58.37																					1
Tb927.5.580:mRNA-p1	31	Tb927.5.580:mRNA-p1	Tb927.5.580:mRNA-p1	Tb927.5.580:mRNA-p1 | transcript=Tb927.5.580:mRNA | gene=Tb927.5.580 | organism=Trypanosoma_brucei_brucei_TREU927 | gene_product=prefoldin subunit, putative | transcript_product=prefoldin subunit, putative | location=Tb927_05_v5.1:239386-239793(-) | protei	0	0	0	0	0	51073000	0	0	0	0	0	0	0	0	0	0	0	0	1	58.3699	0.0192976	58.37	36.912	58.37																					1
Tb927.7.3580:mRNA-p1	39	Tb927.7.3580:mRNA-p1	Tb927.7.3580:mRNA-p1	Tb927.7.3580:mRNA-p1 | transcript=Tb927.7.3580:mRNA | gene=Tb927.7.3580 | organism=Trypanosoma_brucei_brucei_TREU927 | gene_product=Serine/threonine-protein kinase NEK11, putative | transcript_product=Serine/threonine-protein kinase NEK11, putative | locat	0	0	0	0	0	44707000	0	0	0	0	0	0	0	0	0	0	0	0	1	51.2675	0.0468384	51.268	24.595	51.268																					1
Tb927.7.3580:mRNA-p1	43	Tb927.7.3580:mRNA-p1	Tb927.7.3580:mRNA-p1	Tb927.7.3580:mRNA-p1 | transcript=Tb927.7.3580:mRNA | gene=Tb927.7.3580 | organism=Trypanosoma_brucei_brucei_TREU927 | gene_product=Serine/threonine-protein kinase NEK11, putative | transcript_product=Serine/threonine-protein kinase NEK11, putative | locat	0	0	0	0	0	44707000	0	0	0	0	0	0	0	0	0	0	0	0	1	51.2675	0.0468384	51.268	24.595	51.268																					1
Tb927.7.5100:mRNA-p1	184	Tb927.7.5100:mRNA-p1	Tb927.7.5100:mRNA-p1	Tb927.7.5100:mRNA-p1 | transcript=Tb927.7.5100:mRNA | gene=Tb927.7.5100 | organism=Trypanosoma_brucei_brucei_TREU927 | gene_product=hypothetical protein, conserved | transcript_product=hypothetical protein, conserved | location=Tb927_07_v5.1:1347633-134850	0	0	0	3439900	0	0	0	0	0	0	0	0	0	0	0	0	0	0	0.998617	28.5843	0.0445369	46.351	28.584	46.351													0.998617	28.5843	0.0445369	46.351
Tb927.7.6540:mRNA-p1	73	Tb927.7.6540:mRNA-p1	Tb927.7.6540:mRNA-p1	Tb927.7.6540:mRNA-p1 | transcript=Tb927.7.6540:mRNA | gene=Tb927.7.6540 | organism=Trypanosoma_brucei_brucei_TREU927 | gene_product=variant surface glycoprotein (VSG, atypical), putative | transcript_product=variant surface glycoprotein (VSG, atypical), pu	0	0	0	0	0	0	0	0	0	0	0	0	0	0	0	0	0	0	0.727159	4.25719	0.0308027	49.418	27.673	49.418
Tb927.8.2820:mRNA-p1	38	Tb927.8.2820:mRNA-p1	Tb927.8.2820:mRNA-p1	Tb927.8.2820:mRNA-p1 | transcript=Tb927.8.2820:mRNA | gene=Tb927.8.2820 | organism=Trypanosoma_brucei_brucei_TREU927 | gene_product=hypothetical protein, conserved | transcript_product=hypothetical protein, conserved | location=Tb927_08_v5.1:842913-846791(	0	0	0	0	0	15245000	0	0	0	0	0	0	0	0	0	0	0	0	1	69.7824	8.1006e-08	69.782	64.063	69.782																					1
Tb927.8.3530:mRNA-p1	30	Tb927.8.3530:mRNA-p1	Tb927.8.3530:mRNA-p1	Tb927.8.3530:mRNA-p1 | transcript=Tb927.8.3530:mRNA | gene=Tb927.8.3530 | organism=Trypanosoma_brucei_brucei_TREU927 | gene_product=glycerol-3-phosphate dehydrogenase [NAD+], glycosomal | transcript_product=glycerol-3-phosphate dehydrogenase [NAD+], glycos	0	0	0	0	0	0	0	0	0	0	15940000	0	0	0	0	0	0	0	1	48.44	0.0372807	48.44	28.013	48.44
Tb927.8.3560:mRNA-p1	314	Tb927.8.3560:mRNA-p1	Tb927.8.3560:mRNA-p1	Tb927.8.3560:mRNA-p1 | transcript=Tb927.8.3560:mRNA | gene=Tb927.8.3560 | organism=Trypanosoma_brucei_brucei_TREU927 | gene_product=DNA repair and recombination helicase protein PIF5 | transcript_product=DNA repair and recombination helicase protein PIF5 |	0	0	0	0	0	0	0	0	0	0	0	0	46428000	0	0	0	0	0	1	59.9308	0.0605678	59.931	36.374	59.931
Tb927.8.5700:mRNA-p1	359	Tb927.8.5700:mRNA-p1	Tb927.8.5700:mRNA-p1	Tb927.8.5700:mRNA-p1 | transcript=Tb927.8.5700:mRNA | gene=Tb927.8.5700 | organism=Trypanosoma_brucei_brucei_TREU927 | gene_product=mitochondrial editosome-associated protein KREPB10 | transcript_product=mitochondrial editosome-associated protein KREPB10 |	0	0	0	0	0	0	0	0	0	0	0	0	0	0	0	0	0	0	1	88.7343	0.0201886	88.734	17.233	88.734
Tb927.8.7080:mRNA-p1	346	Tb927.8.7080:mRNA-p1	Tb927.8.7080:mRNA-p1	Tb927.8.7080:mRNA-p1 | transcript=Tb927.8.7080:mRNA | gene=Tb927.8.7080 | organism=Trypanosoma_brucei_brucei_TREU927 | gene_product=hypothetical protein, conserved | transcript_product=hypothetical protein, conserved | location=Tb927_08_v5.1:2032599-203716	0	0	0	0	0	0	0	0	0	0	0	0	0	0	0	0	0	0	0.999996	53.6482	0.0692769	92.467	50.575	92.467
Tb927.8.7100:mRNA-p1	1182	Tb927.8.7100:mRNA-p1	Tb927.8.7100:mRNA-p1	Tb927.8.7100:mRNA-p1 | transcript=Tb927.8.7100:mRNA | gene=Tb927.8.7100 | organism=Trypanosoma_brucei_brucei_TREU927 | gene_product=acetyl-CoA carboxylase | transcript_product=acetyl-CoA carboxylase | location=Tb927_08_v5.1:2041100-2047645(+) | protein_len	0	0	0	0	16310000	0	0	0	0	0	0	0	0	0	0	0	0	0	1	42.2093	0.0422295	42.209	8.0308	42.209																	1	42.2093	0.0422295	42.209
Tb927.8.7420:mRNA-p1	316	Tb927.8.7420:mRNA-p1	Tb927.8.7420:mRNA-p1	Tb927.8.7420:mRNA-p1 | transcript=Tb927.8.7420:mRNA | gene=Tb927.8.7420 | organism=Trypanosoma_brucei_brucei_TREU927 | gene_product=TerD domain containing protein, putative | transcript_product=TerD domain containing protein, putative | location=Tb927_08_v	0	0	0	0	0	12160000	6992100	0	0	0	0	0	0	0	0	0	0	0	1	41.0875	0.00480661	44.3	26.431	41.087																					1
Tb927.9.1180:pseudogenic_transcript-p1	265	Tb927.9.1180:pseudogenic_transcript-p1	Tb927.9.1180:pseudogenic_transcript-p1	Tb927.9.1180:pseudogenic_transcript-p1 | transcript=Tb927.9.1180:pseudogenic_transcript | gene=Tb927.9.1180 | organism=Trypanosoma_brucei_brucei_TREU927 | gene_product=variant surface glycoprotein (VSG, pseudogene), putative | transcript_product=variant su	0	0	0	0	0	0	0	0	0	0	0	0	0	0	0	0	0	0	0.989086	19.5724	7.26322e-05	87.298	61.18	87.298
Tb927.9.12890:mRNA-p1	118	Tb927.9.12890:mRNA-p1	Tb927.9.12890:mRNA-p1	Tb927.9.12890:mRNA-p1 | transcript=Tb927.9.12890:mRNA | gene=Tb927.9.12890 | organism=Trypanosoma_brucei_brucei_TREU927 | gene_product=hypothetical protein, conserved | transcript_product=hypothetical protein, conserved | location=Tb927_09_v5.1:2036493-203	0	0	0	0	0	0	61031000	0	0	0	0	0	0	0	0	0	0	0	0.999702	35.2508	0.00438723	85.064	27.104	85.064
Tb927.9.16260:pseudogenic_transcript-p1	9	Tb927.9.16260:pseudogenic_transcript-p1	Tb927.9.16260:pseudogenic_transcript-p1	Tb927.9.16260:pseudogenic_transcript-p1 | transcript=Tb927.9.16260:pseudogenic_transcript | gene=Tb927.9.16260 | organism=Trypanosoma_brucei_brucei_TREU927 | gene_product=expression site-associated gene 3 (ESAG3, pseudogene), putative | transcript_product=	0	0	0	33524000	78430000	0	13274000	9523800	10627000	0	0	6895000	0	0	0	7416200	0	0	1	57.5592	0.00653752	73.215	52.345	57.559													1	57.5592	0.0245202	57.559	1	73.215	0.00653752	73.215
Tb927.9.16350:pseudogenic_transcript-p1	205	Tb927.9.16350:pseudogenic_transcript-p1	Tb927.9.16350:pseudogenic_transcript-p1	Tb927.9.16350:pseudogenic_transcript-p1 | transcript=Tb927.9.16350:pseudogenic_transcript | gene=Tb927.9.16350 | organism=Trypanosoma_brucei_brucei_TREU927 | gene_product=variant surface glycoprotein (VSG, pseudogene), putative | transcript_product=variant	0	0	0	0	0	1929700000	0	0	0	0	0	0	0	0	0	0	0	0	1	92.5385	0.0195008	92.538	24.522	92.538																					1
Tb927.9.2390:mRNA-p1	154	Tb927.9.2390:mRNA-p1	Tb927.9.2390:mRNA-p1	Tb927.9.2390:mRNA-p1 | transcript=Tb927.9.2390:mRNA | gene=Tb927.9.2390 | organism=Trypanosoma_brucei_brucei_TREU927 | gene_product=hypothetical protein, conserved | transcript_product=hypothetical protein, conserved | location=Tb927_09_v5.1:520657-521253(	0	0	0	0	0	0	0	0	0	0	0	0	0	0	0	0	0	0	0.5	0	0.0361848	48.283	26.819	48.283
Tb927.9.2390:mRNA-p1	156	Tb927.9.2390:mRNA-p1	Tb927.9.2390:mRNA-p1	Tb927.9.2390:mRNA-p1 | transcript=Tb927.9.2390:mRNA | gene=Tb927.9.2390 | organism=Trypanosoma_brucei_brucei_TREU927 | gene_product=hypothetical protein, conserved | transcript_product=hypothetical protein, conserved | location=Tb927_09_v5.1:520657-521253(	0	0	0	0	0	0	0	0	0	0	0	0	0	0	0	0	0	0	0.5	0	0.0361848	48.283	26.819	48.283
[truncated: 161 more columns]
